# Supplementary material for: Innate immune gene expression in Acropora palmata is consistent despite variance in yearly disease events
Source: PLoS One. 2020 Oct 22;15(10):e0228514. doi: 10.1371/journal.pone.0228514 (PMC7580945; doi:10.1371/journal.pone.0228514)
Supplement: S1 Table — (XLSX) [file pone.0228514.s005.xlsx]

## Sheet: PC1_loadings
Gene.ID	Gene.Annotation	pc1_rotations
APALM_V2_EVM.MODEL.SC0A5M3_330_HRSCAF_560.32	Prolyl 3-hydroxylase 2	-0.0632865
APALM_V2_EVM.MODEL.SC0A5M3_337_HRSCAF_586.169	Mucin-like protein (Fragment)	0.0318528
APALM_V2_EVM.MODEL.SC0A5M3_337_HRSCAF_586.171	Mucin-like protein (Fragment)	0.0250553
APALM_V2_EVM.MODEL.SC0A5M3_221_HRSCAF_370.227	Transmembrane channel-like protein 7	0.0306661
APALM_V2_EVM.MODEL.SC0A5M3_79_HRSCAF_143.674	Phthiocerol synthesis polyketide synthase type I PpsC	0.0322272
APALM_V2_EVM.MODEL.SC0A5M3_314_HRSCAF_527.242	Protein transport protein Sec16A	0.0272274
APALM_V2_EVM.MODEL.SC0A5M3_361_HRSCAF_634.44	Programmed cell death protein 10	-0.0479476
APALM_V2_EVM.MODEL.SC0A5M3_14_HRSCAF_24.272	G-protein coupled receptor 98	0.0299085
APALM_V2_EVM.MODEL.SC0A5M3_424_HRSCAF_798.407	Protocadherin Fat 4	0.0376569
APALM_V2_EVM.MODEL.SC0A5M3_424_HRSCAF_798.756	Protocadherin Fat 1	0.0297765
APALM_V2_EVM.MODEL.SC0A5M3_430_HRSCAF_812.105	Protocadherin-like protein	0.0290728
APALM_V2_EVM.MODEL.SC0A5M3_382_HRSCAF_692.542	Ragulator complex protein LAMTOR5 homolog	-0.0478793
APALM_V2_EVM.MODEL.SC0A5M3_49_HRSCAF_84.2	eIF-2-alpha kinase GCN2	0.0269369
APALM_V2_EVM.MODEL.SC0A5M3_369_HRSCAF_655.595	Transposable element P transposase	-0.058249
APALM_V2_EVM.MODEL.SC0A5M3_2_HRSCAF_2.10	GDP-fucose transporter 1	0.0266374
APALM_V2_EVM.MODEL.SC0A5M3_375_HRSCAF_671.38	uncharacterized RNA-binding protein C365.04c-like isoform X1	-0.0505605
APALM_V2_EVM.MODEL.SC0A5M3_91_HRSCAF_167.468	Hephaestin-like protein	0.0383273
APALM_V2_EVM.MODEL.SC0A5M3_330_HRSCAF_560.299	Solute carrier family 23 member 2	0.0309378
APALM_V2_EVM.MODEL.SC0A5M3_424_HRSCAF_798.343	Prestin	0.0293796
APALM_V2_EVM.MODEL.SC0A5M3_281_HRSCAF_464.1091	Solute carrier family 26 member 6	0.0294523
APALM_V2_EVM.MODEL.SC0A5M3_91_HRSCAF_167.195	Protein NLRC5	0.0266265
APALM_V2_EVM.MODEL.SC0A5M3_151_HRSCAF_267.186	Ubiquitin-fold modifier-conjugating enzyme 1	-0.0487438
APALM_V2_EVM.MODEL.SC0A5M3_375_HRSCAF_671.559	Indian hedgehog protein	0.0286741
APALM_V2_EVM.MODEL.SC0A5M3_402_HRSCAF_756.2	Cilia- and flagella-associated protein 91	0.0300064
APALM_V2_EVM.MODEL.SC0A5M3_337_HRSCAF_586.356	Mucin-like protein (Fragment)	0.037037
APALM_V2_EVM.MODEL.SC0A5M3_431_HRSCAF_813.209	PREDICTED: uncharacterized protein LOC107334790	0.035319
APALM_V2_EVM.MODEL.SC0A5M3_369_HRSCAF_655.88	RalA-binding protein 1	-0.0498548
APALM_V2_EVM.MODEL.SC0A5M3_14_HRSCAF_24.190	Proprotein convertase subtilisin/kexin type 5	0.0297762
APALM_V2_EVM.MODEL.SC0A5M3_171_HRSCAF_300.17	Matrix metalloproteinase-16	-0.0507698
APALM_V2_EVM.MODEL.SC0A5M3_14_HRSCAF_24.367	Thrombospondin-4	0.0325987
APALM_V2_EVM.MODEL.SC0A5M3_4_HRSCAF_4.365	Netrin receptor UNC5C	0.0267394
APALM_V2_EVM.MODEL.SC0A5M3_79_HRSCAF_143.1012	5'-AMP-activated protein kinase subunit beta-1	-0.0529789
APALM_V2_EVM.MODEL.SC0A5M3_390_HRSCAF_714.270	Golgi apparatus protein 1	0.0328877
APALM_V2_EVM.MODEL.SC0A5M3_1_HRSCAF_1.337	Receptor-type tyrosine-protein phosphatase delta	0.0313941
APALM_V2_EVM.MODEL.SC0A5M3_44_HRSCAF_77.400	Prominin-1-A	0.0331274
APALM_V2_EVM.MODEL.SC0A5M3_91_HRSCAF_167.302	Dystroglycan	0.0295896
APALM_V2_EVM.MODEL.SC0A5M3_173_HRSCAF_306.14	Laminin subunit alpha	0.0280179
APALM_V2_EVM.MODEL.SC0A5M3_221_HRSCAF_370.242	Protocadherin Fat 4	0.0362076
APALM_V2_EVM.MODEL.SC0A5M3_337_HRSCAF_586.354	Mucin-like protein (Fragment)	0.0292378
APALM_V2_EVM.MODEL.SC0A5M3_307_HRSCAF_512.862	Sarcoplasmic/endoplasmic reticulum calcium ATPase 3	0.0320104
APALM_V2_EVM.MODEL.SC0A5M3_221_HRSCAF_370.476	ATP-binding cassette sub-family A member 3	0.0337873
APALM_V2_EVM.MODEL.SC0A5M3_1_HRSCAF_1.280	ATP-binding cassette sub-family A member 1	0.034488
APALM_V2_EVM.MODEL.SC0A5M3_191_HRSCAF_332.52	PREDICTED: uncharacterized protein LOC107335921	-0.0611713
APALM_V2_EVM.MODEL.SC0A5M3_169_HRSCAF_298.129	Polycystic kidney disease 2-like 1 protein	0.0298792
APALM_V2_EVM.MODEL.SC0A5M3_171_HRSCAF_300.32	Putative sphingolipid delta(4)-desaturase/C4-monooxygenase	0.0281489
APALM_V2_EVM.MODEL.SC0A5M3_13_HRSCAF_21.214	Amyloid-beta A4 protein	0.0355946
APALM_V2_EVM.MODEL.SC0A5M3_314_HRSCAF_527.1151	Fructose-1,6-bisphosphatase isozyme 2	-0.0544502
APALM_V2_EVM.MODEL.SC0A5M3_84_HRSCAF_150.48	VWFA and cache domain-containing protein 1	0.0279998
APALM_V2_EVM.MODEL.SC0A5M3_252_HRSCAF_417.62	Eukaryotic translation initiation factor 3 subunit D	-0.0641902
APALM_V2_EVM.MODEL.SC0A5M3_401_HRSCAF_746.1409	Low-density lipoprotein receptor-related protein 6	0.0299065
APALM_V2_EVM.MODEL.SC0A5M3_281_HRSCAF_464.679	Low-density lipoprotein receptor-related protein 5	0.0334127
APALM_V2_EVM.MODEL.SC0A5M3_337_HRSCAF_586.480	Ubiquitin-40S ribosomal protein S27a	-0.0514956
APALM_V2_EVM.MODEL.SC0A5M3_322_HRSCAF_543.594	40S ribosomal protein S26	-0.0552326
APALM_V2_EVM.MODEL.SC0A5M3_337_HRSCAF_586.725	40S ribosomal protein S25	-0.0546345
APALM_V2_EVM.MODEL.SC0A5M3_4_HRSCAF_4.323	40S ribosomal protein S24	-0.0532542
APALM_V2_EVM.MODEL.SC0A5M3_307_HRSCAF_512.864	40S ribosomal protein S20	-0.0568323
APALM_V2_EVM.MODEL.SC0A5M3_314_HRSCAF_527.82	40S ribosomal protein S18	-0.0550724
APALM_V2_EVM.MODEL.SC0A5M3_14_HRSCAF_24.349	40S ribosomal protein S17	-0.0512006
APALM_V2_EVM.MODEL.SC0A5M3_330_HRSCAF_560.86	40S ribosomal protein S14	-0.0480751
APALM_V2_EVM.MODEL.SC0A5M3_375_HRSCAF_671.121	40S ribosomal protein S13	-0.0505097
APALM_V2_EVM.MODEL.SC0A5M3_161_HRSCAF_285.442	40S ribosomal protein S12	-0.0488843
APALM_V2_EVM.MODEL.SC0A5M3_161_HRSCAF_285.129	60S acidic ribosomal protein P2	-0.0523687
APALM_V2_EVM.MODEL.SC0A5M3_91_HRSCAF_167.324	60S ribosomal protein L9	-0.0492375
APALM_V2_EVM.MODEL.SC0A5M3_161_HRSCAF_285.608	60S ribosomal protein L6	-0.0502797
APALM_V2_EVM.MODEL.SC0A5M3_14_HRSCAF_24.343	60S ribosomal protein L36	-0.0546566
APALM_V2_EVM.MODEL.SC0A5M3_277_HRSCAF_457.2	60S ribosomal protein L35	-0.0592358
APALM_V2_EVM.MODEL.SC0A5M3_293_HRSCAF_484.36	60S ribosomal protein L34	-0.0598821
APALM_V2_EVM.MODEL.SC0A5M3_424_HRSCAF_798.443	60S ribosomal protein L31	-0.0519424
APALM_V2_EVM.MODEL.SC0A5M3_331_HRSCAF_562.1211	60S ribosomal protein L27	-0.0525367
APALM_V2_EVM.MODEL.SC0A5M3_44_HRSCAF_77.387	60S ribosomal protein L26	-0.0555709
APALM_V2_EVM.MODEL.SC0A5M3_427_HRSCAF_802.247	Probable ribosome biogenesis protein RLP24	-0.0592895
APALM_V2_EVM.MODEL.SC0A5M3_375_HRSCAF_671.281	60S ribosomal protein L23	-0.0509725
APALM_V2_EVM.MODEL.SC0A5M3_124_HRSCAF_222.267	60S ribosomal protein L22	-0.0557454
APALM_V2_EVM.MODEL.SC0A5M3_91_HRSCAF_167.176	60S ribosomal protein L21	-0.0515764
APALM_V2_EVM.MODEL.SC0A5M3_389_HRSCAF_706.276	60S ribosomal protein L19	-0.0582571
APALM_V2_EVM.MODEL.SC0A5M3_14_HRSCAF_24.522	60S ribosomal protein L17	-0.0510231
APALM_V2_EVM.MODEL.SC0A5M3_324_HRSCAF_548.63	60S ribosomal protein L14	-0.0481713
APALM_V2_EVM.MODEL.SC0A5M3_430_HRSCAF_812.497	60S ribosomal protein L13	-0.0545878
APALM_V2_EVM.MODEL.SC0A5M3_281_HRSCAF_464.248	60S ribosomal protein L10a	-0.0479007
APALM_V2_EVM.MODEL.SC0A5M3_441_HRSCAF_827.4	Proteasome subunit beta type-7	-0.0496441
APALM_V2_EVM.MODEL.SC0A5M3_401_HRSCAF_746.1070	PREDICTED: uncharacterized protein LOC107337478	0.0243191
APALM_V2_EVM.MODEL.SC0A5M3_330_HRSCAF_560.208	Fibropellin-1	0.0338426
APALM_V2_EVM.MODEL.SC0A5M3_14_HRSCAF_24.126	Neurogenic locus notch homolog protein 2	0.0322047
APALM_V2_EVM.MODEL.SC0A5M3_161_HRSCAF_285.349	Cytochrome c oxidase subunit 6C	-0.0475548
APALM_V2_EVM.MODEL.SC0A5M3_401_HRSCAF_746.772	ATP synthase subunit d, mitochondrial	-0.0487853
APALM_V2_EVM.MODEL.SC0A5M3_79_HRSCAF_143.163	ATP synthase subunit O, mitochondrial	-0.0479356
APALM_V2_EVM.MODEL.SC0A5M3_431_HRSCAF_813.223	Usherin	0.0317286
APALM_V2_EVM.MODEL.SC0A5M3_10_HRSCAF_15.218	Cathepsin L	0.031374
APALM_V2_EVM.MODEL.SC0A5M3_424_HRSCAF_798.766	Nucleoside diphosphate kinase A2	-0.0527471
APALM_V2_EVM.MODEL.SC0A5M3_61_HRSCAF_106.253	[Pyruvate dehydrogenase (acetyl-transferring)] kinase isozyme 2, mitochondrial	-0.0517249
APALM_V2_EVM.MODEL.SC0A5M3_361_HRSCAF_634.519	Low-density lipoprotein receptor-related protein 6	0.0336345
APALM_V2_EVM.MODEL.SC0A5M3_293_HRSCAF_484.92	Tetratricopeptide repeat protein 28	0.0329474
APALM_V2_EVM.MODEL.SC0A5M3_302_HRSCAF_500.9	Carnitine O-acetyltransferase	-0.0549198
APALM_V2_EVM.MODEL.SC0A5M3_375_HRSCAF_671.373	60S ribosomal protein L28	-0.0769656
APALM_V2_EVM.MODEL.SC0A5M3_369_HRSCAF_655.107	Acyl-CoA desaturase	0.0337046
APALM_V2_EVM.MODEL.SC0A5M3_3_HRSCAF_3.31	Adhesion G protein-coupled receptor L3	0.0259312
APALM_V2_EVM.MODEL.SC0A5M3_13_HRSCAF_21.215	Amyloid-like protein 2	0.0325293
APALM_V2_EVM.MODEL.SC0A5M3_124_HRSCAF_222.245	Calsyntenin-2	0.0324339
APALM_V2_EVM.MODEL.SC0A5M3_369_HRSCAF_655.203	Cartilage intermediate layer protein 2	0.0256384
APALM_V2_EVM.MODEL.SC0A5M3_307_HRSCAF_512.238	Cephalotoxin-like protein (Fragment)	0.0251267
APALM_V2_EVM.MODEL.SC0A5M3_107_HRSCAF_194.21	Clusterin-associated protein 1	-0.0561422
APALM_V2_EVM.MODEL.SC0A5M3_375_HRSCAF_671.417	Collagen alpha-2(IX) chain	-0.0516768
APALM_V2_EVM.MODEL.SC0A5M3_375_HRSCAF_671.410	Collagen alpha-2(IX) chain	-0.0507239
APALM_V2_EVM.MODEL.SC0A5M3_337_HRSCAF_586.383	D-beta-hydroxybutyrate dehydrogenase, mitochondrial	0.0268079
APALM_V2_EVM.MODEL.SC0A5M3_14_HRSCAF_24.597	Deleted in malignant brain tumors 1 protein	0.0320674
APALM_V2_EVM.MODEL.SC0A5M3_314_HRSCAF_527.457	Deoxynucleotidyltransferase terminal-interacting protein 2	-0.0537608
APALM_V2_EVM.MODEL.SC0A5M3_314_HRSCAF_527.87	Disintegrin and metalloproteinase domain-containing protein 10	0.0327952
APALM_V2_EVM.MODEL.SC0A5M3_91_HRSCAF_167.303	Dystroglycan	0.0300204
APALM_V2_EVM.MODEL.SC0A5M3_307_HRSCAF_512.657	Golgi-associated plant pathogenesis-related protein 1	-0.0503584
APALM_V2_EVM.MODEL.SC0A5M3_272_HRSCAF_451.465	Gremlin-1	-0.0673738
APALM_V2_EVM.MODEL.SC0A5M3_337_HRSCAF_586.518	Heat shock protein Hsp-16.2	0.025464
APALM_V2_EVM.MODEL.SC0A5M3_314_HRSCAF_527.388	Heme-binding protein 2	0.0324904
APALM_V2_EVM.MODEL.SC0A5M3_361_HRSCAF_634.125	Hemicentin-1	0.0307574
APALM_V2_EVM.MODEL.SC0A5M3_314_HRSCAF_527.575	Hemicentin-1	0.0312443
APALM_V2_EVM.MODEL.SC0A5M3_91_HRSCAF_167.77	hypothetical protein	-0.0548715
APALM_V2_EVM.MODEL.SC0A5M3_401_HRSCAF_746.1141	hypothetical protein	-0.0565472
APALM_V2_EVM.MODEL.SC0A5M3_307_HRSCAF_512.32	hypothetical protein	-0.0508481
APALM_V2_EVM.MODEL.SC0A5M3_375_HRSCAF_671.457	hypothetical protein	-0.0530311
APALM_V2_EVM.MODEL.SC0A5M3_79_HRSCAF_143.757	hypothetical protein	-0.058798
APALM_V2_EVM.MODEL.SC0A5M3_337_HRSCAF_586.740	hypothetical protein	-0.0497843
APALM_V2_EVM.MODEL.SC0A5M3_389_HRSCAF_706.69	hypothetical protein	-0.0506387
APALM_V2_EVM.MODEL.SC0A5M3_337_HRSCAF_586.185	hypothetical protein	-0.0503292
APALM_V2_EVM.MODEL.SC0A5M3_307_HRSCAF_512.801	hypothetical protein AWC38_SpisGene16251	-0.0555082
APALM_V2_EVM.MODEL.SC0A5M3_44_HRSCAF_77.620	hypothetical protein AWC38_SpisGene6056	-0.0497093
APALM_V2_EVM.MODEL.SC0A5M3_424_HRSCAF_798.521	Laccase-4	0.027341
APALM_V2_EVM.MODEL.SC0A5M3_307_HRSCAF_512.813	LON peptidase N-terminal domain and RING finger protein 3	0.0297651
APALM_V2_EVM.MODEL.SC0A5M3_314_HRSCAF_527.801	Low-density lipoprotein receptor-related protein 4	0.0327523
APALM_V2_EVM.MODEL.SC0A5M3_44_HRSCAF_77.119	Matrix metalloproteinase-21	0.0317579
APALM_V2_EVM.MODEL.SC0A5M3_221_HRSCAF_370.306	Methyltransferase-like protein 22	-0.0549836
APALM_V2_EVM.MODEL.SC0A5M3_390_HRSCAF_714.83	Monocarboxylate transporter 10	0.0294485
APALM_V2_EVM.MODEL.SC0A5M3_331_HRSCAF_562.971	Myosin-2 essential light chain	-0.0515888
APALM_V2_EVM.MODEL.SC0A5M3_245_HRSCAF_409.2	Nephrocystin-3	0.0353587
APALM_V2_EVM.MODEL.SC0A5M3_424_HRSCAF_798.705	Netrin receptor UNC5C	0.0368361
APALM_V2_EVM.MODEL.SC0A5M3_337_HRSCAF_586.102	Neuroblast differentiation-associated protein AHNAK	0.0259473
APALM_V2_EVM.MODEL.SC0A5M3_1_HRSCAF_1.116	Neuropilin-2	0.0260967
APALM_V2_EVM.MODEL.SC0A5M3_331_HRSCAF_562.1166	Nucleotide-binding oligomerization domain-containing protein 1	0.0292976
APALM_V2_EVM.MODEL.SC0A5M3_79_HRSCAF_143.133	Nucleotide-binding oligomerization domain-containing protein 1	0.029331
APALM_V2_EVM.MODEL.SC0A5M3_79_HRSCAF_143.576	Olfactomedin-like protein 2B	-0.04853
APALM_V2_EVM.MODEL.SC0A5M3_314_HRSCAF_527.998	Oncoprotein-induced transcript 3 protein	0.0241592
APALM_V2_EVM.MODEL.SC0A5M3_314_HRSCAF_527.995	Oncoprotein-induced transcript 3 protein	0.0295606
APALM_V2_EVM.MODEL.SC0A5M3_314_HRSCAF_527.991	Oncoprotein-induced transcript 3 protein	0.0338842
APALM_V2_EVM.MODEL.SC0A5M3_390_HRSCAF_714.80	PC3-like endoprotease variant B	0.0334704
APALM_V2_EVM.MODEL.SC0A5M3_304_HRSCAF_504.50	Peptidyl-prolyl cis-trans isomerase B	-0.0792222
APALM_V2_EVM.MODEL.SC0A5M3_116_HRSCAF_212.2	Peroxidasin homolog	0.0278832
APALM_V2_EVM.MODEL.SC0A5M3_337_HRSCAF_586.101	PREDICTED: neuroblast differentiation-associated protein AHNAK-like	0.0259337
APALM_V2_EVM.MODEL.SC0A5M3_281_HRSCAF_464.176	PREDICTED: nucleolin-like	0.0384847
APALM_V2_EVM.MODEL.SC0A5M3_281_HRSCAF_464.402	PREDICTED: proteoglycan 4-like	0.0281255
APALM_V2_EVM.MODEL.SC0A5M3_14_HRSCAF_24.534	PREDICTED: uncharacterized protein LOC107328348	0.0276527
APALM_V2_EVM.MODEL.SC0A5M3_375_HRSCAF_671.267	PREDICTED: uncharacterized protein LOC107343366	-0.0571076
APALM_V2_EVM.MODEL.SC0A5M3_14_HRSCAF_24.550	PREDICTED: uncharacterized protein LOC107344488 isoform X3	0.0277136
APALM_V2_EVM.MODEL.SC0A5M3_9_HRSCAF_12.184	PREDICTED: uncharacterized protein LOC107350663 isoform X1	-0.0503654
APALM_V2_EVM.MODEL.SC0A5M3_124_HRSCAF_222.361	PREDICTED: uncharacterized protein LOC107357646 isoform X1	-0.0524625
APALM_V2_EVM.MODEL.SC0A5M3_390_HRSCAF_714.339	PREDICTED: uncharacterized protein PB18E9.04c-like	0.0276227
APALM_V2_EVM.MODEL.SC0A5M3_7_HRSCAF_7.5	Protein APCDD1	0.0296282
APALM_V2_EVM.MODEL.SC0A5M3_191_HRSCAF_332.9	Protein FAM199X	-0.0585644
APALM_V2_EVM.MODEL.SC0A5M3_14_HRSCAF_24.586	Protocadherin Fat 4	0.0245395
APALM_V2_EVM.MODEL.SC0A5M3_1_HRSCAF_1.110	Receptor-type tyrosine-protein phosphatase delta	0.0372094
APALM_V2_EVM.MODEL.SC0A5M3_1_HRSCAF_1.94	Receptor-type tyrosine-protein phosphatase delta	0.035018
APALM_V2_EVM.MODEL.SC0A5M3_281_HRSCAF_464.116	Receptor-type tyrosine-protein phosphatase F	0.0395271
APALM_V2_EVM.MODEL.SC0A5M3_1_HRSCAF_1.123	Receptor-type tyrosine-protein phosphatase S	0.0358002
APALM_V2_EVM.MODEL.SC0A5M3_23_HRSCAF_38.8	Roundabout homolog 2	0.0241121
APALM_V2_EVM.MODEL.SC0A5M3_401_HRSCAF_746.913	RRP15-like protein	-0.0497248
APALM_V2_EVM.MODEL.SC0A5M3_14_HRSCAF_24.595	Scavenger receptor cysteine-rich type 1 protein M130	0.0336408
APALM_V2_EVM.MODEL.SC0A5M3_330_HRSCAF_560.300	Solute carrier family 23 member 2	0.0274368
APALM_V2_EVM.MODEL.SC0A5M3_161_HRSCAF_285.375	Sortilin-related receptor	0.0407212
APALM_V2_EVM.MODEL.SC0A5M3_124_HRSCAF_222.116	Sortilin-related receptor	0.0242016
APALM_V2_EVM.MODEL.SC0A5M3_13_HRSCAF_21.178	Sortilin-related receptor	0.0267424
APALM_V2_EVM.MODEL.SC0A5M3_314_HRSCAF_527.646	Tachylectin-2	-0.0793855
APALM_V2_EVM.MODEL.SC0A5M3_337_HRSCAF_586.305	Tolloid-like protein 2	0.0260295
APALM_V2_EVM.MODEL.SC0A5M3_10_HRSCAF_15.179	tRNA dimethylallyltransferase, mitochondrial	0.0340344
APALM_V2_EVM.MODEL.SC0A5M3_375_HRSCAF_671.318	Uromodulin-like 1	0.0354334
APALM_V2_EVM.MODEL.SC0A5M3_314_HRSCAF_527.967	ZP domain-containing protein	0.029626
APALM_V2_EVM.MODEL.SC0A5M3_321_HRSCAF_539.11	hypothetical protein	0.0254368
APALM_V2_EVM.MODEL.SC0A5M3_260_HRSCAF_429.33	hypothetical protein	-0.0520622
APALM_V2_EVM.MODEL.SC0A5M3_281_HRSCAF_464.559	hypothetical protein	0.0260756
APALM_V2_EVM.MODEL.SC0A5M3_272_HRSCAF_451.593	hypothetical protein	-0.0586837
APALM_V2_EVM.MODEL.SC0A5M3_375_HRSCAF_671.266	hypothetical protein	-0.0515461
APALM_V2_EVM.MODEL.SC0A5M3_260_HRSCAF_429.29	hypothetical protein A7L40_19205	-0.0607494
APALM_V2_EVM.MODEL.SC0A5M3_260_HRSCAF_429.39	hypothetical protein A7L40_19205	-0.0608801
APALM_V2_EVM.MODEL.SC0A5M3_260_HRSCAF_429.48	hypothetical protein A7L40_19205	-0.0609254
APALM_V2_EVM.MODEL.SC0A5M3_260_HRSCAF_429.57	hypothetical protein AS28_08021, partial	-0.0570652
APALM_V2_EVM.MODEL.SC0A5M3_260_HRSCAF_429.16	hypothetical protein ASS77_12800	-0.0557249
APALM_V2_EVM.MODEL.SC0A5M3_260_HRSCAF_429.28	hypothetical protein ASS77_12800	-0.0567614
APALM_V2_EVM.MODEL.SC0A5M3_260_HRSCAF_429.38	hypothetical protein ASS77_12800	-0.056761
APALM_V2_EVM.MODEL.SC0A5M3_260_HRSCAF_429.47	hypothetical protein ASS77_12800	-0.0568128
APALM_V2_EVM.MODEL.SC0A5M3_260_HRSCAF_429.56	hypothetical protein ASS77_12800	-0.0568142
APALM_V2_EVM.MODEL.SC0A5M3_260_HRSCAF_429.17	hypothetical protein BC332_34878	-0.065917
APALM_V2_EVM.MODEL.SC0A5M3_260_HRSCAF_429.30	hypothetical protein BC332_34878	-0.0659328
APALM_V2_EVM.MODEL.SC0A5M3_260_HRSCAF_429.40	hypothetical protein BC332_34878	-0.0659547
APALM_V2_EVM.MODEL.SC0A5M3_260_HRSCAF_429.49	hypothetical protein BC332_34878	-0.0659451
APALM_V2_EVM.MODEL.SC0A5M3_260_HRSCAF_429.58	hypothetical protein BC332_34878	-0.0659759
APALM_V2_EVM.MODEL.SC0A5M3_260_HRSCAF_429.19	hypothetical protein CERSUDRAFT_162690	-0.074686
APALM_V2_EVM.MODEL.SC0A5M3_260_HRSCAF_429.32	hypothetical protein CERSUDRAFT_162690	-0.0743959
APALM_V2_EVM.MODEL.SC0A5M3_260_HRSCAF_429.42	hypothetical protein CERSUDRAFT_162690	-0.0744198
APALM_V2_EVM.MODEL.SC0A5M3_260_HRSCAF_429.51	hypothetical protein CERSUDRAFT_162690	-0.0744358
APALM_V2_EVM.MODEL.SC0A5M3_24_HRSCAF_39.210	hypothetical protein T4A_900	-0.0647728
APALM_V2_EVM.MODEL.SC0A5M3_260_HRSCAF_429.31	hypothetical protein T4A_900	-0.0647647
APALM_V2_EVM.MODEL.SC0A5M3_260_HRSCAF_429.18	LOW QUALITY PROTEIN: hypothetical protein M514_27836	-0.0499861
APALM_V2_EVM.MODEL.SC0A5M3_260_HRSCAF_429.41	LOW QUALITY PROTEIN: hypothetical protein M514_27836	-0.0499839
APALM_V2_EVM.MODEL.SC0A5M3_260_HRSCAF_429.50	LOW QUALITY PROTEIN: hypothetical protein M514_27836	-0.049985

## Sheet: GO_results
GO.ID_FULL	Description	p.value	corr.p.value	x	n	Genes.in.test.set
GO:0003735	structural constituent of ribosome	5.9743e-28	1.4685e-24	27	123	APALM_V2_EVM.MODEL.SC0A5M3_277_HRSCAF_457.2|APALM_V2_EVM.MODEL.SC0A5M3_14_HRSCAF_24.349|APALM_V2_EVM.MODEL.SC0A5M3_14_HRSCAF_24.522|APALM_V2_EVM.MODEL.SC0A5M3_91_HRSCAF_167.176|APALM_V2_EVM.MODEL.SC0A5M3_307_HRSCAF_512.864|APALM_V2_EVM.MODEL.SC0A5M3_281_HRSCAF_464.248|APALM_V2_EVM.MODEL.SC0A5M3_324_HRSCAF_548.63|APALM_V2_EVM.MODEL.SC0A5M3_389_HRSCAF_706.276|APALM_V2_EVM.MODEL.SC0A5M3_124_HRSCAF_2…
GO:0005840	ribosome	3.5577e-27	4.3724e-24	29	163	APALM_V2_EVM.MODEL.SC0A5M3_277_HRSCAF_457.2|APALM_V2_EVM.MODEL.SC0A5M3_14_HRSCAF_24.349|APALM_V2_EVM.MODEL.SC0A5M3_14_HRSCAF_24.522|APALM_V2_EVM.MODEL.SC0A5M3_91_HRSCAF_167.176|APALM_V2_EVM.MODEL.SC0A5M3_307_HRSCAF_512.864|APALM_V2_EVM.MODEL.SC0A5M3_281_HRSCAF_464.248|APALM_V2_EVM.MODEL.SC0A5M3_324_HRSCAF_548.63|APALM_V2_EVM.MODEL.SC0A5M3_389_HRSCAF_706.276|APALM_V2_EVM.MODEL.SC0A5M3_124_HRSCAF_2…
GO:0022626	cytosolic ribosome	2.8578e-23	2.3415e-20	18	50	APALM_V2_EVM.MODEL.SC0A5M3_277_HRSCAF_457.2|APALM_V2_EVM.MODEL.SC0A5M3_14_HRSCAF_24.349|APALM_V2_EVM.MODEL.SC0A5M3_91_HRSCAF_167.176|APALM_V2_EVM.MODEL.SC0A5M3_281_HRSCAF_464.248|APALM_V2_EVM.MODEL.SC0A5M3_375_HRSCAF_671.281|APALM_V2_EVM.MODEL.SC0A5M3_389_HRSCAF_706.276|APALM_V2_EVM.MODEL.SC0A5M3_124_HRSCAF_222.267|APALM_V2_EVM.MODEL.SC0A5M3_91_HRSCAF_167.324|APALM_V2_EVM.MODEL.SC0A5M3_49_HRSCAF_…
GO:0033279	ribosomal subunit	1.1624e-18	7.143e-16	20	116	APALM_V2_EVM.MODEL.SC0A5M3_277_HRSCAF_457.2|APALM_V2_EVM.MODEL.SC0A5M3_14_HRSCAF_24.349|APALM_V2_EVM.MODEL.SC0A5M3_14_HRSCAF_24.522|APALM_V2_EVM.MODEL.SC0A5M3_91_HRSCAF_167.176|APALM_V2_EVM.MODEL.SC0A5M3_307_HRSCAF_512.864|APALM_V2_EVM.MODEL.SC0A5M3_281_HRSCAF_464.248|APALM_V2_EVM.MODEL.SC0A5M3_375_HRSCAF_671.281|APALM_V2_EVM.MODEL.SC0A5M3_389_HRSCAF_706.276|APALM_V2_EVM.MODEL.SC0A5M3_124_HRSCAF_…
GO:0005198	structural molecule activity	4.4804e-18	2.2026e-15	31	397	APALM_V2_EVM.MODEL.SC0A5M3_277_HRSCAF_457.2|APALM_V2_EVM.MODEL.SC0A5M3_14_HRSCAF_24.349|APALM_V2_EVM.MODEL.SC0A5M3_14_HRSCAF_24.522|APALM_V2_EVM.MODEL.SC0A5M3_91_HRSCAF_167.176|APALM_V2_EVM.MODEL.SC0A5M3_307_HRSCAF_512.864|APALM_V2_EVM.MODEL.SC0A5M3_281_HRSCAF_464.248|APALM_V2_EVM.MODEL.SC0A5M3_324_HRSCAF_548.63|APALM_V2_EVM.MODEL.SC0A5M3_389_HRSCAF_706.276|APALM_V2_EVM.MODEL.SC0A5M3_124_HRSCAF_2…
GO:0006412	translation	4.4943e-16	1.8412e-13	22	201	APALM_V2_EVM.MODEL.SC0A5M3_277_HRSCAF_457.2|APALM_V2_EVM.MODEL.SC0A5M3_14_HRSCAF_24.349|APALM_V2_EVM.MODEL.SC0A5M3_14_HRSCAF_24.522|APALM_V2_EVM.MODEL.SC0A5M3_91_HRSCAF_167.176|APALM_V2_EVM.MODEL.SC0A5M3_307_HRSCAF_512.864|APALM_V2_EVM.MODEL.SC0A5M3_281_HRSCAF_464.248|APALM_V2_EVM.MODEL.SC0A5M3_324_HRSCAF_548.63|APALM_V2_EVM.MODEL.SC0A5M3_430_HRSCAF_812.497|APALM_V2_EVM.MODEL.SC0A5M3_375_HRSCAF_6…
GO:0022625	cytosolic large ribosomal subunit	2.3552e-15	8.2703e-13	11	27	APALM_V2_EVM.MODEL.SC0A5M3_293_HRSCAF_484.36|APALM_V2_EVM.MODEL.SC0A5M3_277_HRSCAF_457.2|APALM_V2_EVM.MODEL.SC0A5M3_331_HRSCAF_562.1211|APALM_V2_EVM.MODEL.SC0A5M3_91_HRSCAF_167.176|APALM_V2_EVM.MODEL.SC0A5M3_281_HRSCAF_464.248|APALM_V2_EVM.MODEL.SC0A5M3_375_HRSCAF_671.281|APALM_V2_EVM.MODEL.SC0A5M3_389_HRSCAF_706.276|APALM_V2_EVM.MODEL.SC0A5M3_124_HRSCAF_222.267|APALM_V2_EVM.MODEL.SC0A5M3_91_HRSC…
GO:0044445	cytosolic part	4.1614e-14	1.2786e-11	17	127	APALM_V2_EVM.MODEL.SC0A5M3_277_HRSCAF_457.2|APALM_V2_EVM.MODEL.SC0A5M3_14_HRSCAF_24.349|APALM_V2_EVM.MODEL.SC0A5M3_91_HRSCAF_167.176|APALM_V2_EVM.MODEL.SC0A5M3_281_HRSCAF_464.248|APALM_V2_EVM.MODEL.SC0A5M3_375_HRSCAF_671.281|APALM_V2_EVM.MODEL.SC0A5M3_389_HRSCAF_706.276|APALM_V2_EVM.MODEL.SC0A5M3_124_HRSCAF_222.267|APALM_V2_EVM.MODEL.SC0A5M3_91_HRSCAF_167.324|APALM_V2_EVM.MODEL.SC0A5M3_322_HRSCAF…
GO:0015934	large ribosomal subunit	7.3654e-13	2.0116e-10	13	71	APALM_V2_EVM.MODEL.SC0A5M3_277_HRSCAF_457.2|APALM_V2_EVM.MODEL.SC0A5M3_14_HRSCAF_24.522|APALM_V2_EVM.MODEL.SC0A5M3_91_HRSCAF_167.176|APALM_V2_EVM.MODEL.SC0A5M3_281_HRSCAF_464.248|APALM_V2_EVM.MODEL.SC0A5M3_375_HRSCAF_671.281|APALM_V2_EVM.MODEL.SC0A5M3_389_HRSCAF_706.276|APALM_V2_EVM.MODEL.SC0A5M3_124_HRSCAF_222.267|APALM_V2_EVM.MODEL.SC0A5M3_91_HRSCAF_167.324|APALM_V2_EVM.MODEL.SC0A5M3_161_HRSCAF…
GO:0005576	extracellular region	2.6449e-12	6.5011e-10	55	1904	APALM_V2_EVM.MODEL.SC0A5M3_14_HRSCAF_24.126|APALM_V2_EVM.MODEL.SC0A5M3_124_HRSCAF_222.267|APALM_V2_EVM.MODEL.SC0A5M3_401_HRSCAF_746.1409|APALM_V2_EVM.MODEL.SC0A5M3_314_HRSCAF_527.1151|APALM_V2_EVM.MODEL.SC0A5M3_330_HRSCAF_560.32|APALM_V2_EVM.MODEL.SC0A5M3_375_HRSCAF_671.417|APALM_V2_EVM.MODEL.SC0A5M3_375_HRSCAF_671.373|APALM_V2_EVM.MODEL.SC0A5M3_361_HRSCAF_634.519|APALM_V2_EVM.MODEL.SC0A5M3_375_H…
GO:0030529	ribonucleoprotein complex	3.8342e-12	8.5678e-10	31	653	APALM_V2_EVM.MODEL.SC0A5M3_375_HRSCAF_671.38|APALM_V2_EVM.MODEL.SC0A5M3_277_HRSCAF_457.2|APALM_V2_EVM.MODEL.SC0A5M3_14_HRSCAF_24.349|APALM_V2_EVM.MODEL.SC0A5M3_14_HRSCAF_24.522|APALM_V2_EVM.MODEL.SC0A5M3_91_HRSCAF_167.176|APALM_V2_EVM.MODEL.SC0A5M3_307_HRSCAF_512.864|APALM_V2_EVM.MODEL.SC0A5M3_281_HRSCAF_464.248|APALM_V2_EVM.MODEL.SC0A5M3_324_HRSCAF_548.63|APALM_V2_EVM.MODEL.SC0A5M3_389_HRSCAF_70…
GO:0044421	extracellular region part	2.0087e-11	4.1146e-09	45	1406	APALM_V2_EVM.MODEL.SC0A5M3_369_HRSCAF_655.203|APALM_V2_EVM.MODEL.SC0A5M3_281_HRSCAF_464.248|APALM_V2_EVM.MODEL.SC0A5M3_431_HRSCAF_813.223|APALM_V2_EVM.MODEL.SC0A5M3_171_HRSCAF_300.17|APALM_V2_EVM.MODEL.SC0A5M3_124_HRSCAF_222.267|APALM_V2_EVM.MODEL.SC0A5M3_1_HRSCAF_1.123|APALM_V2_EVM.MODEL.SC0A5M3_173_HRSCAF_306.14|APALM_V2_EVM.MODEL.SC0A5M3_314_HRSCAF_527.1151|APALM_V2_EVM.MODEL.SC0A5M3_337_HRSCA…
GO:0022627	cytosolic small ribosomal subunit	2.7732e-08	5.2435e-06	6	18	APALM_V2_EVM.MODEL.SC0A5M3_337_HRSCAF_586.480|APALM_V2_EVM.MODEL.SC0A5M3_14_HRSCAF_24.349|APALM_V2_EVM.MODEL.SC0A5M3_330_HRSCAF_560.86|APALM_V2_EVM.MODEL.SC0A5M3_375_HRSCAF_671.121|APALM_V2_EVM.MODEL.SC0A5M3_322_HRSCAF_543.594|APALM_V2_EVM.MODEL.SC0A5M3_4_HRSCAF_4.323
GO:0019080	viral genome expression	5.6854e-08	9.982e-06	6	20	APALM_V2_EVM.MODEL.SC0A5M3_91_HRSCAF_167.176|APALM_V2_EVM.MODEL.SC0A5M3_281_HRSCAF_464.248|APALM_V2_EVM.MODEL.SC0A5M3_330_HRSCAF_560.86|APALM_V2_EVM.MODEL.SC0A5M3_375_HRSCAF_671.281|APALM_V2_EVM.MODEL.SC0A5M3_375_HRSCAF_671.121|APALM_V2_EVM.MODEL.SC0A5M3_49_HRSCAF_84.2
GO:0031012	extracellular matrix	1.0407e-07	1.7053e-05	20	447	APALM_V2_EVM.MODEL.SC0A5M3_369_HRSCAF_655.203|APALM_V2_EVM.MODEL.SC0A5M3_79_HRSCAF_143.576|APALM_V2_EVM.MODEL.SC0A5M3_431_HRSCAF_813.223|APALM_V2_EVM.MODEL.SC0A5M3_171_HRSCAF_300.17|APALM_V2_EVM.MODEL.SC0A5M3_375_HRSCAF_671.281|APALM_V2_EVM.MODEL.SC0A5M3_124_HRSCAF_222.267|APALM_V2_EVM.MODEL.SC0A5M3_91_HRSCAF_167.302|APALM_V2_EVM.MODEL.SC0A5M3_173_HRSCAF_306.14|APALM_V2_EVM.MODEL.SC0A5M3_361_HRSC…
GO:0042254	ribosome biogenesis	1.1834e-07	1.818e-05	14	216	APALM_V2_EVM.MODEL.SC0A5M3_375_HRSCAF_671.38|APALM_V2_EVM.MODEL.SC0A5M3_277_HRSCAF_457.2|APALM_V2_EVM.MODEL.SC0A5M3_14_HRSCAF_24.349|APALM_V2_EVM.MODEL.SC0A5M3_427_HRSCAF_802.247|APALM_V2_EVM.MODEL.SC0A5M3_91_HRSCAF_167.176|APALM_V2_EVM.MODEL.SC0A5M3_281_HRSCAF_464.248|APALM_V2_EVM.MODEL.SC0A5M3_375_HRSCAF_671.281|APALM_V2_EVM.MODEL.SC0A5M3_161_HRSCAF_285.608|APALM_V2_EVM.MODEL.SC0A5M3_293_HRSCAF…
GO:0005509	calcium ion binding	2.4537e-07	3.5478e-05	26	762	APALM_V2_EVM.MODEL.SC0A5M3_169_HRSCAF_298.129|APALM_V2_EVM.MODEL.SC0A5M3_14_HRSCAF_24.126|APALM_V2_EVM.MODEL.SC0A5M3_337_HRSCAF_586.305|APALM_V2_EVM.MODEL.SC0A5M3_314_HRSCAF_527.998|APALM_V2_EVM.MODEL.SC0A5M3_124_HRSCAF_222.245|APALM_V2_EVM.MODEL.SC0A5M3_337_HRSCAF_586.169|APALM_V2_EVM.MODEL.SC0A5M3_424_HRSCAF_798.407|APALM_V2_EVM.MODEL.SC0A5M3_375_HRSCAF_671.559|APALM_V2_EVM.MODEL.SC0A5M3_330_HR…
GO:0070062	extracellular vesicular exosome	3.3789e-07	4.6141e-05	25	723	APALM_V2_EVM.MODEL.SC0A5M3_369_HRSCAF_655.203|APALM_V2_EVM.MODEL.SC0A5M3_281_HRSCAF_464.248|APALM_V2_EVM.MODEL.SC0A5M3_1_HRSCAF_1.123|APALM_V2_EVM.MODEL.SC0A5M3_314_HRSCAF_527.1151|APALM_V2_EVM.MODEL.SC0A5M3_337_HRSCAF_586.102|APALM_V2_EVM.MODEL.SC0A5M3_424_HRSCAF_798.407|APALM_V2_EVM.MODEL.SC0A5M3_375_HRSCAF_671.373|APALM_V2_EVM.MODEL.SC0A5M3_14_HRSCAF_24.597|APALM_V2_EVM.MODEL.SC0A5M3_13_HRSCAF…
GO:0043230	extracellular organelle	4.958e-07	6.0934e-05	25	738	APALM_V2_EVM.MODEL.SC0A5M3_369_HRSCAF_655.203|APALM_V2_EVM.MODEL.SC0A5M3_281_HRSCAF_464.248|APALM_V2_EVM.MODEL.SC0A5M3_1_HRSCAF_1.123|APALM_V2_EVM.MODEL.SC0A5M3_314_HRSCAF_527.1151|APALM_V2_EVM.MODEL.SC0A5M3_337_HRSCAF_586.102|APALM_V2_EVM.MODEL.SC0A5M3_424_HRSCAF_798.407|APALM_V2_EVM.MODEL.SC0A5M3_375_HRSCAF_671.373|APALM_V2_EVM.MODEL.SC0A5M3_14_HRSCAF_24.597|APALM_V2_EVM.MODEL.SC0A5M3_13_HRSCAF…
GO:0065010	extracellular membrane-bounded organelle	4.958e-07	6.0934e-05	25	738	APALM_V2_EVM.MODEL.SC0A5M3_369_HRSCAF_655.203|APALM_V2_EVM.MODEL.SC0A5M3_281_HRSCAF_464.248|APALM_V2_EVM.MODEL.SC0A5M3_1_HRSCAF_1.123|APALM_V2_EVM.MODEL.SC0A5M3_314_HRSCAF_527.1151|APALM_V2_EVM.MODEL.SC0A5M3_337_HRSCAF_586.102|APALM_V2_EVM.MODEL.SC0A5M3_424_HRSCAF_798.407|APALM_V2_EVM.MODEL.SC0A5M3_375_HRSCAF_671.373|APALM_V2_EVM.MODEL.SC0A5M3_14_HRSCAF_24.597|APALM_V2_EVM.MODEL.SC0A5M3_13_HRSCAF…
GO:0015935	small ribosomal subunit	5.6539e-07	6.6178e-05	7	45	APALM_V2_EVM.MODEL.SC0A5M3_337_HRSCAF_586.480|APALM_V2_EVM.MODEL.SC0A5M3_14_HRSCAF_24.349|APALM_V2_EVM.MODEL.SC0A5M3_307_HRSCAF_512.864|APALM_V2_EVM.MODEL.SC0A5M3_330_HRSCAF_560.86|APALM_V2_EVM.MODEL.SC0A5M3_375_HRSCAF_671.121|APALM_V2_EVM.MODEL.SC0A5M3_322_HRSCAF_543.594|APALM_V2_EVM.MODEL.SC0A5M3_4_HRSCAF_4.323
GO:0019083	viral transcription	6.167e-07	6.8902e-05	5	16	APALM_V2_EVM.MODEL.SC0A5M3_91_HRSCAF_167.176|APALM_V2_EVM.MODEL.SC0A5M3_281_HRSCAF_464.248|APALM_V2_EVM.MODEL.SC0A5M3_330_HRSCAF_560.86|APALM_V2_EVM.MODEL.SC0A5M3_375_HRSCAF_671.281|APALM_V2_EVM.MODEL.SC0A5M3_375_HRSCAF_671.121
GO:0007157	heterophilic cell-cell adhesion	4.0242e-06	0.00042035	6	39	APALM_V2_EVM.MODEL.SC0A5M3_1_HRSCAF_1.94|APALM_V2_EVM.MODEL.SC0A5M3_424_HRSCAF_798.407|APALM_V2_EVM.MODEL.SC0A5M3_1_HRSCAF_1.337|APALM_V2_EVM.MODEL.SC0A5M3_1_HRSCAF_1.110|APALM_V2_EVM.MODEL.SC0A5M3_14_HRSCAF_24.586|APALM_V2_EVM.MODEL.SC0A5M3_221_HRSCAF_370.242
GO:0007155	cell adhesion	4.2021e-06	0.00042035	20	566	APALM_V2_EVM.MODEL.SC0A5M3_13_HRSCAF_21.214|APALM_V2_EVM.MODEL.SC0A5M3_1_HRSCAF_1.94|APALM_V2_EVM.MODEL.SC0A5M3_281_HRSCAF_464.116|APALM_V2_EVM.MODEL.SC0A5M3_1_HRSCAF_1.337|APALM_V2_EVM.MODEL.SC0A5M3_23_HRSCAF_38.8|APALM_V2_EVM.MODEL.SC0A5M3_124_HRSCAF_222.245|APALM_V2_EVM.MODEL.SC0A5M3_337_HRSCAF_586.356|APALM_V2_EVM.MODEL.SC0A5M3_1_HRSCAF_1.123|APALM_V2_EVM.MODEL.SC0A5M3_337_HRSCAF_586.169|APAL…
GO:0030198	extracellular matrix organization	4.2754e-06	0.00042035	11	177	APALM_V2_EVM.MODEL.SC0A5M3_13_HRSCAF_21.214|APALM_V2_EVM.MODEL.SC0A5M3_79_HRSCAF_143.576|APALM_V2_EVM.MODEL.SC0A5M3_314_HRSCAF_527.87|APALM_V2_EVM.MODEL.SC0A5M3_272_HRSCAF_451.465|APALM_V2_EVM.MODEL.SC0A5M3_171_HRSCAF_300.17|APALM_V2_EVM.MODEL.SC0A5M3_375_HRSCAF_671.417|APALM_V2_EVM.MODEL.SC0A5M3_375_HRSCAF_671.559|APALM_V2_EVM.MODEL.SC0A5M3_91_HRSCAF_167.302|APALM_V2_EVM.MODEL.SC0A5M3_116_HRSCAF…
GO:0006614	SRP-dependent cotranslational protein targeting to membrane	4.4628e-06	0.0004219	5	23	APALM_V2_EVM.MODEL.SC0A5M3_91_HRSCAF_167.176|APALM_V2_EVM.MODEL.SC0A5M3_281_HRSCAF_464.248|APALM_V2_EVM.MODEL.SC0A5M3_330_HRSCAF_560.86|APALM_V2_EVM.MODEL.SC0A5M3_375_HRSCAF_671.281|APALM_V2_EVM.MODEL.SC0A5M3_375_HRSCAF_671.121
GO:0022610	biological adhesion	4.795e-06	0.00043653	20	571	APALM_V2_EVM.MODEL.SC0A5M3_13_HRSCAF_21.214|APALM_V2_EVM.MODEL.SC0A5M3_1_HRSCAF_1.94|APALM_V2_EVM.MODEL.SC0A5M3_281_HRSCAF_464.116|APALM_V2_EVM.MODEL.SC0A5M3_1_HRSCAF_1.337|APALM_V2_EVM.MODEL.SC0A5M3_23_HRSCAF_38.8|APALM_V2_EVM.MODEL.SC0A5M3_124_HRSCAF_222.245|APALM_V2_EVM.MODEL.SC0A5M3_337_HRSCAF_586.356|APALM_V2_EVM.MODEL.SC0A5M3_1_HRSCAF_1.123|APALM_V2_EVM.MODEL.SC0A5M3_337_HRSCAF_586.169|APAL…
GO:0006613	cotranslational protein targeting to membrane	8.4938e-06	0.00074563	5	26	APALM_V2_EVM.MODEL.SC0A5M3_91_HRSCAF_167.176|APALM_V2_EVM.MODEL.SC0A5M3_281_HRSCAF_464.248|APALM_V2_EVM.MODEL.SC0A5M3_330_HRSCAF_560.86|APALM_V2_EVM.MODEL.SC0A5M3_375_HRSCAF_671.281|APALM_V2_EVM.MODEL.SC0A5M3_375_HRSCAF_671.121
GO:0022415	viral reproductive process	9.3229e-06	0.00075421	8	94	APALM_V2_EVM.MODEL.SC0A5M3_382_HRSCAF_692.542|APALM_V2_EVM.MODEL.SC0A5M3_91_HRSCAF_167.176|APALM_V2_EVM.MODEL.SC0A5M3_281_HRSCAF_464.248|APALM_V2_EVM.MODEL.SC0A5M3_330_HRSCAF_560.86|APALM_V2_EVM.MODEL.SC0A5M3_375_HRSCAF_671.281|APALM_V2_EVM.MODEL.SC0A5M3_91_HRSCAF_167.302|APALM_V2_EVM.MODEL.SC0A5M3_375_HRSCAF_671.121|APALM_V2_EVM.MODEL.SC0A5M3_49_HRSCAF_84.2
GO:0022613	ribonucleoprotein complex biogenesis	9.406e-06	0.00075421	14	312	APALM_V2_EVM.MODEL.SC0A5M3_375_HRSCAF_671.38|APALM_V2_EVM.MODEL.SC0A5M3_277_HRSCAF_457.2|APALM_V2_EVM.MODEL.SC0A5M3_14_HRSCAF_24.349|APALM_V2_EVM.MODEL.SC0A5M3_427_HRSCAF_802.247|APALM_V2_EVM.MODEL.SC0A5M3_91_HRSCAF_167.176|APALM_V2_EVM.MODEL.SC0A5M3_281_HRSCAF_464.248|APALM_V2_EVM.MODEL.SC0A5M3_375_HRSCAF_671.281|APALM_V2_EVM.MODEL.SC0A5M3_161_HRSCAF_285.608|APALM_V2_EVM.MODEL.SC0A5M3_293_HRSCAF…
GO:0019843	rRNA binding	9.5121e-06	0.00075421	6	45	APALM_V2_EVM.MODEL.SC0A5M3_375_HRSCAF_671.38|APALM_V2_EVM.MODEL.SC0A5M3_314_HRSCAF_527.82|APALM_V2_EVM.MODEL.SC0A5M3_330_HRSCAF_560.86|APALM_V2_EVM.MODEL.SC0A5M3_375_HRSCAF_671.281|APALM_V2_EVM.MODEL.SC0A5M3_91_HRSCAF_167.324|APALM_V2_EVM.MODEL.SC0A5M3_375_HRSCAF_671.121
GO:0016323	basolateral plasma membrane	1.0484e-05	0.00080528	14	315	APALM_V2_EVM.MODEL.SC0A5M3_281_HRSCAF_464.248|APALM_V2_EVM.MODEL.SC0A5M3_375_HRSCAF_671.281|APALM_V2_EVM.MODEL.SC0A5M3_91_HRSCAF_167.302|APALM_V2_EVM.MODEL.SC0A5M3_281_HRSCAF_464.1091|APALM_V2_EVM.MODEL.SC0A5M3_337_HRSCAF_586.102|APALM_V2_EVM.MODEL.SC0A5M3_424_HRSCAF_798.756|APALM_V2_EVM.MODEL.SC0A5M3_331_HRSCAF_562.1166|APALM_V2_EVM.MODEL.SC0A5M3_314_HRSCAF_527.87|APALM_V2_EVM.MODEL.SC0A5M3_330_…
GO:0016337	cell-cell adhesion	1.1321e-05	0.00084323	11	196	APALM_V2_EVM.MODEL.SC0A5M3_1_HRSCAF_1.94|APALM_V2_EVM.MODEL.SC0A5M3_424_HRSCAF_798.756|APALM_V2_EVM.MODEL.SC0A5M3_424_HRSCAF_798.407|APALM_V2_EVM.MODEL.SC0A5M3_1_HRSCAF_1.337|APALM_V2_EVM.MODEL.SC0A5M3_23_HRSCAF_38.8|APALM_V2_EVM.MODEL.SC0A5M3_124_HRSCAF_222.245|APALM_V2_EVM.MODEL.SC0A5M3_375_HRSCAF_671.559|APALM_V2_EVM.MODEL.SC0A5M3_430_HRSCAF_812.105|APALM_V2_EVM.MODEL.SC0A5M3_1_HRSCAF_1.110|AP…
GO:0045047	protein targeting to ER	1.2466e-05	0.00090121	5	28	APALM_V2_EVM.MODEL.SC0A5M3_91_HRSCAF_167.176|APALM_V2_EVM.MODEL.SC0A5M3_281_HRSCAF_464.248|APALM_V2_EVM.MODEL.SC0A5M3_330_HRSCAF_560.86|APALM_V2_EVM.MODEL.SC0A5M3_375_HRSCAF_671.281|APALM_V2_EVM.MODEL.SC0A5M3_375_HRSCAF_671.121
GO:0034358	plasma lipoprotein particle	1.3272e-05	0.00093209	4	14	APALM_V2_EVM.MODEL.SC0A5M3_1_HRSCAF_1.280|APALM_V2_EVM.MODEL.SC0A5M3_161_HRSCAF_285.375|APALM_V2_EVM.MODEL.SC0A5M3_13_HRSCAF_21.178|APALM_V2_EVM.MODEL.SC0A5M3_124_HRSCAF_222.116
GO:0019058	viral infectious cycle	2.046e-05	0.001397	7	76	APALM_V2_EVM.MODEL.SC0A5M3_382_HRSCAF_692.542|APALM_V2_EVM.MODEL.SC0A5M3_91_HRSCAF_167.176|APALM_V2_EVM.MODEL.SC0A5M3_281_HRSCAF_464.248|APALM_V2_EVM.MODEL.SC0A5M3_330_HRSCAF_560.86|APALM_V2_EVM.MODEL.SC0A5M3_375_HRSCAF_671.281|APALM_V2_EVM.MODEL.SC0A5M3_375_HRSCAF_671.121|APALM_V2_EVM.MODEL.SC0A5M3_49_HRSCAF_84.2
GO:0005578	proteinaceous extracellular matrix	2.2454e-05	0.0014917	15	383	APALM_V2_EVM.MODEL.SC0A5M3_369_HRSCAF_655.203|APALM_V2_EVM.MODEL.SC0A5M3_79_HRSCAF_143.576|APALM_V2_EVM.MODEL.SC0A5M3_431_HRSCAF_813.223|APALM_V2_EVM.MODEL.SC0A5M3_171_HRSCAF_300.17|APALM_V2_EVM.MODEL.SC0A5M3_91_HRSCAF_167.302|APALM_V2_EVM.MODEL.SC0A5M3_173_HRSCAF_306.14|APALM_V2_EVM.MODEL.SC0A5M3_361_HRSCAF_634.125|APALM_V2_EVM.MODEL.SC0A5M3_330_HRSCAF_560.32|APALM_V2_EVM.MODEL.SC0A5M3_375_HRSCA…
GO:0043062	extracellular structure organization	2.3211e-05	0.0014949	13	294	APALM_V2_EVM.MODEL.SC0A5M3_13_HRSCAF_21.214|APALM_V2_EVM.MODEL.SC0A5M3_79_HRSCAF_143.576|APALM_V2_EVM.MODEL.SC0A5M3_314_HRSCAF_527.801|APALM_V2_EVM.MODEL.SC0A5M3_3_HRSCAF_3.31|APALM_V2_EVM.MODEL.SC0A5M3_171_HRSCAF_300.17|APALM_V2_EVM.MODEL.SC0A5M3_91_HRSCAF_167.302|APALM_V2_EVM.MODEL.SC0A5M3_314_HRSCAF_527.87|APALM_V2_EVM.MODEL.SC0A5M3_272_HRSCAF_451.465|APALM_V2_EVM.MODEL.SC0A5M3_375_HRSCAF_671.…
GO:0032994	protein-lipid complex	2.3718e-05	0.0014949	4	16	APALM_V2_EVM.MODEL.SC0A5M3_1_HRSCAF_1.280|APALM_V2_EVM.MODEL.SC0A5M3_161_HRSCAF_285.375|APALM_V2_EVM.MODEL.SC0A5M3_13_HRSCAF_21.178|APALM_V2_EVM.MODEL.SC0A5M3_124_HRSCAF_222.116
GO:0006413	translational initiation	2.8792e-05	0.0017693	5	33	APALM_V2_EVM.MODEL.SC0A5M3_91_HRSCAF_167.176|APALM_V2_EVM.MODEL.SC0A5M3_281_HRSCAF_464.248|APALM_V2_EVM.MODEL.SC0A5M3_330_HRSCAF_560.86|APALM_V2_EVM.MODEL.SC0A5M3_375_HRSCAF_671.281|APALM_V2_EVM.MODEL.SC0A5M3_375_HRSCAF_671.121
GO:0034185	apolipoprotein binding	3.075e-05	0.0018435	4	17	APALM_V2_EVM.MODEL.SC0A5M3_1_HRSCAF_1.280|APALM_V2_EVM.MODEL.SC0A5M3_314_HRSCAF_527.801|APALM_V2_EVM.MODEL.SC0A5M3_401_HRSCAF_746.1409|APALM_V2_EVM.MODEL.SC0A5M3_361_HRSCAF_634.519
GO:0050803	regulation of synapse structure and activity	3.3684e-05	0.0019713	8	112	APALM_V2_EVM.MODEL.SC0A5M3_13_HRSCAF_21.214|APALM_V2_EVM.MODEL.SC0A5M3_1_HRSCAF_1.94|APALM_V2_EVM.MODEL.SC0A5M3_3_HRSCAF_3.31|APALM_V2_EVM.MODEL.SC0A5M3_1_HRSCAF_1.337|APALM_V2_EVM.MODEL.SC0A5M3_23_HRSCAF_38.8|APALM_V2_EVM.MODEL.SC0A5M3_124_HRSCAF_222.245|APALM_V2_EVM.MODEL.SC0A5M3_1_HRSCAF_1.110|APALM_V2_EVM.MODEL.SC0A5M3_173_HRSCAF_306.14
GO:0031982	vesicle	3.8428e-05	0.0021967	33	1447	APALM_V2_EVM.MODEL.SC0A5M3_369_HRSCAF_655.203|APALM_V2_EVM.MODEL.SC0A5M3_281_HRSCAF_464.248|APALM_V2_EVM.MODEL.SC0A5M3_304_HRSCAF_504.50|APALM_V2_EVM.MODEL.SC0A5M3_401_HRSCAF_746.1409|APALM_V2_EVM.MODEL.SC0A5M3_1_HRSCAF_1.123|APALM_V2_EVM.MODEL.SC0A5M3_173_HRSCAF_306.14|APALM_V2_EVM.MODEL.SC0A5M3_314_HRSCAF_527.1151|APALM_V2_EVM.MODEL.SC0A5M3_337_HRSCAF_586.102|APALM_V2_EVM.MODEL.SC0A5M3_1_HRSCAF…
GO:0051963	regulation of synaptogenesis	3.9378e-05	0.0021998	7	84	APALM_V2_EVM.MODEL.SC0A5M3_1_HRSCAF_1.94|APALM_V2_EVM.MODEL.SC0A5M3_3_HRSCAF_3.31|APALM_V2_EVM.MODEL.SC0A5M3_1_HRSCAF_1.337|APALM_V2_EVM.MODEL.SC0A5M3_23_HRSCAF_38.8|APALM_V2_EVM.MODEL.SC0A5M3_124_HRSCAF_222.245|APALM_V2_EVM.MODEL.SC0A5M3_1_HRSCAF_1.110|APALM_V2_EVM.MODEL.SC0A5M3_173_HRSCAF_306.14
GO:0006364	rRNA processing	4.3257e-05	0.0023628	9	150	APALM_V2_EVM.MODEL.SC0A5M3_277_HRSCAF_457.2|APALM_V2_EVM.MODEL.SC0A5M3_331_HRSCAF_562.1211|APALM_V2_EVM.MODEL.SC0A5M3_91_HRSCAF_167.176|APALM_V2_EVM.MODEL.SC0A5M3_281_HRSCAF_464.248|APALM_V2_EVM.MODEL.SC0A5M3_330_HRSCAF_560.86|APALM_V2_EVM.MODEL.SC0A5M3_375_HRSCAF_671.281|APALM_V2_EVM.MODEL.SC0A5M3_375_HRSCAF_671.121|APALM_V2_EVM.MODEL.SC0A5M3_4_HRSCAF_4.323|APALM_V2_EVM.MODEL.SC0A5M3_401_HRSCAF_…
GO:0021987	cerebral cortex development	4.9417e-05	0.0026406	7	87	APALM_V2_EVM.MODEL.SC0A5M3_424_HRSCAF_798.407|APALM_V2_EVM.MODEL.SC0A5M3_1_HRSCAF_1.116|APALM_V2_EVM.MODEL.SC0A5M3_401_HRSCAF_746.1409|APALM_V2_EVM.MODEL.SC0A5M3_1_HRSCAF_1.123|APALM_V2_EVM.MODEL.SC0A5M3_361_HRSCAF_634.519|APALM_V2_EVM.MODEL.SC0A5M3_14_HRSCAF_24.586|APALM_V2_EVM.MODEL.SC0A5M3_221_HRSCAF_370.242
GO:0031988	membrane-bounded vesicle	5.2968e-05	0.0027701	30	1275	APALM_V2_EVM.MODEL.SC0A5M3_369_HRSCAF_655.203|APALM_V2_EVM.MODEL.SC0A5M3_281_HRSCAF_464.248|APALM_V2_EVM.MODEL.SC0A5M3_304_HRSCAF_504.50|APALM_V2_EVM.MODEL.SC0A5M3_1_HRSCAF_1.123|APALM_V2_EVM.MODEL.SC0A5M3_173_HRSCAF_306.14|APALM_V2_EVM.MODEL.SC0A5M3_314_HRSCAF_527.1151|APALM_V2_EVM.MODEL.SC0A5M3_337_HRSCAF_586.102|APALM_V2_EVM.MODEL.SC0A5M3_1_HRSCAF_1.280|APALM_V2_EVM.MODEL.SC0A5M3_424_HRSCAF_79…
GO:0016072	rRNA metabolic process	6.4885e-05	0.0033227	9	158	APALM_V2_EVM.MODEL.SC0A5M3_277_HRSCAF_457.2|APALM_V2_EVM.MODEL.SC0A5M3_331_HRSCAF_562.1211|APALM_V2_EVM.MODEL.SC0A5M3_91_HRSCAF_167.176|APALM_V2_EVM.MODEL.SC0A5M3_281_HRSCAF_464.248|APALM_V2_EVM.MODEL.SC0A5M3_330_HRSCAF_560.86|APALM_V2_EVM.MODEL.SC0A5M3_375_HRSCAF_671.281|APALM_V2_EVM.MODEL.SC0A5M3_375_HRSCAF_671.121|APALM_V2_EVM.MODEL.SC0A5M3_4_HRSCAF_4.323|APALM_V2_EVM.MODEL.SC0A5M3_401_HRSCAF_…
GO:0061138	morphogenesis of a branching epithelium	7.0756e-05	0.0035206	7	92	APALM_V2_EVM.MODEL.SC0A5M3_424_HRSCAF_798.407|APALM_V2_EVM.MODEL.SC0A5M3_272_HRSCAF_451.465|APALM_V2_EVM.MODEL.SC0A5M3_281_HRSCAF_464.679|APALM_V2_EVM.MODEL.SC0A5M3_375_HRSCAF_671.559|APALM_V2_EVM.MODEL.SC0A5M3_91_HRSCAF_167.302|APALM_V2_EVM.MODEL.SC0A5M3_14_HRSCAF_24.586|APALM_V2_EVM.MODEL.SC0A5M3_221_HRSCAF_370.242
GO:0034362	low-density lipoprotein particle	7.1615e-05	0.0035206	3	8	APALM_V2_EVM.MODEL.SC0A5M3_161_HRSCAF_285.375|APALM_V2_EVM.MODEL.SC0A5M3_13_HRSCAF_21.178|APALM_V2_EVM.MODEL.SC0A5M3_124_HRSCAF_222.116
GO:0045177	apical part of cell	9.1272e-05	0.0043989	11	246	APALM_V2_EVM.MODEL.SC0A5M3_13_HRSCAF_21.214|APALM_V2_EVM.MODEL.SC0A5M3_44_HRSCAF_77.400|APALM_V2_EVM.MODEL.SC0A5M3_424_HRSCAF_798.407|APALM_V2_EVM.MODEL.SC0A5M3_331_HRSCAF_562.1166|APALM_V2_EVM.MODEL.SC0A5M3_330_HRSCAF_560.299|APALM_V2_EVM.MODEL.SC0A5M3_431_HRSCAF_813.223|APALM_V2_EVM.MODEL.SC0A5M3_330_HRSCAF_560.300|APALM_V2_EVM.MODEL.SC0A5M3_281_HRSCAF_464.1091|APALM_V2_EVM.MODEL.SC0A5M3_14_HRS…
GO:0050807	regulation of synapse organization	9.9091e-05	0.0046839	7	97	APALM_V2_EVM.MODEL.SC0A5M3_1_HRSCAF_1.94|APALM_V2_EVM.MODEL.SC0A5M3_3_HRSCAF_3.31|APALM_V2_EVM.MODEL.SC0A5M3_1_HRSCAF_1.337|APALM_V2_EVM.MODEL.SC0A5M3_23_HRSCAF_38.8|APALM_V2_EVM.MODEL.SC0A5M3_124_HRSCAF_222.245|APALM_V2_EVM.MODEL.SC0A5M3_1_HRSCAF_1.110|APALM_V2_EVM.MODEL.SC0A5M3_173_HRSCAF_306.14
GO:0070633	transepithelial transport	0.00010655	0.0047744	3	9	APALM_V2_EVM.MODEL.SC0A5M3_330_HRSCAF_560.299|APALM_V2_EVM.MODEL.SC0A5M3_330_HRSCAF_560.300|APALM_V2_EVM.MODEL.SC0A5M3_281_HRSCAF_464.1091
GO:0000184	nuclear-transcribed mRNA catabolic process, nonsense-mediated decay	0.00010683	0.0047744	5	43	APALM_V2_EVM.MODEL.SC0A5M3_91_HRSCAF_167.176|APALM_V2_EVM.MODEL.SC0A5M3_281_HRSCAF_464.248|APALM_V2_EVM.MODEL.SC0A5M3_330_HRSCAF_560.86|APALM_V2_EVM.MODEL.SC0A5M3_375_HRSCAF_671.281|APALM_V2_EVM.MODEL.SC0A5M3_375_HRSCAF_671.121
GO:0070972	protein localization in endoplasmic reticulum	0.00010683	0.0047744	5	43	APALM_V2_EVM.MODEL.SC0A5M3_91_HRSCAF_167.176|APALM_V2_EVM.MODEL.SC0A5M3_281_HRSCAF_464.248|APALM_V2_EVM.MODEL.SC0A5M3_330_HRSCAF_560.86|APALM_V2_EVM.MODEL.SC0A5M3_375_HRSCAF_671.281|APALM_V2_EVM.MODEL.SC0A5M3_375_HRSCAF_671.121
GO:0005575	cellular_component	0.00011367	0.0049892	144	12082	APALM_V2_EVM.MODEL.SC0A5M3_375_HRSCAF_671.38|APALM_V2_EVM.MODEL.SC0A5M3_2_HRSCAF_2.10|APALM_V2_EVM.MODEL.SC0A5M3_14_HRSCAF_24.522|APALM_V2_EVM.MODEL.SC0A5M3_14_HRSCAF_24.126|APALM_V2_EVM.MODEL.SC0A5M3_389_HRSCAF_706.276|APALM_V2_EVM.MODEL.SC0A5M3_401_HRSCAF_746.1409|APALM_V2_EVM.MODEL.SC0A5M3_322_HRSCAF_543.594|APALM_V2_EVM.MODEL.SC0A5M3_151_HRSCAF_267.186|APALM_V2_EVM.MODEL.SC0A5M3_61_HRSCAF_106…
GO:0005925	focal adhesion	0.00012033	0.0051662	8	134	APALM_V2_EVM.MODEL.SC0A5M3_424_HRSCAF_798.756|APALM_V2_EVM.MODEL.SC0A5M3_281_HRSCAF_464.248|APALM_V2_EVM.MODEL.SC0A5M3_314_HRSCAF_527.87|APALM_V2_EVM.MODEL.SC0A5M3_330_HRSCAF_560.86|APALM_V2_EVM.MODEL.SC0A5M3_375_HRSCAF_671.281|APALM_V2_EVM.MODEL.SC0A5M3_91_HRSCAF_167.302|APALM_V2_EVM.MODEL.SC0A5M3_375_HRSCAF_671.121|APALM_V2_EVM.MODEL.SC0A5M3_337_HRSCAF_586.102
GO:0005594	collagen type IX	0.0001219	0.0051662	2	2	APALM_V2_EVM.MODEL.SC0A5M3_375_HRSCAF_671.417|APALM_V2_EVM.MODEL.SC0A5M3_375_HRSCAF_671.410
GO:0005924	cell-substrate adherens junction	0.00012673	0.0052797	8	135	APALM_V2_EVM.MODEL.SC0A5M3_424_HRSCAF_798.756|APALM_V2_EVM.MODEL.SC0A5M3_281_HRSCAF_464.248|APALM_V2_EVM.MODEL.SC0A5M3_314_HRSCAF_527.87|APALM_V2_EVM.MODEL.SC0A5M3_330_HRSCAF_560.86|APALM_V2_EVM.MODEL.SC0A5M3_375_HRSCAF_671.281|APALM_V2_EVM.MODEL.SC0A5M3_91_HRSCAF_167.302|APALM_V2_EVM.MODEL.SC0A5M3_375_HRSCAF_671.121|APALM_V2_EVM.MODEL.SC0A5M3_337_HRSCAF_586.102
GO:0007156	homophilic cell adhesion	0.00013605	0.005482	7	102	APALM_V2_EVM.MODEL.SC0A5M3_424_HRSCAF_798.756|APALM_V2_EVM.MODEL.SC0A5M3_424_HRSCAF_798.407|APALM_V2_EVM.MODEL.SC0A5M3_23_HRSCAF_38.8|APALM_V2_EVM.MODEL.SC0A5M3_124_HRSCAF_222.245|APALM_V2_EVM.MODEL.SC0A5M3_430_HRSCAF_812.105|APALM_V2_EVM.MODEL.SC0A5M3_14_HRSCAF_24.586|APALM_V2_EVM.MODEL.SC0A5M3_221_HRSCAF_370.242
GO:0048754	branching morphogenesis of a tube	0.00013605	0.005482	7	102	APALM_V2_EVM.MODEL.SC0A5M3_424_HRSCAF_798.407|APALM_V2_EVM.MODEL.SC0A5M3_272_HRSCAF_451.465|APALM_V2_EVM.MODEL.SC0A5M3_281_HRSCAF_464.679|APALM_V2_EVM.MODEL.SC0A5M3_375_HRSCAF_671.559|APALM_V2_EVM.MODEL.SC0A5M3_91_HRSCAF_167.302|APALM_V2_EVM.MODEL.SC0A5M3_14_HRSCAF_24.586|APALM_V2_EVM.MODEL.SC0A5M3_221_HRSCAF_370.242
GO:0032991	macromolecular complex	0.00014608	0.0056229	57	3322	APALM_V2_EVM.MODEL.SC0A5M3_375_HRSCAF_671.38|APALM_V2_EVM.MODEL.SC0A5M3_14_HRSCAF_24.522|APALM_V2_EVM.MODEL.SC0A5M3_14_HRSCAF_24.126|APALM_V2_EVM.MODEL.SC0A5M3_91_HRSCAF_167.176|APALM_V2_EVM.MODEL.SC0A5M3_307_HRSCAF_512.864|APALM_V2_EVM.MODEL.SC0A5M3_389_HRSCAF_706.276|APALM_V2_EVM.MODEL.SC0A5M3_124_HRSCAF_222.267|APALM_V2_EVM.MODEL.SC0A5M3_337_HRSCAF_586.725|APALM_V2_EVM.MODEL.SC0A5M3_401_HRSCAF…
GO:0072137	condensed mesenchymal cell proliferation	0.00015098	0.0056229	3	10	APALM_V2_EVM.MODEL.SC0A5M3_424_HRSCAF_798.407|APALM_V2_EVM.MODEL.SC0A5M3_14_HRSCAF_24.586|APALM_V2_EVM.MODEL.SC0A5M3_221_HRSCAF_370.242
GO:0072182	regulation of nephron tubule epithelial cell differentiation	0.00015098	0.0056229	3	10	APALM_V2_EVM.MODEL.SC0A5M3_424_HRSCAF_798.407|APALM_V2_EVM.MODEL.SC0A5M3_14_HRSCAF_24.586|APALM_V2_EVM.MODEL.SC0A5M3_221_HRSCAF_370.242
GO:0072307	regulation of metanephric nephron tubule epithelial cell differentiation	0.00015098	0.0056229	3	10	APALM_V2_EVM.MODEL.SC0A5M3_424_HRSCAF_798.407|APALM_V2_EVM.MODEL.SC0A5M3_14_HRSCAF_24.586|APALM_V2_EVM.MODEL.SC0A5M3_221_HRSCAF_370.242
GO:0043931	ossification involved in bone maturation	0.00015098	0.0056229	3	10	APALM_V2_EVM.MODEL.SC0A5M3_424_HRSCAF_798.407|APALM_V2_EVM.MODEL.SC0A5M3_14_HRSCAF_24.586|APALM_V2_EVM.MODEL.SC0A5M3_221_HRSCAF_370.242
GO:0008203	cholesterol metabolic process	0.00016624	0.0060989	6	74	APALM_V2_EVM.MODEL.SC0A5M3_13_HRSCAF_21.214|APALM_V2_EVM.MODEL.SC0A5M3_1_HRSCAF_1.280|APALM_V2_EVM.MODEL.SC0A5M3_161_HRSCAF_285.375|APALM_V2_EVM.MODEL.SC0A5M3_13_HRSCAF_21.178|APALM_V2_EVM.MODEL.SC0A5M3_281_HRSCAF_464.679|APALM_V2_EVM.MODEL.SC0A5M3_124_HRSCAF_222.116
GO:0005886	plasma membrane	0.00017606	0.006364	53	3030	APALM_V2_EVM.MODEL.SC0A5M3_14_HRSCAF_24.126|APALM_V2_EVM.MODEL.SC0A5M3_401_HRSCAF_746.1409|APALM_V2_EVM.MODEL.SC0A5M3_314_HRSCAF_527.1151|APALM_V2_EVM.MODEL.SC0A5M3_331_HRSCAF_562.1166|APALM_V2_EVM.MODEL.SC0A5M3_330_HRSCAF_560.300|APALM_V2_EVM.MODEL.SC0A5M3_361_HRSCAF_634.44|APALM_V2_EVM.MODEL.SC0A5M3_361_HRSCAF_634.519|APALM_V2_EVM.MODEL.SC0A5M3_424_HRSCAF_798.343|APALM_V2_EVM.MODEL.SC0A5M3_79_H…
GO:0044425	membrane part	0.00019027	0.0067781	72	4583	APALM_V2_EVM.MODEL.SC0A5M3_2_HRSCAF_2.10|APALM_V2_EVM.MODEL.SC0A5M3_307_HRSCAF_512.862|APALM_V2_EVM.MODEL.SC0A5M3_14_HRSCAF_24.126|APALM_V2_EVM.MODEL.SC0A5M3_369_HRSCAF_655.107|APALM_V2_EVM.MODEL.SC0A5M3_401_HRSCAF_746.1409|APALM_V2_EVM.MODEL.SC0A5M3_337_HRSCAF_586.169|APALM_V2_EVM.MODEL.SC0A5M3_171_HRSCAF_300.32|APALM_V2_EVM.MODEL.SC0A5M3_314_HRSCAF_527.1151|APALM_V2_EVM.MODEL.SC0A5M3_331_HRSCAF…
GO:0051962	positive regulation of nervous system development	0.00020065	0.0068499	5	49	APALM_V2_EVM.MODEL.SC0A5M3_1_HRSCAF_1.94|APALM_V2_EVM.MODEL.SC0A5M3_3_HRSCAF_3.31|APALM_V2_EVM.MODEL.SC0A5M3_1_HRSCAF_1.337|APALM_V2_EVM.MODEL.SC0A5M3_124_HRSCAF_222.245|APALM_V2_EVM.MODEL.SC0A5M3_1_HRSCAF_1.110
GO:0051965	positive regulation of synaptogenesis	0.00020065	0.0068499	5	49	APALM_V2_EVM.MODEL.SC0A5M3_1_HRSCAF_1.94|APALM_V2_EVM.MODEL.SC0A5M3_3_HRSCAF_3.31|APALM_V2_EVM.MODEL.SC0A5M3_1_HRSCAF_1.337|APALM_V2_EVM.MODEL.SC0A5M3_124_HRSCAF_222.245|APALM_V2_EVM.MODEL.SC0A5M3_1_HRSCAF_1.110
GO:0044089	positive regulation of cellular component biogenesis	0.00020065	0.0068499	5	49	APALM_V2_EVM.MODEL.SC0A5M3_1_HRSCAF_1.94|APALM_V2_EVM.MODEL.SC0A5M3_3_HRSCAF_3.31|APALM_V2_EVM.MODEL.SC0A5M3_1_HRSCAF_1.337|APALM_V2_EVM.MODEL.SC0A5M3_124_HRSCAF_222.245|APALM_V2_EVM.MODEL.SC0A5M3_1_HRSCAF_1.110
GO:0071397	cellular response to cholesterol	0.00020591	0.0068971	3	11	APALM_V2_EVM.MODEL.SC0A5M3_1_HRSCAF_1.280|APALM_V2_EVM.MODEL.SC0A5M3_401_HRSCAF_746.1409|APALM_V2_EVM.MODEL.SC0A5M3_361_HRSCAF_634.519
GO:0030055	cell-substrate junction	0.00020764	0.0068971	8	145	APALM_V2_EVM.MODEL.SC0A5M3_424_HRSCAF_798.756|APALM_V2_EVM.MODEL.SC0A5M3_281_HRSCAF_464.248|APALM_V2_EVM.MODEL.SC0A5M3_314_HRSCAF_527.87|APALM_V2_EVM.MODEL.SC0A5M3_330_HRSCAF_560.86|APALM_V2_EVM.MODEL.SC0A5M3_375_HRSCAF_671.281|APALM_V2_EVM.MODEL.SC0A5M3_91_HRSCAF_167.302|APALM_V2_EVM.MODEL.SC0A5M3_375_HRSCAF_671.121|APALM_V2_EVM.MODEL.SC0A5M3_337_HRSCAF_586.102
GO:0007267	cell-cell signaling	0.00021876	0.0071694	15	469	APALM_V2_EVM.MODEL.SC0A5M3_13_HRSCAF_21.214|APALM_V2_EVM.MODEL.SC0A5M3_1_HRSCAF_1.94|APALM_V2_EVM.MODEL.SC0A5M3_3_HRSCAF_3.31|APALM_V2_EVM.MODEL.SC0A5M3_1_HRSCAF_1.337|APALM_V2_EVM.MODEL.SC0A5M3_23_HRSCAF_38.8|APALM_V2_EVM.MODEL.SC0A5M3_281_HRSCAF_464.679|APALM_V2_EVM.MODEL.SC0A5M3_124_HRSCAF_222.245|APALM_V2_EVM.MODEL.SC0A5M3_401_HRSCAF_746.1409|APALM_V2_EVM.MODEL.SC0A5M3_1_HRSCAF_1.110|APALM_V2…
GO:0021543	pallium development	0.00023036	0.0074174	7	111	APALM_V2_EVM.MODEL.SC0A5M3_424_HRSCAF_798.407|APALM_V2_EVM.MODEL.SC0A5M3_1_HRSCAF_1.116|APALM_V2_EVM.MODEL.SC0A5M3_401_HRSCAF_746.1409|APALM_V2_EVM.MODEL.SC0A5M3_1_HRSCAF_1.123|APALM_V2_EVM.MODEL.SC0A5M3_361_HRSCAF_634.519|APALM_V2_EVM.MODEL.SC0A5M3_14_HRSCAF_24.586|APALM_V2_EVM.MODEL.SC0A5M3_221_HRSCAF_370.242
GO:0016032	viral reproduction	0.00023391	0.0074174	9	187	APALM_V2_EVM.MODEL.SC0A5M3_382_HRSCAF_692.542|APALM_V2_EVM.MODEL.SC0A5M3_91_HRSCAF_167.176|APALM_V2_EVM.MODEL.SC0A5M3_281_HRSCAF_464.248|APALM_V2_EVM.MODEL.SC0A5M3_330_HRSCAF_560.86|APALM_V2_EVM.MODEL.SC0A5M3_375_HRSCAF_671.281|APALM_V2_EVM.MODEL.SC0A5M3_91_HRSCAF_167.302|APALM_V2_EVM.MODEL.SC0A5M3_375_HRSCAF_671.121|APALM_V2_EVM.MODEL.SC0A5M3_49_HRSCAF_84.2|APALM_V2_EVM.MODEL.SC0A5M3_14_HRSCAF_2…
GO:0016021	integral to membrane	0.00023538	0.0074174	58	3458	APALM_V2_EVM.MODEL.SC0A5M3_2_HRSCAF_2.10|APALM_V2_EVM.MODEL.SC0A5M3_307_HRSCAF_512.862|APALM_V2_EVM.MODEL.SC0A5M3_14_HRSCAF_24.126|APALM_V2_EVM.MODEL.SC0A5M3_369_HRSCAF_655.107|APALM_V2_EVM.MODEL.SC0A5M3_401_HRSCAF_746.1409|APALM_V2_EVM.MODEL.SC0A5M3_337_HRSCAF_586.169|APALM_V2_EVM.MODEL.SC0A5M3_171_HRSCAF_300.32|APALM_V2_EVM.MODEL.SC0A5M3_330_HRSCAF_560.300|APALM_V2_EVM.MODEL.SC0A5M3_361_HRSCAF_…
GO:0016125	sterol metabolic process	0.00023839	0.0074174	6	79	APALM_V2_EVM.MODEL.SC0A5M3_13_HRSCAF_21.214|APALM_V2_EVM.MODEL.SC0A5M3_1_HRSCAF_1.280|APALM_V2_EVM.MODEL.SC0A5M3_161_HRSCAF_285.375|APALM_V2_EVM.MODEL.SC0A5M3_13_HRSCAF_21.178|APALM_V2_EVM.MODEL.SC0A5M3_281_HRSCAF_464.679|APALM_V2_EVM.MODEL.SC0A5M3_124_HRSCAF_222.116
GO:0017147	Wnt-protein binding	0.00024283	0.0074608	5	51	APALM_V2_EVM.MODEL.SC0A5M3_314_HRSCAF_527.801|APALM_V2_EVM.MODEL.SC0A5M3_281_HRSCAF_464.679|APALM_V2_EVM.MODEL.SC0A5M3_401_HRSCAF_746.1409|APALM_V2_EVM.MODEL.SC0A5M3_7_HRSCAF_7.5|APALM_V2_EVM.MODEL.SC0A5M3_361_HRSCAF_634.519
GO:0010769	regulation of cell morphogenesis involved in differentiation	0.0002668	0.0080963	10	233	APALM_V2_EVM.MODEL.SC0A5M3_1_HRSCAF_1.94|APALM_V2_EVM.MODEL.SC0A5M3_314_HRSCAF_527.801|APALM_V2_EVM.MODEL.SC0A5M3_281_HRSCAF_464.116|APALM_V2_EVM.MODEL.SC0A5M3_272_HRSCAF_451.465|APALM_V2_EVM.MODEL.SC0A5M3_1_HRSCAF_1.337|APALM_V2_EVM.MODEL.SC0A5M3_23_HRSCAF_38.8|APALM_V2_EVM.MODEL.SC0A5M3_91_HRSCAF_167.302|APALM_V2_EVM.MODEL.SC0A5M3_1_HRSCAF_1.123|APALM_V2_EVM.MODEL.SC0A5M3_1_HRSCAF_1.110|APALM_V…
GO:0001658	branching involved in ureteric bud morphogenesis	0.00027674	0.0082893	4	29	APALM_V2_EVM.MODEL.SC0A5M3_424_HRSCAF_798.407|APALM_V2_EVM.MODEL.SC0A5M3_272_HRSCAF_451.465|APALM_V2_EVM.MODEL.SC0A5M3_14_HRSCAF_24.586|APALM_V2_EVM.MODEL.SC0A5M3_221_HRSCAF_370.242
GO:0009986	cell surface	0.00027991	0.0082893	12	327	APALM_V2_EVM.MODEL.SC0A5M3_13_HRSCAF_21.214|APALM_V2_EVM.MODEL.SC0A5M3_1_HRSCAF_1.280|APALM_V2_EVM.MODEL.SC0A5M3_14_HRSCAF_24.126|APALM_V2_EVM.MODEL.SC0A5M3_314_HRSCAF_527.801|APALM_V2_EVM.MODEL.SC0A5M3_314_HRSCAF_527.87|APALM_V2_EVM.MODEL.SC0A5M3_272_HRSCAF_451.465|APALM_V2_EVM.MODEL.SC0A5M3_171_HRSCAF_300.17|APALM_V2_EVM.MODEL.SC0A5M3_23_HRSCAF_38.8|APALM_V2_EVM.MODEL.SC0A5M3_124_HRSCAF_222.245…
GO:0001763	morphogenesis of a branching structure	0.00030206	0.0088389	7	116	APALM_V2_EVM.MODEL.SC0A5M3_424_HRSCAF_798.407|APALM_V2_EVM.MODEL.SC0A5M3_272_HRSCAF_451.465|APALM_V2_EVM.MODEL.SC0A5M3_281_HRSCAF_464.679|APALM_V2_EVM.MODEL.SC0A5M3_375_HRSCAF_671.559|APALM_V2_EVM.MODEL.SC0A5M3_91_HRSCAF_167.302|APALM_V2_EVM.MODEL.SC0A5M3_14_HRSCAF_24.586|APALM_V2_EVM.MODEL.SC0A5M3_221_HRSCAF_370.242
GO:0030182	neuron differentiation	0.00031312	0.0090485	19	710	APALM_V2_EVM.MODEL.SC0A5M3_13_HRSCAF_21.214|APALM_V2_EVM.MODEL.SC0A5M3_1_HRSCAF_1.94|APALM_V2_EVM.MODEL.SC0A5M3_314_HRSCAF_527.801|APALM_V2_EVM.MODEL.SC0A5M3_281_HRSCAF_464.116|APALM_V2_EVM.MODEL.SC0A5M3_1_HRSCAF_1.337|APALM_V2_EVM.MODEL.SC0A5M3_1_HRSCAF_1.116|APALM_V2_EVM.MODEL.SC0A5M3_431_HRSCAF_813.223|APALM_V2_EVM.MODEL.SC0A5M3_23_HRSCAF_38.8|APALM_V2_EVM.MODEL.SC0A5M3_91_HRSCAF_167.302|APALM…
GO:0090183	regulation of kidney development	0.00031659	0.0090485	4	30	APALM_V2_EVM.MODEL.SC0A5M3_424_HRSCAF_798.407|APALM_V2_EVM.MODEL.SC0A5M3_272_HRSCAF_451.465|APALM_V2_EVM.MODEL.SC0A5M3_14_HRSCAF_24.586|APALM_V2_EVM.MODEL.SC0A5M3_221_HRSCAF_370.242
GO:0070977	bone maturation	0.00035115	0.0099211	3	13	APALM_V2_EVM.MODEL.SC0A5M3_424_HRSCAF_798.407|APALM_V2_EVM.MODEL.SC0A5M3_14_HRSCAF_24.586|APALM_V2_EVM.MODEL.SC0A5M3_221_HRSCAF_370.242
