# Supplementary material for: Innate immune gene expression in Acropora palmata is consistent despite variance in yearly disease events
Source: PLoS One. 2020 Oct 22;15(10):e0228514. doi: 10.1371/journal.pone.0228514 (PMC7580945; doi:10.1371/journal.pone.0228514)
Supplement: S2 Table — (XLSX) [file pone.0228514.s006.xlsx]

## Sheet: PC1_loadings
Gene.ID	Gene.annotation	Swisprot	pc1_rotations
KB8_REP_C1	ATP synthase subunit alpha	s:Q1ACM8	-0.00440488
KB8_REP_C5	Photosystem I P700 chlorophyll a apoprotein A2	s:Q9XQV2	0.018066
KB8_REP_C6	Photosystem II CP47 chlorophyll apoprotein	s:A2T359	-0.0128344
KB8_REP_C29	Photosystem I P700 chlorophyll a apoprotein A1	s:Q9XQV3	-0.0108437
KB8_REP_C53	Cytochrome b6	s:Q9XQU7	-0.014056
KB8_REP_C97	Casein kinase I	s:Q6QNM1	0.0397778
KB8_REP_C240	Anoctamin-10	s:Q4V8U5	0.0375857
KB8_REP_C288	unknown	-	0.0363615
KB8_REP_C307	Putative uncharacterized protein	t:C5LC38	0.0375396
KB8_REP_C510	unknown	-	0.0380937
KB8_REP_C547	DNA replication licensing factor MCM3 homolog	s:Q9FL33	0.040339
KB8_REP_C561	Fatty acid desaturase 2	s:A4FV48	0.0373407
KB8_REP_C593	Putative uncharacterized protein	t:B0BYH4	0.0200775
KB8_REP_C655	Plasma membrane iron permease	s:P40088	0.03773
KB8_REP_C715	unknown	-	0.0394768
KB8_REP_C806	cGMP-dependent protein kinase	s:Q03042	0.0391137
KB8_REP_C817	Protein dispatched homolog 1	s:Q96F81	0.0374549
KB8_REP_C829	Adenylyl cyclase	t:B9QDY6	0.0390833
KB8_REP_C958	Inner membrane protein ybaL	s:P39830	0.0404716
KB8_REP_C1017	Probable phosphoserine phosphatase	s:O74382	0.0371774
KB8_REP_C1097	Calcium-dependent protein kinase 2	s:O15865	0.0372351
KB8_REP_C1384	Putative uncharacterized protein	t:B9QH54	0.0368713
KB8_REP_C1656	Restin homolog	s:Q9VJE5	0.0370355
KB8_REP_C2235	Voltage-gated sodium channel	t:Q1YG29	0.0373653
KB8_REP_C2393	unknown	-	0.0374152
KB8_REP_C2478	unknown	-	0.0383566
KB8_REP_C2482	ATP synthase subunit beta	s:Q06J29	-0.0172335
KB8_REP_C2600	Photosystem I P700 chlorophyll a apoprotein A2	s:Q9XQV2	0.0161464
KB8_REP_C2728	P2X purinoceptor 4	s:P51577	0.0198455
KB8_REP_C2890	Uncharacterized vacuolar membrane protein YGR125W	s:P53273	0.0375607
KB8_REP_C3149	Nitrite reductase [NAD(P)H] large subunit	s:P08201	0.0377853
KB8_REP_C3276	Adenylate cyclase	s:P43524	0.0368909
KB8_REP_C3285	Predicted protein	t:B7G4A0	0.0172113
KB8_REP_C3371	Photosystem Q(B) protein	s:Q9MSC2	-0.014449
KB8_REP_C3541	Nuclear mitotic apparatus protein 1	s:Q14980	0.0382668
KB8_REP_C3596	Sodium/calcium exchanger 2	s:Q9UPR5	0.038251
KB8_REP_C4462	Putative uncharacterized protein	t:A3Z7P4	0.0365296
KB8_REP_C4736	40S ribosomal protein S2	s:Q90YS3	0.00701431
KB8_C5077	Fibrocystin-L	s:Q86WI1	0.0370162
KB8_REP_C5135	unknown	-	0.0373113
KB8_REP_C5317	Plasma membrane iron permease	s:P40088	0.0364509
KB8_C5556	unknown	-	0.036895
KB8_REP_C5580	ATP-citrate synthase	s:Q32PF2	0.039793
KB8_REP_C6194	Putative uncharacterized protein	t:C4LXC5	0.0371013
KB8_REP_C6337	E3 ubiquitin-protein ligase HACE1	s:Q28BK1	0.0379873
KB8_REP_C6920	unknown	-	0.0374244
KB8_REP_C7799	cGMP-dependent protein kinase	s:Q03043	0.0386745
KB8_REP_C8015	Long-chain-fatty-acid--CoA ligase ACSBG2	s:Q5ZKR7	0.0369662
KB8_C8451	Neutral ceramidase	s:Q9NR71	0.0366478
KB8_C8694	Malate synthase G	s:Q0A845	0.0371281
KB8_REP_C8698	unknown	-	0.040149
KB8_REP_C9265	Predicted protein	t:B7G6H1	0.0231013
KB8_REP_C10097	Ribonucleoside-diphosphate reductase large subunit	s:P50648	0.0406178
KB8_REP_C11013	unknown	-	0.0367437
KB8_C11943	unknown	-	0.0248409
KB8_REP_C12719	Transmembrane protein	t:D0NXN7	0.0413653
KB8_REP_C12759	Photosystem I P700 chlorophyll a apoprotein A2	s:Q9XQV2	-0.00129609
KB8_REP_C13005	Histidine-rich glycoprotein	s:P04929	0.0368628
KB8_C13205	6-phosphofructokinase 7	s:Q9C5J7	0.0364692
KB8_REP_C13728	Potassium/sodium hyperpolarization-activated cyclic nucleotide-gated channel 2	s:Q9UL51	0.0368116
KB8_C14431	Photosystem I P700 chlorophyll a apoprotein A2	s:Q9XQV2	0.015028
KB8_C15050	Serine/threonine-protein kinase Nek1	s:Q96PY6	0.0374195
KB8_REP_C15056	Ammonium transporter 1 member 3	s:Q9FVN0	0.0375765
KB8_C15959	unknown	-	-0.00630501
KB8_C16682	Putative uncharacterized protein (Fragment)	t:A4HCH0	0.0239417
KB8_C17424	unknown	-	-0.020659
KB8_REP_C18212	Photosystem Q(B) protein	t:D1MW21	0.0116589
KB8_REP_C18640	ATP synthase subunit beta	s:Q06J29	-0.0200971
KB8_C19610	Proprotein convertase subtilisin/kexin type 5	s:Q04592	0.0376613
KB8_REP_C19726	Ammonium transporter 1 member 3	s:Q9FVN0	0.0365257
KB8_REP_C19932	Pyrophosphate-energized vacuolar membrane proton pump	s:P21616	0.0365356
KB8_REP_C20640	unknown	-	-0.0280511
KB8_REP_C21088	Adenine/guanine permease AZG1	s:Q9SRK7	0.0382946
KB8_REP_C21546	unknown	-	0.0376327
KB8_REP_C21670	Phosphoenolpyruvate synthase	s:Q9K0I2	0.0388618
KB8_REP_C22146	Photosystem II CP47 chlorophyll apoprotein	s:P49471	-0.0225666
KB8_REP_C23070	Putative uncharacterized protein	t:A8BT22	0.0379205
KB8_REP_C23330	Putative uncharacterized protein	t:Q3BKI1	-0.0204448
KB8_REP_C24040	ZIP family transporter: zinc ion	t:A4S8J4	0.0372682
KB8_C24302	Guanine/hypoxanthine permease pbuG	s:O34987	0.0408506
KB8_REP_C25129	Predicted protein (Fragment)	t:A7TD57	-0.0118245
KB8_REP_C25716	Putative permease MJ0326	s:Q57772	0.0371422
KB8_C26466	Uncharacterized protein ORF91	s:Q3BAI2	-0.0300716
KB8_REP_C27719	Cytochrome b6	s:Q9XQU7	-0.0148379
KB8_REP_C29441	Sodium-dependent phosphate transport protein 2B	s:Q9DBP0	0.0450754
KB8_REP_C30238	Plasma membrane iron permease	s:P40088	0.037148
KB8_REP_C31019	Uncharacterized protein ART2	s:Q8TGM7	-0.0158658
KB8_REP_C33148	ATP synthase subunit beta	s:O03069	-0.0117241
KB8_REP_C33902	Ammonium transporter 2	s:Q9BLG3	0.0387505
KB8_REP_C35539	Putative permease MJ0326	s:Q57772	0.0422049
KB8_REP_C36331	Putative uncharacterized protein Sb05g016477 (Fragment)	t:C5Y2D6	-0.0101029
KB8_REP_C36579	Sodium-dependent phosphate transport protein 2B	s:Q27960	0.0417852
KB8_REP_C37574	Nitrate reductase [NADH]	s:P36841	0.0405654
KB8_C37792	unknown	-	-0.0155035
KB8_REP_C38430	Photosystem I P700 chlorophyll a apoprotein A1	s:Q9XQV3	-0.0130962
KB8_REP_C39303	unknown	-	-0.00518446
KB8_REP_C39708	Photosystem I P700 chlorophyll a apoprotein A2	s:Q9XQV2	-0.001914
KB8_REP_C41212	unknown	-	-0.0285487
KB8_REP_C41269	Sodium-dependent phosphate transport protein 2B	s:O95436	0.0430657
KB8_C41441	unknown	-	-0.0149426
KB8_REP_C42764	Photosystem II CP47 chlorophyll apoprotein	s:P14813	0.0182561
KB8_REP_C43804	Unknow protein	t:Q5W7C9	-0.0307163
KB8_REP_C44331	unknown	-	-0.0304831
KB8_REP_C45371	Probable high CO2 inducible periplasmic protein (Fragment)	t:Q5ENL3	0.0387183
KB8_REP_C45552	unknown	-	0.0375099
KB8_C45701	Uncharacterized protein TC_0114	s:Q9PLI5	-0.0281684
KB8_REP_C46358	unknown	-	0.0228986
KB8_REP_C46398	Photosystem II CP43 chlorophyll apoprotein	s:Q85FM3	0.0161584
KB8_C46585	Uncharacterized protein ORF91	s:Q3BAI2	-0.0299541
KB8_REP_C46789	Ribulose bisphosphate carboxylase (Fragment)	s:Q41406	-0.0259781
KB8_REP_C47074	Photosystem I P700 chlorophyll a apoprotein A2	s:Q9XQV2	-0.0134765
KB8_C47202	unknown	-	-0.0263156
KB8_REP_C48725	Plasma membrane iron permease	s:P40088	0.0378984
KB8_REP_C49015	Nitrate transporter	t:B5BP44	0.00147373
KB8_REP_C49436	unknown	-	-0.0043216
KB8_REP_C50509	Band 7 protein	t:A9AUD4	-0.021554
KB8_REP_C50834	Cytochrome b6	s:Q9XQU7	-0.0148264
KB8_REP_C50952	Cytochrome b559 subunit alpha	s:Q4G380	-0.004987
KB8_REP_C50981	Phosphoenolpyruvate synthase	s:Q9K0I2	0.0415653
KB8_S51227	unknown	-	-0.00209754
KB8_REP_C51230	Photosystem I P700 chlorophyll a apoprotein A2	s:Q9XQV2	0.0179618
KB8_REP_C51338	Sodium-dependent phosphate transport protein 2B	s:Q9DBP0	0.0423926
KB8_REP_C51384	Nitrate transporter	s:P22152	0.0113252
KB8_REP_C51388	Anion exchange protein 4	s:Q9GKY1	0.0374519
KB8_REP_C51403	Folate-Biopterin Transporter (FBT) Family	t:D0NNJ2	0.0407152
KB8_S51476	Putative uncharacterized protein Sb3036s002010 (Fragment)	t:C6JSU3	-0.0219822
KB8_REP_C51669	Sodium-dependent phosphate transport protein 2B	s:Q27960	0.0391451
KB8_REP_C51682	Cytochrome b6	s:Q9XQU7	-0.0159582
KB8_REP_C51692	unknown	-	-0.0156052
KB8_REP_C51909	Photosystem I P700 chlorophyll a apoprotein A2	s:Q9XQV2	0.0169479
KB8_REP_C52078	Transmembrane protein	t:D0NXN7	0.0404569
KB8_S52103	unknown	-	-0.00618502
KB8_REP_C52117	ZIP family transporter: zinc ion	t:A4S8J4	0.0370103
KB8_S52240	unknown	-	-0.031434
KB8_REP_C52245	Band 3 anion transport protein	s:P02730	0.0369922
KB8_REP_C52354	Putative membrane protein mmpL11	s:O06079	0.0422109
KB8_REP_C52364	unknown	-	-0.0239269
KB8_REP_C52403	Probable high CO2 inducible periplasmic protein (Fragment)	t:Q5ENL3	0.0406095
KB8_REP_C52621	unknown	-	-0.00527055
KB8_REP_C52628	Putative permease MJ0326	s:Q57772	0.0373666
KB8_S52760	Phosphoenolpyruvate synthase	s:Q9K0I2	0.0368834
KB8_REP_C53056	Putative uncharacterized protein	t:D1Z2R4	0.0378886
KB8_REP_C53175	Putative membrane protein mmpL11	s:O06079	0.0434672
KB8_REP_C53177	Nitrate reductase [NADH]	s:P36841	0.0400006
KB8_REP_C53262	Photosystem II CP47 chlorophyll apoprotein	s:A2T359	0.0182767
KB8_REP_C53293	unknown	-	-0.00309365
KB8_REP_C53338	Putative permease MJ0326	s:Q57772	0.0427554
KB8_REP_C53412	unknown	-	-0.00794865
KB8_REP_C53571	Sodium-dependent phosphate transport protein 2A	s:Q60825	0.0428962
KB8_S53661	unknown	-	-0.0288043
KB8_REP_C53701	Nitrate transporter	s:P22152	0.0149009
KB8_REP_C54067	unknown	-	0.0400092
KB8_REP_C54092	Putative uncharacterized protein	t:D1Z2R4	0.0372243
KB8_REP_C54179	Adenine/guanine permease AZG2	s:Q84MA8	0.0410665
KB8_S54347	Photosystem II CP43 chlorophyll apoprotein	s:Q6B917	0.0188968
KB8_REP_C54405	Putative permease MJ0326	s:Q57772	0.041271
KB8_REP_C54411	Uncharacterized protein ART2	s:Q8TGM7	-0.0182978
KB8_REP_C54604	unknown	-	-0.0287607
KB8_REP_C54727	Nitrate transporter	s:P22152	0.0370289
KB8_S54841	Luminal-binding protein 2	s:Q8T869	0.0387564
KB8_C55041	Guanine/hypoxanthine permease pbuG	s:O34987	0.0408752
KB8_REP_C55220	unknown	-	-0.0183825
KB8_S55511	Nitrate transporter	s:P22152	0.0367733
KB8_REP_C55702	Ammonium transporter 1 member 3	s:Q9FVN0	0.0372988
KB8_REP_C55813	unknown	-	-0.0236524
KB8_REP_C55961	Phosphoenolpyruvate synthase	s:Q9K0I2	0.0402294
KB8_S56043	Photosystem II CP43 chlorophyll apoprotein	s:Q6B917	0.0147433
KB8_REP_C56118	unknown	-	-0.0174673
KB8_REP_C56620	Putative permease MJ0326	s:Q57772	0.0415702
KB8_S56651	Photosystem II D2 protein	s:A0T0T0	-0.00375422
KB8_REP_C56783	Predicted protein	t:B8C7H1	0.037612
KB8_S56895	ATP synthase subunit beta	s:Q06J29	-0.0142103
KB8_REP_C57391	Photosystem I P700 chlorophyll a apoprotein A2	s:Q9XQV2	0.0156872
KB8_REP_C57414	unknown	-	0.040923
KB8_S57513	Putative uncharacterized protein	t:C9MZ31	-0.0208151
KB8_REP_C58029	Cytochrome b6	s:Q9XQU7	0.00494379
KB8_S58369	ATP synthase subunit beta	s:Q06J29	-0.0135053
KB8_S59485	Photosystem II CP47 chlorophyll apoprotein	s:P14813	0.0188277
KB8_REP_C59923	unknown	-	-0.019657
KB8_REP_C60154	unknown	-	-0.00853323
KB8_S60649	unknown	-	-0.00371084
KB8_REP_C61492	Photosystem I P700 chlorophyll a apoprotein A2	s:Q9XQV2	-0.00392009
KB8_REP_C61790	Folate-Biopterin Transporter (FBT) Family	t:D0NLR5	0.0370887
KB8_S63038	Photosystem I P700 chlorophyll a apoprotein A2	s:Q9XQV2	0.0175196
KB8_REP_C64760	unknown	-	-0.0095933
KB8_S64805	Photosystem II CP43 chlorophyll apoprotein	s:P49472	-0.0148074
KB8_S64901	Photosystem I P700 chlorophyll a apoprotein A1	s:Q4G3F6	0.0128106
KB8_S65843	Cytochrome b6-f complex subunit 4	s:Q9MTQ3	-0.000574299
KB8_S65870	Photosystem II D2 protein	s:A0T0T0	-0.00491522
KB8_S66057	Putative uncharacterized protein	t:A0PXN7	-0.0188249
KB8_S66199	unknown	-	0.0405777
KB8_S66684	Cytochrome b6-f complex subunit 4	s:A0T0B7	0.00425559
KB8_S66836	unknown	-	-0.0160874
KB8_S67884	Putative uncharacterized protein (Fragment)	t:D3IN37	-0.0203584
KB8_S67900	Photosystem II D2 protein	s:A0T0T0	-0.00667206
KB8_S69557	Photosystem II D2 protein	s:P49478	0.0216026
KB8_S69775	unknown	-	0.0388068
KB8_S69909	Putative uncharacterized protein	t:Q5C0F6	-0.0152596
KB8_S71289	unknown	-	-0.0105052
KB8_S71656	unknown	-	-0.0138116

## Sheet: GO_results
GO.ID_FULL	Description	p.value	corr.p.value	x	n	Genes.in.test.set
GO:0009535	chloroplast thylakoid membrane	4.88e-35	2.39e-32	42	283	KB8_S54347|KB8_REP_C29|KB8_S64805|KB8_REP_C51230|KB8_S64901|KB8_REP_C47074|KB8_REP_C58029|KB8_S63038|KB8_REP_C33148|KB8_C14431|KB8_REP_C2482|KB8_REP_C3371|KB8_REP_C12759|KB8_S59485|KB8_REP_C51909|KB8_S56651|KB8_REP_C57391|KB8_REP_C42764|KB8_S56895|KB8_REP_C50952|KB8_REP_C46398|KB8_REP_C50834|KB8_REP_C27719|KB8_REP_C61492|KB8_REP_C5|KB8_REP_C51682|KB8_REP_C6|KB8_REP_C38430|KB8_REP_C53|KB8_REP_C186…
GO:0055035	plastid thylakoid membrane	8.93e-35	2.39e-32	42	287	KB8_S54347|KB8_REP_C29|KB8_S64805|KB8_REP_C51230|KB8_S64901|KB8_REP_C47074|KB8_REP_C58029|KB8_S63038|KB8_REP_C33148|KB8_C14431|KB8_REP_C2482|KB8_REP_C3371|KB8_REP_C12759|KB8_S59485|KB8_REP_C51909|KB8_S56651|KB8_REP_C57391|KB8_REP_C42764|KB8_S56895|KB8_REP_C50952|KB8_REP_C46398|KB8_REP_C50834|KB8_REP_C27719|KB8_REP_C61492|KB8_REP_C5|KB8_REP_C51682|KB8_REP_C6|KB8_REP_C38430|KB8_REP_C53|KB8_REP_C186…
GO:0042651	thylakoid membrane	1.26e-34	2.39e-32	43	310	KB8_S54347|KB8_REP_C29|KB8_S64805|KB8_REP_C51230|KB8_S64901|KB8_REP_C47074|KB8_REP_C58029|KB8_S63038|KB8_REP_C33148|KB8_C14431|KB8_REP_C2482|KB8_REP_C3371|KB8_REP_C12759|KB8_S59485|KB8_REP_C51909|KB8_S56651|KB8_REP_C57391|KB8_REP_C42764|KB8_S56895|KB8_REP_C50952|KB8_REP_C46398|KB8_REP_C50834|KB8_REP_C27719|KB8_REP_C61492|KB8_REP_C5|KB8_REP_C51682|KB8_REP_C6|KB8_REP_C38430|KB8_REP_C53|KB8_REP_C327…
GO:0009534	chloroplast thylakoid	1.4e-34	2.39e-32	42	290	KB8_S54347|KB8_REP_C29|KB8_S64805|KB8_REP_C51230|KB8_S64901|KB8_REP_C47074|KB8_REP_C58029|KB8_S63038|KB8_REP_C33148|KB8_C14431|KB8_REP_C2482|KB8_REP_C3371|KB8_REP_C12759|KB8_S59485|KB8_REP_C51909|KB8_S56651|KB8_REP_C57391|KB8_REP_C42764|KB8_S56895|KB8_REP_C50952|KB8_REP_C46398|KB8_REP_C50834|KB8_REP_C27719|KB8_REP_C61492|KB8_REP_C5|KB8_REP_C51682|KB8_REP_C6|KB8_REP_C38430|KB8_REP_C53|KB8_REP_C186…
GO:0034357	photosynthetic membrane	2.02e-34	2.76e-32	44	335	KB8_S54347|KB8_REP_C29|KB8_S64805|KB8_REP_C51230|KB8_S64901|KB8_REP_C47074|KB8_REP_C18212|KB8_REP_C58029|KB8_S63038|KB8_REP_C33148|KB8_C14431|KB8_REP_C2482|KB8_REP_C3371|KB8_REP_C12759|KB8_S59485|KB8_REP_C51909|KB8_S56651|KB8_REP_C57391|KB8_REP_C42764|KB8_S56895|KB8_REP_C50952|KB8_REP_C46398|KB8_REP_C50834|KB8_REP_C27719|KB8_REP_C61492|KB8_REP_C5|KB8_REP_C51682|KB8_REP_C6|KB8_REP_C38430|KB8_REP_C…
GO:0031976	plastid thylakoid	2.51e-34	2.87e-32	42	294	KB8_S54347|KB8_REP_C29|KB8_S64805|KB8_REP_C51230|KB8_S64901|KB8_REP_C47074|KB8_REP_C58029|KB8_S63038|KB8_REP_C33148|KB8_C14431|KB8_REP_C2482|KB8_REP_C3371|KB8_REP_C12759|KB8_S59485|KB8_REP_C51909|KB8_S56651|KB8_REP_C57391|KB8_REP_C42764|KB8_S56895|KB8_REP_C50952|KB8_REP_C46398|KB8_REP_C50834|KB8_REP_C27719|KB8_REP_C61492|KB8_REP_C5|KB8_REP_C51682|KB8_REP_C6|KB8_REP_C38430|KB8_REP_C53|KB8_REP_C186…
GO:0044436	thylakoid part	9.6e-34	9.39e-32	44	347	KB8_S54347|KB8_REP_C29|KB8_S64805|KB8_REP_C51230|KB8_S64901|KB8_REP_C47074|KB8_REP_C18212|KB8_REP_C58029|KB8_S63038|KB8_REP_C33148|KB8_C14431|KB8_REP_C2482|KB8_REP_C3371|KB8_REP_C12759|KB8_S59485|KB8_REP_C51909|KB8_S56651|KB8_REP_C57391|KB8_REP_C42764|KB8_S56895|KB8_REP_C50952|KB8_REP_C46398|KB8_REP_C50834|KB8_REP_C27719|KB8_REP_C61492|KB8_REP_C5|KB8_REP_C51682|KB8_REP_C6|KB8_REP_C38430|KB8_REP_C…
GO:0031984	organelle subcompartment	1.83e-33	1.57e-31	42	308	KB8_S54347|KB8_REP_C29|KB8_S64805|KB8_REP_C51230|KB8_S64901|KB8_REP_C47074|KB8_REP_C58029|KB8_S63038|KB8_REP_C33148|KB8_C14431|KB8_REP_C2482|KB8_REP_C3371|KB8_REP_C12759|KB8_S59485|KB8_REP_C51909|KB8_S56651|KB8_REP_C57391|KB8_REP_C42764|KB8_S56895|KB8_REP_C50952|KB8_REP_C46398|KB8_REP_C50834|KB8_REP_C27719|KB8_REP_C61492|KB8_REP_C5|KB8_REP_C51682|KB8_REP_C6|KB8_REP_C38430|KB8_REP_C53|KB8_REP_C186…
GO:0009579	thylakoid	2.97e-33	2.26e-31	44	356	KB8_S54347|KB8_REP_C29|KB8_S64805|KB8_REP_C51230|KB8_S64901|KB8_REP_C47074|KB8_REP_C18212|KB8_REP_C58029|KB8_S63038|KB8_REP_C33148|KB8_C14431|KB8_REP_C2482|KB8_REP_C3371|KB8_REP_C12759|KB8_S59485|KB8_REP_C51909|KB8_S56651|KB8_REP_C57391|KB8_REP_C42764|KB8_S56895|KB8_REP_C50952|KB8_REP_C46398|KB8_REP_C50834|KB8_REP_C27719|KB8_REP_C61492|KB8_REP_C5|KB8_REP_C51682|KB8_REP_C6|KB8_REP_C38430|KB8_REP_C…
GO:0022900	electron transport chain	5.59e-29	3.83e-27	38	299	KB8_S54347|KB8_REP_C29|KB8_S64805|KB8_REP_C51230|KB8_S64901|KB8_REP_C47074|KB8_REP_C18212|KB8_REP_C58029|KB8_S63038|KB8_REP_C561|KB8_C14431|KB8_REP_C3371|KB8_REP_C12759|KB8_S59485|KB8_REP_C51909|KB8_S56651|KB8_REP_C57391|KB8_REP_C42764|KB8_REP_C50952|KB8_REP_C46398|KB8_REP_C50834|KB8_REP_C27719|KB8_REP_C61492|KB8_REP_C5|KB8_REP_C51682|KB8_REP_C6|KB8_REP_C38430|KB8_REP_C53|KB8_S67900|KB8_REP_C2600…
GO:0044425	membrane part	6.23e-29	3.88e-27	96	2947	KB8_REP_C51338|KB8_REP_C54727|KB8_REP_C21088|KB8_C8451|KB8_REP_C29|KB8_S64805|KB8_REP_C33902|KB8_REP_C52628|KB8_REP_C47074|KB8_REP_C2890|KB8_REP_C56620|KB8_REP_C30238|KB8_REP_C54405|KB8_S63038|KB8_REP_C36579|KB8_REP_C33148|KB8_C14431|KB8_REP_C307|KB8_REP_C19726|KB8_REP_C29441|KB8_REP_C48725|KB8_REP_C57391|KB8_REP_C829|KB8_REP_C46398|KB8_REP_C51669|KB8_REP_C2728|KB8_REP_C25716|KB8_REP_C61492|KB8_R…
GO:0044434	chloroplast part	3.77e-28	2.15e-26	42	413	KB8_S54347|KB8_REP_C29|KB8_S64805|KB8_REP_C51230|KB8_S64901|KB8_REP_C47074|KB8_REP_C58029|KB8_S63038|KB8_REP_C33148|KB8_C14431|KB8_REP_C2482|KB8_REP_C3371|KB8_REP_C12759|KB8_S59485|KB8_REP_C51909|KB8_S56651|KB8_REP_C57391|KB8_REP_C42764|KB8_S56895|KB8_REP_C50952|KB8_REP_C46398|KB8_REP_C50834|KB8_REP_C27719|KB8_REP_C61492|KB8_REP_C5|KB8_REP_C51682|KB8_REP_C6|KB8_REP_C38430|KB8_REP_C53|KB8_REP_C186…
GO:0044435	plastid part	7.47e-28	3.94e-26	42	420	KB8_S54347|KB8_REP_C29|KB8_S64805|KB8_REP_C51230|KB8_S64901|KB8_REP_C47074|KB8_REP_C58029|KB8_S63038|KB8_REP_C33148|KB8_C14431|KB8_REP_C2482|KB8_REP_C3371|KB8_REP_C12759|KB8_S59485|KB8_REP_C51909|KB8_S56651|KB8_REP_C57391|KB8_REP_C42764|KB8_S56895|KB8_REP_C50952|KB8_REP_C46398|KB8_REP_C50834|KB8_REP_C27719|KB8_REP_C61492|KB8_REP_C5|KB8_REP_C51682|KB8_REP_C6|KB8_REP_C38430|KB8_REP_C53|KB8_REP_C186…
GO:0016021	integral to membrane	1.02e-27	4.97e-26	90	2627	KB8_REP_C51338|KB8_REP_C54727|KB8_REP_C21088|KB8_C8451|KB8_REP_C29|KB8_S64805|KB8_REP_C33902|KB8_REP_C52628|KB8_REP_C47074|KB8_REP_C2890|KB8_REP_C56620|KB8_REP_C30238|KB8_REP_C54405|KB8_S63038|KB8_REP_C36579|KB8_C14431|KB8_REP_C307|KB8_REP_C19726|KB8_REP_C29441|KB8_REP_C48725|KB8_REP_C57391|KB8_REP_C829|KB8_REP_C46398|KB8_REP_C51669|KB8_REP_C2728|KB8_REP_C25716|KB8_REP_C61492|KB8_REP_C5|KB8_REP_C…
GO:0031224	intrinsic to membrane	2.73e-27	1.25e-25	90	2660	KB8_REP_C51338|KB8_REP_C54727|KB8_REP_C21088|KB8_C8451|KB8_REP_C29|KB8_S64805|KB8_REP_C33902|KB8_REP_C52628|KB8_REP_C47074|KB8_REP_C2890|KB8_REP_C56620|KB8_REP_C30238|KB8_REP_C54405|KB8_S63038|KB8_REP_C36579|KB8_C14431|KB8_REP_C307|KB8_REP_C19726|KB8_REP_C29441|KB8_REP_C48725|KB8_REP_C57391|KB8_REP_C829|KB8_REP_C46398|KB8_REP_C51669|KB8_REP_C2728|KB8_REP_C25716|KB8_REP_C61492|KB8_REP_C5|KB8_REP_C…
GO:0015979	photosynthesis	3.92e-26	1.68e-24	38	356	KB8_S54347|KB8_REP_C29|KB8_S64805|KB8_REP_C51230|KB8_S64901|KB8_REP_C47074|KB8_REP_C18212|KB8_REP_C58029|KB8_S63038|KB8_C14431|KB8_REP_C3371|KB8_REP_C12759|KB8_S59485|KB8_REP_C51909|KB8_S56651|KB8_REP_C57391|KB8_REP_C46789|KB8_REP_C42764|KB8_REP_C50952|KB8_REP_C46398|KB8_REP_C50834|KB8_REP_C27719|KB8_REP_C61492|KB8_REP_C5|KB8_REP_C51682|KB8_REP_C6|KB8_REP_C38430|KB8_REP_C53|KB8_S67900|KB8_REP_C26…
GO:0016020	membrane	6.09e-25	2.45e-23	99	3519	KB8_REP_C51338|KB8_REP_C54727|KB8_REP_C21088|KB8_C8451|KB8_REP_C29|KB8_S64805|KB8_REP_C33902|KB8_REP_C47074|KB8_REP_C56620|KB8_REP_C30238|KB8_S63038|KB8_REP_C36579|KB8_REP_C307|KB8_REP_C19726|KB8_REP_C48725|KB8_REP_C57391|KB8_REP_C829|KB8_REP_C46398|KB8_REP_C2728|KB8_REP_C25716|KB8_REP_C61492|KB8_REP_C5|KB8_REP_C6|KB8_REP_C54179|KB8_REP_C5317|KB8_REP_C55702|KB8_REP_C2600|KB8_S69557|KB8_S66684|KB8…
GO:0009507	chloroplast	3.24e-24	1.23e-22	46	647	KB8_C26466|KB8_S54347|KB8_REP_C29|KB8_S64805|KB8_REP_C51230|KB8_S64901|KB8_REP_C47074|KB8_REP_C18212|KB8_REP_C58029|KB8_S63038|KB8_REP_C33148|KB8_C14431|KB8_REP_C2482|KB8_REP_C3371|KB8_REP_C12759|KB8_S59485|KB8_REP_C51909|KB8_S56651|KB8_REP_C57391|KB8_REP_C46789|KB8_REP_C42764|KB8_S56895|KB8_REP_C50952|KB8_REP_C46398|KB8_REP_C50834|KB8_REP_C27719|KB8_REP_C61492|KB8_REP_C5|KB8_REP_C51682|KB8_REP_C…
GO:0006091	generation of precursor metabolites and energy	4.9e-24	1.77e-22	47	688	KB8_S54347|KB8_REP_C29|KB8_C8694|KB8_S64805|KB8_REP_C51230|KB8_C13205|KB8_S64901|KB8_REP_C47074|KB8_REP_C18212|KB8_REP_C3149|KB8_REP_C58029|KB8_S63038|KB8_REP_C561|KB8_REP_C33148|KB8_C14431|KB8_REP_C2482|KB8_REP_C3371|KB8_REP_C12759|KB8_S59485|KB8_REP_C51909|KB8_S56651|KB8_REP_C57391|KB8_REP_C42764|KB8_S56895|KB8_REP_C50952|KB8_REP_C46398|KB8_REP_C50834|KB8_REP_C27719|KB8_REP_C61492|KB8_REP_C5|KB…
GO:0009521	photosystem	1.78e-23	6.11e-22	30	224	KB8_S54347|KB8_REP_C29|KB8_S64805|KB8_REP_C51230|KB8_S64901|KB8_REP_C47074|KB8_REP_C18212|KB8_S63038|KB8_C14431|KB8_REP_C3371|KB8_REP_C12759|KB8_S59485|KB8_REP_C51909|KB8_S56651|KB8_REP_C57391|KB8_REP_C42764|KB8_REP_C50952|KB8_REP_C46398|KB8_REP_C61492|KB8_REP_C5|KB8_REP_C6|KB8_REP_C38430|KB8_S67900|KB8_REP_C2600|KB8_S69557|KB8_S65870|KB8_REP_C53262|KB8_REP_C39708|KB8_S56043|KB8_REP_C22146
GO:0009536	plastid	2.2e-23	7.19e-22	46	677	KB8_C26466|KB8_S54347|KB8_REP_C29|KB8_S64805|KB8_REP_C51230|KB8_S64901|KB8_REP_C47074|KB8_REP_C18212|KB8_REP_C58029|KB8_S63038|KB8_REP_C33148|KB8_C14431|KB8_REP_C2482|KB8_REP_C3371|KB8_REP_C12759|KB8_S59485|KB8_REP_C51909|KB8_S56651|KB8_REP_C57391|KB8_REP_C46789|KB8_REP_C42764|KB8_S56895|KB8_REP_C50952|KB8_REP_C46398|KB8_REP_C50834|KB8_REP_C27719|KB8_REP_C61492|KB8_REP_C5|KB8_REP_C51682|KB8_REP_C…
GO:0006810	transport	1.47e-22	4.58e-21	60	1291	KB8_REP_C21088|KB8_REP_C49015|KB8_REP_C29|KB8_REP_C52628|KB8_REP_C47074|KB8_REP_C2890|KB8_REP_C56620|KB8_REP_C30238|KB8_REP_C54405|KB8_S63038|KB8_REP_C33148|KB8_C14431|KB8_REP_C48725|KB8_REP_C57391|KB8_REP_C25716|KB8_REP_C61492|KB8_REP_C5|KB8_REP_C6|KB8_REP_C54179|KB8_REP_C5317|KB8_REP_C2600|KB8_S69557|KB8_S66684|KB8_S65870|KB8_REP_C1|KB8_REP_C39708|KB8_REP_C958|KB8_C24302|KB8_REP_C51230|KB8_S649…
GO:0051234	establishment of localization	3.99e-22	1.19e-20	60	1316	KB8_REP_C21088|KB8_REP_C49015|KB8_REP_C29|KB8_REP_C52628|KB8_REP_C47074|KB8_REP_C2890|KB8_REP_C56620|KB8_REP_C30238|KB8_REP_C54405|KB8_S63038|KB8_REP_C33148|KB8_C14431|KB8_REP_C48725|KB8_REP_C57391|KB8_REP_C25716|KB8_REP_C61492|KB8_REP_C5|KB8_REP_C6|KB8_REP_C54179|KB8_REP_C5317|KB8_REP_C2600|KB8_S69557|KB8_S66684|KB8_S65870|KB8_REP_C1|KB8_REP_C39708|KB8_REP_C958|KB8_C24302|KB8_REP_C51230|KB8_S649…
GO:0009767	photosynthetic electron transport chain	7.97e-22	2.28e-20	18	55	KB8_REP_C50952|KB8_REP_C46398|KB8_S54347|KB8_S64805|KB8_REP_C6|KB8_REP_C18212|KB8_S67900|KB8_S65843|KB8_S69557|KB8_S66684|KB8_S65870|KB8_REP_C53262|KB8_REP_C3371|KB8_S56043|KB8_S59485|KB8_S56651|KB8_REP_C42764|KB8_REP_C22146
GO:0051179	localization	1.05e-20	2.86e-19	60	1402	KB8_REP_C21088|KB8_REP_C49015|KB8_REP_C29|KB8_REP_C52628|KB8_REP_C47074|KB8_REP_C2890|KB8_REP_C56620|KB8_REP_C30238|KB8_REP_C54405|KB8_S63038|KB8_REP_C33148|KB8_C14431|KB8_REP_C48725|KB8_REP_C57391|KB8_REP_C25716|KB8_REP_C61492|KB8_REP_C5|KB8_REP_C6|KB8_REP_C54179|KB8_REP_C5317|KB8_REP_C2600|KB8_S69557|KB8_S66684|KB8_S65870|KB8_REP_C1|KB8_REP_C39708|KB8_REP_C958|KB8_C24302|KB8_REP_C51230|KB8_S649…
GO:0016168	chlorophyll binding	9.87e-18	2.6e-16	23	178	KB8_REP_C46398|KB8_S54347|KB8_REP_C29|KB8_S64805|KB8_REP_C61492|KB8_REP_C5|KB8_REP_C6|KB8_REP_C51230|KB8_S64901|KB8_REP_C38430|KB8_REP_C47074|KB8_REP_C2600|KB8_S63038|KB8_C14431|KB8_REP_C53262|KB8_REP_C12759|KB8_REP_C39708|KB8_S56043|KB8_S59485|KB8_REP_C51909|KB8_REP_C57391|KB8_REP_C42764|KB8_REP_C22146
GO:0018298	protein-chromophore linkage	5.07e-16	1.29e-14	23	212	KB8_REP_C46398|KB8_S54347|KB8_REP_C29|KB8_S64805|KB8_REP_C61492|KB8_REP_C5|KB8_REP_C6|KB8_REP_C51230|KB8_S64901|KB8_REP_C38430|KB8_REP_C47074|KB8_REP_C2600|KB8_S63038|KB8_C14431|KB8_REP_C53262|KB8_REP_C12759|KB8_REP_C39708|KB8_S56043|KB8_S59485|KB8_REP_C51909|KB8_REP_C57391|KB8_REP_C42764|KB8_REP_C22146
GO:0045156	electron transporter, transferring electrons within the cyclic electron transport pathway of photosynthesis activity	3.56e-15	8.72e-14	12	35	KB8_REP_C46398|KB8_S66684|KB8_S54347|KB8_S65870|KB8_S64805|KB8_REP_C3371|KB8_S56043|KB8_REP_C18212|KB8_S67900|KB8_S56651|KB8_S65843|KB8_S69557
GO:0046906	tetrapyrrole binding	4.47e-15	1.05e-13	29	408	KB8_S54347|KB8_REP_C29|KB8_S64805|KB8_REP_C51230|KB8_REP_C53177|KB8_S64901|KB8_REP_C47074|KB8_REP_C3149|KB8_S63038|KB8_REP_C561|KB8_C14431|KB8_REP_C12759|KB8_S59485|KB8_REP_C51909|KB8_REP_C57391|KB8_REP_C42764|KB8_REP_C50952|KB8_REP_C46398|KB8_REP_C61492|KB8_REP_C5|KB8_REP_C6|KB8_REP_C38430|KB8_REP_C2600|KB8_REP_C593|KB8_REP_C53262|KB8_REP_C37574|KB8_REP_C39708|KB8_S56043|KB8_REP_C22146
GO:0005215	transporter activity	3.42e-14	7.8e-13	51	1404	KB8_REP_C51338|KB8_REP_C54727|KB8_REP_C21088|KB8_REP_C33902|KB8_REP_C52628|KB8_REP_C2890|KB8_REP_C56620|KB8_REP_C30238|KB8_REP_C54405|KB8_REP_C36579|KB8_REP_C33148|KB8_REP_C307|KB8_REP_C19726|KB8_REP_C29441|KB8_REP_C48725|KB8_REP_C829|KB8_REP_C51669|KB8_REP_C2728|KB8_REP_C25716|KB8_REP_C51384|KB8_REP_C54179|KB8_REP_C5317|KB8_REP_C55702|KB8_REP_C51388|KB8_REP_C52117|KB8_REP_C1|KB8_REP_C958|KB8_REP…
GO:0009772	photosynthetic electron transport in photosystem II	3.14e-13	6.93e-12	10	27	KB8_REP_C46398|KB8_S54347|KB8_S65870|KB8_S64805|KB8_REP_C3371|KB8_S56043|KB8_REP_C18212|KB8_S67900|KB8_S56651|KB8_S69557
GO:0019684	photosynthesis, light reaction	8.21e-13	1.76e-11	18	164	KB8_REP_C50952|KB8_REP_C46398|KB8_S54347|KB8_S64805|KB8_REP_C6|KB8_REP_C18212|KB8_S67900|KB8_S65843|KB8_S69557|KB8_S66684|KB8_S65870|KB8_REP_C53262|KB8_REP_C3371|KB8_S56043|KB8_S59485|KB8_S56651|KB8_REP_C42764|KB8_REP_C22146
GO:0043234	protein complex	3.45e-12	7.16e-11	47	1359	KB8_S54347|KB8_REP_C29|KB8_S64805|KB8_REP_C240|KB8_REP_C51230|KB8_C13205|KB8_S64901|KB8_REP_C3541|KB8_REP_C47074|KB8_REP_C18212|KB8_REP_C30238|KB8_REP_C10097|KB8_REP_C3149|KB8_S63038|KB8_REP_C33148|KB8_C14431|KB8_REP_C2482|KB8_REP_C3371|KB8_REP_C12759|KB8_REP_C13728|KB8_S59485|KB8_REP_C51909|KB8_REP_C48725|KB8_S56651|KB8_REP_C57391|KB8_REP_C42764|KB8_S56895|KB8_REP_C50952|KB8_REP_C46398|KB8_REP_C…
GO:0009522	photosystem I	4.95e-12	9.97e-11	14	94	KB8_REP_C29|KB8_REP_C61492|KB8_REP_C5|KB8_REP_C51230|KB8_S64901|KB8_REP_C38430|KB8_REP_C47074|KB8_REP_C2600|KB8_S63038|KB8_C14431|KB8_REP_C12759|KB8_REP_C39708|KB8_REP_C51909|KB8_REP_C57391
GO:0009055	electron carrier activity	6.15e-12	1.2e-10	20	238	KB8_REP_C46398|KB8_S54347|KB8_REP_C50834|KB8_S64805|KB8_REP_C27719|KB8_REP_C51682|KB8_REP_C53177|KB8_REP_C53|KB8_REP_C18212|KB8_S67900|KB8_REP_C58029|KB8_S65843|KB8_S69557|KB8_REP_C593|KB8_S66684|KB8_S65870|KB8_REP_C37574|KB8_REP_C3371|KB8_S56043|KB8_S56651
GO:0009523	photosystem II	1e-11	1.9e-10	16	141	KB8_REP_C50952|KB8_REP_C46398|KB8_S54347|KB8_S64805|KB8_REP_C6|KB8_REP_C18212|KB8_S67900|KB8_S69557|KB8_S65870|KB8_REP_C53262|KB8_REP_C3371|KB8_S56043|KB8_S59485|KB8_S56651|KB8_REP_C42764|KB8_REP_C22146
GO:0051539	4 iron, 4 sulfur cluster binding	6.28e-11	1.16e-09	15	135	KB8_REP_C29|KB8_REP_C61492|KB8_REP_C5|KB8_REP_C51230|KB8_S64901|KB8_REP_C38430|KB8_REP_C47074|KB8_REP_C3149|KB8_REP_C2600|KB8_S63038|KB8_C14431|KB8_REP_C12759|KB8_REP_C39708|KB8_REP_C51909|KB8_REP_C57391
GO:0055114	oxidation reduction	7.86e-11	1.42e-09	43	1266	KB8_S54347|KB8_REP_C29|KB8_S64805|KB8_REP_C51230|KB8_REP_C53177|KB8_S64901|KB8_REP_C47074|KB8_REP_C18212|KB8_REP_C10097|KB8_REP_C3149|KB8_REP_C58029|KB8_S63038|KB8_REP_C561|KB8_C14431|KB8_REP_C3371|KB8_REP_C12759|KB8_S59485|KB8_REP_C51909|KB8_S56651|KB8_REP_C57391|KB8_REP_C46789|KB8_REP_C42764|KB8_REP_C50952|KB8_REP_C46398|KB8_REP_C50834|KB8_REP_C27719|KB8_REP_C61492|KB8_REP_C5|KB8_REP_C51682|KB8…
GO:0022891	substrate-specific transmembrane transporter activity	1.94e-10	3.41e-09	38	1042	KB8_REP_C51338|KB8_REP_C54727|KB8_S55511|KB8_REP_C21088|KB8_REP_C33902|KB8_REP_C240|KB8_REP_C52245|KB8_REP_C30238|KB8_REP_C36579|KB8_REP_C33148|KB8_REP_C2235|KB8_REP_C307|KB8_REP_C19726|KB8_REP_C29441|KB8_REP_C2482|KB8_REP_C53571|KB8_REP_C13728|KB8_REP_C48725|KB8_S56895|KB8_REP_C829|KB8_REP_C51669|KB8_REP_C2728|KB8_REP_C15056|KB8_REP_C3596|KB8_REP_C51384|KB8_REP_C54179|KB8_REP_C5317|KB8_REP_C1864…
GO:0022857	transmembrane transporter activity	2.62e-10	4.44e-09	40	1155	KB8_REP_C51338|KB8_REP_C54727|KB8_S55511|KB8_REP_C21088|KB8_REP_C33902|KB8_REP_C240|KB8_REP_C52245|KB8_REP_C30238|KB8_REP_C36579|KB8_REP_C33148|KB8_REP_C2235|KB8_REP_C307|KB8_REP_C19726|KB8_REP_C4462|KB8_REP_C29441|KB8_REP_C2482|KB8_REP_C53571|KB8_REP_C13728|KB8_REP_C48725|KB8_S56895|KB8_REP_C829|KB8_REP_C51669|KB8_REP_C2728|KB8_REP_C15056|KB8_REP_C3596|KB8_REP_C19932|KB8_REP_C51384|KB8_REP_C5417…
GO:0015075	ion transmembrane transporter activity	2.66e-10	4.44e-09	36	954	KB8_REP_C51338|KB8_REP_C54727|KB8_S55511|KB8_REP_C33902|KB8_REP_C240|KB8_REP_C52245|KB8_REP_C30238|KB8_REP_C36579|KB8_REP_C33148|KB8_REP_C2235|KB8_REP_C307|KB8_REP_C19726|KB8_REP_C29441|KB8_REP_C2482|KB8_REP_C53571|KB8_REP_C13728|KB8_REP_C48725|KB8_S56895|KB8_REP_C829|KB8_REP_C51669|KB8_REP_C2728|KB8_REP_C15056|KB8_REP_C3596|KB8_REP_C51384|KB8_REP_C5317|KB8_REP_C18640|KB8_REP_C55702|KB8_REP_C5138…
GO:0055085	transmembrane transport	1.13e-09	1.85e-08	20	318	KB8_REP_C49015|KB8_REP_C52628|KB8_REP_C25716|KB8_C24302|KB8_REP_C35539|KB8_REP_C2890|KB8_REP_C5317|KB8_REP_C18640|KB8_REP_C56620|KB8_REP_C30238|KB8_REP_C54405|KB8_REP_C53338|KB8_REP_C33148|KB8_REP_C655|KB8_REP_C1|KB8_REP_C2482|KB8_C55041|KB8_REP_C48725|KB8_S56895|KB8_S58369
GO:0022892	substrate-specific transporter activity	3.21e-09	5.11e-08	38	1149	KB8_REP_C51338|KB8_REP_C54727|KB8_S55511|KB8_REP_C21088|KB8_REP_C33902|KB8_REP_C240|KB8_REP_C52245|KB8_REP_C30238|KB8_REP_C36579|KB8_REP_C33148|KB8_REP_C2235|KB8_REP_C307|KB8_REP_C19726|KB8_REP_C29441|KB8_REP_C2482|KB8_REP_C53571|KB8_REP_C13728|KB8_REP_C48725|KB8_S56895|KB8_REP_C829|KB8_REP_C51669|KB8_REP_C2728|KB8_REP_C15056|KB8_REP_C3596|KB8_REP_C51384|KB8_REP_C54179|KB8_REP_C5317|KB8_REP_C1864…
GO:0015103	inorganic anion transmembrane transporter activity	3.87e-09	6.02e-08	10	64	KB8_REP_C51338|KB8_REP_C54727|KB8_S55511|KB8_REP_C51669|KB8_REP_C29441|KB8_REP_C53571|KB8_REP_C51384|KB8_REP_C36579|KB8_REP_C53701|KB8_REP_C41269
GO:0008509	anion transmembrane transporter activity	5.68e-09	8.65e-08	13	132	KB8_REP_C51338|KB8_REP_C54727|KB8_S55511|KB8_REP_C51669|KB8_REP_C240|KB8_REP_C51384|KB8_REP_C52245|KB8_REP_C51388|KB8_REP_C36579|KB8_REP_C53701|KB8_REP_C29441|KB8_REP_C53571|KB8_REP_C41269
GO:0032991	macromolecular complex	6.17e-09	9.18e-08	48	1747	KB8_S54347|KB8_REP_C29|KB8_REP_C4736|KB8_S64805|KB8_REP_C240|KB8_REP_C51230|KB8_C13205|KB8_S64901|KB8_REP_C3541|KB8_REP_C47074|KB8_REP_C18212|KB8_REP_C30238|KB8_REP_C10097|KB8_REP_C3149|KB8_S63038|KB8_REP_C33148|KB8_C14431|KB8_REP_C2482|KB8_REP_C3371|KB8_REP_C12759|KB8_REP_C13728|KB8_S59485|KB8_REP_C51909|KB8_REP_C48725|KB8_S56651|KB8_REP_C57391|KB8_REP_C42764|KB8_S56895|KB8_REP_C50952|KB8_REP_C4…
GO:0030077	plasma membrane light-harvesting complex	1.95e-08	2.78e-07	6	16	KB8_S65870|KB8_REP_C3371|KB8_REP_C18212|KB8_S67900|KB8_S56651|KB8_S69557
GO:0042716	plasma membrane-derived chromatophore	1.95e-08	2.78e-07	6	16	KB8_S65870|KB8_REP_C3371|KB8_REP_C18212|KB8_S67900|KB8_S56651|KB8_S69557
GO:0051536	iron-sulfur cluster binding	3.19e-08	4.37e-07	15	211	KB8_REP_C29|KB8_REP_C61492|KB8_REP_C5|KB8_REP_C51230|KB8_S64901|KB8_REP_C38430|KB8_REP_C47074|KB8_REP_C3149|KB8_REP_C2600|KB8_S63038|KB8_C14431|KB8_REP_C12759|KB8_REP_C39708|KB8_REP_C51909|KB8_REP_C57391
GO:0051540	metal cluster binding	3.19e-08	4.37e-07	15	211	KB8_REP_C29|KB8_REP_C61492|KB8_REP_C5|KB8_REP_C51230|KB8_S64901|KB8_REP_C38430|KB8_REP_C47074|KB8_REP_C3149|KB8_REP_C2600|KB8_S63038|KB8_C14431|KB8_REP_C12759|KB8_REP_C39708|KB8_REP_C51909|KB8_REP_C57391
GO:0044464	cell part	6.46e-08	8.61e-07	114	7345	KB8_REP_C51338|KB8_REP_C54727|KB8_REP_C21088|KB8_C8451|KB8_S54841|KB8_C26466|KB8_REP_C29|KB8_C8694|KB8_S64805|KB8_REP_C33902|KB8_REP_C3541|KB8_REP_C47074|KB8_REP_C56620|KB8_REP_C30238|KB8_REP_C3149|KB8_S63038|KB8_REP_C36579|KB8_REP_C307|KB8_REP_C19726|KB8_REP_C547|KB8_REP_C48725|KB8_REP_C57391|KB8_REP_C46789|KB8_REP_C829|KB8_REP_C46398|KB8_REP_C2728|KB8_REP_C25716|KB8_REP_C61492|KB8_REP_C5|KB8_RE…
GO:0005623	cell	6.54e-08	8.61e-07	114	7346	KB8_REP_C51338|KB8_REP_C54727|KB8_REP_C21088|KB8_C8451|KB8_S54841|KB8_C26466|KB8_REP_C29|KB8_C8694|KB8_S64805|KB8_REP_C33902|KB8_REP_C3541|KB8_REP_C47074|KB8_REP_C56620|KB8_REP_C30238|KB8_REP_C3149|KB8_S63038|KB8_REP_C36579|KB8_REP_C307|KB8_REP_C19726|KB8_REP_C547|KB8_REP_C48725|KB8_REP_C57391|KB8_REP_C46789|KB8_REP_C829|KB8_REP_C46398|KB8_REP_C2728|KB8_REP_C25716|KB8_REP_C61492|KB8_REP_C5|KB8_RE…
GO:0033573	high affinity iron permease complex	9.87e-08	1.28e-06	4	5	KB8_REP_C655|KB8_REP_C5317|KB8_REP_C30238|KB8_REP_C48725
GO:0034220	ion transmembrane transport	1.01e-07	1.28e-06	10	89	KB8_REP_C655|KB8_REP_C1|KB8_REP_C2482|KB8_REP_C5317|KB8_REP_C18640|KB8_REP_C30238|KB8_REP_C48725|KB8_S56895|KB8_REP_C33148|KB8_S58369
GO:0015321	sodium-dependent phosphate transmembrane transporter activity	1.26e-07	1.56e-06	6	21	KB8_REP_C51338|KB8_REP_C51669|KB8_REP_C29441|KB8_REP_C53571|KB8_REP_C36579|KB8_REP_C41269
GO:0006812	cation transport	4.88e-07	5.97e-06	14	225	KB8_REP_C3596|KB8_REP_C19932|KB8_REP_C5317|KB8_REP_C18640|KB8_REP_C30238|KB8_REP_C33148|KB8_REP_C655|KB8_REP_C1|KB8_REP_C2482|KB8_REP_C53571|KB8_REP_C958|KB8_REP_C48725|KB8_S56895|KB8_S58369
GO:0015114	phosphate transmembrane transporter activity	5.07e-07	6.1e-06	6	26	KB8_REP_C51338|KB8_REP_C51669|KB8_REP_C29441|KB8_REP_C53571|KB8_REP_C36579|KB8_REP_C41269
GO:0044446	intracellular organelle part	5.41e-07	6.39e-06	52	2272	KB8_S54841|KB8_REP_C29|KB8_S64805|KB8_REP_C33902|KB8_REP_C3541|KB8_REP_C47074|KB8_REP_C2890|KB8_S63038|KB8_REP_C33148|KB8_C14431|KB8_REP_C57391|KB8_REP_C46398|KB8_REP_C2728|KB8_REP_C61492|KB8_REP_C5|KB8_REP_C6|KB8_REP_C2600|KB8_S69557|KB8_S66684|KB8_S65870|KB8_REP_C1|KB8_REP_C39708|KB8_S56043|KB8_S54347|KB8_REP_C4736|KB8_REP_C51230|KB8_S64901|KB8_REP_C18212|KB8_REP_C58029|KB8_REP_C561|KB8_REP_C24…
GO:0030076	light-harvesting complex	6.9e-07	7.99e-06	10	109	KB8_REP_C46398|KB8_S54347|KB8_S65870|KB8_S64805|KB8_REP_C3371|KB8_S56043|KB8_REP_C18212|KB8_S67900|KB8_S56651|KB8_S69557
GO:0005575	cellular_component	7e-07	7.99e-06	114	7558	KB8_REP_C51338|KB8_REP_C54727|KB8_REP_C21088|KB8_C8451|KB8_S54841|KB8_C26466|KB8_REP_C29|KB8_C8694|KB8_S64805|KB8_REP_C33902|KB8_REP_C3541|KB8_REP_C47074|KB8_REP_C56620|KB8_REP_C30238|KB8_REP_C3149|KB8_S63038|KB8_REP_C36579|KB8_REP_C307|KB8_REP_C19726|KB8_REP_C547|KB8_REP_C48725|KB8_REP_C57391|KB8_REP_C46789|KB8_REP_C829|KB8_REP_C46398|KB8_REP_C2728|KB8_REP_C25716|KB8_REP_C61492|KB8_REP_C5|KB8_RE…
GO:0022890	inorganic cation transmembrane transporter activity	7.58e-07	8.51e-06	15	269	KB8_REP_C33902|KB8_REP_C15056|KB8_REP_C5317|KB8_REP_C18640|KB8_REP_C30238|KB8_REP_C55702|KB8_REP_C33148|KB8_REP_C655|KB8_REP_C19726|KB8_REP_C1|KB8_REP_C2482|KB8_REP_C48725|KB8_S56895|KB8_S58369|KB8_REP_C41269
GO:0044422	organelle part	9.67e-07	1.07e-05	52	2313	KB8_S54841|KB8_REP_C29|KB8_S64805|KB8_REP_C33902|KB8_REP_C3541|KB8_REP_C47074|KB8_REP_C2890|KB8_S63038|KB8_REP_C33148|KB8_C14431|KB8_REP_C57391|KB8_REP_C46398|KB8_REP_C2728|KB8_REP_C61492|KB8_REP_C5|KB8_REP_C6|KB8_REP_C2600|KB8_S69557|KB8_S66684|KB8_S65870|KB8_REP_C1|KB8_REP_C39708|KB8_S56043|KB8_S54347|KB8_REP_C4736|KB8_REP_C51230|KB8_S64901|KB8_REP_C18212|KB8_REP_C58029|KB8_REP_C561|KB8_REP_C24…
GO:0006811	ion transport	1.17e-06	1.28e-05	14	242	KB8_REP_C3596|KB8_REP_C19932|KB8_REP_C5317|KB8_REP_C18640|KB8_REP_C30238|KB8_REP_C33148|KB8_REP_C655|KB8_REP_C1|KB8_REP_C2482|KB8_REP_C53571|KB8_REP_C958|KB8_REP_C48725|KB8_S56895|KB8_S58369
GO:0006827	high-affinity iron ion transport	1.34e-06	1.42e-05	4	8	KB8_REP_C655|KB8_REP_C5317|KB8_REP_C30238|KB8_REP_C48725
GO:0034755	iron ion transmembrane transport	1.34e-06	1.42e-05	4	8	KB8_REP_C655|KB8_REP_C5317|KB8_REP_C30238|KB8_REP_C48725
GO:0008553	hydrogen-exporting ATPase activity, phosphorylative mechanism	1.76e-06	1.82e-05	5	18	KB8_REP_C2482|KB8_REP_C18640|KB8_S56895|KB8_REP_C33148|KB8_S58369
GO:0022904	respiratory electron transport chain	2.3e-06	2.35e-05	7	51	KB8_S66684|KB8_REP_C50834|KB8_REP_C27719|KB8_REP_C51682|KB8_REP_C53|KB8_REP_C58029|KB8_S65843
GO:0005381	iron ion transmembrane transporter activity	3.96e-06	3.99e-05	4	10	KB8_REP_C655|KB8_REP_C5317|KB8_REP_C30238|KB8_REP_C48725
GO:0045261	proton-transporting ATP synthase complex, catalytic core F(1)	5.41e-06	5.37e-05	6	38	KB8_REP_C1|KB8_REP_C2482|KB8_REP_C18640|KB8_S56895|KB8_REP_C33148|KB8_S58369
GO:0044444	cytoplasmic part	5.76e-06	5.64e-05	60	3017	KB8_C8451|KB8_S54841|KB8_C26466|KB8_REP_C29|KB8_S64805|KB8_REP_C33902|KB8_REP_C6337|KB8_REP_C3541|KB8_REP_C47074|KB8_REP_C2890|KB8_S63038|KB8_REP_C33148|KB8_C14431|KB8_REP_C57391|KB8_REP_C46789|KB8_REP_C46398|KB8_REP_C61492|KB8_REP_C5|KB8_REP_C6|KB8_REP_C2600|KB8_C46585|KB8_S69557|KB8_S66684|KB8_S65870|KB8_REP_C1|KB8_REP_C39708|KB8_S56043|KB8_S54347|KB8_REP_C4736|KB8_REP_C51230|KB8_C13205|KB8_S64…
GO:0006826	iron ion transport	6.16e-06	5.86e-05	4	11	KB8_REP_C655|KB8_REP_C5317|KB8_REP_C30238|KB8_REP_C48725
GO:0008986	pyruvate, water dikinase activity	6.16e-06	5.86e-05	4	11	KB8_S52760|KB8_REP_C21670|KB8_REP_C55961|KB8_REP_C50981
GO:0042126	nitrate metabolic process	1.2e-05	0.00011121	7	65	KB8_REP_C54727|KB8_S55511|KB8_REP_C37574|KB8_REP_C53177|KB8_REP_C51384|KB8_REP_C3149|KB8_REP_C53701
GO:0042128	nitrate assimilation	1.2e-05	0.00011121	7	65	KB8_REP_C54727|KB8_S55511|KB8_REP_C37574|KB8_REP_C53177|KB8_REP_C51384|KB8_REP_C3149|KB8_REP_C53701
GO:0043687	post-translational protein modification	1.23e-05	0.00011242	28	985	KB8_S54347|KB8_REP_C29|KB8_S64805|KB8_REP_C51230|KB8_S64901|KB8_REP_C47074|KB8_S63038|KB8_C14431|KB8_REP_C12759|KB8_REP_C806|KB8_S59485|KB8_REP_C51909|KB8_REP_C57391|KB8_REP_C42764|KB8_REP_C46398|KB8_REP_C61492|KB8_REP_C5|KB8_REP_C6|KB8_REP_C97|KB8_REP_C38430|KB8_REP_C1097|KB8_REP_C2600|KB8_REP_C7799|KB8_REP_C53262|KB8_REP_C39708|KB8_C15050|KB8_S56043|KB8_REP_C22146
GO:0008324	cation transmembrane transporter activity	1.46e-05	0.00013181	21	621	KB8_REP_C2728|KB8_REP_C33902|KB8_REP_C15056|KB8_REP_C3596|KB8_REP_C5317|KB8_REP_C18640|KB8_REP_C30238|KB8_REP_C55702|KB8_REP_C52117|KB8_REP_C33148|KB8_REP_C655|KB8_REP_C19726|KB8_REP_C1|KB8_REP_C2482|KB8_REP_C24040|KB8_REP_C13728|KB8_REP_C958|KB8_REP_C48725|KB8_S56895|KB8_S58369|KB8_REP_C41269
GO:0045259	proton-transporting ATP synthase complex	1.7e-05	0.00015085	6	46	KB8_REP_C1|KB8_REP_C2482|KB8_REP_C18640|KB8_S56895|KB8_REP_C33148|KB8_S58369
GO:0045333	cellular respiration	2.26e-05	0.0001986	9	128	KB8_S66684|KB8_REP_C50834|KB8_C8694|KB8_REP_C27719|KB8_REP_C51682|KB8_REP_C53|KB8_REP_C3149|KB8_REP_C58029|KB8_S65843
GO:0046933	hydrogen ion transporting ATP synthase activity, rotational mechanism	2.46e-05	0.00021313	6	49	KB8_REP_C1|KB8_REP_C2482|KB8_REP_C18640|KB8_S56895|KB8_REP_C33148|KB8_S58369
GO:0000041	transition metal ion transport	4.2e-05	0.00035978	4	17	KB8_REP_C655|KB8_REP_C5317|KB8_REP_C30238|KB8_REP_C48725
GO:0046961	proton-transporting ATPase activity, rotational mechanism	4.32e-05	0.00036553	6	54	KB8_REP_C1|KB8_REP_C2482|KB8_REP_C18640|KB8_S56895|KB8_REP_C33148|KB8_S58369
GO:0006464	protein modification process	4.59e-05	0.00038348	29	1117	KB8_S54347|KB8_REP_C29|KB8_S64805|KB8_REP_C6337|KB8_REP_C51230|KB8_S64901|KB8_REP_C47074|KB8_S63038|KB8_C14431|KB8_REP_C12759|KB8_REP_C806|KB8_S59485|KB8_REP_C51909|KB8_REP_C57391|KB8_REP_C42764|KB8_REP_C46398|KB8_REP_C61492|KB8_REP_C5|KB8_REP_C6|KB8_REP_C97|KB8_REP_C38430|KB8_REP_C1097|KB8_REP_C2600|KB8_REP_C7799|KB8_REP_C53262|KB8_REP_C39708|KB8_C15050|KB8_S56043|KB8_REP_C22146
GO:0033178	proton-transporting two-sector ATPase complex, catalytic domain	5.9e-05	0.00048518	6	57	KB8_REP_C1|KB8_REP_C2482|KB8_REP_C18640|KB8_S56895|KB8_REP_C33148|KB8_S58369
GO:0044433	cytoplasmic vesicle part	5.99e-05	0.00048518	7	83	KB8_S65870|KB8_REP_C33902|KB8_REP_C3371|KB8_REP_C18212|KB8_S67900|KB8_S56651|KB8_S69557
GO:0015672	monovalent inorganic cation transport	6.02e-05	0.00048518	10	180	KB8_REP_C1|KB8_REP_C2482|KB8_REP_C53571|KB8_REP_C3596|KB8_REP_C19932|KB8_REP_C958|KB8_REP_C18640|KB8_S56895|KB8_REP_C33148|KB8_S58369
GO:0015674	di-, tri-valent inorganic cation transport	7.44e-05	0.00059223	5	37	KB8_REP_C655|KB8_REP_C3596|KB8_REP_C5317|KB8_REP_C30238|KB8_REP_C48725
GO:0015992	proton transport	0.00010056	0.00078279	7	90	KB8_REP_C1|KB8_REP_C2482|KB8_REP_C19932|KB8_REP_C18640|KB8_S56895|KB8_REP_C33148|KB8_S58369
GO:0006818	hydrogen transport	0.00010056	0.00078279	7	90	KB8_REP_C1|KB8_REP_C2482|KB8_REP_C19932|KB8_REP_C18640|KB8_S56895|KB8_REP_C33148|KB8_S58369
GO:0009987	cellular process	0.0001021	0.00078581	89	5653	KB8_C8451|KB8_REP_C49015|KB8_REP_C29|KB8_C8694|KB8_S64805|KB8_REP_C52628|KB8_REP_C6337|KB8_REP_C3541|KB8_REP_C47074|KB8_REP_C2890|KB8_REP_C56620|KB8_REP_C30238|KB8_REP_C3149|KB8_REP_C54405|KB8_S63038|KB8_REP_C33148|KB8_C14431|KB8_REP_C307|KB8_REP_C56783|KB8_REP_C547|KB8_REP_C48725|KB8_REP_C57391|KB8_REP_C46789|KB8_REP_C829|KB8_REP_C46398|KB8_REP_C21670|KB8_REP_C2728|KB8_REP_C25716|KB8_REP_C61492|…
GO:0043412	macromolecule modification	0.00011794	0.00089762	29	1177	KB8_S54347|KB8_REP_C29|KB8_S64805|KB8_REP_C6337|KB8_REP_C51230|KB8_S64901|KB8_REP_C47074|KB8_S63038|KB8_C14431|KB8_REP_C12759|KB8_REP_C806|KB8_S59485|KB8_REP_C51909|KB8_REP_C57391|KB8_REP_C42764|KB8_REP_C46398|KB8_REP_C61492|KB8_REP_C5|KB8_REP_C6|KB8_REP_C97|KB8_REP_C38430|KB8_REP_C1097|KB8_REP_C2600|KB8_REP_C7799|KB8_REP_C53262|KB8_REP_C39708|KB8_C15050|KB8_S56043|KB8_REP_C22146
GO:0015980	energy derivation by oxidation of organic compounds	0.00012338	0.00092402	9	159	KB8_S66684|KB8_REP_C50834|KB8_C8694|KB8_REP_C27719|KB8_REP_C51682|KB8_REP_C53|KB8_REP_C3149|KB8_REP_C58029|KB8_S65843
GO:0019829	cation-transporting ATPase activity	0.0001241	0.00092402	6	65	KB8_REP_C1|KB8_REP_C2482|KB8_REP_C18640|KB8_S56895|KB8_REP_C33148|KB8_S58369
GO:0046873	metal ion transmembrane transporter activity	0.00019511	0.0014371	7	100	KB8_REP_C655|KB8_REP_C24040|KB8_REP_C5317|KB8_REP_C30238|KB8_REP_C48725|KB8_REP_C52117|KB8_REP_C41269
GO:0016781	phosphotransferase activity, paired acceptors	0.0002073	0.0015106	4	25	KB8_S52760|KB8_REP_C21670|KB8_REP_C55961|KB8_REP_C50981
GO:0046915	transition metal ion transmembrane transporter activity	0.00024272	0.0017501	4	26	KB8_REP_C655|KB8_REP_C5317|KB8_REP_C30238|KB8_REP_C48725
GO:0015985	energy coupled proton transport, down electrochemical gradient	0.00027433	0.0019373	6	75	KB8_REP_C1|KB8_REP_C2482|KB8_REP_C18640|KB8_S56895|KB8_REP_C33148|KB8_S58369
GO:0015986	ATP synthesis coupled proton transport	0.00027433	0.0019373	6	75	KB8_REP_C1|KB8_REP_C2482|KB8_REP_C18640|KB8_S56895|KB8_REP_C33148|KB8_S58369
GO:0016469	proton-transporting two-sector ATPase complex	0.00029494	0.0020616	6	76	KB8_REP_C1|KB8_REP_C2482|KB8_REP_C18640|KB8_S56895|KB8_REP_C33148|KB8_S58369
GO:0031982	vesicle	0.00031348	0.0021473	9	180	KB8_S54841|KB8_S65870|KB8_C19610|KB8_REP_C33902|KB8_REP_C3371|KB8_REP_C18212|KB8_S67900|KB8_S56651|KB8_S69557
GO:0031410	cytoplasmic vesicle	0.00031348	0.0021473	9	180	KB8_S54841|KB8_S65870|KB8_C19610|KB8_REP_C33902|KB8_REP_C3371|KB8_REP_C18212|KB8_S67900|KB8_S56651|KB8_S69557
GO:0030001	metal ion transport	0.00039207	0.0026591	7	112	KB8_REP_C655|KB8_REP_C53571|KB8_REP_C3596|KB8_REP_C958|KB8_REP_C5317|KB8_REP_C30238|KB8_REP_C48725
GO:0006094	gluconeogenesis	0.00048766	0.0032749	4	31	KB8_S52760|KB8_REP_C21670|KB8_REP_C55961|KB8_REP_C50981
GO:0019319	hexose biosynthetic process	0.00055217	0.0036722	4	32	KB8_S52760|KB8_REP_C21670|KB8_REP_C55961|KB8_REP_C50981
GO:0046364	monosaccharide biosynthetic process	0.00062253	0.0041003	4	33	KB8_S52760|KB8_REP_C21670|KB8_REP_C55961|KB8_REP_C50981
GO:0005886	plasma membrane	0.00076772	0.0050085	26	1125	KB8_REP_C51338|KB8_C8451|KB8_REP_C33902|KB8_REP_C52628|KB8_C24302|KB8_REP_C52245|KB8_REP_C56620|KB8_REP_C30238|KB8_REP_C54405|KB8_REP_C53338|KB8_REP_C29441|KB8_REP_C53175|KB8_REP_C53571|KB8_REP_C13728|KB8_C55041|KB8_REP_C48725|KB8_REP_C50952|KB8_REP_C25716|KB8_REP_C35539|KB8_REP_C5317|KB8_REP_C52354|KB8_REP_C51388|KB8_REP_C7799|KB8_REP_C655|KB8_REP_C958|KB8_REP_C41269
GO:0044237	cellular metabolic process	0.00081527	0.0052318	69	4239	KB8_C8451|KB8_REP_C29|KB8_C8694|KB8_S64805|KB8_REP_C6337|KB8_REP_C47074|KB8_REP_C3149|KB8_S63038|KB8_REP_C33148|KB8_C14431|KB8_REP_C307|KB8_REP_C56783|KB8_REP_C547|KB8_REP_C57391|KB8_REP_C46789|KB8_REP_C829|KB8_REP_C46398|KB8_REP_C21670|KB8_REP_C61492|KB8_REP_C5|KB8_REP_C6|KB8_REP_C2600|KB8_S69557|KB8_S66684|KB8_S65870|KB8_REP_C1|KB8_REP_C39708|KB8_S56043|KB8_S52760|KB8_S54347|KB8_REP_C4736|KB8_R…
GO:0006119	oxidative phosphorylation	0.00082285	0.0052318	6	92	KB8_REP_C1|KB8_REP_C2482|KB8_REP_C18640|KB8_S56895|KB8_REP_C33148|KB8_S58369
GO:0022804	active transmembrane transporter activity	0.00082486	0.0052318	14	441	KB8_REP_C3596|KB8_REP_C19932|KB8_REP_C52245|KB8_REP_C18640|KB8_REP_C51388|KB8_REP_C33148|KB8_REP_C1|KB8_REP_C4462|KB8_REP_C2482|KB8_REP_C53571|KB8_REP_C958|KB8_S56895|KB8_S58369|KB8_REP_C41269
GO:0031402	sodium ion binding	0.00084766	0.005327	3	16	KB8_REP_C51669|KB8_REP_C36579|KB8_REP_C41269
GO:0043231	intracellular membrane-bounded organelle	0.0010805	0.0066806	58	3411	KB8_C8451|KB8_S54841|KB8_C26466|KB8_REP_C29|KB8_S64805|KB8_REP_C33902|KB8_REP_C6337|KB8_REP_C3541|KB8_REP_C47074|KB8_REP_C2890|KB8_S63038|KB8_REP_C33148|KB8_C14431|KB8_REP_C547|KB8_REP_C57391|KB8_REP_C46789|KB8_REP_C46398|KB8_REP_C61492|KB8_REP_C5|KB8_REP_C6|KB8_REP_C2600|KB8_C46585|KB8_S69557|KB8_S66684|KB8_S65870|KB8_REP_C1|KB8_REP_C39708|KB8_S56043|KB8_S54347|KB8_REP_C51230|KB8_S64901|KB8_REP_…
GO:0043227	membrane-bounded organelle	0.001089	0.0066806	58	3412	KB8_C8451|KB8_S54841|KB8_C26466|KB8_REP_C29|KB8_S64805|KB8_REP_C33902|KB8_REP_C6337|KB8_REP_C3541|KB8_REP_C47074|KB8_REP_C2890|KB8_S63038|KB8_REP_C33148|KB8_C14431|KB8_REP_C547|KB8_REP_C57391|KB8_REP_C46789|KB8_REP_C46398|KB8_REP_C61492|KB8_REP_C5|KB8_REP_C6|KB8_REP_C2600|KB8_C46585|KB8_S69557|KB8_S66684|KB8_S65870|KB8_REP_C1|KB8_REP_C39708|KB8_S56043|KB8_S54347|KB8_REP_C51230|KB8_S64901|KB8_REP_…
GO:0009165	nucleotide biosynthetic process	0.0010923	0.0066806	9	214	KB8_REP_C307|KB8_REP_C1|KB8_REP_C2482|KB8_REP_C18640|KB8_REP_C10097|KB8_S56895|KB8_REP_C33148|KB8_S58369|KB8_REP_C829
GO:0031420	alkali metal ion binding	0.0012137	0.0073571	3	18	KB8_REP_C51669|KB8_REP_C36579|KB8_REP_C41269
GO:0046165	alcohol biosynthetic process	0.0015666	0.0094136	4	42	KB8_S52760|KB8_REP_C21670|KB8_REP_C55961|KB8_REP_C50981
GO:0034404	nucleobase, nucleoside and nucleotide biosynthetic process	0.0016463	0.0096716	9	227	KB8_REP_C307|KB8_REP_C1|KB8_REP_C2482|KB8_REP_C18640|KB8_REP_C10097|KB8_S56895|KB8_REP_C33148|KB8_S58369|KB8_REP_C829
GO:0034654	nucleobase, nucleoside, nucleotide and nucleic acid biosynthetic process	0.0016463	0.0096716	9	227	KB8_REP_C307|KB8_REP_C1|KB8_REP_C2482|KB8_REP_C18640|KB8_REP_C10097|KB8_S56895|KB8_REP_C33148|KB8_S58369|KB8_REP_C829
GO:0043168	anion binding	0.0016661	0.0096716	3	20	KB8_REP_C51669|KB8_REP_C36579|KB8_REP_C41269
GO:0042301	phosphate binding	0.0016661	0.0096716	3	20	KB8_REP_C51669|KB8_REP_C36579|KB8_REP_C41269
GO:0006090	pyruvate metabolic process	0.0017114	0.0098515	4	43	KB8_S52760|KB8_REP_C21670|KB8_REP_C55961|KB8_REP_C50981
