# Supplementary material for: Innate immune gene expression in Acropora palmata is consistent despite variance in yearly disease events
Source: PLoS One. 2020 Oct 22;15(10):e0228514. doi: 10.1371/journal.pone.0228514 (PMC7580945; doi:10.1371/journal.pone.0228514)
Supplement: S3 Table — (XLSX) [file pone.0228514.s007.xlsx]

## Sheet: DeSeq2_results
Gene.ID	Gene.Annotation	baseMean	log2FoldChange	lfcSE	stat	pvalue	padj
APALM_V2_EVM.MODEL.SC0A5M3_331_HRSCAF_562.706	Low affinity immunoglobulin epsilon Fc receptor	710.698	1.40071	0.199499	7.02114	2.20058e-12	9.45449e-10
APALM_V2_EVM.MODEL.SC0A5M3_271_HRSCAF_450.58	Mucin-like protein (Fragment)	125.254	1.14593	0.336921	3.40117	0.000670969	0.00892611
APALM_V2_EVM.MODEL.SC0A5M3_337_HRSCAF_586.173	Mucin-like protein (Fragment)	32.6178	2.36856	0.446773	5.30148	1.14869e-07	7.95415e-06
APALM_V2_EVM.MODEL.SC0A5M3_14_HRSCAF_24.39	uncharacterized protein LOC110042126 isoform X2	144.465	3.73528	0.438805	8.51238	1.70395e-17	4.02644e-14
APALM_V2_EVM.MODEL.SC0A5M3_91_HRSCAF_167.224	CSC1-like protein ERD4	1722.42	1.67442	0.271129	6.17573	6.5858e-10	1.15084e-07
APALM_V2_EVM.MODEL.SC0A5M3_382_HRSCAF_692.243	Allene oxide synthase-lipoxygenase protein	582.833	1.42078	0.391754	3.62672	0.00028704	0.00472206
APALM_V2_EVM.MODEL.SC0A5M3_331_HRSCAF_562.1073	Mucin-like protein (Fragment)	294.332	1.12403	0.280405	4.00859	6.1082e-05	0.00145611
APALM_V2_EVM.MODEL.SC0A5M3_272_HRSCAF_451.129	Ankyrin repeat domain-containing protein 63	13.0344	-1.27091	0.29859	-4.25638	2.07767e-05	0.000624693
APALM_V2_EVM.MODEL.SC0A5M3_331_HRSCAF_562.1262	Tax1-binding protein 1 homolog	847.959	1.15081	0.20435	5.63156	1.78586e-08	1.72244e-06
APALM_V2_EVM.MODEL.SC0A5M3_337_HRSCAF_586.362	RNA polymerase II-associated protein 1	423.227	1.51871	0.29146	5.21069	1.88136e-07	1.23063e-05
APALM_V2_EVM.MODEL.SC0A5M3_1_HRSCAF_1.406	Putative histone-lysine N-methyltransferase PRDM6	11.4534	1.04046	0.295538	3.52055	0.000430649	0.00645741
APALM_V2_EVM.MODEL.SC0A5M3_430_HRSCAF_812.323	Cytochrome P450 1A1	12.0192	-1.25212	0.369554	-3.38819	0.000703564	0.00927488
APALM_V2_EVM.MODEL.SC0A5M3_389_HRSCAF_706.270	uncharacterized protein LOC110068076	39.4975	3.10652	0.418371	7.42527	1.12554e-13	7.33694e-11
APALM_V2_EVM.MODEL.SC0A5M3_13_HRSCAF_21.197	Transcription factor ETV6	648.454	1.64695	0.226751	7.26325	3.77894e-13	1.98436e-10
APALM_V2_EVM.MODEL.SC0A5M3_161_HRSCAF_285.503	PREDICTED: trichohyalin-like	30.6706	1.21251	0.346878	3.49549	0.000473185	0.00693455
APALM_V2_EVM.MODEL.SC0A5M3_401_HRSCAF_746.318	PREDICTED: uncharacterized protein LOC107339125	71.4673	-1.03883	0.185431	-5.60226	2.11574e-08	1.98985e-06
APALM_V2_EVM.MODEL.SC0A5M3_281_HRSCAF_464.575	golgin subfamily B member 1-like isoform X2	47.8727	1.23016	0.298475	4.12149	3.76428e-05	0.000993855
APALM_V2_EVM.MODEL.SC0A5M3_44_HRSCAF_77.411	Probable ATP-dependent RNA helicase DDX60	191.833	1.1933	0.279811	4.26467	2.00198e-05	0.000605528
APALM_V2_EVM.MODEL.SC0A5M3_293_HRSCAF_484.55	Tetratricopeptide repeat protein 28	105.844	1.54835	0.26267	5.89467	3.75442e-09	4.63879e-07
APALM_V2_EVM.MODEL.SC0A5M3_262_HRSCAF_432.2	Tetratricopeptide repeat protein 28	155	1.12025	0.245681	4.55978	5.12064e-06	0.000199589
APALM_V2_EVM.MODEL.SC0A5M3_337_HRSCAF_586.517	Heat shock protein Hsp-16.2	1726.63	2.85445	0.469738	6.07669	1.22692e-09	1.99946e-07
APALM_V2_EVM.MODEL.SC0A5M3_431_HRSCAF_813.220	Usherin	13.1195	1.76241	0.522134	3.3754	0.000737087	0.0096295
APALM_V2_EVM.MODEL.SC0A5M3_300_HRSCAF_497.1	Limbin	2.24076	3.02038	0.841374	3.58981	0.000330915	0.0052924
APALM_V2_EVM.MODEL.SC0A5M3_424_HRSCAF_798.783	Inner nuclear membrane protein Man1	190.742	1.23846	0.239778	5.16501	2.40424e-07	1.50496e-05
APALM_V2_EVM.MODEL.SC0A5M3_331_HRSCAF_562.485	HSPB1-associated protein 1	76.4943	1.47583	0.237114	6.22414	4.84213e-10	9.34036e-08
APALM_V2_EVM.MODEL.SC0A5M3_1_HRSCAF_1.352	Calmodulin-lysine N-methyltransferase	18.0436	1.38063	0.293102	4.71042	2.47207e-06	0.000108398
APALM_V2_EVM.MODEL.SC0A5M3_361_HRSCAF_634.367	PREDICTED: uncharacterized protein LOC107333148 isoform X3	43.3699	1.89076	0.366238	5.16266	2.43471e-07	1.51831e-05
APALM_V2_EVM.MODEL.SC0A5M3_44_HRSCAF_77.131	Protein DD3-3	207.898	1.13753	0.272047	4.18137	2.89763e-05	0.000804358
APALM_V2_EVM.MODEL.SC0A5M3_369_HRSCAF_655.157	Probable N-acetyltransferase CML2	2866.7	1.47381	0.223962	6.58061	4.68532e-11	1.40589e-08
APALM_V2_EVM.MODEL.SC0A5M3_91_HRSCAF_167.295	PREDICTED: uncharacterized protein LOC107344830 isoform X4	3.5073	-2.78907	0.811227	-3.43808	0.000585849	0.00808101
APALM_V2_EVM.MODEL.SC0A5M3_1_HRSCAF_1.626	uncharacterized protein LOC110040718	38.2646	-3.64498	0.683136	-5.33565	9.52033e-08	6.89549e-06
APALM_V2_EVM.MODEL.SC0A5M3_14_HRSCAF_24.276	G-protein coupled receptor 98	30.3122	1.74707	0.46143	3.78621	0.000152963	0.00288297
APALM_V2_EVM.MODEL.SC0A5M3_331_HRSCAF_562.1278	Cytochrome c oxidase assembly factor 3, mitochondrial	150.757	1.01786	0.253671	4.01252	6.0073e-05	0.00143932
APALM_V2_EVM.MODEL.SC0A5M3_431_HRSCAF_813.101	Protein kinase C epsilon type	261.933	1.32111	0.24593	5.37189	7.79141e-08	5.84479e-06
APALM_V2_EVM.MODEL.SC0A5M3_14_HRSCAF_24.37	PREDICTED: uncharacterized protein LOC107344100	242.615	3.37894	0.491649	6.87267	6.30118e-12	2.43097e-09
APALM_V2_EVM.MODEL.SC0A5M3_401_HRSCAF_746.1095	PREDICTED: serine-rich adhesin for platelets-like	30.9262	1.15189	0.304019	3.78888	0.000151327	0.00285783
APALM_V2_EVM.MODEL.SC0A5M3_361_HRSCAF_634.292	Fibrinogen-like protein A	11.9881	1.1557	0.326786	3.53656	0.000405367	0.00618731
APALM_V2_EVM.MODEL.SC0A5M3_91_HRSCAF_167.149	PREDICTED: uncharacterized protein LOC107351226	45.5194	-1.91568	0.566608	-3.38096	0.00072233	0.009476
APALM_V2_EVM.MODEL.SC0A5M3_314_HRSCAF_527.1176	Hemicentin-1	101.616	1.60911	0.353921	4.54653	5.45371e-06	0.000210402
APALM_V2_EVM.MODEL.SC0A5M3_1_HRSCAF_1.73	PREDICTED: uncharacterized protein LOC107335213 isoform X1	510.357	1.14826	0.232996	4.92822	8.29803e-07	4.26334e-05
APALM_V2_EVM.MODEL.SC0A5M3_307_HRSCAF_512.441	BICD family-like cargo adapter 1	336.098	1.86168	0.274683	6.77757	1.22218e-11	4.27853e-09
APALM_V2_EVM.MODEL.SC0A5M3_14_HRSCAF_24.641	Coiled-coil domain-containing protein 15	27.848	-1.03003	0.174892	-5.88955	3.87258e-09	4.75372e-07
APALM_V2_EVM.MODEL.SC0A5M3_314_HRSCAF_527.447	Protein crumbs	58.7517	1.58639	0.348181	4.55622	5.20814e-06	0.000202414
APALM_V2_EVM.MODEL.SC0A5M3_79_HRSCAF_143.871	Lipoma-preferred partner homolog	635.003	1.04126	0.211847	4.91518	8.87022e-07	4.48349e-05
APALM_V2_EVM.MODEL.SC0A5M3_430_HRSCAF_812.109	Protocadherin-like protein	36.6313	1.36683	0.33835	4.03967	5.35253e-05	0.00131408
APALM_V2_EVM.MODEL.SC0A5M3_412_HRSCAF_775.15	Metalloproteinase inhibitor 3	338.121	1.04533	0.224558	4.65505	3.239e-06	0.000136674
APALM_V2_EVM.MODEL.SC0A5M3_4_HRSCAF_4.317	Metalloproteinase inhibitor 4	2936.07	2.09939	0.321401	6.53198	6.49043e-11	1.78756e-08
APALM_V2_EVM.MODEL.SC0A5M3_161_HRSCAF_285.266	Cytosolic phospholipase A2	991.618	1.29226	0.318589	4.05621	4.98754e-05	0.00124184
APALM_V2_EVM.MODEL.SC0A5M3_13_HRSCAF_21.21	Serine/threonine-protein kinase SIK2	2210.85	1.2357	0.27197	4.54353	5.53212e-06	0.000212992
APALM_V2_EVM.MODEL.SC0A5M3_171_HRSCAF_300.180	PREDICTED: uncharacterized protein LOC107326942	14.9133	-1.14451	0.29209	-3.91833	8.91628e-05	0.0019343
APALM_V2_EVM.MODEL.SC0A5M3_79_HRSCAF_143.342	Transient receptor potential cation channel subfamily A member 1	11.056	1.3577	0.34397	3.94716	7.90852e-05	0.00176101
APALM_V2_EVM.MODEL.SC0A5M3_307_HRSCAF_512.359	Calcium release-activated calcium channel protein 1	14.3396	-1.00385	0.258385	-3.8851	0.000102286	0.00214716
APALM_V2_EVM.MODEL.SC0A5M3_314_HRSCAF_527.538	CUB and sushi domain-containing protein 3	79.0143	1.72652	0.400876	4.30685	1.65595e-05	0.000522606
APALM_V2_EVM.MODEL.SC0A5M3_210_HRSCAF_355.15	PREDICTED: neuronal cell adhesion molecule-like	13.7673	2.0883	0.510977	4.08687	4.37231e-05	0.0011272
APALM_V2_EVM.MODEL.SC0A5M3_169_HRSCAF_298.117	Retrovirus-related Pol polyprotein from type-1 retrotransposable element R2	6.32483	2.58068	0.59125	4.36478	1.27252e-05	0.000419088
APALM_V2_EVM.MODEL.SC0A5M3_151_HRSCAF_267.318	Major facilitator superfamily domain-containing protein 6	5.49252	1.81202	0.435066	4.16494	3.11435e-05	0.000854479
APALM_V2_EVM.MODEL.SC0A5M3_167_HRSCAF_295.1	Choline transporter-like protein 4	19.3047	1.88284	0.389941	4.82853	1.37544e-06	6.58262e-05
APALM_V2_EVM.MODEL.SC0A5M3_271_HRSCAF_450.112	Flap endonuclease GEN homolog 1	13.0504	1.38961	0.292142	4.75662	1.9686e-06	8.96731e-05
APALM_V2_EVM.MODEL.SC0A5M3_431_HRSCAF_813.263	tRNA-splicing endonuclease subunit Sen34	7.0824	-1.43677	0.337089	-4.26229	2.02344e-05	0.000610066
APALM_V2_EVM.MODEL.SC0A5M3_1_HRSCAF_1.93	ATP-dependent DNA helicase PIF1	6.13082	-1.03387	0.293563	-3.52181	0.000428604	0.00644065
APALM_V2_EVM.MODEL.SC0A5M3_221_HRSCAF_370.139	Tenascin-X	23.2838	2.01632	0.572961	3.51912	0.000432977	0.00648059
APALM_V2_EVM.MODEL.SC0A5M3_375_HRSCAF_671.678	Tricarboxylate transport protein, mitochondrial	168.479	1.59926	0.257866	6.20189	5.57879e-10	1.00414e-07
APALM_V2_EVM.MODEL.SC0A5M3_13_HRSCAF_21.149	Muscleblind-like protein 2a	305.343	1.84782	0.305093	6.05657	1.39052e-09	2.20894e-07
APALM_V2_EVM.MODEL.SC0A5M3_314_HRSCAF_527.501	Cholesterol 7-desaturase	81.2857	1.04854	0.217499	4.8209	1.42911e-06	6.82221e-05
APALM_V2_EVM.MODEL.SC0A5M3_401_HRSCAF_746.1374	PREDICTED: uncharacterized protein LOC107348150	25.1374	1.06443	0.259037	4.10919	3.97055e-05	0.00104104
APALM_V2_EVM.MODEL.SC0A5M3_331_HRSCAF_562.1161	PREDICTED: uncharacterized protein LOC107356619 isoform X1	1327.34	3.04599	0.775367	3.92844	8.54977e-05	0.00187718
APALM_V2_EVM.MODEL.SC0A5M3_272_HRSCAF_451.43	Apolipophorins	157.073	3.03569	0.402112	7.54935	4.37427e-14	3.30765e-11
APALM_V2_EVM.MODEL.SC0A5M3_252_HRSCAF_417.67	Hexosaminidase D	7.61952	-1.98364	0.53588	-3.70166	0.000214198	0.00374578
APALM_V2_EVM.MODEL.SC0A5M3_314_HRSCAF_527.312	High-affinity choline transporter 1	26.4427	1.90719	0.336639	5.66539	1.46687e-08	1.44426e-06
APALM_V2_EVM.MODEL.SC0A5M3_401_HRSCAF_746.800	Uncharacterized protein K02A2.6	3.22187	2.89752	0.829292	3.49397	0.000475886	0.00696836
APALM_V2_EVM.MODEL.SC0A5M3_327_HRSCAF_556.101	Protein phosphatase 1 regulatory subunit 15A	318.002	1.04622	0.217918	4.80098	1.57892e-06	7.44337e-05
APALM_V2_EVM.MODEL.SC0A5M3_430_HRSCAF_812.583	Lysophosphatidylcholine acyltransferase 2	47.0137	1.20706	0.232618	5.18902	2.11399e-07	1.35468e-05
APALM_V2_EVM.MODEL.SC0A5M3_14_HRSCAF_24.655	Peroxisomal membrane protein 11A	129.13	1.15382	0.211303	5.46049	4.74819e-08	3.95418e-06
APALM_V2_EVM.MODEL.SC0A5M3_331_HRSCAF_562.1117	Polycystic kidney disease protein 1-like 2	4.05256	1.84077	0.527418	3.49015	0.000482751	0.00703116
APALM_V2_EVM.MODEL.SC0A5M3_424_HRSCAF_798.782	Caveolin-1	21.5863	1.36568	0.273264	4.99768	5.80248e-07	3.15202e-05
APALM_V2_EVM.MODEL.SC0A5M3_10_HRSCAF_15.245	Protein NLRC5	38.6789	1.80332	0.436895	4.12759	3.6658e-05	0.000971926
APALM_V2_EVM.MODEL.SC0A5M3_430_HRSCAF_812.463	E3 ubiquitin-protein ligase TRIM71	45.3025	2.50648	0.321524	7.79564	6.40844e-15	6.05726e-12
APALM_V2_EVM.MODEL.SC0A5M3_1_HRSCAF_1.340	Receptor-type tyrosine-protein phosphatase F	32.4747	2.93095	0.526642	5.56535	2.61631e-08	2.33296e-06
APALM_V2_EVM.MODEL.SC0A5M3_424_HRSCAF_798.1025	Probable cysteine desulfurase	176.967	1.16192	0.273035	4.25556	2.08526e-05	0.00062472
APALM_V2_EVM.MODEL.SC0A5M3_13_HRSCAF_21.188	Zinc finger HIT domain-containing protein 1	13.9381	-1.09383	0.219368	-4.98628	6.15527e-07	3.30566e-05
APALM_V2_EVM.MODEL.SC0A5M3_401_HRSCAF_746.336	Histone H2A	7.35955	2.61665	0.457288	5.72211	1.05208e-08	1.07652e-06
APALM_V2_EVM.MODEL.SC0A5M3_124_HRSCAF_222.415	Amiloride-sensitive amine oxidase [copper-containing]	19.4609	1.25223	0.282718	4.42923	9.4568e-06	0.000332907
APALM_V2_EVM.MODEL.SC0A5M3_424_HRSCAF_798.743	Retinol dehydrogenase 7	68.4804	2.08202	0.326885	6.36927	1.89931e-10	4.22406e-08
APALM_V2_EVM.MODEL.SC0A5M3_252_HRSCAF_417.59	PIN2/TERF1-interacting telomerase inhibitor 1	3.90214	2.83465	0.714295	3.96845	7.23416e-05	0.00165562
APALM_V2_EVM.MODEL.SC0A5M3_307_HRSCAF_512.337	Telomerase-binding protein EST1A	63.0186	1.42838	0.343117	4.16295	3.14164e-05	0.000858231
APALM_V2_EVM.MODEL.SC0A5M3_307_HRSCAF_512.336	Telomerase-binding protein EST1A	96.0516	2.10928	0.317134	6.65108	2.90943e-11	9.16665e-09
APALM_V2_EVM.MODEL.SC0A5M3_91_HRSCAF_167.153	Protection of telomeres protein 1	4.87515	-1.51332	0.359011	-4.21523	2.49518e-05	0.000717945
APALM_V2_EVM.MODEL.SC0A5M3_281_HRSCAF_464.226	Major facilitator superfamily domain-containing protein 12	31.1673	3.61727	0.481795	7.50792	6.00761e-14	4.20622e-11
APALM_V2_EVM.MODEL.SC0A5M3_424_HRSCAF_798.594	Kelch-like protein 5	281.294	1.10632	0.186626	5.92802	3.06605e-09	4.03792e-07
APALM_V2_EVM.MODEL.SC0A5M3_79_HRSCAF_143.324	Kinesin-like protein KIF20A	6.35321	4.46922	1.02125	4.37622	1.20755e-05	0.000399782
APALM_V2_EVM.MODEL.SC0A5M3_330_HRSCAF_560.373	Supervillin	145.694	1.08177	0.216753	4.99081	6.01276e-07	3.25688e-05
APALM_V2_EVM.MODEL.SC0A5M3_151_HRSCAF_267.280	PREDICTED: golgin subfamily B member 1-like isoform X1	757.641	1.53932	0.248225	6.20132	5.599e-10	1.00414e-07
APALM_V2_EVM.MODEL.SC0A5M3_110_HRSCAF_200.7	Protein gustavus	1323.34	1.71927	0.278961	6.16312	7.13269e-10	1.22578e-07
APALM_V2_EVM.MODEL.SC0A5M3_79_HRSCAF_143.609	JmjC domain-containing protein 7	61.1737	1.77013	0.265796	6.65974	2.74321e-11	8.78942e-09
APALM_V2_EVM.MODEL.SC0A5M3_330_HRSCAF_560.457	Omega-6 fatty acid desaturase, endoplasmic reticulum isozyme 1	35.6395	-1.11683	0.242187	-4.61143	3.99905e-06	0.000162227
APALM_V2_EVM.MODEL.SC0A5M3_401_HRSCAF_746.960	Elongation of very long chain fatty acids protein 4	6.8268	2.45117	0.647894	3.78329	0.000154768	0.00290829
APALM_V2_EVM.MODEL.SC0A5M3_79_HRSCAF_143.308	T-box transcription factor TBX18	231.093	1.26351	0.230092	5.49134	3.98904e-08	3.41216e-06
APALM_V2_EVM.MODEL.SC0A5M3_389_HRSCAF_706.77	C-type lectin domain family 4 member A	12.9363	1.19705	0.311351	3.84469	0.000120704	0.00242228
APALM_V2_EVM.MODEL.SC0A5M3_2_HRSCAF_2.13	CCAAT/enhancer-binding protein gamma	132.344	1.59699	0.2228	7.1678	7.6211e-13	3.69408e-10
APALM_V2_EVM.MODEL.SC0A5M3_191_HRSCAF_332.190	CCAAT/enhancer-binding protein gamma	132.395	1.5933	0.222638	7.15647	8.27794e-13	3.91216e-10
APALM_V2_EVM.MODEL.SC0A5M3_307_HRSCAF_512.172	Aquaporin-4	243.039	1.63997	0.255225	6.4256	1.31351e-10	3.10382e-08
APALM_V2_EVM.MODEL.SC0A5M3_1_HRSCAF_1.72	Achacin	629.103	2.07865	0.26291	7.90633	2.65088e-15	2.94778e-12
APALM_V2_EVM.MODEL.SC0A5M3_430_HRSCAF_812.257	Beta-1,4-N-acetylgalactosaminyltransferase 3	7.35771	1.51353	0.334964	4.51849	6.22812e-06	0.000235473
APALM_V2_EVM.MODEL.SC0A5M3_79_HRSCAF_143.614	BAG family molecular chaperone regulator 3	162.849	1.87761	0.346275	5.4223	5.8838e-08	4.71303e-06
APALM_V2_EVM.MODEL.SC0A5M3_424_HRSCAF_798.672	97 kDa heat shock protein	1747.41	1.81572	0.300267	6.04702	1.47553e-09	2.32446e-07
APALM_V2_EVM.MODEL.SC0A5M3_13_HRSCAF_21.324	Aristaless-related homeobox protein	15.374	-1.09005	0.25559	-4.26485	2.00035e-05	0.000605528
APALM_V2_EVM.MODEL.SC0A5M3_61_HRSCAF_106.88	ETS translocation variant 1	50.3786	1.07518	0.212039	5.07067	3.96427e-07	2.26407e-05
APALM_V2_EVM.MODEL.SC0A5M3_430_HRSCAF_812.137	Heat shock factor protein 1	3746.12	2.71014	0.367132	7.38192	1.56027e-13	9.83181e-11
APALM_V2_EVM.MODEL.SC0A5M3_314_HRSCAF_527.474	BarH-like 2 homeobox protein	27.8088	-1.11749	0.257004	-4.34814	1.37299e-05	0.000446766
APALM_V2_EVM.MODEL.SC0A5M3_314_HRSCAF_527.471	Homeobox protein GBX-2	33.3997	-1.0116	0.261899	-3.86256	0.000112207	0.00230392
APALM_V2_EVM.MODEL.SC0A5M3_13_HRSCAF_21.227	Transcription factor Sox-14	18.9766	-1.08151	0.286154	-3.77946	0.000157168	0.00293587
APALM_V2_EVM.MODEL.SC0A5M3_401_HRSCAF_746.1341	Zinc finger protein ZIC 5	12.887	-1.04586	0.307971	-3.39596	0.000683883	0.00907236
APALM_V2_EVM.MODEL.SC0A5M3_314_HRSCAF_527.158	Transcription factor AP-2-alpha	72.7675	-1.19276	0.240733	-4.95468	7.24488e-07	3.79383e-05
APALM_V2_EVM.MODEL.SC0A5M3_281_HRSCAF_464.1056	Hairy/enhancer-of-split related with YRPW motif protein	561.014	-1.00501	0.203379	-4.94154	7.75096e-07	4.01436e-05
APALM_V2_EVM.MODEL.SC0A5M3_331_HRSCAF_562.702	Mesoderm posterior protein 2	11.1371	-1.0317	0.295708	-3.48891	0.000485003	0.00705811
APALM_V2_EVM.MODEL.SC0A5M3_331_HRSCAF_562.1229	cAMP-responsive element modulator	647.948	1.13194	0.18218	6.21329	5.18874e-10	9.71169e-08
APALM_V2_EVM.MODEL.SC0A5M3_161_HRSCAF_285.376	Tyrosine-protein kinase Src42A	356.151	1.19398	0.217001	5.50219	3.75093e-08	3.22307e-06
APALM_V2_EVM.MODEL.SC0A5M3_314_HRSCAF_527.1157	Death-associated protein kinase 3	32.3081	1.08467	0.2964	3.65947	0.000252739	0.00428763
APALM_V2_EVM.MODEL.SC0A5M3_91_HRSCAF_167.332	Opsin Rh4	89.7656	2.39837	0.386195	6.21026	5.28978e-10	9.80372e-08
APALM_V2_EVM.MODEL.SC0A5M3_281_HRSCAF_464.1090	QRFP-like peptide receptor	160.202	1.80778	0.28052	6.44439	1.16065e-10	2.88695e-08
APALM_V2_EVM.MODEL.SC0A5M3_79_HRSCAF_143.106	Runt-related transcription factor 1	1114.38	1.46414	0.250183	5.85229	4.84846e-09	5.58874e-07
APALM_V2_EVM.MODEL.SC0A5M3_84_HRSCAF_150.383	Supervillin	296.015	1.10664	0.196601	5.62887	1.81393e-08	1.74064e-06
APALM_V2_EVM.MODEL.SC0A5M3_375_HRSCAF_671.85	STE20-related kinase adapter protein alpha	271.5	1.23458	0.211348	5.84143	5.17547e-09	5.8938e-07
APALM_V2_EVM.MODEL.SC0A5M3_10_HRSCAF_15.95	Hypoxia-inducible factor 1-alpha	1952.26	1.1618	0.140065	8.29471	1.08853e-16	2.05777e-13
APALM_V2_EVM.MODEL.SC0A5M3_4_HRSCAF_4.295	Monocarboxylate transporter 10	227.989	1.14198	0.191876	5.95166	2.65437e-09	3.6361e-07
APALM_V2_EVM.MODEL.SC0A5M3_262_HRSCAF_432.37	Facilitated trehalose transporter Tret1	154.667	1.12715	0.23568	4.78255	1.73083e-06	7.99991e-05
APALM_V2_EVM.MODEL.SC0A5M3_171_HRSCAF_300.215	Putative cuticle collagen 90	65.9911	1.56998	0.363248	4.32205	1.54583e-05	0.000495294
APALM_V2_EVM.MODEL.SC0A5M3_255_HRSCAF_424.1	Neuropilin-2	33.3999	1.83881	0.356346	5.16018	2.46709e-07	1.52411e-05
APALM_V2_EVM.MODEL.SC0A5M3_83_HRSCAF_149.25	Adenylate cyclase type 9	315.658	1.28107	0.178014	7.19649	6.17837e-13	3.15665e-10
APALM_V2_EVM.MODEL.SC0A5M3_171_HRSCAF_300.17	Matrix metalloproteinase-16	1632.13	1.28618	0.226451	5.67974	1.34898e-08	1.33514e-06
APALM_V2_EVM.MODEL.SC0A5M3_430_HRSCAF_812.303	N-acetyllactosaminide beta-1,3-N-acetylglucosaminyltransferase 4	26.0917	-1.48333	0.225894	-6.56651	5.15091e-11	1.52145e-08
APALM_V2_EVM.MODEL.SC0A5M3_91_HRSCAF_167.519	Ras-related protein Rab-30	516.702	1.72072	0.308813	5.57205	2.51758e-08	2.2663e-06
APALM_V2_EVM.MODEL.SC0A5M3_191_HRSCAF_332.152	PREDICTED: uncharacterized protein LOC107343911	13.3184	1.03048	0.278915	3.69461	0.000220225	0.00383346
APALM_V2_EVM.MODEL.SC0A5M3_390_HRSCAF_714.41	Protein NLRC3	20.922	1.38538	0.39027	3.54981	0.000385514	0.00597848
APALM_V2_EVM.MODEL.SC0A5M3_4_HRSCAF_4.365	Netrin receptor UNC5C	248.166	1.07108	0.215266	4.97559	6.50485e-07	3.47367e-05
APALM_V2_EVM.MODEL.SC0A5M3_390_HRSCAF_714.423	Glycogen-binding subunit 76A	191.63	1.65209	0.262259	6.29948	2.98644e-10	6.20392e-08
APALM_V2_EVM.MODEL.SC0A5M3_390_HRSCAF_714.418	Glycogen-binding subunit 76A	540.036	1.18135	0.215999	5.46925	4.51955e-08	3.79722e-06
APALM_V2_EVM.MODEL.SC0A5M3_390_HRSCAF_714.424	Glycogen-binding subunit 76A	365.475	1.09712	0.184237	5.95492	2.602e-09	3.59038e-07
APALM_V2_EVM.MODEL.SC0A5M3_151_HRSCAF_267.284	PREDICTED: golgin subfamily A member 4-like	2000.81	1.11938	0.201693	5.5499	2.85834e-08	2.52514e-06
APALM_V2_EVM.MODEL.SC0A5M3_369_HRSCAF_655.593	PREDICTED: uncharacterized protein LOC107333260	13.3716	1.23955	0.285908	4.33549	1.45436e-05	0.000469969
APALM_V2_EVM.MODEL.SC0A5M3_221_HRSCAF_370.59	Netrin-1	20.9531	-1.52369	0.241272	-6.31524	2.69745e-10	5.72951e-08
APALM_V2_EVM.MODEL.SC0A5M3_307_HRSCAF_512.285	PREDICTED: uncharacterized skeletal organic matrix protein 1-like isoform X1	87.2386	1.70216	0.418439	4.0679	4.74397e-05	0.00119414
APALM_V2_EVM.MODEL.SC0A5M3_307_HRSCAF_512.284	PREDICTED: uncharacterized skeletal organic matrix protein 1-like isoform X2	230.654	2.57955	0.512897	5.02938	4.92061e-07	2.74393e-05
APALM_V2_EVM.MODEL.SC0A5M3_375_HRSCAF_671.81	Aggrecan core protein	4863.99	1.13624	0.300756	3.77794	0.00015813	0.00295093
APALM_V2_EVM.MODEL.SC0A5M3_1_HRSCAF_1.343	Receptor-type tyrosine-protein phosphatase delta	28.1828	2.40765	0.525529	4.58139	4.61886e-06	0.000181906
APALM_V2_EVM.MODEL.SC0A5M3_401_HRSCAF_746.1001	PREDICTED: cell wall integrity and stress response component 3-like	22.5448	1.34836	0.381501	3.53435	0.000408775	0.00622181
APALM_V2_EVM.MODEL.SC0A5M3_331_HRSCAF_562.678	Macrophage mannose receptor 1	62.577	1.35876	0.309994	4.38319	1.16952e-05	0.000391303
APALM_V2_EVM.MODEL.SC0A5M3_44_HRSCAF_77.248	PREDICTED: uncharacterized protein LOC107351709 isoform X1	23.2981	1.48633	0.319369	4.65395	3.25639e-06	0.000136797
APALM_V2_EVM.MODEL.SC0A5M3_330_HRSCAF_560.349	Tetratricopeptide repeat protein 28	10.1953	2.73343	0.48113	5.68128	1.3369e-08	1.33014e-06
APALM_V2_EVM.MODEL.SC0A5M3_369_HRSCAF_655.141	Protein eyes shut homolog	17.4832	1.15931	0.333014	3.48125	0.000499075	0.00721055
APALM_V2_EVM.MODEL.SC0A5M3_369_HRSCAF_655.139	Protein eyes shut homolog	121.049	1.10513	0.201802	5.47632	4.34251e-08	3.6812e-06
APALM_V2_EVM.MODEL.SC0A5M3_124_HRSCAF_222.266	Agrin	272.477	1.65721	0.3515	4.71469	2.42073e-06	0.00010717
APALM_V2_EVM.MODEL.SC0A5M3_173_HRSCAF_306.14	Laminin subunit alpha	265.88	1.07237	0.246637	4.34797	1.37405e-05	0.000446766
APALM_V2_EVM.MODEL.SC0A5M3_408_HRSCAF_768.5	Tetratricopeptide repeat protein 28	53.8564	1.42394	0.332315	4.2849	1.82825e-05	0.000563959
APALM_V2_EVM.MODEL.SC0A5M3_424_HRSCAF_798.673	LIM domain only protein 7	824.678	1.556	0.266537	5.83784	5.28827e-09	5.98619e-07
APALM_V2_EVM.MODEL.SC0A5M3_13_HRSCAF_21.225	PREDICTED: uncharacterized protein LOC107343974 isoform X1	24.9303	2.66172	0.468279	5.68405	1.31545e-08	1.32272e-06
APALM_V2_EVM.MODEL.SC0A5M3_161_HRSCAF_285.651	Paxillin	438.822	1.05739	0.203762	5.18934	2.11042e-07	1.35468e-05
APALM_V2_EVM.MODEL.SC0A5M3_79_HRSCAF_143.582	ATP-binding cassette sub-family B member 7, mitochondrial	9.15683	-1.14473	0.305921	-3.74192	0.000182621	0.00330044
APALM_V2_EVM.MODEL.SC0A5M3_221_HRSCAF_370.409	ATP-binding cassette sub-family A member 5	69.6811	1.3479	0.286177	4.71	2.47715e-06	0.000108398
APALM_V2_EVM.MODEL.SC0A5M3_382_HRSCAF_692.441	PREDICTED: uncharacterized protein LOC107337236	3.62064	1.74868	0.464587	3.76394	0.000167257	0.0030847
APALM_V2_EVM.MODEL.SC0A5M3_4_HRSCAF_4.159	Ephrin-B1	204.32	2.55488	0.312461	8.17664	2.91859e-16	4.59775e-13
APALM_V2_EVM.MODEL.SC0A5M3_424_HRSCAF_798.212	PREDICTED: vascular endothelial growth factor C-like isoform X1	1294.31	1.79816	0.304103	5.913	3.35937e-09	4.25261e-07
APALM_V2_EVM.MODEL.SC0A5M3_124_HRSCAF_222.73	Ephrin type-A receptor 3	16.1389	2.24595	0.42703	5.25947	1.44473e-07	9.78895e-06
APALM_V2_EVM.MODEL.SC0A5M3_424_HRSCAF_798.650	Fibroblast growth factor receptor 2	504.033	1.46699	0.255171	5.74904	8.97521e-09	9.47862e-07
APALM_V2_EVM.MODEL.SC0A5M3_424_HRSCAF_798.798	Fibroblast growth factor receptor 3	406.03	1.6322	0.271201	6.01843	1.76122e-09	2.68501e-07
APALM_V2_EVM.MODEL.SC0A5M3_79_HRSCAF_143.697	Chloride intracellular channel protein 2	32.6939	1.70932	0.403723	4.2339	2.2967e-05	0.00067733
APALM_V2_EVM.MODEL.SC0A5M3_79_HRSCAF_143.341	Transient receptor potential cation channel subfamily A member 1	71.0224	1.30662	0.29451	4.43658	9.13999e-06	0.000324765
APALM_V2_EVM.MODEL.SC0A5M3_337_HRSCAF_586.398	Calcium-activated potassium channel subunit beta-3	98.9561	4.0171	0.624309	6.43448	1.239e-10	2.96481e-08
APALM_V2_EVM.MODEL.SC0A5M3_337_HRSCAF_586.403	uncharacterized protein LOC110056081	84.2051	1.0408	0.236293	4.40472	1.0592e-05	0.000361428
APALM_V2_EVM.MODEL.SC0A5M3_389_HRSCAF_706.256	Potassium voltage-gated channel subfamily KQT member 5	29.7935	1.62541	0.37336	4.35346	1.34006e-05	0.000438278
APALM_V2_EVM.MODEL.SC0A5M3_382_HRSCAF_692.630	Potassium voltage-gated channel protein Shal	66.2399	1.52789	0.25056	6.09791	1.07464e-09	1.79778e-07
APALM_V2_EVM.MODEL.SC0A5M3_191_HRSCAF_332.46	Voltage-dependent calcium channel type A subunit alpha-1	19.1649	1.61902	0.279561	5.79129	6.98499e-09	7.58875e-07
APALM_V2_EVM.MODEL.SC0A5M3_1_HRSCAF_1.420	Adhesion G protein-coupled receptor L3	97.1939	1.34659	0.340205	3.95816	7.55297e-05	0.00170192
APALM_V2_EVM.MODEL.SC0A5M3_44_HRSCAF_77.356	Adhesion G protein-coupled receptor L3	7.52856	2.57455	0.438591	5.87004	4.35685e-09	5.14762e-07
APALM_V2_EVM.MODEL.SC0A5M3_281_HRSCAF_464.508	Synphilin-1	55.9583	-1.04838	0.180324	-5.81386	6.10481e-09	6.74885e-07
APALM_V2_EVM.MODEL.SC0A5M3_272_HRSCAF_451.46	Apolipophorin	242.937	2.01861	0.396347	5.09304	3.5237e-07	2.0496e-05
APALM_V2_EVM.MODEL.SC0A5M3_321_HRSCAF_539.6	Proto-oncogene c-Fos	4060.85	1.34682	0.283846	4.7449	2.08606e-06	9.45682e-05
APALM_V2_EVM.MODEL.SC0A5M3_424_HRSCAF_798.537	Histone acetyltransferase HAC5	10.7545	2.03149	0.529255	3.8384	0.000123839	0.00246159
APALM_V2_EVM.MODEL.SC0A5M3_401_HRSCAF_746.1036	Receptor-type tyrosine-protein phosphatase R	8.55083	1.34203	0.363203	3.69498	0.000219901	0.00383281
APALM_V2_EVM.MODEL.SC0A5M3_272_HRSCAF_451.65	Transcription factor AP-1	5383.62	1.04385	0.238345	4.37957	1.18916e-05	0.00039647
APALM_V2_EVM.MODEL.SC0A5M3_191_HRSCAF_332.57	Caspase-3	20.5907	1.12084	0.251027	4.46501	8.00668e-06	0.000289958
APALM_V2_EVM.MODEL.SC0A5M3_79_HRSCAF_143.432	Ribosomal protein S6 kinase alpha-3	555.985	1.28229	0.225636	5.68298	1.32369e-08	1.32397e-06
APALM_V2_EVM.MODEL.SC0A5M3_272_HRSCAF_451.119	Melatonin receptor type 1C	80.1568	-1.00479	0.291356	-3.44866	0.00056338	0.00789303
APALM_V2_EVM.MODEL.SC0A5M3_375_HRSCAF_671.224	Partitioning defective 3 homolog	512.595	1.10184	0.187508	5.87625	4.19665e-09	5.05309e-07
APALM_V2_EVM.MODEL.SC0A5M3_281_HRSCAF_464.962	Orexin receptor type 1	16.0448	1.56771	0.34767	4.50918	6.50782e-06	0.00024313
APALM_V2_EVM.MODEL.SC0A5M3_337_HRSCAF_586.361	Heat shock protein HSP 90-alpha 1	14994.1	1.05729	0.20719	5.10299	3.34336e-07	1.96894e-05
APALM_V2_EVM.MODEL.SC0A5M3_192_HRSCAF_333.1	E3 ubiquitin-protein ligase rnf213-alpha	111.915	1.8565	0.483775	3.83754	0.000124275	0.00246516
APALM_V2_EVM.MODEL.SC0A5M3_90_HRSCAF_162.4	Tetratricopeptide repeat protein 28	43.4832	1.38272	0.247856	5.57873	2.42285e-08	2.20199e-06
APALM_V2_EVM.MODEL.SC0A5M3_375_HRSCAF_671.368	Cytochrome c oxidase subunit NDUFA4	22.1126	1.01784	0.266264	3.82269	0.000132006	0.00256892
APALM_V2_EVM.MODEL.SC0A5M3_91_HRSCAF_167.354	Layilin	118.245	1.81607	0.309196	5.87351	4.26654e-09	5.07262e-07
APALM_V2_EVM.MODEL.SC0A5M3_424_HRSCAF_798.903	Sushi, von Willebrand factor type A, EGF and pentraxin domain-containing protein 1	148.85	1.21432	0.30327	4.00409	6.22569e-05	0.00147052
APALM_V2_EVM.MODEL.SC0A5M3_79_HRSCAF_143.408	Anaphase-promoting complex subunit 4	9.91481	-1.41473	0.289731	-4.88289	1.04541e-06	5.20062e-05
APALM_V2_EVM.MODEL.SC0A5M3_13_HRSCAF_21.50	Cholesterol oxidase	558.374	2.42842	0.282994	8.58117	9.39126e-18	2.95887e-14
APALM_V2_EVM.MODEL.SC0A5M3_281_HRSCAF_464.365	Heat shock protein 70 A1	1041.11	1.03194	0.269037	3.83568	0.000125217	0.00247347
APALM_V2_EVM.MODEL.SC0A5M3_281_HRSCAF_464.679	Low-density lipoprotein receptor-related protein 5	147.466	1.4632	0.264561	5.53067	3.19003e-08	2.79187e-06
APALM_V2_EVM.MODEL.SC0A5M3_307_HRSCAF_512.627	Tropomyosin-1	296.197	1.11203	0.219603	5.0638	4.10974e-07	2.33305e-05
APALM_V2_EVM.MODEL.SC0A5M3_430_HRSCAF_812.136	Origin recognition complex subunit 6	40.1173	1.63793	0.308853	5.30327	1.13748e-07	7.90546e-06
APALM_V2_EVM.MODEL.SC0A5M3_314_HRSCAF_527.832	Fibropellin-1	10.8881	1.89539	0.46463	4.07934	4.51629e-05	0.00114907
APALM_V2_EVM.MODEL.SC0A5M3_322_HRSCAF_543.571	Coadhesin (Fragment)	41.9378	1.40599	0.277984	5.05781	4.24107e-07	2.40039e-05
APALM_V2_EVM.MODEL.SC0A5M3_272_HRSCAF_451.45	Apolipophorin	48.5439	2.71202	0.428098	6.33504	2.37278e-10	5.21571e-08
APALM_V2_EVM.MODEL.SC0A5M3_191_HRSCAF_332.42	PREDICTED: neuronal pentraxin-1-like isoform X1	3.77429	1.30727	0.350175	3.7332	0.000189059	0.00339086
APALM_V2_EVM.MODEL.SC0A5M3_13_HRSCAF_21.339	Serine/threonine-protein phosphatase 6 regulatory ankyrin repeat subunit B	22.22	-1.09564	0.30169	-3.63169	0.000281567	0.00465275
APALM_V2_EVM.MODEL.SC0A5M3_44_HRSCAF_77.357	Cadherin EGF LAG seven-pass G-type receptor 1	3.62173	3.03217	0.582883	5.20203	1.97128e-07	1.28058e-05
APALM_V2_EVM.MODEL.SC0A5M3_361_HRSCAF_634.157	Serine/threonine-protein kinase Chk1	30.306	-1.15861	0.343735	-3.37064	0.000749938	0.00975694
APALM_V2_EVM.MODEL.SC0A5M3_281_HRSCAF_464.644	Bcl-2-like protein 2	1180.35	1.32313	0.209954	6.302	2.93821e-10	6.17154e-08
APALM_V2_EVM.MODEL.SC0A5M3_13_HRSCAF_21.55	hypothetical protein AC249_AIPGENE12873	12.232	1.62556	0.414488	3.92185	8.78723e-05	0.00191705
APALM_V2_EVM.MODEL.SC0A5M3_151_HRSCAF_267.281	PREDICTED: golgin subfamily B member 1-like isoform X1	135.061	2.42903	0.373974	6.49517	8.29384e-11	2.17759e-08
APALM_V2_EVM.MODEL.SC0A5M3_96_HRSCAF_175.45	PREDICTED: uncharacterized protein LOC107357303 isoform X3	321.762	1.06501	0.175763	6.05938	1.36647e-09	2.20785e-07
APALM_V2_EVM.MODEL.SC0A5M3_390_HRSCAF_714.12	E3 ubiquitin-protein ligase DZIP3	10.2902	1.71251	0.442629	3.86895	0.000109307	0.00225828
APALM_V2_EVM.MODEL.SC0A5M3_424_HRSCAF_798.984	Pancreatic lipase-related protein 2	87.1538	2.41868	0.515899	4.68829	2.75497e-06	0.000119176
APALM_V2_EVM.MODEL.SC0A5M3_221_HRSCAF_370.176	Polycystic kidney disease protein 1-like 2	47.741	1.2464	0.270198	4.61292	3.97047e-06	0.000161415
APALM_V2_EVM.MODEL.SC0A5M3_375_HRSCAF_671.24	PREDICTED: uncharacterized protein LOC107352591	105.575	1.70012	0.34006	4.99949	5.74835e-07	3.13428e-05
APALM_V2_EVM.MODEL.SC0A5M3_14_HRSCAF_24.115	PREDICTED: LOW QUALITY PROTEIN: microtubule-associated protein futsch-like	5.40686	2.07435	0.516419	4.0168	5.89935e-05	0.00142109
APALM_V2_EVM.MODEL.SC0A5M3_171_HRSCAF_300.49	Integrator complex subunit 7	475.775	1.4978	0.232216	6.45005	1.11816e-10	2.85645e-08
APALM_V2_EVM.MODEL.SC0A5M3_330_HRSCAF_560.456	PREDICTED: uncharacterized protein LOC107328623 isoform X2	921.288	1.79068	0.30207	5.92804	3.06568e-09	4.03792e-07
APALM_V2_EVM.MODEL.SC0A5M3_390_HRSCAF_714.509	Phosphoenolpyruvate carboxykinase [GTP], mitochondrial	563.977	1.62038	0.23115	7.0101	2.38143e-12	1.00041e-09
APALM_V2_EVM.MODEL.SC0A5M3_430_HRSCAF_812.278	Neuropeptide SIFamide receptor	4.02686	-1.8276	0.525493	-3.47787	0.000505424	0.00727687
APALM_V2_EVM.MODEL.SC0A5M3_91_HRSCAF_167.335	Aspartate 1-decarboxylase	67.0422	1.53205	0.446926	3.42797	0.000608106	0.00829687
APALM_V2_EVM.MODEL.SC0A5M3_13_HRSCAF_21.22	N(4)-(Beta-N-acetylglucosaminyl)-L-asparaginase	352.175	1.01768	0.229877	4.42706	9.55259e-06	0.000334439
APALM_V2_EVM.MODEL.SC0A5M3_20_HRSCAF_34.134	CUB and peptidase domain-containing protein 1 (Fragment)	110.982	1.74613	0.354105	4.93109	8.1772e-07	4.22355e-05
APALM_V2_EVM.MODEL.SC0A5M3_191_HRSCAF_332.30	Phosphatidylinositol 3,4,5-trisphosphate 3-phosphatase and dual-specificity protein phosphatase PTEN	494.961	1.98779	0.308392	6.44566	1.15096e-10	2.88695e-08
APALM_V2_EVM.MODEL.SC0A5M3_307_HRSCAF_512.214	Lysosomal acid lipase/cholesteryl ester hydrolase	30.6275	1.12697	0.291232	3.86967	0.000108984	0.00225797
APALM_V2_EVM.MODEL.SC0A5M3_401_HRSCAF_746.218	PREDICTED: uncharacterized protein LOC107355653	7.23968	-1.56789	0.415282	-3.77549	0.000159697	0.00297136
APALM_V2_EVM.MODEL.SC0A5M3_84_HRSCAF_150.238	BTB/POZ domain-containing protein 6	9.49473	-1.17928	0.342898	-3.43915	0.000583552	0.00806393
APALM_V2_EVM.MODEL.SC0A5M3_1_HRSCAF_1.419	Adhesion G protein-coupled receptor L3	85.8147	2.01263	0.342997	5.86776	4.41717e-09	5.16319e-07
APALM_V2_EVM.MODEL.SC0A5M3_361_HRSCAF_634.278	Beta-1,3-galactosyltransferase 6	14.3351	-1.18596	0.26207	-4.52535	6.02957e-06	0.000229752
APALM_V2_EVM.MODEL.SC0A5M3_337_HRSCAF_586.694	Serine palmitoyltransferase 2	18.4832	2.59858	0.544365	4.7736	1.80966e-06	8.30334e-05
APALM_V2_EVM.MODEL.SC0A5M3_369_HRSCAF_655.114	Stearoyl-CoA desaturase 5	37.2119	1.77482	0.516318	3.43745	0.000587224	0.00808512
APALM_V2_EVM.MODEL.SC0A5M3_10_HRSCAF_15.256	Protein Wnt-6	13.224	-1.02038	0.295057	-3.45824	0.000543707	0.00769329
APALM_V2_EVM.MODEL.SC0A5M3_91_HRSCAF_167.291	Protein Wnt-2b	140.357	1.16531	0.229074	5.08702	3.63725e-07	2.10916e-05
APALM_V2_EVM.MODEL.SC0A5M3_389_HRSCAF_706.131	mucin-19-like	24.543	1.60543	0.24581	6.5312	6.52464e-11	1.78756e-08
APALM_V2_EVM.MODEL.SC0A5M3_10_HRSCAF_15.158	Tyrosine-protein phosphatase Lar	84.487	1.49244	0.295215	5.05545	4.29373e-07	2.41574e-05
APALM_V2_EVM.MODEL.SC0A5M3_314_HRSCAF_527.678	5' exonuclease Apollo	3.20786	-2.03932	0.559227	-3.64668	0.000265646	0.00444012
APALM_V2_EVM.MODEL.SC0A5M3_124_HRSCAF_222.76	5-hydroxytryptamine receptor 7	20.1505	-1.09047	0.283424	-3.84748	0.000119337	0.00240506
APALM_V2_EVM.MODEL.SC0A5M3_314_HRSCAF_527.576	Acidic skeletal organic matrix protein	316.683	-1.07662	0.277498	-3.87972	0.000104576	0.0021772
APALM_V2_EVM.MODEL.SC0A5M3_124_HRSCAF_222.12	Actin filament-associated protein 1	272.798	1.07522	0.17964	5.98539	2.15873e-09	3.11517e-07
APALM_V2_EVM.MODEL.SC0A5M3_337_HRSCAF_586.272	Actin-binding protein IPP	5.58651	-1.65985	0.379753	-4.37089	1.23744e-05	0.000408364
APALM_V2_EVM.MODEL.SC0A5M3_44_HRSCAF_77.600	Adenosine receptor A2a	85.5686	1.50902	0.282017	5.35079	8.75694e-08	6.36697e-06
APALM_V2_EVM.MODEL.SC0A5M3_84_HRSCAF_150.427	Adenosine receptor A3	11.5903	1.35341	0.396098	3.41685	0.000633508	0.00853588
APALM_V2_EVM.MODEL.SC0A5M3_84_HRSCAF_150.157	Adenosine receptor A3	9.47406	1.91608	0.329649	5.81248	6.15539e-09	6.7652e-07
APALM_V2_EVM.MODEL.SC0A5M3_314_HRSCAF_527.362	Adenosine receptor A3	8.39297	-1.38426	0.401199	-3.45031	0.000559939	0.0078641
APALM_V2_EVM.MODEL.SC0A5M3_171_HRSCAF_300.151	Adhesion G protein-coupled receptor E2	7.45427	-1.37047	0.390778	-3.50703	0.000453136	0.00673473
APALM_V2_EVM.MODEL.SC0A5M3_3_HRSCAF_3.31	Adhesion G protein-coupled receptor L3	69.6128	1.54064	0.398873	3.86247	0.000112246	0.00230392
APALM_V2_EVM.MODEL.SC0A5M3_389_HRSCAF_706.200	Adhesion G protein-coupled receptor L3	17.0755	1.8258	0.423916	4.30698	1.655e-05	0.000522606
APALM_V2_EVM.MODEL.SC0A5M3_337_HRSCAF_586.357	Adhesion G-protein coupled receptor D1	35.3351	-1.18905	0.33673	-3.53116	0.000413745	0.00626717
APALM_V2_EVM.MODEL.SC0A5M3_4_HRSCAF_4.376	Adhesion G-protein coupled receptor D1	24.2675	-1.12884	0.300269	-3.75943	0.000170303	0.00312594
APALM_V2_EVM.MODEL.SC0A5M3_79_HRSCAF_143.99	Afadin	53.2109	1.43658	0.256417	5.60253	2.11244e-08	1.98985e-06
APALM_V2_EVM.MODEL.SC0A5M3_227_HRSCAF_380.5	Aggrecan core protein	7.28958	-1.9843	0.553775	-3.58322	0.000339385	0.00540045
APALM_V2_EVM.MODEL.SC0A5M3_272_HRSCAF_451.70	Aggrecan core protein	194.654	1.61029	0.228195	7.05665	1.70568e-12	7.49864e-10
APALM_V2_EVM.MODEL.SC0A5M3_375_HRSCAF_671.466	A-kinase anchor protein 9	10.6599	1.38032	0.360157	3.83254	0.000126828	0.00249659
APALM_V2_EVM.MODEL.SC0A5M3_302_HRSCAF_500.6	Allene oxide synthase, chloroplastic	123.735	1.38016	0.230454	5.98886	2.11319e-09	3.0729e-07
APALM_V2_EVM.MODEL.SC0A5M3_307_HRSCAF_512.417	Alpha-(1,3)-fucosyltransferase 6	5.58119	1.42409	0.328686	4.33269	1.47297e-05	0.000473555
APALM_V2_EVM.MODEL.SC0A5M3_369_HRSCAF_655.324	Alpha-1A adrenergic receptor	50.9503	1.56038	0.302309	5.16154	2.44921e-07	1.51831e-05
APALM_V2_EVM.MODEL.SC0A5M3_171_HRSCAF_300.292	Alpha-1B adrenergic receptor	19.53	-1.09059	0.251096	-4.34333	1.40342e-05	0.000454285
APALM_V2_EVM.MODEL.SC0A5M3_424_HRSCAF_798.313	Alpha-1D adrenergic receptor	11.3876	1.21804	0.321371	3.79014	0.000150562	0.00284907
APALM_V2_EVM.MODEL.SC0A5M3_4_HRSCAF_4.194	AN1-type zinc finger protein 2B	139.174	2.24447	0.362493	6.19176	5.94967e-10	1.05115e-07
APALM_V2_EVM.MODEL.SC0A5M3_314_HRSCAF_527.94	Ankyrin repeat domain-containing protein 50	9.26888	2.19236	0.630132	3.4792	0.000502915	0.0072518
APALM_V2_EVM.MODEL.SC0A5M3_430_HRSCAF_812.98	Ankyrin repeat domain-containing protein 60	622.071	1.28164	0.236576	5.41748	6.04441e-08	4.7809e-06
APALM_V2_EVM.MODEL.SC0A5M3_84_HRSCAF_150.20	Ankyrin-3	8.23996	2.64097	0.511247	5.16573	2.395e-07	1.50415e-05
APALM_V2_EVM.MODEL.SC0A5M3_314_HRSCAF_527.574	Apical junction component 1 homolog	150.704	1.17126	0.235982	4.96336	6.92853e-07	3.65857e-05
APALM_V2_EVM.MODEL.SC0A5M3_272_HRSCAF_451.44	Apolipophorin	62.1027	3.52426	0.439692	8.01531	1.09859e-15	1.38451e-12
APALM_V2_EVM.MODEL.SC0A5M3_398_HRSCAF_736.674	Apoptotic chromatin condensation inducer in the nucleus	11.509	1.65153	0.363168	4.54757	5.42678e-06	0.000209791
APALM_V2_EVM.MODEL.SC0A5M3_331_HRSCAF_562.683	Aspartate 1-decarboxylase	24.9758	3.05146	0.73667	4.14223	3.43947e-05	0.000925712
APALM_V2_EVM.MODEL.SC0A5M3_84_HRSCAF_150.382	ATP-dependent DNA helicase pif1	12.0616	2.37182	0.508041	4.66856	3.03315e-06	0.000129438
APALM_V2_EVM.MODEL.SC0A5M3_369_HRSCAF_655.173	Battenin	9.07558	2.42932	0.489356	4.96431	6.89454e-07	3.65082e-05
APALM_V2_EVM.MODEL.SC0A5M3_430_HRSCAF_812.233	Beta,beta-carotene 15,15'-dioxygenase	50.5142	1.19497	0.294786	4.05369	5.04165e-05	0.0012524
APALM_V2_EVM.MODEL.SC0A5M3_271_HRSCAF_450.34	Beta-2 adrenergic receptor	6.92228	1.66985	0.338837	4.92819	8.29935e-07	4.26334e-05
APALM_V2_EVM.MODEL.SC0A5M3_314_HRSCAF_527.802	Beta-2 adrenergic receptor	13.0411	-1.53212	0.380142	-4.03039	5.56852e-05	0.00135654
APALM_V2_EVM.MODEL.SC0A5M3_91_HRSCAF_167.266	Blastula protease 10	158.864	1.05506	0.237006	4.45164	8.52176e-06	0.000305684
APALM_V2_EVM.MODEL.SC0A5M3_169_HRSCAF_298.71	Bone morphogenetic protein 2	16.9901	-1.16153	0.311803	-3.7252	0.000195158	0.0034742
APALM_V2_EVM.MODEL.SC0A5M3_314_HRSCAF_527.559	Bone morphogenetic protein 8A	39.2409	-1.00366	0.247433	-4.05628	4.98612e-05	0.00124184
APALM_V2_EVM.MODEL.SC0A5M3_337_HRSCAF_586.218	Brain-enriched guanylate kinase-associated protein	320.079	1.28924	0.204054	6.31814	2.64727e-10	5.68681e-08
APALM_V2_EVM.MODEL.SC0A5M3_151_HRSCAF_267.266	Branched-chain-amino-acid aminotransferase-like protein 2	10.1537	1.59095	0.459714	3.46073	0.000538722	0.00763992
APALM_V2_EVM.MODEL.SC0A5M3_281_HRSCAF_464.809	Brevican core protein	89.5843	2.9481	0.758783	3.8853	0.000102203	0.00214716
APALM_V2_EVM.MODEL.SC0A5M3_79_HRSCAF_143.484	Brevican core protein (Fragment)	15.43	1.94751	0.388291	5.01559	5.28703e-07	2.91388e-05
APALM_V2_EVM.MODEL.SC0A5M3_10_HRSCAF_15.89	BTB and MATH domain-containing protein 15	14.5823	-1.15538	0.329652	-3.50484	0.000456877	0.00676354
APALM_V2_EVM.MODEL.SC0A5M3_10_HRSCAF_15.88	BTB and MATH domain-containing protein 36	4.24645	-2.18602	0.645367	-3.38725	0.00070596	0.00929351
APALM_V2_EVM.MODEL.SC0A5M3_401_HRSCAF_746.213	Calmodulin	161.833	1.16618	0.1964	5.93781	2.88852e-09	3.92839e-07
APALM_V2_EVM.MODEL.SC0A5M3_1_HRSCAF_1.89	Calmodulin	3.42144	2.66966	0.598205	4.46278	8.09049e-06	0.000292433
APALM_V2_EVM.MODEL.SC0A5M3_128_HRSCAF_228.9	Canalicular multispecific organic anion transporter 2	2.94258	2.37658	0.542999	4.37677	1.2045e-05	0.00039947
APALM_V2_EVM.MODEL.SC0A5M3_361_HRSCAF_634.427	CAP-Gly domain-containing linker protein 1	5.78049	3.18575	0.756902	4.20894	2.56572e-05	0.000730457
APALM_V2_EVM.MODEL.SC0A5M3_375_HRSCAF_671.340	Capsule biosynthesis protein CapA	8.72155	-1.08038	0.275111	-3.92707	8.59868e-05	0.00188572
APALM_V2_EVM.MODEL.SC0A5M3_272_HRSCAF_451.242	Carbohydrate sulfotransferase 3	23.7404	1.10327	0.243211	4.53625	5.72638e-06	0.000219577
APALM_V2_EVM.MODEL.SC0A5M3_193_HRSCAF_334.30	Carboxypeptidase D	4.01108	-1.67432	0.484681	-3.45448	0.000551358	0.00776899
APALM_V2_EVM.MODEL.SC0A5M3_369_HRSCAF_655.203	Cartilage intermediate layer protein 2	99.8815	1.36818	0.385949	3.54498	0.000392639	0.00603942
APALM_V2_EVM.MODEL.SC0A5M3_307_HRSCAF_512.581	Caspase-3	304.931	1.15611	0.247702	4.66734	3.05125e-06	0.00012962
APALM_V2_EVM.MODEL.SC0A5M3_151_HRSCAF_267.227	CBL-interacting serine/threonine-protein kinase 13	19.4506	-1.09791	0.298575	-3.67716	0.000235843	0.00405307
APALM_V2_EVM.MODEL.SC0A5M3_307_HRSCAF_512.238	Cephalotoxin-like protein (Fragment)	69.0234	2.9242	0.771523	3.79017	0.000150543	0.00284907
APALM_V2_EVM.MODEL.SC0A5M3_151_HRSCAF_267.372	Cholesterol oxidase	307.797	1.23912	0.341613	3.62725	0.000286451	0.00472108
APALM_V2_EVM.MODEL.SC0A5M3_390_HRSCAF_714.454	Coadhesin (Fragment)	10.4656	1.64325	0.409811	4.00977	6.07783e-05	0.0014507
APALM_V2_EVM.MODEL.SC0A5M3_124_HRSCAF_222.263	Coadhesin (Fragment)	59.8225	2.45511	0.572467	4.28865	1.79761e-05	0.00055617
APALM_V2_EVM.MODEL.SC0A5M3_124_HRSCAF_222.265	Coadhesin (Fragment)	74.4061	3.4377	0.531467	6.46833	9.9094e-11	2.56613e-08
APALM_V2_EVM.MODEL.SC0A5M3_84_HRSCAF_150.435	Coadhesin (Fragment)	14.8817	2.49431	0.424558	5.87508	4.2264e-09	5.0567e-07
APALM_V2_EVM.MODEL.SC0A5M3_314_HRSCAF_527.1043	Coagulation factor V	6.91221	2.00672	0.465033	4.31522	1.59444e-05	0.000507429
APALM_V2_EVM.MODEL.SC0A5M3_431_HRSCAF_813.137	Coagulation factor V	3.68385	2.61098	0.614475	4.24912	2.14612e-05	0.000637897
APALM_V2_EVM.MODEL.SC0A5M3_389_HRSCAF_706.109	Collagen alpha-1(VII) chain	10.716	2.212	0.616128	3.59017	0.000330468	0.0052924
APALM_V2_EVM.MODEL.SC0A5M3_79_HRSCAF_143.606	Collagen alpha-1(XII) chain	2202.58	1.24165	0.313419	3.96163	7.44384e-05	0.00168323
APALM_V2_EVM.MODEL.SC0A5M3_307_HRSCAF_512.617	Collagen alpha-1(XII) chain	13.5817	2.27913	0.653021	3.49013	0.000482778	0.00703116
APALM_V2_EVM.MODEL.SC0A5M3_79_HRSCAF_143.644	Collagen alpha-1(XIV) chain	175.557	3.7867	0.466788	8.11226	4.96887e-16	7.22551e-13
APALM_V2_EVM.MODEL.SC0A5M3_79_HRSCAF_143.779	Collagen alpha-1(XXI) chain	7.29113	-1.304	0.342799	-3.80399	0.000142384	0.00273262
APALM_V2_EVM.MODEL.SC0A5M3_401_HRSCAF_746.1176	Collagen alpha-1(XXI) chain	6.30473	2.37098	0.583231	4.06525	4.79812e-05	0.00120348
APALM_V2_EVM.MODEL.SC0A5M3_4_HRSCAF_4.178	Collagen alpha-3(VI) chain	506.123	1.21097	0.358481	3.37806	0.000729998	0.00956332
APALM_V2_EVM.MODEL.SC0A5M3_331_HRSCAF_562.933	Collagen alpha-6(VI) chain	72.7274	1.96965	0.409271	4.81258	1.48994e-06	7.05911e-05
APALM_V2_EVM.MODEL.SC0A5M3_20_HRSCAF_34.102	Collagen triple helix repeat-containing protein 1	263.402	2.01629	0.563245	3.57977	0.000343896	0.00545386
APALM_V2_EVM.MODEL.SC0A5M3_430_HRSCAF_812.206	Conodipine-M alpha chain	402.443	1.05706	0.295576	3.57625	0.000348553	0.00550924
APALM_V2_EVM.MODEL.SC0A5M3_79_HRSCAF_143.691	Contactin-associated protein-like 2	17.2279	2.17841	0.516857	4.21473	2.50073e-05	0.000718447
APALM_V2_EVM.MODEL.SC0A5M3_424_HRSCAF_798.1109	Contactin-associated protein-like 2	14.4329	2.25392	0.437024	5.15743	2.50357e-07	1.5371e-05
APALM_V2_EVM.MODEL.SC0A5M3_390_HRSCAF_714.97	Core-binding factor subunit beta	312.179	1.56017	0.237853	6.55936	5.40389e-11	1.57162e-08
APALM_V2_EVM.MODEL.SC0A5M3_322_HRSCAF_543.470	C-type lectin domain family 4 member E	41.314	3.6114	0.459184	7.86482	3.69637e-15	3.67769e-12
APALM_V2_EVM.MODEL.SC0A5M3_84_HRSCAF_150.387	Cytosolic Fe-S cluster assembly factor NBP35	149.425	1.13755	0.221132	5.14419	2.68672e-07	1.64368e-05
APALM_V2_EVM.MODEL.SC0A5M3_271_HRSCAF_450.82	D(2) dopamine receptor A	46.4131	4.03695	0.522772	7.72219	1.14344e-14	9.82527e-12
APALM_V2_EVM.MODEL.SC0A5M3_307_HRSCAF_512.469	D-amino-acid oxidase	203.154	4.87657	0.582209	8.37599	5.47627e-17	1.15026e-13
APALM_V2_EVM.MODEL.SC0A5M3_124_HRSCAF_222.543	Deformed epidermal autoregulatory factor 1	1267.43	2.17404	0.270716	8.03068	9.69359e-16	1.30891e-12
APALM_V2_EVM.MODEL.SC0A5M3_91_HRSCAF_167.102	Dehydrogenase/reductase SDR family member on chromosome X	19.0804	1.68557	0.500112	3.37039	0.000750624	0.00975914
APALM_V2_EVM.MODEL.SC0A5M3_389_HRSCAF_706.49	Deleted in malignant brain tumors 1 protein	10.3269	1.84022	0.445069	4.13468	3.55448e-05	0.000949066
APALM_V2_EVM.MODEL.SC0A5M3_430_HRSCAF_812.495	Dermatan-sulfate epimerase	6.3997	-1.29317	0.343983	-3.7594	0.000170319	0.00312594
APALM_V2_EVM.MODEL.SC0A5M3_369_HRSCAF_655.47	Diacylglycerol kinase theta	17.1601	1.33104	0.338014	3.93784	8.22193e-05	0.00181999
APALM_V2_EVM.MODEL.SC0A5M3_161_HRSCAF_285.250	Dimethlysulfonioproprionate lyase 7	5031.64	1.13066	0.216844	5.21416	1.84657e-07	1.21207e-05
APALM_V2_EVM.MODEL.SC0A5M3_124_HRSCAF_222.475	D-inositol 3-phosphate glycosyltransferase	451.809	1.28002	0.227656	5.6226	1.88101e-08	1.79589e-06
APALM_V2_EVM.MODEL.SC0A5M3_1_HRSCAF_1.550	Discoidin domain-containing receptor 2	24.392	1.65354	0.412163	4.01185	6.02451e-05	0.00144161
APALM_V2_EVM.MODEL.SC0A5M3_314_HRSCAF_527.62	Disrupted in renal carcinoma protein 2 homolog	10.0026	-1.46551	0.394162	-3.71805	0.000200766	0.00355885
APALM_V2_EVM.MODEL.SC0A5M3_79_HRSCAF_143.615	DnaJ homolog subfamily B member 5	347.208	1.52025	0.290489	5.23344	1.66384e-07	1.11142e-05
APALM_V2_EVM.MODEL.SC0A5M3_330_HRSCAF_560.156	Doublesex-and mab-3-related transcription factor A2	128.705	1.41734	0.226833	6.24842	4.14637e-10	8.16489e-08
APALM_V2_EVM.MODEL.SC0A5M3_91_HRSCAF_167.303	Dystroglycan	289.285	1.56014	0.229804	6.78899	1.1292e-11	4.02763e-09
APALM_V2_EVM.MODEL.SC0A5M3_91_HRSCAF_167.539	E3 ubiquitin-protein ligase TRIM56	7.47747	-2.39401	0.431361	-5.54989	2.85855e-08	2.52514e-06
APALM_V2_EVM.MODEL.SC0A5M3_14_HRSCAF_24.681	E3 ubiquitin-protein ligase TRIM56	210.454	1.1218	0.208675	5.37583	7.62315e-08	5.76432e-06
APALM_V2_EVM.MODEL.SC0A5M3_272_HRSCAF_451.378	E3 ubiquitin-protein ligase TRIM71	13.9199	-1.42567	0.372593	-3.82634	0.000130064	0.00254001
APALM_V2_EVM.MODEL.SC0A5M3_331_HRSCAF_562.775	E3 ubiquitin-protein ligase TRIM71	18.6217	-1.1765	0.237336	-4.95712	7.1546e-07	3.75696e-05
APALM_V2_EVM.MODEL.SC0A5M3_272_HRSCAF_451.362	E3 ubiquitin-protein ligase TRIM71	55.4092	-1.00714	0.279614	-3.60191	0.000315891	0.0051083
APALM_V2_EVM.MODEL.SC0A5M3_331_HRSCAF_562.811	E3 ubiquitin-protein ligase TRIM71	33.3139	1.44112	0.318344	4.52693	5.98472e-06	0.000228905
APALM_V2_EVM.MODEL.SC0A5M3_307_HRSCAF_512.654	Ectin (Fragment)	30.7429	1.42944	0.36712	3.89365	9.87454e-05	0.00208568
APALM_V2_EVM.MODEL.SC0A5M3_10_HRSCAF_15.164	Endoglucanase D	454.855	1.87084	0.445073	4.20346	2.62868e-05	0.000745017
APALM_V2_EVM.MODEL.SC0A5M3_281_HRSCAF_464.509	Endothelin-converting enzyme 1	24.5593	1.41861	0.377617	3.75673	0.000172146	0.0031442
APALM_V2_EVM.MODEL.SC0A5M3_124_HRSCAF_222.66	Ephrin type-A receptor 6	5.21799	3.22181	0.87194	3.69499	0.000219899	0.00383281
APALM_V2_EVM.MODEL.SC0A5M3_330_HRSCAF_560.124	Equistatin	96.1764	1.55199	0.32916	4.71501	2.41701e-06	0.00010717
APALM_V2_EVM.MODEL.SC0A5M3_382_HRSCAF_692.697	ETS domain-containing protein Elk-1	900.476	2.12299	0.239726	8.8559	8.30146e-19	3.13862e-15
APALM_V2_EVM.MODEL.SC0A5M3_382_HRSCAF_692.693	ETS-related transcription factor Elf-2	146.897	1.26642	0.36321	3.48674	0.000488944	0.00709908
APALM_V2_EVM.MODEL.SC0A5M3_424_HRSCAF_798.522	Exonuclease	619.853	1.93259	0.322098	6	1.97321e-09	2.91418e-07
APALM_V2_EVM.MODEL.SC0A5M3_375_HRSCAF_671.254	Extracellular matrix protein FRAS1	409.522	1.16451	0.265518	4.38582	1.15548e-05	0.000388667
APALM_V2_EVM.MODEL.SC0A5M3_20_HRSCAF_34.21	Extracellular protease	7.01811	3.42469	0.895461	3.8245	0.000131036	0.00255372
APALM_V2_EVM.MODEL.SC0A5M3_337_HRSCAF_586.56	F-box/LRR-repeat protein 2	5.08931	-1.2081	0.313739	-3.85065	0.000117803	0.00237921
APALM_V2_EVM.MODEL.SC0A5M3_401_HRSCAF_746.426	F-box/LRR-repeat protein 20	72.9242	-1.2508	0.247536	-5.05299	4.34953e-07	2.43987e-05
APALM_V2_EVM.MODEL.SC0A5M3_161_HRSCAF_285.652	Fez family zinc finger protein 2	40.4742	1.14275	0.215237	5.30925	1.10075e-07	7.7355e-06
APALM_V2_EVM.MODEL.SC0A5M3_281_HRSCAF_464.527	Fibrillin-1	129.241	-1.22515	0.305896	-4.00511	6.19879e-05	0.00146661
APALM_V2_EVM.MODEL.SC0A5M3_401_HRSCAF_746.991	Fibrinogen-like protein A	53.0954	1.062	0.263465	4.03089	5.55665e-05	0.00135626
APALM_V2_EVM.MODEL.SC0A5M3_44_HRSCAF_77.11	Fibrocystin-L	3.71189	3.73648	0.697034	5.36054	8.2973e-08	6.15107e-06
APALM_V2_EVM.MODEL.SC0A5M3_44_HRSCAF_77.12	Fibrocystin-L	10.8657	3.03449	0.5064	5.99229	2.0691e-09	3.03212e-07
APALM_V2_EVM.MODEL.SC0A5M3_221_HRSCAF_370.241	Fibrocystin-L	138.049	1.7711	0.447352	3.95907	7.52416e-05	0.00169936
APALM_V2_EVM.MODEL.SC0A5M3_44_HRSCAF_77.10	Fibrocystin-L	52.3437	2.44623	0.418312	5.84786	4.97952e-09	5.70502e-07
APALM_V2_EVM.MODEL.SC0A5M3_229_HRSCAF_384.4	Fibropellin-1	252.737	4.25987	0.790307	5.39014	7.04025e-08	5.36649e-06
APALM_V2_EVM.MODEL.SC0A5M3_161_HRSCAF_285.199	Flotillin-2	635.455	1.67858	0.252747	6.64136	3.10799e-11	9.63171e-09
APALM_V2_EVM.MODEL.SC0A5M3_79_HRSCAF_143.316	Four and a half LIM domains protein 2	351.459	1.10699	0.240224	4.60816	4.0625e-06	0.000164097
APALM_V2_EVM.MODEL.SC0A5M3_424_HRSCAF_798.440	FRAS1-related extracellular matrix protein 2	15.8106	1.64464	0.442991	3.71257	0.000205164	0.00360447
APALM_V2_EVM.MODEL.SC0A5M3_44_HRSCAF_77.31	Fructose-1-phosphate phosphatase YqaB	30.5414	1.15432	0.307339	3.75585	0.000172757	0.00315231
APALM_V2_EVM.MODEL.SC0A5M3_307_HRSCAF_512.216	Gastric triacylglycerol lipase	27.5586	-1.13649	0.325877	-3.48749	0.00048757	0.00708456
APALM_V2_EVM.MODEL.SC0A5M3_79_HRSCAF_143.46	Gastrin-releasing peptide receptor	8.88244	1.14784	0.267167	4.29634	1.73639e-05	0.000544357
APALM_V2_EVM.MODEL.SC0A5M3_191_HRSCAF_332.146	Glycine-rich domain-containing protein 2	128.781	1.23269	0.264901	4.6534	3.26504e-06	0.000136856
APALM_V2_EVM.MODEL.SC0A5M3_44_HRSCAF_77.301	Golgi-associated plant pathogenesis-related protein 1	158.293	1.68715	0.384321	4.38995	1.13379e-05	0.000382052
APALM_V2_EVM.MODEL.SC0A5M3_161_HRSCAF_285.588	Gonadotropin-releasing hormone II receptor	4.49963	-1.66131	0.47787	-3.47649	0.000508026	0.00730877
APALM_V2_EVM.MODEL.SC0A5M3_379_HRSCAF_680.28	G-protein-signaling modulator 2	470.794	1.05855	0.17875	5.92196	3.18124e-09	4.08224e-07
APALM_V2_EVM.MODEL.SC0A5M3_1_HRSCAF_1.390	Gremlin-2	37.9071	-1.50975	0.285398	-5.28997	1.22337e-07	8.44037e-06
APALM_V2_EVM.MODEL.SC0A5M3_390_HRSCAF_714.236	GTP-binding protein drn-1 (Fragment)	1012.63	1.28817	0.238958	5.39078	7.01537e-08	5.36649e-06
APALM_V2_EVM.MODEL.SC0A5M3_281_HRSCAF_464.370	Heat shock protein 68	4588.54	2.76029	0.474519	5.81703	5.9904e-09	6.66132e-07
APALM_V2_EVM.MODEL.SC0A5M3_337_HRSCAF_586.519	Heat shock protein Hsp-16.2	6648.98	2.99172	0.511148	5.85295	4.8293e-09	5.58874e-07
APALM_V2_EVM.MODEL.SC0A5M3_221_HRSCAF_370.236	Hemagglutinin/amebocyte aggregation factor	837.754	2.24072	0.342101	6.54987	5.75867e-11	1.6248e-08
APALM_V2_EVM.MODEL.SC0A5M3_14_HRSCAF_24.264	Hemicentin-1	138.949	3.04602	0.467814	6.51117	7.45661e-11	1.98535e-08
APALM_V2_EVM.MODEL.SC0A5M3_382_HRSCAF_692.163	Hemicentin-1	253.497	1.00505	0.263402	3.81563	0.000135836	0.00263099
APALM_V2_EVM.MODEL.SC0A5M3_361_HRSCAF_634.121	Hemicentin-2	84.1591	1.78798	0.333171	5.36655	8.02576e-08	5.97318e-06
APALM_V2_EVM.MODEL.SC0A5M3_44_HRSCAF_77.312	Hephaestin	83.9741	2.35985	0.287617	8.20483	2.30924e-16	3.96853e-13
APALM_V2_EVM.MODEL.SC0A5M3_375_HRSCAF_671.435	HIG1 domain family member 1C	1545.13	1.75587	0.291559	6.02234	1.71913e-09	2.6638e-07
APALM_V2_EVM.MODEL.SC0A5M3_44_HRSCAF_77.598	Histamine H2 receptor	6.75879	1.0877	0.310955	3.49791	0.000468913	0.00690913
APALM_V2_EVM.MODEL.SC0A5M3_424_HRSCAF_798.378	Histone H2A	2.733	2.60461	0.637806	4.0837	4.43237e-05	0.00113412
APALM_V2_EVM.MODEL.SC0A5M3_401_HRSCAF_746.32	Histone H3, embryonic	132.923	2.82353	0.330725	8.53741	1.37263e-17	3.70688e-14
APALM_V2_EVM.MODEL.SC0A5M3_337_HRSCAF_586.11	Hydroxyacyl-thioester dehydratase type 2, mitochondrial	85.2443	1.79427	0.362347	4.95181	7.35282e-07	3.82691e-05
APALM_V2_EVM.MODEL.SC0A5M3_384_HRSCAF_695.22	hypothetical protein	17.8739	-1.20491	0.332868	-3.61977	0.000294863	0.00483862
APALM_V2_EVM.MODEL.SC0A5M3_390_HRSCAF_714.64	hypothetical protein	104.122	1.00674	0.25001	4.0268	5.65416e-05	0.00137485
APALM_V2_EVM.MODEL.SC0A5M3_91_HRSCAF_167.351	hypothetical protein	14.1755	1.00692	0.234703	4.29017	1.78533e-05	0.000554184
APALM_V2_EVM.MODEL.SC0A5M3_307_HRSCAF_512.716	hypothetical protein	197.536	3.5066	0.368163	9.52458	1.6571e-21	2.07939e-17
APALM_V2_EVM.MODEL.SC0A5M3_91_HRSCAF_167.68	hypothetical protein	197.441	3.49687	0.368281	9.4951	2.19994e-21	2.07939e-17
APALM_V2_EVM.MODEL.SC0A5M3_401_HRSCAF_746.1141	hypothetical protein	5315.12	1.77145	0.526608	3.36388	0.000768536	0.00996461
APALM_V2_EVM.MODEL.SC0A5M3_14_HRSCAF_24.261	hypothetical protein	412.919	2.86555	0.520802	5.5022	3.75085e-08	3.22307e-06
APALM_V2_EVM.MODEL.SC0A5M3_331_HRSCAF_562.1209	hypothetical protein	109.078	1.5741	0.26365	5.97043	2.36634e-09	3.3383e-07
APALM_V2_EVM.MODEL.SC0A5M3_44_HRSCAF_77.310	hypothetical protein	4.57312	1.96949	0.481972	4.08632	4.38262e-05	0.0011272
APALM_V2_EVM.MODEL.SC0A5M3_307_HRSCAF_512.335	hypothetical protein	60.8169	3.31589	0.559408	5.9275	3.07586e-09	4.03792e-07
APALM_V2_EVM.MODEL.SC0A5M3_79_HRSCAF_143.18	hypothetical protein	14.1138	-1.98949	0.510102	-3.90018	9.61195e-05	0.00204392
APALM_V2_EVM.MODEL.SC0A5M3_322_HRSCAF_543.391	hypothetical protein	2.64118	2.53785	0.662215	3.83237	0.000126916	0.00249659
APALM_V2_EVM.MODEL.SC0A5M3_14_HRSCAF_24.440	hypothetical protein	125.086	1.65375	0.295399	5.59834	2.1641e-08	2.01528e-06
APALM_V2_EVM.MODEL.SC0A5M3_330_HRSCAF_560.23	hypothetical protein	83.535	1.62716	0.272304	5.97552	2.29354e-09	3.25994e-07
APALM_V2_EVM.MODEL.SC0A5M3_382_HRSCAF_692.644	hypothetical protein	17.028	-1.13241	0.281231	-4.02663	5.65823e-05	0.00137485
APALM_V2_EVM.MODEL.SC0A5M3_314_HRSCAF_527.674	hypothetical protein	16.1236	1.44425	0.342779	4.21336	2.51599e-05	0.000721735
APALM_V2_EVM.MODEL.SC0A5M3_1_HRSCAF_1.374	hypothetical protein	11.5295	-1.68191	0.406059	-4.14202	3.44253e-05	0.000925712
APALM_V2_EVM.MODEL.SC0A5M3_1_HRSCAF_1.299	hypothetical protein	519.571	1.37508	0.248405	5.53563	3.10104e-08	2.7266e-06
APALM_V2_EVM.MODEL.SC0A5M3_430_HRSCAF_812.13	hypothetical protein	55.0702	1.2456	0.229784	5.42072	5.93605e-08	4.73481e-06
APALM_V2_EVM.MODEL.SC0A5M3_314_HRSCAF_527.105	hypothetical protein	51.5019	1.19916	0.24365	4.92164	8.58236e-07	4.37307e-05
APALM_V2_EVM.MODEL.SC0A5M3_20_HRSCAF_34.105	hypothetical protein	5.27419	2.58347	0.662754	3.89809	9.6954e-05	0.00205243
APALM_V2_EVM.MODEL.SC0A5M3_361_HRSCAF_634.371	hypothetical protein AWC38_SpisGene16868	161.749	2.34227	0.396172	5.91226	3.37438e-09	4.25261e-07
APALM_V2_EVM.MODEL.SC0A5M3_161_HRSCAF_285.90	hypothetical protein AWC38_SpisGene2608	11.0321	2.30919	0.57898	3.98838	6.65269e-05	0.0015488
APALM_V2_EVM.MODEL.SC0A5M3_13_HRSCAF_21.402	hypothetical protein AWC38_SpisGene4039	2.5271	-2.34147	0.623604	-3.75474	0.000173519	0.00315707
APALM_V2_EVM.MODEL.SC0A5M3_1_HRSCAF_1.235	hypothetical protein AWC38_SpisGene5075	46.1416	1.06678	0.291919	3.65435	0.00025783	0.00434931
APALM_V2_EVM.MODEL.SC0A5M3_389_HRSCAF_706.43	Hypoxia-inducible factor 1-alpha inhibitor	80.5069	1.6337	0.299629	5.45243	4.96875e-08	4.10171e-06
APALM_V2_EVM.MODEL.SC0A5M3_272_HRSCAF_451.110	Inactive pancreatic lipase-related protein 1	232.396	1.08128	0.30184	3.58229	0.000340596	0.00541516
APALM_V2_EVM.MODEL.SC0A5M3_375_HRSCAF_671.268	Integrin alpha-6	28.7616	1.18033	0.300067	3.93356	8.36972e-05	0.00183978
APALM_V2_EVM.MODEL.SC0A5M3_10_HRSCAF_15.146	Intersectin-1	124.938	1.11749	0.195009	5.73042	1.00181e-08	1.03487e-06
APALM_V2_EVM.MODEL.SC0A5M3_44_HRSCAF_77.63	Janus kinase and microtubule-interacting protein 3	48.3181	1.52736	0.318331	4.79802	1.60244e-06	7.53543e-05
APALM_V2_EVM.MODEL.SC0A5M3_44_HRSCAF_77.64	Janus kinase and microtubule-interacting protein 3	14.9621	1.51554	0.365543	4.14601	3.38317e-05	0.000912753
APALM_V2_EVM.MODEL.SC0A5M3_314_HRSCAF_527.681	JmjC domain-containing protein 5	3.56703	-1.53219	0.430633	-3.558	0.000373685	0.00583814
APALM_V2_EVM.MODEL.SC0A5M3_161_HRSCAF_285.480	Kelch-like protein 10	172.002	1.01021	0.207786	4.86181	1.16318e-06	5.68186e-05
APALM_V2_EVM.MODEL.SC0A5M3_84_HRSCAF_150.414	Kelch-like protein 20	155.578	1.05005	0.152302	6.89451	5.40509e-12	2.12871e-09
APALM_V2_EVM.MODEL.SC0A5M3_390_HRSCAF_714.337	Kelch-like protein 20	25.0479	-1.1902	0.281412	-4.22939	2.34329e-05	0.000688919
APALM_V2_EVM.MODEL.SC0A5M3_337_HRSCAF_586.273	Kelch-like protein 3	21.958	-1.2535	0.277152	-4.5228	6.10266e-06	0.000231192
APALM_V2_EVM.MODEL.SC0A5M3_14_HRSCAF_24.498	Kelch-like protein 6	38.5264	-1.16723	0.325137	-3.58996	0.000330725	0.0052924
APALM_V2_EVM.MODEL.SC0A5M3_369_HRSCAF_655.345	KRAB-A domain-containing protein 2	2.57803	-2.25658	0.611622	-3.6895	0.000224694	0.00389341
APALM_V2_EVM.MODEL.SC0A5M3_401_HRSCAF_746.879	Krueppel-like factor 5	1289.08	1.28159	0.334066	3.83635	0.000124875	0.00246929
APALM_V2_EVM.MODEL.SC0A5M3_401_HRSCAF_746.1263	Kyphoscoliosis peptidase	10.4817	-1.28355	0.317497	-4.04272	5.2835e-05	0.00130051
APALM_V2_EVM.MODEL.SC0A5M3_272_HRSCAF_451.573	Latent-transforming growth factor beta-binding protein 1	41.1982	1.35069	0.395952	3.41125	0.000646656	0.00866978
APALM_V2_EVM.MODEL.SC0A5M3_382_HRSCAF_692.386	Leucine-rich repeats and immunoglobulin-like domains protein 3	48.3706	1.0556	0.292055	3.61438	0.000301069	0.00491062
APALM_V2_EVM.MODEL.SC0A5M3_398_HRSCAF_736.300	LINE-1 retrotransposable element ORF1 protein	2.36612	3.57831	0.984772	3.63364	0.000279449	0.00462584
APALM_V2_EVM.MODEL.SC0A5M3_271_HRSCAF_450.100	Low affinity immunoglobulin epsilon Fc receptor	91.488	-7.01062	1.1831	-5.92563	3.111e-09	4.05588e-07
APALM_V2_EVM.MODEL.SC0A5M3_361_HRSCAF_634.473	Low density lipoprotein receptor adapter protein 1-A	156.626	1.00218	0.197624	5.07116	3.95398e-07	2.26407e-05
APALM_V2_EVM.MODEL.SC0A5M3_161_HRSCAF_285.346	Low density lipoprotein receptor adapter protein 1-B	412.525	1.10967	0.208346	5.32607	1.00358e-07	7.15913e-06
APALM_V2_EVM.MODEL.SC0A5M3_281_HRSCAF_464.680	Low-density lipoprotein receptor-related protein 2	51.1399	1.09293	0.301988	3.61911	0.000295621	0.00484685
APALM_V2_EVM.MODEL.SC0A5M3_314_HRSCAF_527.801	Low-density lipoprotein receptor-related protein 4	263.067	2.27092	0.428202	5.3034	1.13667e-07	7.90546e-06
APALM_V2_EVM.MODEL.SC0A5M3_337_HRSCAF_586.465	Lysosomal-trafficking regulator	16.2012	1.61311	0.332254	4.85505	1.20356e-06	5.83388e-05
APALM_V2_EVM.MODEL.SC0A5M3_382_HRSCAF_692.340	Macrophage-expressed gene 1 protein	24.0291	-1.86555	0.487081	-3.83006	0.00012811	0.00250963
APALM_V2_EVM.MODEL.SC0A5M3_165_HRSCAF_293.6	MAD2L1-binding protein	13.3944	-1.49739	0.37501	-3.99294	6.52597e-05	0.00152493
APALM_V2_EVM.MODEL.SC0A5M3_327_HRSCAF_556.2	Magnesium transporter NIPA2	12.2008	-1.46705	0.427823	-3.42912	0.000605546	0.00827113
APALM_V2_EVM.MODEL.SC0A5M3_44_HRSCAF_77.732	Major facilitator superfamily domain-containing protein 10	328.051	1.43111	0.234328	6.10728	1.01345e-09	1.71056e-07
APALM_V2_EVM.MODEL.SC0A5M3_281_HRSCAF_464.227	Major facilitator superfamily domain-containing protein 12	39.7501	2.07874	0.365401	5.68892	1.27846e-08	1.2924e-06
APALM_V2_EVM.MODEL.SC0A5M3_382_HRSCAF_692.654	Major facilitator superfamily domain-containing protein 3	37.8563	1.75725	0.335892	5.23158	1.68063e-07	1.11868e-05
APALM_V2_EVM.MODEL.SC0A5M3_331_HRSCAF_562.1004	Major facilitator superfamily domain-containing protein 6	2.33879	-2.22329	0.652153	-3.40915	0.00065166	0.00871161
APALM_V2_EVM.MODEL.SC0A5M3_330_HRSCAF_560.253	Major facilitator superfamily domain-containing protein 8	157.927	1.77305	0.317473	5.58488	2.33862e-08	2.16713e-06
APALM_V2_EVM.MODEL.SC0A5M3_337_HRSCAF_586.147	MAM and fibronectin type III domain-containing protein 1 (Fragment)	55.0292	1.71445	0.358391	4.78374	1.72061e-06	7.99174e-05
APALM_V2_EVM.MODEL.SC0A5M3_330_HRSCAF_560.72	MAM and LDL-receptor class A domain-containing protein 1 (Fragment)	75.4164	3.15347	0.431035	7.31604	2.55404e-13	1.5088e-10
APALM_V2_EVM.MODEL.SC0A5M3_330_HRSCAF_560.71	MAM and LDL-receptor class A domain-containing protein 1 (Fragment)	578.088	1.39093	0.394206	3.52842	0.000418042	0.00632214
APALM_V2_EVM.MODEL.SC0A5M3_307_HRSCAF_512.739	MAM and LDL-receptor class A domain-containing protein 1 (Fragment)	6.81455	2.98441	0.599094	4.98154	6.30792e-07	3.37805e-05
APALM_V2_EVM.MODEL.SC0A5M3_401_HRSCAF_746.1229	MAP kinase-activating death domain protein	47.4762	1.06523	0.237863	4.47835	7.52224e-06	0.000275582
APALM_V2_EVM.MODEL.SC0A5M3_171_HRSCAF_300.191	Mediator of RNA polymerase II transcription subunit 34	4.65401	2.2832	0.59987	3.80616	0.000141144	0.00271157
APALM_V2_EVM.MODEL.SC0A5M3_281_HRSCAF_464.638	Melanocortin receptor 5	14.9682	1.06426	0.290323	3.66577	0.000246593	0.00421483
APALM_V2_EVM.MODEL.SC0A5M3_124_HRSCAF_222.453	Membrane progestin receptor gamma-A	17.1657	1.43462	0.338938	4.23268	2.30927e-05	0.000679975
APALM_V2_EVM.MODEL.SC0A5M3_44_HRSCAF_77.792	Metalloproteinase inhibitor 4	419.414	1.18228	0.296905	3.98202	6.83311e-05	0.0015772
APALM_V2_EVM.MODEL.SC0A5M3_91_HRSCAF_167.330	Methyltransferase-like protein 7A	60.7216	1.45039	0.390456	3.71462	0.000203512	0.00359216
APALM_V2_EVM.MODEL.SC0A5M3_307_HRSCAF_512.381	Microtubule-actin cross-linking factor 1, isoforms 1/2/3/5	1317.65	1.38015	0.346335	3.98503	6.74717e-05	0.00156501
APALM_V2_EVM.MODEL.SC0A5M3_307_HRSCAF_512.380	Microtubule-actin cross-linking factor 1, isoforms 1/2/3/5	268.027	1.86525	0.500054	3.73009	0.000191413	0.00341687
APALM_V2_EVM.MODEL.SC0A5M3_424_HRSCAF_798.399	Mite group 2 allergen Gly d 2.02	6.39967	3.04887	0.905769	3.36606	0.000762513	0.0099001
APALM_V2_EVM.MODEL.SC0A5M3_281_HRSCAF_464.1014	Mitochondria-eating protein	18.8378	1.0685	0.220963	4.83562	1.32733e-06	6.38467e-05
APALM_V2_EVM.MODEL.SC0A5M3_375_HRSCAF_671.23	Mucin-4	92.646	1.67172	0.353639	4.72719	2.27647e-06	0.000101496
APALM_V2_EVM.MODEL.SC0A5M3_361_HRSCAF_634.431	Multiple epidermal growth factor-like domains protein 6	390.266	1.24851	0.355591	3.51108	0.000446294	0.00665883
APALM_V2_EVM.MODEL.SC0A5M3_322_HRSCAF_543.52	Muscle M-line assembly protein unc-89	65.8476	1.5659	0.329898	4.74663	2.06837e-06	9.39913e-05
APALM_V2_EVM.MODEL.SC0A5M3_221_HRSCAF_370.12	Myeloid differentiation primary response protein MyD88	211.01	1.51948	0.264412	5.74664	9.10349e-09	9.56069e-07
APALM_V2_EVM.MODEL.SC0A5M3_331_HRSCAF_562.861	N-acetylated-alpha-linked acidic dipeptidase-like protein	59.4904	1.0896	0.254673	4.27841	1.88235e-05	0.000578601
APALM_V2_EVM.MODEL.SC0A5M3_271_HRSCAF_450.149	N-acetyl-beta-glucosaminyl-glycoprotein 4-beta-N-acetylgalactosaminyltransferase 1	303.49	1.46999	0.225631	6.515	7.26879e-11	1.96299e-08
APALM_V2_EVM.MODEL.SC0A5M3_331_HRSCAF_562.1020	NACHT, LRR and PYD domains-containing protein 12	10.5636	2.27295	0.535357	4.24567	2.17944e-05	0.000646783
APALM_V2_EVM.MODEL.SC0A5M3_161_HRSCAF_285.496	Neural cell adhesion molecule 1	7.79623	1.60158	0.424916	3.76916	0.000163797	0.00303868
APALM_V2_EVM.MODEL.SC0A5M3_337_HRSCAF_586.102	Neuroblast differentiation-associated protein AHNAK	744.704	1.78204	0.329134	5.41431	6.15254e-08	4.82604e-06
APALM_V2_EVM.MODEL.SC0A5M3_10_HRSCAF_15.185	Neuroglobin	11.5066	1.12882	0.327873	3.44285	0.000575624	0.0079929
APALM_V2_EVM.MODEL.SC0A5M3_424_HRSCAF_798.878	Neuronal acetylcholine receptor subunit beta-3	327.15	1.31597	0.3161	4.16314	3.13899e-05	0.000858231
APALM_V2_EVM.MODEL.SC0A5M3_13_HRSCAF_21.41	Neuropeptide FF receptor 2	2.12654	-2.50454	0.605537	-4.13606	3.53317e-05	0.000945428
APALM_V2_EVM.MODEL.SC0A5M3_10_HRSCAF_15.237	Neuropeptide FF receptor 2	3.83811	1.68258	0.393955	4.27101	1.94594e-05	0.000593242
APALM_V2_EVM.MODEL.SC0A5M3_91_HRSCAF_167.78	Neuropeptide FF receptor 2	127.212	1.3634	0.252004	5.41025	6.29367e-08	4.87815e-06
APALM_V2_EVM.MODEL.SC0A5M3_314_HRSCAF_527.472	NK1 transcription factor-related protein 1	10.5064	-1.23873	0.355519	-3.4843	0.000493429	0.00714772
APALM_V2_EVM.MODEL.SC0A5M3_124_HRSCAF_222.476	NLR family CARD domain-containing protein 3	544.332	1.15435	0.241366	4.78259	1.73048e-06	7.99991e-05
APALM_V2_EVM.MODEL.SC0A5M3_441_HRSCAF_827.15	NLR family CARD domain-containing protein 4	23.7474	1.35588	0.398189	3.40511	0.000661363	0.00882315
APALM_V2_EVM.MODEL.SC0A5M3_281_HRSCAF_464.686	Octopamine receptor beta-2R	56.9493	1.65585	0.257886	6.42086	1.3551e-10	3.16258e-08
APALM_V2_EVM.MODEL.SC0A5M3_375_HRSCAF_671.292	p53-induced protein with a death domain	6.24784	1.43876	0.425036	3.38503	0.000711695	0.00936247
APALM_V2_EVM.MODEL.SC0A5M3_427_HRSCAF_802.228	Paired box protein Pax-3-B	707.337	1.43974	0.223494	6.44197	1.17934e-10	2.89535e-08
APALM_V2_EVM.MODEL.SC0A5M3_427_HRSCAF_802.225	Paired box protein Pax-3-B	7.28962	3.3048	0.694042	4.76167	1.91993e-06	8.788e-05
APALM_V2_EVM.MODEL.SC0A5M3_427_HRSCAF_802.226	Paired box protein Pax-3-B	207.147	3.7013	0.484914	7.6329	2.29526e-14	1.8865e-11
APALM_V2_EVM.MODEL.SC0A5M3_424_HRSCAF_798.981	Pancreatic lipase-related protein 2	230.91	1.94513	0.548211	3.54813	0.000387973	0.00600112
APALM_V2_EVM.MODEL.SC0A5M3_314_HRSCAF_527.971	Pancreatic secretory granule membrane major glycoprotein GP2	3.17491	2.39288	0.655201	3.65212	0.000260079	0.00436638
APALM_V2_EVM.MODEL.SC0A5M3_314_HRSCAF_527.901	Pancreatic secretory granule membrane major glycoprotein GP2	21.6864	2.15026	0.505198	4.25628	2.07856e-05	0.000624693
APALM_V2_EVM.MODEL.SC0A5M3_314_HRSCAF_527.903	Pancreatic secretory granule membrane major glycoprotein GP2	13.9857	1.88754	0.5345	3.53141	0.000413358	0.00626633
APALM_V2_EVM.MODEL.SC0A5M3_314_HRSCAF_527.1056	Pancreatic secretory granule membrane major glycoprotein GP2	21.3491	1.2519	0.369065	3.39209	0.000693621	0.0091758
APALM_V2_EVM.MODEL.SC0A5M3_401_HRSCAF_746.1420	Perlucin-like protein	38.9866	1.85795	0.372438	4.98862	6.0813e-07	3.2846e-05
APALM_V2_EVM.MODEL.SC0A5M3_161_HRSCAF_285.344	Peroxidasin	3470.89	1.19099	0.349314	3.4095	0.00065082	0.00871161
APALM_V2_EVM.MODEL.SC0A5M3_116_HRSCAF_212.3	Peroxidasin homolog	119.373	1.61358	0.319928	5.04356	4.56939e-07	2.55562e-05
APALM_V2_EVM.MODEL.SC0A5M3_330_HRSCAF_560.421	Peroxinectin A	13.6197	-1.35381	0.370889	-3.65019	0.000262044	0.00439157
APALM_V2_EVM.MODEL.SC0A5M3_14_HRSCAF_24.724	Phorbol ester/diacylglycerol-binding protein unc-13	53.8182	1.0361	0.260153	3.98267	6.81453e-05	0.00157677
APALM_V2_EVM.MODEL.SC0A5M3_161_HRSCAF_285.281	PiggyBac transposable element-derived protein 4	2.78391	2.47557	0.727136	3.40455	0.000662722	0.00883505
APALM_V2_EVM.MODEL.SC0A5M3_91_HRSCAF_167.10	Pleckstrin homology domain-containing family G member 7	212.939	1.41504	0.188719	7.49812	6.47409e-14	4.37094e-11
APALM_V2_EVM.MODEL.SC0A5M3_314_HRSCAF_527.861	Poly [ADP-ribose] polymerase 12	146.304	1.0971	0.184956	5.93169	2.99825e-09	4.03792e-07
APALM_V2_EVM.MODEL.SC0A5M3_79_HRSCAF_143.624	Poly [ADP-ribose] polymerase 4	6.70543	2.27159	0.397	5.72188	1.05352e-08	1.07652e-06
APALM_V2_EVM.MODEL.SC0A5M3_331_HRSCAF_562.1116	Polycystic kidney disease 2-like 1 protein	5.22438	3.0485	0.567405	5.37271	7.75633e-08	5.84166e-06
APALM_V2_EVM.MODEL.SC0A5M3_221_HRSCAF_370.221	Polycystin-1	41.1614	1.42703	0.377423	3.78099	0.000156206	0.00292369
APALM_V2_EVM.MODEL.SC0A5M3_375_HRSCAF_671.26	Polycystin-1	5.32222	1.37858	0.400479	3.44233	0.00057672	0.0079929
APALM_V2_EVM.MODEL.SC0A5M3_161_HRSCAF_285.116	Potassium channel AKT3	12.2127	-1.016	0.287518	-3.53369	0.0004098	0.00623239
APALM_V2_EVM.MODEL.SC0A5M3_272_HRSCAF_451.128	Potassium channel subfamily K member 9	15.9334	-1.77869	0.521349	-3.41171	0.00064556	0.00866738
APALM_V2_EVM.MODEL.SC0A5M3_151_HRSCAF_267.123	Potassium voltage-gated channel subfamily A member 1	40.8004	1.00853	0.204684	4.92728	8.33835e-07	4.27176e-05
APALM_V2_EVM.MODEL.SC0A5M3_1_HRSCAF_1.416	PP2C-like domain-containing protein CG9801	544.045	1.09148	0.200003	5.4573	4.83416e-08	4.00811e-06
APALM_V2_EVM.MODEL.SC0A5M3_161_HRSCAF_285.289	PREDICTED: ALK tyrosine kinase receptor-like isoform X3	12.9311	1.98784	0.388588	5.11554	3.1285e-07	1.86565e-05
APALM_V2_EVM.MODEL.SC0A5M3_1_HRSCAF_1.471	PREDICTED: cubilin-like isoform X13	145.827	1.24979	0.357314	3.49773	0.000469233	0.00690913
APALM_V2_EVM.MODEL.SC0A5M3_281_HRSCAF_464.1081	PREDICTED: cyclin-dependent kinase 11B-like, partial	11.4617	2.57105	0.669651	3.83939	0.00012334	0.00245434
APALM_V2_EVM.MODEL.SC0A5M3_151_HRSCAF_267.283	PREDICTED: golgin subfamily A member 4-like	588.892	1.6391	0.232044	7.06376	1.62062e-12	7.29433e-10
APALM_V2_EVM.MODEL.SC0A5M3_151_HRSCAF_267.282	PREDICTED: golgin subfamily A member 4-like	2290.9	1.58341	0.258818	6.11785	9.48468e-10	1.6153e-07
APALM_V2_EVM.MODEL.SC0A5M3_369_HRSCAF_655.281	PREDICTED: interferon regulatory factor 2-like isoform X2	210.967	-1.02405	0.183415	-5.58327	2.3604e-08	2.17663e-06
APALM_V2_EVM.MODEL.SC0A5M3_424_HRSCAF_798.663	PREDICTED: keratin-associated protein 5-1-like	11.08	1.346	0.304898	4.4146	1.01199e-05	0.000347991
APALM_V2_EVM.MODEL.SC0A5M3_161_HRSCAF_285.280	PREDICTED: leukocyte tyrosine kinase receptor-like	4.87076	2.81636	0.594061	4.74086	2.12816e-06	9.57874e-05
APALM_V2_EVM.MODEL.SC0A5M3_389_HRSCAF_706.6	PREDICTED: loricrin-like	25.1821	2.12535	0.47893	4.4377	9.09256e-06	0.000323702
APALM_V2_EVM.MODEL.SC0A5M3_14_HRSCAF_24.118	PREDICTED: LOW QUALITY PROTEIN: microtubule-associated protein futsch-like	8.38073	2.67941	0.521378	5.1391	2.76063e-07	1.67804e-05
APALM_V2_EVM.MODEL.SC0A5M3_391_HRSCAF_715.12	PREDICTED: LOW QUALITY PROTEIN: uncharacterized protein LOC107342684	6.79937	1.60759	0.466112	3.44894	0.000562791	0.00789244
APALM_V2_EVM.MODEL.SC0A5M3_281_HRSCAF_464.57	PREDICTED: multiple epidermal growth factor-like domains protein 11 isoform X2	6.6489	-1.30456	0.350914	-3.71761	0.000201114	0.00355885
APALM_V2_EVM.MODEL.SC0A5M3_151_HRSCAF_267.346	PREDICTED: NADPH-dependent aldehyde reductase ARI1-like isoform X1	2247.77	2.15647	0.311952	6.91283	4.75094e-12	1.91089e-09
APALM_V2_EVM.MODEL.SC0A5M3_281_HRSCAF_464.410	PREDICTED: nascent polypeptide-associated complex subunit alpha, muscle-specific form-like, partial	19.4902	-1.71278	0.40683	-4.21007	2.55288e-05	0.0007301
APALM_V2_EVM.MODEL.SC0A5M3_337_HRSCAF_586.101	PREDICTED: neuroblast differentiation-associated protein AHNAK-like	162.882	1.2101	0.311795	3.88107	0.000103996	0.00216752
APALM_V2_EVM.MODEL.SC0A5M3_230_HRSCAF_385.18	PREDICTED: P2X purinoceptor 7-like	48.4182	1.79527	0.359038	5.00022	5.72646e-07	3.13428e-05
APALM_V2_EVM.MODEL.SC0A5M3_424_HRSCAF_798.730	PREDICTED: rho-associated protein kinase let-502-like	169.428	1.33524	0.311168	4.29105	1.77829e-05	0.000553537
APALM_V2_EVM.MODEL.SC0A5M3_389_HRSCAF_706.150	PREDICTED: RNA-directed DNA polymerase from mobile element jockey-like	15.7496	2.63491	0.58798	4.48129	7.41945e-06	0.000273406
APALM_V2_EVM.MODEL.SC0A5M3_314_HRSCAF_527.954	PREDICTED: tumor necrosis factor receptor superfamily member 16-like	476.335	1.45254	0.380895	3.8135	0.000137014	0.00264567
APALM_V2_EVM.MODEL.SC0A5M3_271_HRSCAF_450.83	PREDICTED: uncharacterized protein K02A2.6-like	38.8026	4.02509	0.441322	9.12051	7.47685e-20	4.71141e-16
APALM_V2_EVM.MODEL.SC0A5M3_91_HRSCAF_167.423	PREDICTED: uncharacterized protein KIAA1109-like	50.8549	2.19313	0.431942	5.07738	3.82677e-07	2.20553e-05
APALM_V2_EVM.MODEL.SC0A5M3_124_HRSCAF_222.58	PREDICTED: uncharacterized protein LOC107327589	4.99772	1.64867	0.426565	3.86498	0.000111096	0.00229025
APALM_V2_EVM.MODEL.SC0A5M3_1_HRSCAF_1.232	PREDICTED: uncharacterized protein LOC107328003	137.913	2.34558	0.338795	6.92329	4.41279e-12	1.81346e-09
APALM_V2_EVM.MODEL.SC0A5M3_1_HRSCAF_1.234	PREDICTED: uncharacterized protein LOC107328003	99.0298	1.0897	0.292524	3.72518	0.000195176	0.0034742
APALM_V2_EVM.MODEL.SC0A5M3_124_HRSCAF_222.144	PREDICTED: uncharacterized protein LOC107328490	47.4356	1.37308	0.319804	4.29352	1.75861e-05	0.000549291
APALM_V2_EVM.MODEL.SC0A5M3_398_HRSCAF_736.553	PREDICTED: uncharacterized protein LOC107328568 isoform X1	5.44091	1.59129	0.407369	3.90628	9.37289e-05	0.00200663
APALM_V2_EVM.MODEL.SC0A5M3_390_HRSCAF_714.150	PREDICTED: uncharacterized protein LOC107328797	12.2636	-1.11545	0.248342	-4.49161	7.06884e-06	0.000262216
APALM_V2_EVM.MODEL.SC0A5M3_13_HRSCAF_21.169	PREDICTED: uncharacterized protein LOC107329227	16.5537	1.01089	0.237537	4.2557	2.08397e-05	0.00062472
APALM_V2_EVM.MODEL.SC0A5M3_314_HRSCAF_527.626	PREDICTED: uncharacterized protein LOC107329521 isoform X1	18.7491	2.60274	0.509658	5.10683	3.27611e-07	1.93536e-05
APALM_V2_EVM.MODEL.SC0A5M3_314_HRSCAF_527.912	PREDICTED: uncharacterized protein LOC107329772	32.7917	1.48804	0.432265	3.44243	0.000576514	0.0079929
APALM_V2_EVM.MODEL.SC0A5M3_272_HRSCAF_451.167	PREDICTED: uncharacterized protein LOC107329917	90.5492	1.38111	0.337915	4.08714	4.36728e-05	0.0011272
APALM_V2_EVM.MODEL.SC0A5M3_272_HRSCAF_451.172	PREDICTED: uncharacterized protein LOC107329917	6.52682	2.07514	0.518392	4.00303	6.25366e-05	0.00147405
APALM_V2_EVM.MODEL.SC0A5M3_424_HRSCAF_798.398	PREDICTED: uncharacterized protein LOC107331454	423.488	1.56043	0.352478	4.42703	9.55392e-06	0.000334439
APALM_V2_EVM.MODEL.SC0A5M3_314_HRSCAF_527.1053	PREDICTED: uncharacterized protein LOC107331603 isoform X1	13.4411	2.09983	0.454398	4.62113	3.8166e-06	0.000156846
APALM_V2_EVM.MODEL.SC0A5M3_84_HRSCAF_150.333	PREDICTED: uncharacterized protein LOC107331806, partial	25.6199	1.62808	0.334249	4.87086	1.11114e-06	5.48436e-05
APALM_V2_EVM.MODEL.SC0A5M3_124_HRSCAF_222.347	PREDICTED: uncharacterized protein LOC107332076	73.8195	2.37698	0.326478	7.28066	3.3218e-13	1.84692e-10
APALM_V2_EVM.MODEL.SC0A5M3_124_HRSCAF_222.305	PREDICTED: uncharacterized protein LOC107332153	54.9521	1.17651	0.18843	6.24378	4.27132e-10	8.32423e-08
APALM_V2_EVM.MODEL.SC0A5M3_281_HRSCAF_464.774	PREDICTED: uncharacterized protein LOC107332322	3.60387	2.06004	0.577002	3.57025	0.000356646	0.00559314
APALM_V2_EVM.MODEL.SC0A5M3_221_HRSCAF_370.135	PREDICTED: uncharacterized protein LOC107332657 isoform X1	123.393	1.58271	0.356977	4.43365	9.26491e-06	0.000326761
APALM_V2_EVM.MODEL.SC0A5M3_369_HRSCAF_655.591	PREDICTED: uncharacterized protein LOC107333256	137.231	2.25465	0.505728	4.45823	8.26403e-06	0.000297568
APALM_V2_EVM.MODEL.SC0A5M3_427_HRSCAF_802.267	PREDICTED: uncharacterized protein LOC107333851	6.75111	1.6092	0.447618	3.59504	0.000324336	0.00521809
APALM_V2_EVM.MODEL.SC0A5M3_314_HRSCAF_527.618	PREDICTED: uncharacterized protein LOC107334229	72.9149	1.29489	0.378924	3.41728	0.000632494	0.00852888
APALM_V2_EVM.MODEL.SC0A5M3_44_HRSCAF_77.555	PREDICTED: uncharacterized protein LOC107334410	144.133	-1.09599	0.202421	-5.41442	6.14886e-08	4.82604e-06
APALM_V2_EVM.MODEL.SC0A5M3_314_HRSCAF_527.555	PREDICTED: uncharacterized protein LOC107334854	109.536	1.73212	0.337632	5.13018	2.89462e-07	1.74824e-05
APALM_V2_EVM.MODEL.SC0A5M3_314_HRSCAF_527.556	PREDICTED: uncharacterized protein LOC107334854	96.4129	1.60412	0.375153	4.27591	1.90362e-05	0.000583018
APALM_V2_EVM.MODEL.SC0A5M3_281_HRSCAF_464.1062	PREDICTED: uncharacterized protein LOC107334974	14.6321	-1.11663	0.329611	-3.3877	0.000704805	0.00928477
APALM_V2_EVM.MODEL.SC0A5M3_314_HRSCAF_527.571	PREDICTED: uncharacterized protein LOC107335046	14.4448	1.17689	0.319032	3.68895	0.000225184	0.00389765
APALM_V2_EVM.MODEL.SC0A5M3_314_HRSCAF_527.579	PREDICTED: uncharacterized protein LOC107335116	383.398	1.79791	0.335714	5.3555	8.53218e-08	6.30048e-06
APALM_V2_EVM.MODEL.SC0A5M3_226_HRSCAF_375.3	PREDICTED: uncharacterized protein LOC107335711	456.121	1.53576	0.429704	3.57399	0.000351578	0.00554119
APALM_V2_EVM.MODEL.SC0A5M3_79_HRSCAF_143.853	PREDICTED: uncharacterized protein LOC107335711	54.2524	1.14784	0.269258	4.26297	2.01723e-05	0.000609166
APALM_V2_EVM.MODEL.SC0A5M3_79_HRSCAF_143.855	PREDICTED: uncharacterized protein LOC107335711	2252.01	1.95876	0.42086	4.65418	3.25268e-06	0.000136797
APALM_V2_EVM.MODEL.SC0A5M3_401_HRSCAF_746.795	PREDICTED: uncharacterized protein LOC107336159	22.6336	4.17673	0.537051	7.77715	7.41742e-15	6.67709e-12
APALM_V2_EVM.MODEL.SC0A5M3_389_HRSCAF_706.190	PREDICTED: uncharacterized protein LOC107336300	8.71756	2.08023	0.468967	4.43578	9.17396e-06	0.000324765
APALM_V2_EVM.MODEL.SC0A5M3_10_HRSCAF_15.116	PREDICTED: uncharacterized protein LOC107336719	7.55876	-1.96821	0.526838	-3.7359	0.000187048	0.00336437
APALM_V2_EVM.MODEL.SC0A5M3_424_HRSCAF_798.655	PREDICTED: uncharacterized protein LOC107337448	138.031	1.81355	0.308622	5.87628	4.19599e-09	5.05309e-07
APALM_V2_EVM.MODEL.SC0A5M3_424_HRSCAF_798.653	PREDICTED: uncharacterized protein LOC107337448	20.2923	3.90213	0.543413	7.18077	6.93175e-13	3.44836e-10
APALM_V2_EVM.MODEL.SC0A5M3_401_HRSCAF_746.974	PREDICTED: uncharacterized protein LOC107337591	153.113	1.17171	0.247631	4.73171	2.22641e-06	9.97704e-05
APALM_V2_EVM.MODEL.SC0A5M3_401_HRSCAF_746.980	PREDICTED: uncharacterized protein LOC107337597	131.622	1.33094	0.244643	5.44034	5.31784e-08	4.34534e-06
APALM_V2_EVM.MODEL.SC0A5M3_331_HRSCAF_562.484	PREDICTED: uncharacterized protein LOC107338364	816.814	1.66903	0.235466	7.08819	1.35877e-12	6.26492e-10
APALM_V2_EVM.MODEL.SC0A5M3_331_HRSCAF_562.472	PREDICTED: uncharacterized protein LOC107338375 isoform X1	6.36635	-2.39235	0.615973	-3.88386	0.000102812	0.00215347
APALM_V2_EVM.MODEL.SC0A5M3_389_HRSCAF_706.48	PREDICTED: uncharacterized protein LOC107338616 isoform X3	26.3389	1.52196	0.291813	5.21552	1.83299e-07	1.20735e-05
APALM_V2_EVM.MODEL.SC0A5M3_14_HRSCAF_24.607	PREDICTED: uncharacterized protein LOC107339599 isoform X1	794.236	1.49706	0.234484	6.38448	1.7198e-10	3.87038e-08
APALM_V2_EVM.MODEL.SC0A5M3_382_HRSCAF_692.718	PREDICTED: uncharacterized protein LOC107340160 isoform X2	40.4492	2.28514	0.403791	5.65921	1.52073e-08	1.48757e-06
APALM_V2_EVM.MODEL.SC0A5M3_281_HRSCAF_464.1009	PREDICTED: uncharacterized protein LOC107340394	740.767	1.05231	0.268181	3.92388	8.71328e-05	0.00190864
APALM_V2_EVM.MODEL.SC0A5M3_430_HRSCAF_812.383	PREDICTED: uncharacterized protein LOC107340647	27.1738	1.2022	0.257559	4.66766	3.04648e-06	0.00012962
APALM_V2_EVM.MODEL.SC0A5M3_430_HRSCAF_812.369	PREDICTED: uncharacterized protein LOC107340660	25.5413	1.38545	0.336874	4.11266	3.91119e-05	0.00102691
APALM_V2_EVM.MODEL.SC0A5M3_161_HRSCAF_285.485	PREDICTED: uncharacterized protein LOC107341166, partial	8.11389	1.75466	0.437961	4.00642	6.16454e-05	0.00146216
APALM_V2_EVM.MODEL.SC0A5M3_330_HRSCAF_560.263	PREDICTED: uncharacterized protein LOC107341866	12.9046	1.41578	0.327674	4.32072	1.55524e-05	0.000496627
APALM_V2_EVM.MODEL.SC0A5M3_401_HRSCAF_746.1419	PREDICTED: uncharacterized protein LOC107342164 isoform X10	30.5618	2.30526	0.434096	5.31049	1.09333e-07	7.71203e-06
APALM_V2_EVM.MODEL.SC0A5M3_401_HRSCAF_746.243	PREDICTED: uncharacterized protein LOC107342400	15.6158	2.13969	0.509726	4.19772	2.69618e-05	0.00075621
APALM_V2_EVM.MODEL.SC0A5M3_424_HRSCAF_798.560	PREDICTED: uncharacterized protein LOC107342498	38.2474	4.40366	0.600755	7.33021	2.2979e-13	1.40128e-10
APALM_V2_EVM.MODEL.SC0A5M3_424_HRSCAF_798.561	PREDICTED: uncharacterized protein LOC107342498	20.5744	4.31739	0.591434	7.29988	2.88034e-13	1.65e-10
APALM_V2_EVM.MODEL.SC0A5M3_1_HRSCAF_1.542	PREDICTED: uncharacterized protein LOC107342713	25.396	1.07776	0.275327	3.91448	9.05976e-05	0.00195732
APALM_V2_EVM.MODEL.SC0A5M3_79_HRSCAF_143.151	PREDICTED: uncharacterized protein LOC107342988 isoform X1	15.8831	1.42573	0.375268	3.79923	0.000145144	0.00277712
APALM_V2_EVM.MODEL.SC0A5M3_79_HRSCAF_143.257	PREDICTED: uncharacterized protein LOC107343180	50.8111	-1.3051	0.337278	-3.86951	0.000109052	0.00225797
APALM_V2_EVM.MODEL.SC0A5M3_314_HRSCAF_527.916	PREDICTED: uncharacterized protein LOC107343304	30.2012	1.61006	0.350974	4.58741	4.48789e-06	0.00017786
APALM_V2_EVM.MODEL.SC0A5M3_307_HRSCAF_512.528	PREDICTED: uncharacterized protein LOC107343818	13.8666	-1.00395	0.274062	-3.66323	0.000249055	0.00424326
APALM_V2_EVM.MODEL.SC0A5M3_13_HRSCAF_21.224	PREDICTED: uncharacterized protein LOC107343973	126.21	2.28126	0.335941	6.79065	1.11626e-11	4.02763e-09
APALM_V2_EVM.MODEL.SC0A5M3_14_HRSCAF_24.35	PREDICTED: uncharacterized protein LOC107344102	333.424	1.74199	0.270661	6.43605	1.22624e-10	2.96481e-08
APALM_V2_EVM.MODEL.SC0A5M3_91_HRSCAF_167.298	PREDICTED: uncharacterized protein LOC107344830 isoform X7	55.8207	-2.15498	0.56824	-3.79238	0.000149211	0.00283486
APALM_V2_EVM.MODEL.SC0A5M3_330_HRSCAF_560.21	PREDICTED: uncharacterized protein LOC107345383	923.912	1.11548	0.216288	5.15737	2.50438e-07	1.5371e-05
APALM_V2_EVM.MODEL.SC0A5M3_79_HRSCAF_143.139	PREDICTED: uncharacterized protein LOC107345820	6.13893	2.68114	0.785111	3.41499	0.000637853	0.00857754
APALM_V2_EVM.MODEL.SC0A5M3_18_HRSCAF_30.7	PREDICTED: uncharacterized protein LOC107345839	3.09408	1.88063	0.517952	3.6309	0.00028244	0.00466309
APALM_V2_EVM.MODEL.SC0A5M3_14_HRSCAF_24.355	PREDICTED: uncharacterized protein LOC107345990	14.0028	1.55934	0.306074	5.09466	3.49369e-07	2.03841e-05
APALM_V2_EVM.MODEL.SC0A5M3_314_HRSCAF_527.1033	PREDICTED: uncharacterized protein LOC107346128	5.1617	2.50627	0.510358	4.9108	9.07054e-07	4.57252e-05
APALM_V2_EVM.MODEL.SC0A5M3_337_HRSCAF_586.550	PREDICTED: uncharacterized protein LOC107346295 isoform X4	10.6185	-1.31069	0.389591	-3.36428	0.000767432	0.00995713
APALM_V2_EVM.MODEL.SC0A5M3_337_HRSCAF_586.612	PREDICTED: uncharacterized protein LOC107346612	362.642	1.02079	0.18199	5.60904	2.03457e-08	1.93274e-06
APALM_V2_EVM.MODEL.SC0A5M3_124_HRSCAF_222.528	PREDICTED: uncharacterized protein LOC107346881	136.792	2.27563	0.378033	6.01966	1.74779e-09	2.68501e-07
APALM_V2_EVM.MODEL.SC0A5M3_401_HRSCAF_746.57	PREDICTED: uncharacterized protein LOC107347206 isoform X1	332.853	1.10751	0.243882	4.5412	5.59348e-06	0.000214917
APALM_V2_EVM.MODEL.SC0A5M3_281_HRSCAF_464.1130	PREDICTED: uncharacterized protein LOC107348772	6.6937	4.71308	1.22334	3.85264	0.000116849	0.00237191
APALM_V2_EVM.MODEL.SC0A5M3_53_HRSCAF_89.8	PREDICTED: uncharacterized protein LOC107349235	27.0553	1.01349	0.275539	3.67821	0.000234878	0.00404385
APALM_V2_EVM.MODEL.SC0A5M3_14_HRSCAF_24.390	PREDICTED: uncharacterized protein LOC107349253	3.02822	2.41505	0.625121	3.86334	0.000111848	0.00230074
APALM_V2_EVM.MODEL.SC0A5M3_14_HRSCAF_24.397	PREDICTED: uncharacterized protein LOC107349254	24.0124	1.31585	0.36284	3.62653	0.00028726	0.00472206
APALM_V2_EVM.MODEL.SC0A5M3_281_HRSCAF_464.958	PREDICTED: uncharacterized protein LOC107349330 isoform X2	140.055	1.6282	0.41933	3.88286	0.000103233	0.00215637
APALM_V2_EVM.MODEL.SC0A5M3_324_HRSCAF_548.41	PREDICTED: uncharacterized protein LOC107349558	103.568	2.63091	0.483637	5.43984	5.33284e-08	4.34534e-06
APALM_V2_EVM.MODEL.SC0A5M3_84_HRSCAF_150.473	PREDICTED: uncharacterized protein LOC107349730	71.9495	2.04355	0.326097	6.2667	3.68777e-10	7.49609e-08
APALM_V2_EVM.MODEL.SC0A5M3_84_HRSCAF_150.74	PREDICTED: uncharacterized protein LOC107350112	19.9728	1.53753	0.379425	4.05227	5.0724e-05	0.00125672
APALM_V2_EVM.MODEL.SC0A5M3_424_HRSCAF_798.785	PREDICTED: uncharacterized protein LOC107351069	57.4557	-1.10673	0.313482	-3.53044	0.000414868	0.00627916
APALM_V2_EVM.MODEL.SC0A5M3_375_HRSCAF_671.385	PREDICTED: uncharacterized protein LOC107351342 isoform X1	96.2725	1.16147	0.280827	4.13589	3.53585e-05	0.000945428
APALM_V2_EVM.MODEL.SC0A5M3_171_HRSCAF_300.190	PREDICTED: uncharacterized protein LOC107351389 isoform X2	24.283	1.54476	0.310547	4.97432	6.54787e-07	3.48679e-05
APALM_V2_EVM.MODEL.SC0A5M3_281_HRSCAF_464.225	PREDICTED: uncharacterized protein LOC107352346 isoform X1	26.6798	1.85051	0.430157	4.30195	1.69299e-05	0.000531631
APALM_V2_EVM.MODEL.SC0A5M3_369_HRSCAF_655.641	PREDICTED: uncharacterized protein LOC107352627	49.3154	-1.02708	0.299019	-3.43485	0.000592889	0.00814383
APALM_V2_EVM.MODEL.SC0A5M3_281_HRSCAF_464.697	PREDICTED: uncharacterized protein LOC107352883	9.33389	2.57852	0.612584	4.20926	2.56209e-05	0.000730457
APALM_V2_EVM.MODEL.SC0A5M3_79_HRSCAF_143.977	PREDICTED: uncharacterized protein LOC107352900	8.42106	1.47592	0.363656	4.05856	4.93769e-05	0.00123468
APALM_V2_EVM.MODEL.SC0A5M3_314_HRSCAF_527.733	PREDICTED: uncharacterized protein LOC107353520	3.94795	2.48357	0.700712	3.54436	0.000393572	0.00604885
APALM_V2_EVM.MODEL.SC0A5M3_401_HRSCAF_746.1343	PREDICTED: uncharacterized protein LOC107353718	8.91543	1.79581	0.433081	4.1466	3.37452e-05	0.000912617
APALM_V2_EVM.MODEL.SC0A5M3_84_HRSCAF_150.417	PREDICTED: uncharacterized protein LOC107353917	37.9791	1.11734	0.304552	3.6688	0.000243694	0.0041766
APALM_V2_EVM.MODEL.SC0A5M3_430_HRSCAF_812.12	PREDICTED: uncharacterized protein LOC107354179 isoform X1	48.4638	1.88465	0.318239	5.92211	3.17828e-09	4.08224e-07
APALM_V2_EVM.MODEL.SC0A5M3_171_HRSCAF_300.94	PREDICTED: uncharacterized protein LOC107354585 isoform X1	17.8029	1.25636	0.305968	4.10619	4.02245e-05	0.00105174
APALM_V2_EVM.MODEL.SC0A5M3_79_HRSCAF_143.565	PREDICTED: uncharacterized protein LOC107355829	12.5973	-1.1784	0.342759	-3.43798	0.00058607	0.00808101
APALM_V2_EVM.MODEL.SC0A5M3_84_HRSCAF_150.172	PREDICTED: uncharacterized protein LOC107356067 isoform X1	152.54	1.35608	0.33048	4.10336	4.07201e-05	0.00106029
APALM_V2_EVM.MODEL.SC0A5M3_369_HRSCAF_655.376	PREDICTED: uncharacterized protein LOC107356486	8.62337	1.57415	0.368772	4.26863	1.96679e-05	0.000596793
APALM_V2_EVM.MODEL.SC0A5M3_331_HRSCAF_562.1170	PREDICTED: uncharacterized protein LOC107356620	3087.4	3.31024	0.517496	6.39665	1.58818e-10	3.61723e-08
APALM_V2_EVM.MODEL.SC0A5M3_307_HRSCAF_512.102	PREDICTED: uncharacterized protein LOC107356733	41.7924	1.4246	0.249314	5.71409	1.10291e-08	1.12094e-06
APALM_V2_EVM.MODEL.SC0A5M3_281_HRSCAF_464.501	PREDICTED: uncharacterized protein LOC107358202	1950.8	1.42044	0.245843	5.77783	7.56708e-09	8.17418e-07
APALM_V2_EVM.MODEL.SC0A5M3_390_HRSCAF_714.339	PREDICTED: uncharacterized protein PB18E9.04c-like	186.728	3.08344	0.596233	5.17153	2.32181e-07	1.46305e-05
APALM_V2_EVM.MODEL.SC0A5M3_307_HRSCAF_512.148	PREDICTED: uncharacterized protein YML079W-like	275.912	2.04282	0.418724	4.87868	1.068e-06	5.2991e-05
APALM_V2_EVM.MODEL.SC0A5M3_307_HRSCAF_512.146	PREDICTED: uncharacterized protein YML079W-like	731.765	1.50896	0.404307	3.73221	0.000189805	0.00340102
APALM_V2_EVM.MODEL.SC0A5M3_337_HRSCAF_586.306	PREDICTED: vicilin-like seed storage protein At2g18540	53.1948	2.1653	0.510885	4.23833	2.25186e-05	0.000666184
APALM_V2_EVM.MODEL.SC0A5M3_424_HRSCAF_798.532	PREDICTED: vicilin-like seed storage protein At2g18540	160.294	2.5871	0.427121	6.05705	1.38637e-09	2.20894e-07
APALM_V2_EVM.MODEL.SC0A5M3_14_HRSCAF_24.206	Pregnancy zone protein	75.6888	1.49235	0.279883	5.33206	9.71054e-08	6.97978e-06
APALM_V2_EVM.MODEL.SC0A5M3_272_HRSCAF_451.217	Probable calcium-binding protein CML15	43.2999	2.32638	0.355167	6.55009	5.75028e-11	1.6248e-08
APALM_V2_EVM.MODEL.SC0A5M3_194_HRSCAF_335.8	Probable RNA-dependent RNA polymerase 1	37.0763	1.31525	0.328692	4.00148	6.29488e-05	0.00148192
APALM_V2_EVM.MODEL.SC0A5M3_4_HRSCAF_4.95	Probable RNA-directed DNA polymerase from transposon X-element	6.49444	2.07641	0.469376	4.42376	9.69988e-06	0.000337316
APALM_V2_EVM.MODEL.SC0A5M3_281_HRSCAF_464.136	Probable serine/threonine-protein kinase pats1	97.0068	1.39173	0.256002	5.43641	5.4364e-08	4.41072e-06
APALM_V2_EVM.MODEL.SC0A5M3_390_HRSCAF_714.473	Probable sodium/metabolite cotransporter BASS4, chloroplastic	63.9038	1.28661	0.287218	4.47954	7.48029e-06	0.000274578
APALM_V2_EVM.MODEL.SC0A5M3_79_HRSCAF_143.242	Pro-Pol polyprotein	95.5026	1.04162	0.26253	3.96761	7.2598e-05	0.00165948
APALM_V2_EVM.MODEL.SC0A5M3_430_HRSCAF_812.458	Protein CBFA2T3	242.692	4.37215	0.491127	8.90227	5.47174e-19	2.58595e-15
APALM_V2_EVM.MODEL.SC0A5M3_44_HRSCAF_77.129	Protein DD3-3	359.559	1.28372	0.304211	4.21985	2.4446e-05	0.000706616
APALM_V2_EVM.MODEL.SC0A5M3_375_HRSCAF_671.606	Protein FAM124A	272.675	1.45285	0.330114	4.40108	1.07716e-05	0.000366233
APALM_V2_EVM.MODEL.SC0A5M3_314_HRSCAF_527.919	Protein FAM35A	11.4064	-1.28979	0.258655	-4.98651	6.14803e-07	3.30566e-05
APALM_V2_EVM.MODEL.SC0A5M3_390_HRSCAF_714.98	Protein FAM69C	1260.6	1.72076	0.290277	5.92801	3.06637e-09	4.03792e-07
APALM_V2_EVM.MODEL.SC0A5M3_307_HRSCAF_512.345	Protein KIAA0100	38.7849	1.19658	0.332908	3.59431	0.00032525	0.00522389
APALM_V2_EVM.MODEL.SC0A5M3_369_HRSCAF_655.159	Protein mab-21-like	33.9582	-1.24271	0.243696	-5.09942	3.40704e-07	2.00021e-05
APALM_V2_EVM.MODEL.SC0A5M3_424_HRSCAF_798.932	Protein mab-21-like 2	15.1503	-1.10655	0.276268	-4.00536	6.19236e-05	0.00146661
APALM_V2_EVM.MODEL.SC0A5M3_272_HRSCAF_451.391	Protein MB21D2	32.0446	-1.00067	0.227496	-4.39865	1.08927e-05	0.000369024
APALM_V2_EVM.MODEL.SC0A5M3_390_HRSCAF_714.213	Protein MB21D2	11.9614	-1.12356	0.280874	-4.00022	6.32827e-05	0.00148517
APALM_V2_EVM.MODEL.SC0A5M3_390_HRSCAF_714.286	Protein NLRC5	5.97854	-1.40405	0.408959	-3.43323	0.000596431	0.00817617
APALM_V2_EVM.MODEL.SC0A5M3_331_HRSCAF_562.1048	Protein NLRC5	28.428	-1.07785	0.309816	-3.47899	0.000503305	0.00725188
APALM_V2_EVM.MODEL.SC0A5M3_396_HRSCAF_732.1	Protein NLRC5	13.4891	1.72388	0.449616	3.83411	0.00012602	0.00248673
APALM_V2_EVM.MODEL.SC0A5M3_424_HRSCAF_798.402	Protein NPC2 homolog	9.8979	3.1525	0.81186	3.88305	0.000103152	0.00215637
APALM_V2_EVM.MODEL.SC0A5M3_382_HRSCAF_692.495	Protein rolling stone	21.3944	1.7101	0.499236	3.42544	0.000613815	0.00836591
APALM_V2_EVM.MODEL.SC0A5M3_330_HRSCAF_560.151	Protein sine oculis	39.4035	1.45016	0.302994	4.78612	1.70038e-06	7.91725e-05
APALM_V2_EVM.MODEL.SC0A5M3_431_HRSCAF_813.264	Protein-cysteine N-palmitoyltransferase HHAT	108.212	1.49544	0.2531	5.90848	3.4528e-09	4.32263e-07
APALM_V2_EVM.MODEL.SC0A5M3_281_HRSCAF_464.730	Protogenin	88.6279	1.53781	0.293485	5.23982	1.60737e-07	1.07751e-05
APALM_V2_EVM.MODEL.SC0A5M3_281_HRSCAF_464.728	Protogenin	26.5604	1.24254	0.297233	4.18038	2.91024e-05	0.000806675
APALM_V2_EVM.MODEL.SC0A5M3_361_HRSCAF_634.65	Proto-oncogene tyrosine-protein kinase receptor Ret	3.48888	-1.99241	0.558078	-3.57012	0.00035682	0.00559314
APALM_V2_EVM.MODEL.SC0A5M3_124_HRSCAF_222.577	Proto-oncogene tyrosine-protein kinase receptor Ret	6.06787	-2.10472	0.5803	-3.62694	0.000286799	0.00472206
APALM_V2_EVM.MODEL.SC0A5M3_272_HRSCAF_451.328	Putative 115 kDa protein	9.58649	1.88571	0.456993	4.12633	3.68592e-05	0.00097589
APALM_V2_EVM.MODEL.SC0A5M3_161_HRSCAF_285.288	Putative 115 kDa protein	23.4312	1.85798	0.412932	4.49949	6.81178e-06	0.000253484
APALM_V2_EVM.MODEL.SC0A5M3_324_HRSCAF_548.35	Putative ankyrin repeat protein FPV162	15.2983	-1.1644	0.287774	-4.04622	5.20522e-05	0.00128291
APALM_V2_EVM.MODEL.SC0A5M3_314_HRSCAF_527.326	Putative ankyrin repeat protein RF_0381	7.28164	-1.10846	0.319559	-3.46872	0.000522951	0.00744711
APALM_V2_EVM.MODEL.SC0A5M3_191_HRSCAF_332.132	Putative diacyglycerol O-acyltransferase MT1809	11.225	1.41739	0.400332	3.54053	0.000399328	0.00611247
APALM_V2_EVM.MODEL.SC0A5M3_20_HRSCAF_34.263	Putative DNA polymerase	11.9726	-1.67805	0.478224	-3.50893	0.000449917	0.00670173
APALM_V2_EVM.MODEL.SC0A5M3_281_HRSCAF_464.1058	Putative nuclease HARBI1	40.1054	1.27447	0.314197	4.05629	4.98585e-05	0.00124184
APALM_V2_EVM.MODEL.SC0A5M3_272_HRSCAF_451.231	Putative phosphatidate phosphatase	78.6137	1.10195	0.305759	3.604	0.000313359	0.00507319
APALM_V2_EVM.MODEL.SC0A5M3_79_HRSCAF_143.500	Putative potassium channel protein YugO	79.107	1.07984	0.203418	5.30847	1.10549e-07	7.74006e-06
APALM_V2_EVM.MODEL.SC0A5M3_424_HRSCAF_798.466	QRFP-like peptide receptor	7.49588	1.57573	0.353776	4.45403	8.42721e-06	0.000302867
APALM_V2_EVM.MODEL.SC0A5M3_281_HRSCAF_464.1094	QRFP-like peptide receptor	5.7683	1.42611	0.353319	4.03633	5.42938e-05	0.00132949
APALM_V2_EVM.MODEL.SC0A5M3_44_HRSCAF_77.532	Ras-related and estrogen-regulated growth inhibitor	42.2513	1.19264	0.233252	5.11308	3.16942e-07	1.88411e-05
APALM_V2_EVM.MODEL.SC0A5M3_313_HRSCAF_525.8	Reticulocyte-binding protein 2 homolog a	43.121	2.51182	0.427361	5.87752	4.16462e-09	5.05309e-07
APALM_V2_EVM.MODEL.SC0A5M3_430_HRSCAF_812.655	Retrovirus-related Pol polyprotein from transposon 17.6	20.0346	2.06785	0.426965	4.84313	1.27811e-06	6.17937e-05
APALM_V2_EVM.MODEL.SC0A5M3_430_HRSCAF_812.654	Retrovirus-related Pol polyprotein from transposon 412	17.6299	1.93625	0.405011	4.78073	1.74657e-06	8.05298e-05
APALM_V2_EVM.MODEL.SC0A5M3_124_HRSCAF_222.554	Rhodopsin, GQ-coupled	16.7551	1.24376	0.282159	4.40802	1.0432e-05	0.000357907
APALM_V2_EVM.MODEL.SC0A5M3_151_HRSCAF_267.215	Rhodopsin, GQ-coupled	4.23652	1.6255	0.449177	3.61883	0.000295933	0.00484776
APALM_V2_EVM.MODEL.SC0A5M3_401_HRSCAF_746.290	Rhodopsin, GQ-coupled	25.6884	1.35205	0.299645	4.51218	6.4164e-06	0.000240666
APALM_V2_EVM.MODEL.SC0A5M3_272_HRSCAF_451.546	RNA-directed DNA polymerase from mobile element jockey	7.90964	1.44454	0.391934	3.68567	0.000228102	0.00393794
APALM_V2_EVM.MODEL.SC0A5M3_13_HRSCAF_21.481	RNA-directed DNA polymerase from mobile element jockey	4.18145	3.47423	0.835777	4.15689	3.22611e-05	0.000878766
APALM_V2_EVM.MODEL.SC0A5M3_401_HRSCAF_746.878	RNA-directed DNA polymerase from mobile element jockey	13.1791	3.35792	0.461814	7.27115	3.56449e-13	1.92523e-10
APALM_V2_EVM.MODEL.SC0A5M3_91_HRSCAF_167.431	RNA-directed DNA polymerase from mobile element jockey	71.3502	2.17986	0.466924	4.66856	3.03315e-06	0.000129438
APALM_V2_EVM.MODEL.SC0A5M3_23_HRSCAF_38.8	Roundabout homolog 2	529.721	1.9276	0.280611	6.8693	6.45176e-12	2.43928e-09
APALM_V2_EVM.MODEL.SC0A5M3_375_HRSCAF_671.437	RYamide receptor	17.6827	1.4664	0.349269	4.19849	2.68701e-05	0.000754758
APALM_V2_EVM.MODEL.SC0A5M3_431_HRSCAF_813.75	Sacsin	19.1978	1.93832	0.492424	3.93628	8.27555e-05	0.00182332
APALM_V2_EVM.MODEL.SC0A5M3_431_HRSCAF_813.73	Sacsin	16.492	2.51431	0.74758	3.36326	0.000770273	0.00997346
APALM_V2_EVM.MODEL.SC0A5M3_337_HRSCAF_586.523	Scavenger receptor class A member 5	141.502	1.04647	0.286775	3.6491	0.000263165	0.00440645
APALM_V2_EVM.MODEL.SC0A5M3_322_HRSCAF_543.55	SEC14 domain and spectrin repeat-containing protein 1	28.6094	1.89604	0.381654	4.96795	6.76628e-07	3.59297e-05
APALM_V2_EVM.MODEL.SC0A5M3_337_HRSCAF_586.206	Serine/threonine-protein kinase Nek7	205.103	1.56917	0.252379	6.21753	5.05052e-10	9.54751e-08
APALM_V2_EVM.MODEL.SC0A5M3_327_HRSCAF_556.27	Serine/threonine-protein phosphatase 6 regulatory ankyrin repeat subunit B	496.482	1.51231	0.280063	5.39988	6.66837e-08	5.12435e-06
APALM_V2_EVM.MODEL.SC0A5M3_44_HRSCAF_77.581	SH3 and PX domain-containing protein 2B	644.641	1.35307	0.239708	5.64464	1.65528e-08	1.60469e-06
APALM_V2_EVM.MODEL.SC0A5M3_281_HRSCAF_464.869	Short transient receptor potential channel 7	107.583	3.1713	0.417058	7.60397	2.87192e-14	2.26211e-11
APALM_V2_EVM.MODEL.SC0A5M3_13_HRSCAF_21.38	Short-chain collagen C4 (Fragment)	94.5981	8.77994	1.11305	7.88819	3.06603e-15	3.22001e-12
APALM_V2_EVM.MODEL.SC0A5M3_431_HRSCAF_813.156	Short-chain collagen C4 (Fragment)	17.7225	4.34019	0.69998	6.20044	5.63049e-10	1.00414e-07
APALM_V2_EVM.MODEL.SC0A5M3_151_HRSCAF_267.384	Short-chain collagen C4 (Fragment)	100.171	5.24268	0.862452	6.0788	1.21082e-09	1.99037e-07
APALM_V2_EVM.MODEL.SC0A5M3_431_HRSCAF_813.239	SID1 transmembrane family member 1	16.0143	-1.26496	0.320474	-3.94714	7.9089e-05	0.00176101
APALM_V2_EVM.MODEL.SC0A5M3_424_HRSCAF_798.815	Small cysteine-rich protein 1 1	57.7436	2.28363	0.628365	3.63425	0.00027879	0.00462302
APALM_V2_EVM.MODEL.SC0A5M3_330_HRSCAF_560.300	Solute carrier family 23 member 2	736.209	1.19761	0.289485	4.13704	3.51815e-05	0.000943362
APALM_V2_EVM.MODEL.SC0A5M3_1_HRSCAF_1.397	Somatostatin receptor type 4	7.43555	1.88499	0.447131	4.21576	2.4894e-05	0.000717373
APALM_V2_EVM.MODEL.SC0A5M3_124_HRSCAF_222.116	Sortilin-related receptor	114.163	1.53159	0.379974	4.03079	5.55897e-05	0.00135626
APALM_V2_EVM.MODEL.SC0A5M3_1_HRSCAF_1.537	Sphingomyelinase phosphodiesterase D	4.35211	-1.82323	0.470096	-3.87842	0.000105136	0.00218646
APALM_V2_EVM.MODEL.SC0A5M3_331_HRSCAF_562.989	Spondin-1	36.0743	1.65854	0.481155	3.44699	0.000566867	0.00792021
APALM_V2_EVM.MODEL.SC0A5M3_79_HRSCAF_143.327	Sterile alpha motif domain-containing protein 9-like	29.5116	1.37766	0.390491	3.52801	0.000418694	0.00632692
APALM_V2_EVM.MODEL.SC0A5M3_361_HRSCAF_634.209	Steroid 17-alpha-hydroxylase/17,20 lyase	44.5134	-1.16315	0.332966	-3.49329	0.000477117	0.00698097
APALM_V2_EVM.MODEL.SC0A5M3_91_HRSCAF_167.333	Steroid 17-alpha-hydroxylase/17,20 lyase	16.9147	2.88606	0.432889	6.66697	2.61142e-11	8.51143e-09
APALM_V2_EVM.MODEL.SC0A5M3_84_HRSCAF_150.298	Steroid 17-alpha-hydroxylase/17,20 lyase	3.7783	2.12384	0.521553	4.07214	4.65834e-05	0.00117572
APALM_V2_EVM.MODEL.SC0A5M3_124_HRSCAF_222.370	Steroid 17-alpha-hydroxylase/17,20 lyase	2040.19	1.80155	0.28963	6.22017	4.96606e-10	9.48266e-08
APALM_V2_EVM.MODEL.SC0A5M3_421_HRSCAF_794.3	Substance-K receptor	4.85759	1.94182	0.568228	3.41733	0.00063239	0.00852888
APALM_V2_EVM.MODEL.SC0A5M3_330_HRSCAF_560.372	Supervillin	76.9317	1.85665	0.332694	5.58065	2.39616e-08	2.19889e-06
APALM_V2_EVM.MODEL.SC0A5M3_369_HRSCAF_655.80	Sushi, von Willebrand factor type A, EGF and pentraxin domain-containing protein 1	210.861	1.53911	0.385104	3.9966	6.42579e-05	0.00150524
APALM_V2_EVM.MODEL.SC0A5M3_314_HRSCAF_527.537	Sushi, von Willebrand factor type A, EGF and pentraxin domain-containing protein 1	131.948	1.3313	0.341237	3.90138	9.56451e-05	0.00204072
APALM_V2_EVM.MODEL.SC0A5M3_361_HRSCAF_634.334	Sushi, von Willebrand factor type A, EGF and pentraxin domain-containing protein 1	460.54	1.48298	0.34335	4.31916	1.56621e-05	0.000499287
APALM_V2_EVM.MODEL.SC0A5M3_161_HRSCAF_285.237	Synaptonemal complex protein 2	13.9964	-1.25981	0.29999	-4.1995	2.67509e-05	0.000752527
APALM_V2_EVM.MODEL.SC0A5M3_4_HRSCAF_4.320	Synaptotagmin-15	5.77143	1.36397	0.356825	3.82253	0.000132088	0.00256892
APALM_V2_EVM.MODEL.SC0A5M3_1_HRSCAF_1.395	Tachykinin-like peptides receptor 99D	163.523	1.06113	0.180849	5.86748	4.42465e-09	5.16319e-07
APALM_V2_EVM.MODEL.SC0A5M3_389_HRSCAF_706.350	Tctex1 domain-containing protein 1-B (Fragment)	8.52071	-1.95856	0.409188	-4.78645	1.69759e-06	7.91725e-05
APALM_V2_EVM.MODEL.SC0A5M3_1_HRSCAF_1.60	Tctex1 domain-containing protein 1-B (Fragment)	300.699	1.30232	0.195249	6.67007	2.55683e-11	8.47969e-09
APALM_V2_EVM.MODEL.SC0A5M3_161_HRSCAF_285.474	Tenascin-R	10.356	2.58164	0.733095	3.52156	0.00042902	0.00644178
APALM_V2_EVM.MODEL.SC0A5M3_221_HRSCAF_370.145	Tenascin-X	203.351	1.1945	0.288591	4.13908	3.48699e-05	0.000936335
APALM_V2_EVM.MODEL.SC0A5M3_221_HRSCAF_370.143	Tenascin-X	10.3956	2.82548	0.583964	4.83844	1.30861e-06	6.31071e-05
APALM_V2_EVM.MODEL.SC0A5M3_221_HRSCAF_370.100	Testis-expressed protein 2	26.0093	1.37105	0.354844	3.8638	0.000111636	0.00229887
APALM_V2_EVM.MODEL.SC0A5M3_333_HRSCAF_566.10	Tetratricopeptide repeat protein 28	135.804	1.00147	0.290331	3.44941	0.000561809	0.00788452
APALM_V2_EVM.MODEL.SC0A5M3_78_HRSCAF_140.20	Tetratricopeptide repeat protein 28	14.7664	2.22449	0.386236	5.75941	8.44063e-09	8.96414e-07
APALM_V2_EVM.MODEL.SC0A5M3_78_HRSCAF_140.14	Tetratricopeptide repeat protein 28	22.1365	1.14233	0.224619	5.08562	3.66419e-07	2.11829e-05
APALM_V2_EVM.MODEL.SC0A5M3_44_HRSCAF_77.635	Tetratricopeptide repeat protein 28	432.573	1.02922	0.190237	5.41017	6.29638e-08	4.87815e-06
APALM_V2_EVM.MODEL.SC0A5M3_401_HRSCAF_746.261	Tetratricopeptide repeat protein 28	50.604	1.87649	0.302353	6.20629	5.42491e-10	9.95656e-08
APALM_V2_EVM.MODEL.SC0A5M3_91_HRSCAF_167.399	Tetratricopeptide repeat protein 28	14.3326	1.59824	0.402917	3.96668	7.288e-05	0.00165991
APALM_V2_EVM.MODEL.SC0A5M3_293_HRSCAF_484.47	Tetratricopeptide repeat protein 28	3.43763	2.51791	0.629351	4.00081	6.31255e-05	0.00148423
APALM_V2_EVM.MODEL.SC0A5M3_407_HRSCAF_767.2	Tetratricopeptide repeat protein 28	74.2421	1.10958	0.255999	4.33431	1.46216e-05	0.000471685
APALM_V2_EVM.MODEL.SC0A5M3_408_HRSCAF_768.17	Tetratricopeptide repeat protein 28	41.1114	1.38891	0.314591	4.41498	1.01018e-05	0.000347991
APALM_V2_EVM.MODEL.SC0A5M3_408_HRSCAF_768.13	Tetratricopeptide repeat protein 28	111.232	1.29057	0.228075	5.65855	1.5266e-08	1.48757e-06
APALM_V2_EVM.MODEL.SC0A5M3_90_HRSCAF_162.10	Tetratricopeptide repeat protein 28	49.2049	1.86114	0.30788	6.04501	1.49403e-09	2.33414e-07
APALM_V2_EVM.MODEL.SC0A5M3_79_HRSCAF_143.91	Tetratricopeptide repeat protein 28	73.7981	1.04244	0.265688	3.92356	8.725e-05	0.001909
APALM_V2_EVM.MODEL.SC0A5M3_185_HRSCAF_322.3	Tetratricopeptide repeat protein 28	45.3828	1.49518	0.275346	5.43019	5.62931e-08	4.53907e-06
APALM_V2_EVM.MODEL.SC0A5M3_424_HRSCAF_798.853	Tetratricopeptide repeat protein 28	97.2402	1.12423	0.262378	4.28477	1.82926e-05	0.000563959
APALM_V2_EVM.MODEL.SC0A5M3_369_HRSCAF_655.548	Tetratricopeptide repeat protein 28	14.4456	1.20624	0.324855	3.71316	0.000204689	0.00360029
APALM_V2_EVM.MODEL.SC0A5M3_191_HRSCAF_332.81	Threonine-rich protein (Fragment)	28.6343	2.46076	0.530422	4.63925	3.49683e-06	0.000144648
APALM_V2_EVM.MODEL.SC0A5M3_430_HRSCAF_812.425	Thyroxine 5-deiodinase	5.07549	-1.75579	0.457985	-3.83372	0.000126218	0.00248804
APALM_V2_EVM.MODEL.SC0A5M3_171_HRSCAF_300.262	Titin homolog	482.285	2.15694	0.528029	4.08489	4.40969e-05	0.00113262
APALM_V2_EVM.MODEL.SC0A5M3_369_HRSCAF_655.348	TLD domain-containing protein 1	3.99941	2.83747	0.683661	4.15041	3.31884e-05	0.000901426
APALM_V2_EVM.MODEL.SC0A5M3_171_HRSCAF_300.122	TNF receptor-associated factor 3	4919.04	1.44469	0.267224	5.4063	6.43415e-08	4.96454e-06
APALM_V2_EVM.MODEL.SC0A5M3_27_HRSCAF_46.3	TNFAIP3-interacting protein 1	2751.81	2.27864	0.384827	5.9212	3.196e-09	4.08224e-07
APALM_V2_EVM.MODEL.SC0A5M3_322_HRSCAF_543.486	Toll-like receptor 2 type-1	66.7711	1.28942	0.305237	4.22434	2.39643e-05	0.00069803
APALM_V2_EVM.MODEL.SC0A5M3_111_HRSCAF_204.1	Toll-like receptor 6	28.8272	1.08701	0.282269	3.85097	0.00011765	0.00237867
APALM_V2_EVM.MODEL.SC0A5M3_331_HRSCAF_562.682	Toll-like receptor 6	2.03327	2.83905	0.675924	4.20026	2.6661e-05	0.000752239
APALM_V2_EVM.MODEL.SC0A5M3_281_HRSCAF_464.1201	Tolloid-like protein 1	101.214	1.42557	0.237084	6.01291	1.82221e-09	2.73064e-07
APALM_V2_EVM.MODEL.SC0A5M3_337_HRSCAF_586.305	Tolloid-like protein 2	1828.4	1.07543	0.251395	4.27784	1.88716e-05	0.000579138
APALM_V2_EVM.MODEL.SC0A5M3_424_HRSCAF_798.486	TPR and ankyrin repeat-containing protein 1	56.7756	1.03764	0.306235	3.38839	0.000703043	0.00927447
APALM_V2_EVM.MODEL.SC0A5M3_79_HRSCAF_143.940	Trace amine-associated receptor 6	7.23886	-1.46668	0.400992	-3.65764	0.000254547	0.00430793
APALM_V2_EVM.MODEL.SC0A5M3_161_HRSCAF_285.562	Transcription elongation factor SPT6	12.0246	1.36703	0.336403	4.06366	4.8309e-05	0.00120958
APALM_V2_EVM.MODEL.SC0A5M3_382_HRSCAF_692.362	Transcription factor HES-1-A	32.904	2.14213	0.614997	3.48316	0.000495532	0.00717269
APALM_V2_EVM.MODEL.SC0A5M3_431_HRSCAF_813.93	Transcriptional-regulating factor 1	700.493	1.70736	0.226933	7.52362	5.32817e-14	3.87399e-11
APALM_V2_EVM.MODEL.SC0A5M3_79_HRSCAF_143.345	Transient receptor potential cation channel subfamily A member 1	44.1696	1.20608	0.248172	4.85985	1.17475e-06	5.72358e-05
APALM_V2_EVM.MODEL.SC0A5M3_401_HRSCAF_746.1351	Transmembrane protein 53	30.0408	-1.16194	0.173492	-6.69737	2.12205e-11	7.16342e-09
APALM_V2_EVM.MODEL.SC0A5M3_14_HRSCAF_24.175	Transposable element P transposase	14.7802	1.89075	0.55295	3.41938	0.000627631	0.00850519
APALM_V2_EVM.MODEL.SC0A5M3_401_HRSCAF_746.13	Transposon Tf2-6 polyprotein	22.4755	1.51235	0.402046	3.76162	0.000168813	0.00311038
APALM_V2_EVM.MODEL.SC0A5M3_314_HRSCAF_527.953	Transposon Tf2-9 polyprotein (Fragment)	89.4721	2.54611	0.454735	5.5991	2.15472e-08	2.01528e-06
APALM_V2_EVM.MODEL.SC0A5M3_430_HRSCAF_812.656	Transposon Ty3-I Gag-Pol polyprotein	31.9882	2.07791	0.427797	4.85723	1.19037e-06	5.78475e-05
APALM_V2_EVM.MODEL.SC0A5M3_79_HRSCAF_143.1229	Tripartite motif-containing protein 2	5.77598	-1.40897	0.356577	-3.95137	7.77038e-05	0.00174042
APALM_V2_EVM.MODEL.SC0A5M3_272_HRSCAF_451.379	Tripartite motif-containing protein 3	12.5413	-1.67725	0.399288	-4.2006	2.66203e-05	0.000752214
APALM_V2_EVM.MODEL.SC0A5M3_161_HRSCAF_285.539	Tripartite motif-containing protein 3	30.4119	-1.28028	0.252791	-5.06457	4.09331e-07	2.33072e-05
APALM_V2_EVM.MODEL.SC0A5M3_79_HRSCAF_143.584	Tyrosinase	7.89421	3.30179	0.527832	6.25537	3.96571e-10	7.9753e-08
APALM_V2_EVM.MODEL.SC0A5M3_84_HRSCAF_150.408	Tyrosinase	38.4662	2.82656	0.521611	5.4189	5.99672e-08	4.76311e-06
APALM_V2_EVM.MODEL.SC0A5M3_151_HRSCAF_267.114	uncharacterized protein C11orf70 homolog isoform X1	504.406	1.53903	0.275833	5.57958	2.411e-08	2.20181e-06
APALM_V2_EVM.MODEL.SC0A5M3_314_HRSCAF_527.1168	Uncharacterized protein K02A2.6	60.8766	1.46806	0.311668	4.71032	2.47326e-06	0.000108398
APALM_V2_EVM.MODEL.SC0A5M3_10_HRSCAF_15.69	uncharacterized protein LOC110039811	95.245	1.05439	0.203689	5.17649	2.26104e-07	1.43432e-05
APALM_V2_EVM.MODEL.SC0A5M3_221_HRSCAF_370.112	uncharacterized protein LOC110041068	4.45882	2.15219	0.562583	3.82555	0.000130481	0.00254553
APALM_V2_EVM.MODEL.SC0A5M3_169_HRSCAF_298.116	uncharacterized protein LOC110046639	3061.43	1.38665	0.224576	6.17454	6.63571e-10	1.15084e-07
APALM_V2_EVM.MODEL.SC0A5M3_281_HRSCAF_464.1184	uncharacterized protein LOC110047052 isoform X4	453.567	2.07147	0.331268	6.25313	4.02297e-10	8.00528e-08
APALM_V2_EVM.MODEL.SC0A5M3_331_HRSCAF_562.219	uncharacterized protein LOC110051238	17.4118	1.17114	0.254867	4.59513	4.32486e-06	0.000172483
APALM_V2_EVM.MODEL.SC0A5M3_91_HRSCAF_167.7	uncharacterized protein LOC110053924	29.5918	-1.03108	0.228271	-4.51691	6.27474e-06	0.00023629
APALM_V2_EVM.MODEL.SC0A5M3_314_HRSCAF_527.877	uncharacterized protein LOC110055928 isoform X1	62.1336	1.01194	0.188209	5.37671	7.58602e-08	5.75928e-06
APALM_V2_EVM.MODEL.SC0A5M3_92_HRSCAF_168.7	uncharacterized protein LOC110056013 isoform X3	5.4605	-3.2139	0.924638	-3.47584	0.000509248	0.00732078
APALM_V2_EVM.MODEL.SC0A5M3_375_HRSCAF_671.485	uncharacterized protein LOC110058701	4.75504	-2.30406	0.588271	-3.91667	8.97808e-05	0.00194189
APALM_V2_EVM.MODEL.SC0A5M3_14_HRSCAF_24.221	uncharacterized protein LOC110061240	13.6661	-1.35761	0.357423	-3.79833	0.000145675	0.00278448
APALM_V2_EVM.MODEL.SC0A5M3_151_HRSCAF_267.328	uncharacterized protein LOC110068884	5.27427	1.38988	0.382241	3.63614	0.000276757	0.00459738
APALM_V2_EVM.MODEL.SC0A5M3_13_HRSCAF_21.58	uncharacterized protein LOC110246176	6.09012	2.56094	0.685333	3.73677	0.000186396	0.00335584
APALM_V2_EVM.MODEL.SC0A5M3_314_HRSCAF_527.799	uncharacterized protein LOC110247358	9.09817	1.60583	0.382795	4.19503	2.72841e-05	0.000764117
APALM_V2_EVM.MODEL.SC0A5M3_313_HRSCAF_525.13	uncharacterized protein LOC110247830	4.4541	2.48749	0.549527	4.52661	5.99386e-06	0.000228905
APALM_V2_EVM.MODEL.SC0A5M3_79_HRSCAF_143.604	uncharacterized protein LOC111324300	195.805	2.0252	0.315633	6.41631	1.39613e-10	3.21859e-08
APALM_V2_EVM.MODEL.SC0A5M3_191_HRSCAF_332.96	uncharacterized protein LOC111336870	13.4577	1.18201	0.28988	4.07759	4.5505e-05	0.00115377
APALM_V2_EVM.MODEL.SC0A5M3_314_HRSCAF_527.701	Voltage-dependent calcium channel type A subunit alpha-1	44.3907	1.62177	0.309262	5.24401	1.57125e-07	1.05704e-05
APALM_V2_EVM.MODEL.SC0A5M3_314_HRSCAF_527.700	Voltage-dependent R-type calcium channel subunit alpha-1E	11.6469	1.36395	0.378779	3.60091	0.000317111	0.00512364
APALM_V2_EVM.MODEL.SC0A5M3_322_HRSCAF_543.572	Voltage-gated potassium channel	37.8971	1.23254	0.24177	5.09801	3.43236e-07	2.00883e-05
APALM_V2_EVM.MODEL.SC0A5M3_389_HRSCAF_706.339	Zinc finger C2HC domain-containing protein 1A	361.737	1.53276	0.266784	5.74531	9.17512e-09	9.58267e-07
APALM_V2_EVM.MODEL.SC0A5M3_314_HRSCAF_527.860	Zinc finger CCCH domain-containing protein C337.12	10.9703	1.31179	0.365728	3.58679	0.000334778	0.00533162
APALM_V2_EVM.MODEL.SC0A5M3_331_HRSCAF_562.1199	Zinc finger CW-type PWWP domain protein 2	152.474	1.0871	0.210037	5.17574	2.27004e-07	1.43521e-05
APALM_V2_EVM.MODEL.SC0A5M3_314_HRSCAF_527.430	Zinc finger MYND domain-containing protein 19	85.5633	1.74419	0.336411	5.1847	2.1636e-07	1.38178e-05
APALM_V2_EVM.MODEL.SC0A5M3_307_HRSCAF_512.728	Zinc finger protein 70	409.068	1.97012	0.246724	7.98512	1.40383e-15	1.65863e-12
APALM_V2_EVM.MODEL.SC0A5M3_389_HRSCAF_706.38	Apolipoprotein L3	5.6485	-3.19095	0.927042	-3.44208	0.000577262	0.00799455
APALM_V2_EVM.MODEL.SC0A5M3_390_HRSCAF_714.303	Beta-2 adrenergic receptor	9.6211	-1.41136	0.386344	-3.65311	0.000259081	0.00435735
APALM_V2_EVM.MODEL.SC0A5M3_20_HRSCAF_34.145	Beta-4C adrenergic receptor	4.71648	2.41376	0.715602	3.37305	0.0007434	0.00970528
APALM_V2_EVM.MODEL.SC0A5M3_84_HRSCAF_150.472	conserved hypothetical protein	29.0531	1.48358	0.35099	4.22685	2.36991e-05	0.000692438
APALM_V2_EVM.MODEL.SC0A5M3_229_HRSCAF_384.3	Cyclin-dependent kinase-like 2	22.345	1.77958	0.460973	3.86049	0.000113158	0.00231759
APALM_V2_EVM.MODEL.SC0A5M3_171_HRSCAF_300.225	Cytochrome c oxidase assembly factor 4-like, mitochondrial	8.27325	-1.33879	0.34491	-3.88156	0.000103787	0.00216556
APALM_V2_EVM.MODEL.SC0A5M3_337_HRSCAF_586.376	EGF-like repeat and discoidin I-like domain-containing protein 3	7.97155	2.21701	0.432614	5.12468	2.98049e-07	1.79437e-05
APALM_V2_EVM.MODEL.SC0A5M3_337_HRSCAF_586.443	galanin receptor type 2-like, partial	9.5135	1.25574	0.327826	3.83051	0.000127878	0.00250963
APALM_V2_EVM.MODEL.SC0A5M3_124_HRSCAF_222.346	hypothetical protein	10.2512	-1.70668	0.363807	-4.69117	2.71652e-06	0.000117944
APALM_V2_EVM.MODEL.SC0A5M3_124_HRSCAF_222.452	hypothetical protein	30.5255	1.48533	0.269273	5.51608	3.46637e-08	3.01974e-06
APALM_V2_EVM.MODEL.SC0A5M3_221_HRSCAF_370.193	hypothetical protein	18.9826	1.38734	0.366973	3.78049	0.000156517	0.0029266
APALM_V2_EVM.MODEL.SC0A5M3_260_HRSCAF_429.13	hypothetical protein	64.8804	3.33445	0.572595	5.8234	5.76629e-09	6.45005e-07
APALM_V2_EVM.MODEL.SC0A5M3_260_HRSCAF_429.15	hypothetical protein	3550.01	2.47653	0.518229	4.77883	1.76321e-06	8.10992e-05
APALM_V2_EVM.MODEL.SC0A5M3_260_HRSCAF_429.27	hypothetical protein	314.048	2.3929	0.544345	4.39593	1.10298e-05	0.000373
APALM_V2_EVM.MODEL.SC0A5M3_260_HRSCAF_429.33	hypothetical protein	40345.7	2.5625	0.574716	4.45873	8.24479e-06	0.000297442
APALM_V2_EVM.MODEL.SC0A5M3_260_HRSCAF_429.36	hypothetical protein	1489.24	1.88852	0.553969	3.40908	0.000651835	0.00871161
APALM_V2_EVM.MODEL.SC0A5M3_307_HRSCAF_512.53	hypothetical protein	5.48594	2.45411	0.591612	4.14818	3.35127e-05	0.000907628
APALM_V2_EVM.MODEL.SC0A5M3_382_HRSCAF_692.166	hypothetical protein	11.3482	3.86291	0.575175	6.71606	1.86701e-11	6.41707e-09
APALM_V2_EVM.MODEL.SC0A5M3_401_HRSCAF_746.1164	hypothetical protein	2.42225	-1.69479	0.474054	-3.5751	0.000350095	0.00552498
APALM_V2_EVM.MODEL.SC0A5M3_401_HRSCAF_746.473	hypothetical protein	6.39229	2.30616	0.55019	4.19157	2.77029e-05	0.000772413
APALM_V2_EVM.MODEL.SC0A5M3_430_HRSCAF_812.11	hypothetical protein	121.052	1.01667	0.216498	4.69596	2.65361e-06	0.000115585
APALM_V2_EVM.MODEL.SC0A5M3_272_HRSCAF_451.593	hypothetical protein	4104.34	2.14559	0.372012	5.76754	8.04384e-09	8.63982e-07
APALM_V2_EVM.MODEL.SC0A5M3_124_HRSCAF_222.369	hypothetical protein	140.817	1.87244	0.29574	6.33139	2.4296e-10	5.2792e-08
APALM_V2_EVM.MODEL.SC0A5M3_13_HRSCAF_21.285	hypothetical protein	4.3247	1.86838	0.540612	3.45604	0.000548181	0.007745
APALM_V2_EVM.MODEL.SC0A5M3_226_HRSCAF_375.1	hypothetical protein	7.46452	2.07231	0.448254	4.62307	3.78094e-06	0.000155719
APALM_V2_EVM.MODEL.SC0A5M3_330_HRSCAF_560.312	hypothetical protein	6.61718	-1.19281	0.325271	-3.66711	0.000245303	0.00419658
APALM_V2_EVM.MODEL.SC0A5M3_401_HRSCAF_746.167	hypothetical protein	222.002	1.03345	0.297611	3.47251	0.000515623	0.00737876
APALM_V2_EVM.MODEL.SC0A5M3_260_HRSCAF_429.29	hypothetical protein A7L40_19205	10855.5	2.88835	0.541625	5.33275	9.67349e-08	6.97968e-06
APALM_V2_EVM.MODEL.SC0A5M3_260_HRSCAF_429.39	hypothetical protein A7L40_19205	10887.1	2.88234	0.541752	5.32042	1.03529e-07	7.33001e-06
APALM_V2_EVM.MODEL.SC0A5M3_260_HRSCAF_429.48	hypothetical protein A7L40_19205	10958.9	2.88613	0.542176	5.32323	1.01941e-07	7.24472e-06
APALM_V2_EVM.MODEL.SC0A5M3_260_HRSCAF_429.16	hypothetical protein ASS77_12800	20400.7	2.46857	0.54206	4.55406	5.26208e-06	0.000203841
APALM_V2_EVM.MODEL.SC0A5M3_260_HRSCAF_429.28	hypothetical protein ASS77_12800	1327.69	2.59343	0.635494	4.08097	4.48489e-05	0.00114363
APALM_V2_EVM.MODEL.SC0A5M3_260_HRSCAF_429.38	hypothetical protein ASS77_12800	1328.17	2.595	0.636306	4.07823	4.538e-05	0.00115304
APALM_V2_EVM.MODEL.SC0A5M3_260_HRSCAF_429.47	hypothetical protein ASS77_12800	1340.36	2.61142	0.636821	4.10071	4.11891e-05	0.00107103
APALM_V2_EVM.MODEL.SC0A5M3_260_HRSCAF_429.56	hypothetical protein ASS77_12800	1341.02	2.61137	0.636917	4.10001	4.13136e-05	0.00107279
APALM_V2_EVM.MODEL.SC0A5M3_260_HRSCAF_429.17	hypothetical protein BC332_34878	9900.81	3.09124	0.580185	5.32803	9.9285e-08	7.10941e-06
APALM_V2_EVM.MODEL.SC0A5M3_260_HRSCAF_429.30	hypothetical protein BC332_34878	9998.17	3.10799	0.580776	5.35143	8.72598e-08	6.36697e-06
APALM_V2_EVM.MODEL.SC0A5M3_260_HRSCAF_429.40	hypothetical protein BC332_34878	10006.4	3.10891	0.58084	5.35244	8.67741e-08	6.36697e-06
APALM_V2_EVM.MODEL.SC0A5M3_260_HRSCAF_429.49	hypothetical protein BC332_34878	10013.1	3.10944	0.580969	5.35216	8.69085e-08	6.36697e-06
APALM_V2_EVM.MODEL.SC0A5M3_260_HRSCAF_429.58	hypothetical protein BC332_34878	10091.7	3.12132	0.581258	5.36994	7.8762e-08	5.88504e-06
APALM_V2_EVM.MODEL.SC0A5M3_260_HRSCAF_429.19	hypothetical protein CERSUDRAFT_162690	6856.44	2.3184	0.618594	3.74785	0.000178356	0.00323886
APALM_V2_EVM.MODEL.SC0A5M3_260_HRSCAF_429.32	hypothetical protein CERSUDRAFT_162690	6241.51	2.16382	0.613637	3.52622	0.000421529	0.00635486
APALM_V2_EVM.MODEL.SC0A5M3_260_HRSCAF_429.42	hypothetical protein CERSUDRAFT_162690	6257.58	2.16339	0.613785	3.52466	0.00042402	0.00638699
APALM_V2_EVM.MODEL.SC0A5M3_260_HRSCAF_429.51	hypothetical protein CERSUDRAFT_162690	6285.43	2.17236	0.614178	3.53702	0.000404674	0.00618428
APALM_V2_EVM.MODEL.SC0A5M3_24_HRSCAF_39.210	hypothetical protein T4A_900	7444.38	3.40337	0.617708	5.50968	3.59496e-08	3.11739e-06
APALM_V2_EVM.MODEL.SC0A5M3_260_HRSCAF_429.31	hypothetical protein T4A_900	45102	2.81866	0.598411	4.71024	2.47428e-06	0.000108398
APALM_V2_EVM.MODEL.SC0A5M3_272_HRSCAF_451.258	Matrix metalloproteinase-9	2.64209	-2.02265	0.529891	-3.8171	0.000135027	0.002618
APALM_V2_EVM.MODEL.SC0A5M3_314_HRSCAF_527.900	Pancreatic secretory granule membrane major glycoprotein GP2	21.3904	2.4733	0.474962	5.20737	1.91539e-07	1.24857e-05
APALM_V2_EVM.MODEL.SC0A5M3_330_HRSCAF_560.264	PREDICTED: uncharacterized protein LOC107352285	42.9183	1.16723	0.33332	3.50183	0.000462073	0.00682957
APALM_V2_EVM.MODEL.SC0A5M3_382_HRSCAF_692.419	Retrovirus-related Pol polyprotein	7.98618	-1.32799	0.3395	-3.91161	9.16846e-05	0.00197404
APALM_V2_EVM.MODEL.SC0A5M3_424_HRSCAF_798.442	rho GTPase-activating protein gacF-like, partial	6.92019	-1.42836	0.360893	-3.95786	7.56247e-05	0.00170192
APALM_V2_EVM.MODEL.SC0A5M3_389_HRSCAF_706.267	RYamide receptor	17.287	1.29192	0.321242	4.02162	5.77984e-05	0.001399
APALM_V2_EVM.MODEL.SC0A5M3_382_HRSCAF_692.164	Thrombospondin-2	38.3208	3.26158	0.518431	6.29125	3.14921e-10	6.47094e-08

## Sheet: GO_analysis
GO.ID_FULL	Description	p.value	corr.p.value	x	n	Genes.in.test.set
GO:0004872	receptor activity	4.668e-11	1.9741e-07	75	889	APALM_V2_EVM.MODEL.SC0A5M3_91_HRSCAF_167.332|APALM_V2_EVM.MODEL.SC0A5M3_331_HRSCAF_562.682|APALM_V2_EVM.MODEL.SC0A5M3_1_HRSCAF_1.420|APALM_V2_EVM.MODEL.SC0A5M3_111_HRSCAF_204.1|APALM_V2_EVM.MODEL.SC0A5M3_337_HRSCAF_586.523|APALM_V2_EVM.MODEL.SC0A5M3_1_HRSCAF_1.340|APALM_V2_EVM.MODEL.SC0A5M3_322_HRSCAF_543.470|APALM_V2_EVM.MODEL.SC0A5M3_151_HRSCAF_267.215|APALM_V2_EVM.MODEL.SC0A5M3_171_HRSCAF_300.…
GO:0004930	G-protein coupled receptor activity	1.2044e-10	2.2024e-07	46	422	APALM_V2_EVM.MODEL.SC0A5M3_91_HRSCAF_167.332|APALM_V2_EVM.MODEL.SC0A5M3_13_HRSCAF_21.41|APALM_V2_EVM.MODEL.SC0A5M3_369_HRSCAF_655.324|APALM_V2_EVM.MODEL.SC0A5M3_79_HRSCAF_143.940|APALM_V2_EVM.MODEL.SC0A5M3_281_HRSCAF_464.962|APALM_V2_EVM.MODEL.SC0A5M3_1_HRSCAF_1.420|APALM_V2_EVM.MODEL.SC0A5M3_375_HRSCAF_671.437|APALM_V2_EVM.MODEL.SC0A5M3_10_HRSCAF_15.237|APALM_V2_EVM.MODEL.SC0A5M3_151_HRSCAF_267.…
GO:0004888	transmembrane receptor activity	1.5624e-10	2.2024e-07	67	770	APALM_V2_EVM.MODEL.SC0A5M3_91_HRSCAF_167.332|APALM_V2_EVM.MODEL.SC0A5M3_331_HRSCAF_562.682|APALM_V2_EVM.MODEL.SC0A5M3_1_HRSCAF_1.420|APALM_V2_EVM.MODEL.SC0A5M3_111_HRSCAF_204.1|APALM_V2_EVM.MODEL.SC0A5M3_337_HRSCAF_586.523|APALM_V2_EVM.MODEL.SC0A5M3_1_HRSCAF_1.340|APALM_V2_EVM.MODEL.SC0A5M3_151_HRSCAF_267.215|APALM_V2_EVM.MODEL.SC0A5M3_171_HRSCAF_300.151|APALM_V2_EVM.MODEL.SC0A5M3_424_HRSCAF_798.…
GO:0060089	molecular transducer activity	1.671e-08	1.4133e-05	79	1090	APALM_V2_EVM.MODEL.SC0A5M3_91_HRSCAF_167.332|APALM_V2_EVM.MODEL.SC0A5M3_124_HRSCAF_222.266|APALM_V2_EVM.MODEL.SC0A5M3_331_HRSCAF_562.682|APALM_V2_EVM.MODEL.SC0A5M3_1_HRSCAF_1.420|APALM_V2_EVM.MODEL.SC0A5M3_111_HRSCAF_204.1|APALM_V2_EVM.MODEL.SC0A5M3_337_HRSCAF_586.523|APALM_V2_EVM.MODEL.SC0A5M3_1_HRSCAF_1.340|APALM_V2_EVM.MODEL.SC0A5M3_322_HRSCAF_543.470|APALM_V2_EVM.MODEL.SC0A5M3_151_HRSCAF_267.…
GO:0004871	signal transducer activity	1.671e-08	1.4133e-05	79	1090	APALM_V2_EVM.MODEL.SC0A5M3_91_HRSCAF_167.332|APALM_V2_EVM.MODEL.SC0A5M3_124_HRSCAF_222.266|APALM_V2_EVM.MODEL.SC0A5M3_331_HRSCAF_562.682|APALM_V2_EVM.MODEL.SC0A5M3_1_HRSCAF_1.420|APALM_V2_EVM.MODEL.SC0A5M3_111_HRSCAF_204.1|APALM_V2_EVM.MODEL.SC0A5M3_337_HRSCAF_586.523|APALM_V2_EVM.MODEL.SC0A5M3_1_HRSCAF_1.340|APALM_V2_EVM.MODEL.SC0A5M3_322_HRSCAF_543.470|APALM_V2_EVM.MODEL.SC0A5M3_151_HRSCAF_267.…
GO:0005578	proteinaceous extracellular matrix	6.8238e-08	4.8096e-05	38	383	APALM_V2_EVM.MODEL.SC0A5M3_281_HRSCAF_464.527|APALM_V2_EVM.MODEL.SC0A5M3_369_HRSCAF_655.203|APALM_V2_EVM.MODEL.SC0A5M3_124_HRSCAF_222.266|APALM_V2_EVM.MODEL.SC0A5M3_171_HRSCAF_300.17|APALM_V2_EVM.MODEL.SC0A5M3_431_HRSCAF_813.220|APALM_V2_EVM.MODEL.SC0A5M3_91_HRSCAF_167.291|APALM_V2_EVM.MODEL.SC0A5M3_281_HRSCAF_464.809|APALM_V2_EVM.MODEL.SC0A5M3_151_HRSCAF_267.384|APALM_V2_EVM.MODEL.SC0A5M3_173_HR…
GO:0031224	intrinsic to membrane	9.2473e-08	5.5867e-05	187	3513	APALM_V2_EVM.MODEL.SC0A5M3_313_HRSCAF_525.8|APALM_V2_EVM.MODEL.SC0A5M3_322_HRSCAF_543.55|APALM_V2_EVM.MODEL.SC0A5M3_281_HRSCAF_464.869|APALM_V2_EVM.MODEL.SC0A5M3_281_HRSCAF_464.226|APALM_V2_EVM.MODEL.SC0A5M3_331_HRSCAF_562.682|APALM_V2_EVM.MODEL.SC0A5M3_389_HRSCAF_706.77|APALM_V2_EVM.MODEL.SC0A5M3_430_HRSCAF_812.583|APALM_V2_EVM.MODEL.SC0A5M3_281_HRSCAF_464.227|APALM_V2_EVM.MODEL.SC0A5M3_1_HRSCAF…
GO:0016021	integral to membrane	1.3169e-07	6.9613e-05	184	3458	APALM_V2_EVM.MODEL.SC0A5M3_313_HRSCAF_525.8|APALM_V2_EVM.MODEL.SC0A5M3_322_HRSCAF_543.55|APALM_V2_EVM.MODEL.SC0A5M3_281_HRSCAF_464.869|APALM_V2_EVM.MODEL.SC0A5M3_281_HRSCAF_464.226|APALM_V2_EVM.MODEL.SC0A5M3_331_HRSCAF_562.682|APALM_V2_EVM.MODEL.SC0A5M3_389_HRSCAF_706.77|APALM_V2_EVM.MODEL.SC0A5M3_430_HRSCAF_812.583|APALM_V2_EVM.MODEL.SC0A5M3_281_HRSCAF_464.227|APALM_V2_EVM.MODEL.SC0A5M3_1_HRSCAF…
GO:0031012	extracellular matrix	4.8574e-07	0.00022824	40	447	APALM_V2_EVM.MODEL.SC0A5M3_281_HRSCAF_464.527|APALM_V2_EVM.MODEL.SC0A5M3_369_HRSCAF_655.203|APALM_V2_EVM.MODEL.SC0A5M3_124_HRSCAF_222.266|APALM_V2_EVM.MODEL.SC0A5M3_171_HRSCAF_300.17|APALM_V2_EVM.MODEL.SC0A5M3_431_HRSCAF_813.220|APALM_V2_EVM.MODEL.SC0A5M3_91_HRSCAF_167.291|APALM_V2_EVM.MODEL.SC0A5M3_281_HRSCAF_464.809|APALM_V2_EVM.MODEL.SC0A5M3_151_HRSCAF_267.384|APALM_V2_EVM.MODEL.SC0A5M3_173_HR…
GO:0005509	calcium ion binding	7.6923e-07	0.00032531	57	762	APALM_V2_EVM.MODEL.SC0A5M3_124_HRSCAF_222.266|APALM_V2_EVM.MODEL.SC0A5M3_314_HRSCAF_527.537|APALM_V2_EVM.MODEL.SC0A5M3_430_HRSCAF_812.583|APALM_V2_EVM.MODEL.SC0A5M3_14_HRSCAF_24.724|APALM_V2_EVM.MODEL.SC0A5M3_1_HRSCAF_1.420|APALM_V2_EVM.MODEL.SC0A5M3_1_HRSCAF_1.89|APALM_V2_EVM.MODEL.SC0A5M3_369_HRSCAF_655.141|APALM_V2_EVM.MODEL.SC0A5M3_361_HRSCAF_634.121|APALM_V2_EVM.MODEL.SC0A5M3_331_HRSCAF_562.…
GO:0005887	integral to plasma membrane	2.8389e-06	0.0010914	64	931	APALM_V2_EVM.MODEL.SC0A5M3_382_HRSCAF_692.630|APALM_V2_EVM.MODEL.SC0A5M3_281_HRSCAF_464.869|APALM_V2_EVM.MODEL.SC0A5M3_331_HRSCAF_562.682|APALM_V2_EVM.MODEL.SC0A5M3_1_HRSCAF_1.420|APALM_V2_EVM.MODEL.SC0A5M3_111_HRSCAF_204.1|APALM_V2_EVM.MODEL.SC0A5M3_337_HRSCAF_586.523|APALM_V2_EVM.MODEL.SC0A5M3_424_HRSCAF_798.1109|APALM_V2_EVM.MODEL.SC0A5M3_424_HRSCAF_798.466|APALM_V2_EVM.MODEL.SC0A5M3_271_HRSCA…
GO:0005576	extracellular region	3.3107e-06	0.0011667	110	1904	APALM_V2_EVM.MODEL.SC0A5M3_369_HRSCAF_655.141|APALM_V2_EVM.MODEL.SC0A5M3_1_HRSCAF_1.340|APALM_V2_EVM.MODEL.SC0A5M3_361_HRSCAF_634.121|APALM_V2_EVM.MODEL.SC0A5M3_424_HRSCAF_798.815|APALM_V2_EVM.MODEL.SC0A5M3_44_HRSCAF_77.301|APALM_V2_EVM.MODEL.SC0A5M3_272_HRSCAF_451.258|APALM_V2_EVM.MODEL.SC0A5M3_10_HRSCAF_15.256|APALM_V2_EVM.MODEL.SC0A5M3_314_HRSCAF_527.903|APALM_V2_EVM.MODEL.SC0A5M3_382_HRSCAF_6…
GO:0031226	intrinsic to plasma membrane	3.9153e-06	0.0012737	65	960	APALM_V2_EVM.MODEL.SC0A5M3_382_HRSCAF_692.630|APALM_V2_EVM.MODEL.SC0A5M3_281_HRSCAF_464.869|APALM_V2_EVM.MODEL.SC0A5M3_331_HRSCAF_562.682|APALM_V2_EVM.MODEL.SC0A5M3_1_HRSCAF_1.420|APALM_V2_EVM.MODEL.SC0A5M3_111_HRSCAF_204.1|APALM_V2_EVM.MODEL.SC0A5M3_337_HRSCAF_586.523|APALM_V2_EVM.MODEL.SC0A5M3_424_HRSCAF_798.1109|APALM_V2_EVM.MODEL.SC0A5M3_424_HRSCAF_798.466|APALM_V2_EVM.MODEL.SC0A5M3_271_HRSCA…
GO:0007166	cell surface receptor linked signaling pathway	5.0991e-06	0.0015403	80	1275	APALM_V2_EVM.MODEL.SC0A5M3_124_HRSCAF_222.266|APALM_V2_EVM.MODEL.SC0A5M3_430_HRSCAF_812.463|APALM_V2_EVM.MODEL.SC0A5M3_91_HRSCAF_167.291|APALM_V2_EVM.MODEL.SC0A5M3_1_HRSCAF_1.420|APALM_V2_EVM.MODEL.SC0A5M3_322_HRSCAF_543.470|APALM_V2_EVM.MODEL.SC0A5M3_13_HRSCAF_21.21|APALM_V2_EVM.MODEL.SC0A5M3_10_HRSCAF_15.256|APALM_V2_EVM.MODEL.SC0A5M3_171_HRSCAF_300.151|APALM_V2_EVM.MODEL.SC0A5M3_272_HRSCAF_451…
GO:0044459	plasma membrane part	9.7179e-06	0.0027398	111	1971	APALM_V2_EVM.MODEL.SC0A5M3_281_HRSCAF_464.869|APALM_V2_EVM.MODEL.SC0A5M3_331_HRSCAF_562.682|APALM_V2_EVM.MODEL.SC0A5M3_111_HRSCAF_204.1|APALM_V2_EVM.MODEL.SC0A5M3_337_HRSCAF_586.523|APALM_V2_EVM.MODEL.SC0A5M3_361_HRSCAF_634.121|APALM_V2_EVM.MODEL.SC0A5M3_171_HRSCAF_300.151|APALM_V2_EVM.MODEL.SC0A5M3_424_HRSCAF_798.782|APALM_V2_EVM.MODEL.SC0A5M3_307_HRSCAF_512.381|APALM_V2_EVM.MODEL.SC0A5M3_307_HR…
GO:0005886	plasma membrane	1.5604e-05	0.0041244	156	3030	APALM_V2_EVM.MODEL.SC0A5M3_313_HRSCAF_525.8|APALM_V2_EVM.MODEL.SC0A5M3_281_HRSCAF_464.869|APALM_V2_EVM.MODEL.SC0A5M3_331_HRSCAF_562.682|APALM_V2_EVM.MODEL.SC0A5M3_111_HRSCAF_204.1|APALM_V2_EVM.MODEL.SC0A5M3_337_HRSCAF_586.523|APALM_V2_EVM.MODEL.SC0A5M3_1_HRSCAF_1.340|APALM_V2_EVM.MODEL.SC0A5M3_281_HRSCAF_464.509|APALM_V2_EVM.MODEL.SC0A5M3_361_HRSCAF_634.121|APALM_V2_EVM.MODEL.SC0A5M3_322_HRSCAF_5…
GO:0044420	extracellular matrix part	1.9974e-05	0.0049688	25	259	APALM_V2_EVM.MODEL.SC0A5M3_281_HRSCAF_464.527|APALM_V2_EVM.MODEL.SC0A5M3_124_HRSCAF_222.266|APALM_V2_EVM.MODEL.SC0A5M3_431_HRSCAF_813.220|APALM_V2_EVM.MODEL.SC0A5M3_151_HRSCAF_267.384|APALM_V2_EVM.MODEL.SC0A5M3_173_HRSCAF_306.14|APALM_V2_EVM.MODEL.SC0A5M3_79_HRSCAF_143.606|APALM_V2_EVM.MODEL.SC0A5M3_361_HRSCAF_634.121|APALM_V2_EVM.MODEL.SC0A5M3_314_HRSCAF_527.1176|APALM_V2_EVM.MODEL.SC0A5M3_272_H…
GO:0044425	membrane part	2.1431e-05	0.005035	219	4583	APALM_V2_EVM.MODEL.SC0A5M3_313_HRSCAF_525.8|APALM_V2_EVM.MODEL.SC0A5M3_322_HRSCAF_543.55|APALM_V2_EVM.MODEL.SC0A5M3_281_HRSCAF_464.226|APALM_V2_EVM.MODEL.SC0A5M3_331_HRSCAF_562.682|APALM_V2_EVM.MODEL.SC0A5M3_389_HRSCAF_706.77|APALM_V2_EVM.MODEL.SC0A5M3_430_HRSCAF_812.583|APALM_V2_EVM.MODEL.SC0A5M3_281_HRSCAF_464.227|APALM_V2_EVM.MODEL.SC0A5M3_1_HRSCAF_1.343|APALM_V2_EVM.MODEL.SC0A5M3_1_HRSCAF_1.3…
GO:0007155	cell adhesion	2.8772e-05	0.0064041	42	566	APALM_V2_EVM.MODEL.SC0A5M3_281_HRSCAF_464.527|APALM_V2_EVM.MODEL.SC0A5M3_431_HRSCAF_813.101|APALM_V2_EVM.MODEL.SC0A5M3_314_HRSCAF_527.537|APALM_V2_EVM.MODEL.SC0A5M3_1_HRSCAF_1.343|APALM_V2_EVM.MODEL.SC0A5M3_281_HRSCAF_464.809|APALM_V2_EVM.MODEL.SC0A5M3_173_HRSCAF_306.14|APALM_V2_EVM.MODEL.SC0A5M3_79_HRSCAF_143.606|APALM_V2_EVM.MODEL.SC0A5M3_1_HRSCAF_1.340|APALM_V2_EVM.MODEL.SC0A5M3_27_HRSCAF_46.3…
GO:0030246	carbohydrate binding	3.248e-05	0.0068679	30	351	APALM_V2_EVM.MODEL.SC0A5M3_281_HRSCAF_464.527|APALM_V2_EVM.MODEL.SC0A5M3_313_HRSCAF_525.8|APALM_V2_EVM.MODEL.SC0A5M3_124_HRSCAF_222.266|APALM_V2_EVM.MODEL.SC0A5M3_389_HRSCAF_706.77|APALM_V2_EVM.MODEL.SC0A5M3_1_HRSCAF_1.420|APALM_V2_EVM.MODEL.SC0A5M3_281_HRSCAF_464.809|APALM_V2_EVM.MODEL.SC0A5M3_1_HRSCAF_1.340|APALM_V2_EVM.MODEL.SC0A5M3_331_HRSCAF_562.1117|APALM_V2_EVM.MODEL.SC0A5M3_322_HRSCAF_543…
GO:0022610	biological adhesion	3.5321e-05	0.007113	42	571	APALM_V2_EVM.MODEL.SC0A5M3_281_HRSCAF_464.527|APALM_V2_EVM.MODEL.SC0A5M3_431_HRSCAF_813.101|APALM_V2_EVM.MODEL.SC0A5M3_314_HRSCAF_527.537|APALM_V2_EVM.MODEL.SC0A5M3_1_HRSCAF_1.343|APALM_V2_EVM.MODEL.SC0A5M3_281_HRSCAF_464.809|APALM_V2_EVM.MODEL.SC0A5M3_173_HRSCAF_306.14|APALM_V2_EVM.MODEL.SC0A5M3_79_HRSCAF_143.606|APALM_V2_EVM.MODEL.SC0A5M3_1_HRSCAF_1.340|APALM_V2_EVM.MODEL.SC0A5M3_27_HRSCAF_46.3…
GO:0031987	locomotion involved in locomotory behavior	5.0547e-05	0.0097165	5	12	APALM_V2_EVM.MODEL.SC0A5M3_44_HRSCAF_77.356|APALM_V2_EVM.MODEL.SC0A5M3_3_HRSCAF_3.31|APALM_V2_EVM.MODEL.SC0A5M3_389_HRSCAF_706.200|APALM_V2_EVM.MODEL.SC0A5M3_1_HRSCAF_1.420|APALM_V2_EVM.MODEL.SC0A5M3_1_HRSCAF_1.419
