# Supplementary material for: Innate immune gene expression in Acropora palmata is consistent despite variance in yearly disease events
Source: PLoS One. 2020 Oct 22;15(10):e0228514. doi: 10.1371/journal.pone.0228514 (PMC7580945; doi:10.1371/journal.pone.0228514)
Supplement: S4 Table — (XLSX) [file pone.0228514.s008.xlsx]

## Sheet: DeSeq2_results
Gene.ID	Gene.Annotation	baseMean	log2FoldChange	lfcSE	stat	pvalue	padj
APALM_V2_EVM.MODEL.SC0A5M3_221_HRSCAF_370.246	Meiosis-specific with OB domain-containing protein	15.264	1.47154	0.254281	5.78708	7.16214e-09	1.54735e-07
APALM_V2_EVM.MODEL.SC0A5M3_14_HRSCAF_24.204	Acid phosphatase type 7	21.5893	-1.26972	0.320443	-3.96238	7.42078e-05	0.000616626
APALM_V2_EVM.MODEL.SC0A5M3_331_HRSCAF_562.706	Low affinity immunoglobulin epsilon Fc receptor	710.698	1.28607	0.164172	7.83367	4.73824e-15	3.19899e-13
APALM_V2_EVM.MODEL.SC0A5M3_91_HRSCAF_167.90	ubiquitin-like modifier-activating enzyme 5	174.553	-1.1541	0.258763	-4.46005	8.19395e-06	8.94333e-05
APALM_V2_EVM.MODEL.SC0A5M3_44_HRSCAF_77.280	Myoferlin	122.985	1.54457	0.276705	5.58201	2.3776e-08	4.69657e-07
APALM_V2_EVM.MODEL.SC0A5M3_14_HRSCAF_24.39	uncharacterized protein LOC110042126 isoform X2	144.465	5.33524	0.359108	14.8569	6.27377e-50	1.31777e-46
APALM_V2_EVM.MODEL.SC0A5M3_91_HRSCAF_167.224	CSC1-like protein ERD4	1722.42	1.2763	0.222758	5.72955	1.00697e-08	2.13166e-07
APALM_V2_EVM.MODEL.SC0A5M3_382_HRSCAF_692.243	Allene oxide synthase-lipoxygenase protein	582.833	3.19521	0.32149	9.93875	2.8234e-23	7.41298e-21
APALM_V2_EVM.MODEL.SC0A5M3_272_HRSCAF_451.129	Ankyrin repeat domain-containing protein 63	13.0344	-2.02234	0.246044	-8.21941	2.04502e-16	1.71058e-14
APALM_V2_EVM.MODEL.SC0A5M3_79_HRSCAF_143.477	NADPH oxidase 3	210.805	-1.01278	0.167474	-6.04737	1.4723e-09	3.7209e-08
APALM_V2_EVM.MODEL.SC0A5M3_430_HRSCAF_812.185	Ankyrin repeat and SAM domain-containing protein 6	215.935	1.07861	0.133576	8.07484	6.75673e-16	5.27807e-14
APALM_V2_EVM.MODEL.SC0A5M3_191_HRSCAF_332.200	Serine/threonine-protein kinase Nek2	92.0238	1.1295	0.246751	4.57747	4.70642e-06	5.46836e-05
APALM_V2_EVM.MODEL.SC0A5M3_337_HRSCAF_586.352	Macrophage mannose receptor 1	85.9088	1.8739	0.204456	9.16529	4.94117e-20	7.2975e-18
APALM_V2_EVM.MODEL.SC0A5M3_430_HRSCAF_812.323	Cytochrome P450 1A1	12.0192	-3.16288	0.304158	-10.3988	2.51005e-25	8.18102e-23
APALM_V2_EVM.MODEL.SC0A5M3_327_HRSCAF_556.80	Gelsolin-like protein 1	34.252	-1.2449	0.210415	-5.91642	3.29015e-09	7.73595e-08
APALM_V2_EVM.MODEL.SC0A5M3_14_HRSCAF_24.687	PREDICTED: uncharacterized protein LOC107342090	84.3404	-1.02676	0.226085	-4.54149	5.58574e-06	6.35336e-05
APALM_V2_EVM.MODEL.SC0A5M3_13_HRSCAF_21.197	Transcription factor ETV6	648.454	2.39306	0.186243	12.8491	8.7016e-38	1.09663e-34
APALM_V2_EVM.MODEL.SC0A5M3_314_HRSCAF_527.459	[F-actin]-monooxygenase Mical	354.007	1.16039	0.231826	5.00545	5.57319e-07	8.10428e-06
APALM_V2_EVM.MODEL.SC0A5M3_307_HRSCAF_512.896	Pectin acetylesterase 5	18.2274	-2.4151	0.296599	-8.14265	3.8673e-16	3.11095e-14
APALM_V2_EVM.MODEL.SC0A5M3_337_HRSCAF_586.751	Polycystic kidney disease protein 1-like 2	7.48405	-1.3329	0.249202	-5.34868	8.8598e-08	1.53546e-06
APALM_V2_EVM.MODEL.SC0A5M3_337_HRSCAF_586.517	Heat shock protein Hsp-16.2	1726.63	3.13995	0.386184	8.13072	4.2674e-16	3.40383e-14
APALM_V2_EVM.MODEL.SC0A5M3_314_HRSCAF_527.710	Collagen alpha-1(XXIV) chain	1343.81	-1.34744	0.16954	-7.94766	1.90072e-15	1.37142e-13
APALM_V2_EVM.MODEL.SC0A5M3_389_HRSCAF_706.186	Tyrosyl-DNA phosphodiesterase 2	60.7905	-1.17235	0.13996	-8.37633	5.4603e-17	5.01075e-15
APALM_V2_EVM.MODEL.SC0A5M3_431_HRSCAF_813.172	Doublesex- and mab-3-related transcription factor A2	239.233	-1.00345	0.185341	-5.41405	6.16145e-08	1.10824e-06
APALM_V2_EVM.MODEL.SC0A5M3_331_HRSCAF_562.485	HSPB1-associated protein 1	76.4943	1.32172	0.195388	6.76457	1.33707e-11	4.86077e-10
APALM_V2_EVM.MODEL.SC0A5M3_124_HRSCAF_222.62	1-phosphatidylinositol 4,5-bisphosphate phosphodiesterase eta-2	34.5203	-1.1213	0.182679	-6.13811	8.35104e-10	2.20486e-08
APALM_V2_EVM.MODEL.SC0A5M3_1_HRSCAF_1.352	Calmodulin-lysine N-methyltransferase	18.0436	1.1876	0.236872	5.01367	5.34014e-07	7.79537e-06
APALM_V2_EVM.MODEL.SC0A5M3_331_HRSCAF_562.679	Hemicentin-2	2.66067	1.76856	0.436649	4.0503	5.11519e-05	0.00044377
APALM_V2_EVM.MODEL.SC0A5M3_361_HRSCAF_634.367	PREDICTED: uncharacterized protein LOC107333148 isoform X3	43.3699	1.15272	0.302267	3.81359	0.000136962	0.00104611
APALM_V2_EVM.MODEL.SC0A5M3_221_HRSCAF_370.253	XK-related protein 9	6.446	-1.01444	0.245037	-4.13992	3.47424e-05	0.000316516
APALM_V2_EVM.MODEL.SC0A5M3_281_HRSCAF_464.893	Probable ribonuclease ZC3H12C	103.407	-1.36678	0.143585	-9.51897	1.74907e-21	3.2416e-19
APALM_V2_EVM.MODEL.SC0A5M3_281_HRSCAF_464.386	Prostasin	2.16374	-1.0575	0.28656	-3.69032	0.000223972	0.00158933
APALM_V2_EVM.MODEL.SC0A5M3_161_HRSCAF_285.407	Tektin-2	198.043	1.18176	0.132096	8.94625	3.67749e-19	4.7292e-17
APALM_V2_EVM.MODEL.SC0A5M3_161_HRSCAF_285.587	Glutathione hydrolase 1 proenzyme	28.1537	-1.27258	0.260467	-4.88578	1.03018e-06	1.4309e-05
APALM_V2_EVM.MODEL.SC0A5M3_337_HRSCAF_586.491	Fibroblast growth factor 1 (Fragment)	31.2601	1.19885	0.192877	6.21562	5.11213e-10	1.42327e-08
APALM_V2_EVM.MODEL.SC0A5M3_91_HRSCAF_167.268	Heart- and neural crest derivatives-expressed protein 2	10.5469	-1.18804	0.361292	-3.28832	0.00100789	0.00573889
APALM_V2_EVM.MODEL.SC0A5M3_369_HRSCAF_655.157	Probable N-acetyltransferase CML2	2866.7	1.67972	0.184087	9.12463	7.19821e-20	1.00055e-17
APALM_V2_EVM.MODEL.SC0A5M3_91_HRSCAF_167.295	PREDICTED: uncharacterized protein LOC107344830 isoform X4	3.5073	-3.0549	0.627481	-4.86851	1.12445e-06	1.54706e-05
APALM_V2_EVM.MODEL.SC0A5M3_1_HRSCAF_1.626	uncharacterized protein LOC110040718	38.2646	-2.20753	0.540674	-4.08292	4.44735e-05	0.000394153
APALM_V2_EVM.MODEL.SC0A5M3_401_HRSCAF_746.1186	Succinate dehydrogenase assembly factor 2, mitochondrial	71.4539	-1.03217	0.189928	-5.43454	5.49394e-08	9.95758e-07
APALM_V2_EVM.MODEL.SC0A5M3_337_HRSCAF_586.574	Protein MB21D2	15.5277	-1.00682	0.24283	-4.14618	3.38072e-05	0.000309637
APALM_V2_EVM.MODEL.SC0A5M3_337_HRSCAF_586.461	Putative nucleotidyltransferase MAB21L1	122.743	-1.0476	0.208824	-5.01669	5.25702e-07	7.67997e-06
APALM_V2_EVM.MODEL.SC0A5M3_14_HRSCAF_24.37	PREDICTED: uncharacterized protein LOC107344100	242.615	3.67143	0.404687	9.07227	1.1656e-19	1.60836e-17
APALM_V2_EVM.MODEL.SC0A5M3_314_HRSCAF_527.364	Histamine H1 receptor	14.1895	2.29982	0.294255	7.81575	5.46353e-15	3.62395e-13
APALM_V2_EVM.MODEL.SC0A5M3_44_HRSCAF_77.337	Phosphatidylethanolamine-binding protein 4	219.034	1.20979	0.158047	7.65464	1.9386e-14	1.09069e-12
APALM_V2_EVM.MODEL.SC0A5M3_331_HRSCAF_562.1009	Insulin-like growth factor 2 mRNA-binding protein 3	371.538	1.23388	0.136411	9.04533	1.4921e-19	2.02926e-17
APALM_V2_EVM.MODEL.SC0A5M3_20_HRSCAF_34.220	Protein sprouty homolog 2	119.262	1.23264	0.215391	5.72281	1.04776e-08	2.20812e-07
APALM_V2_EVM.MODEL.SC0A5M3_382_HRSCAF_692.608	Hemicentin-1	289.978	-1.22673	0.200209	-6.12726	8.94044e-10	2.34086e-08
APALM_V2_EVM.MODEL.SC0A5M3_314_HRSCAF_527.506	Stomatin-4	3.70538	-1.60594	0.348825	-4.60387	4.14717e-06	4.89071e-05
APALM_V2_EVM.MODEL.SC0A5M3_1_HRSCAF_1.73	PREDICTED: uncharacterized protein LOC107335213 isoform X1	510.357	1.63281	0.191726	8.51634	1.64673e-17	1.64708e-15
APALM_V2_EVM.MODEL.SC0A5M3_169_HRSCAF_298.142	Metalloproteinase inhibitor 3	155.328	-1.7601	0.32881	-5.35293	8.65397e-08	1.5064e-06
APALM_V2_EVM.MODEL.SC0A5M3_307_HRSCAF_512.441	BICD family-like cargo adapter 1	336.098	1.9392	0.225202	8.61096	7.24497e-18	7.9167e-16
APALM_V2_EVM.MODEL.SC0A5M3_79_HRSCAF_143.871	Lipoma-preferred partner homolog	635.003	1.48448	0.17414	8.52465	1.53271e-17	1.54944e-15
APALM_V2_EVM.MODEL.SC0A5M3_375_HRSCAF_671.617	Collagen alpha-2(I) chain	273.043	-1.02669	0.185738	-5.52765	3.24545e-08	6.19092e-07
APALM_V2_EVM.MODEL.SC0A5M3_375_HRSCAF_671.618	Collagen-like protein 2	16.0642	-1.30311	0.273977	-4.75629	1.97181e-06	2.54785e-05
APALM_V2_EVM.MODEL.SC0A5M3_412_HRSCAF_775.15	Metalloproteinase inhibitor 3	338.121	1.53254	0.184714	8.29683	1.06922e-16	9.4012e-15
APALM_V2_EVM.MODEL.SC0A5M3_4_HRSCAF_4.317	Metalloproteinase inhibitor 4	2936.07	2.86214	0.264247	10.8313	2.44684e-27	1.00555e-24
APALM_V2_EVM.MODEL.SC0A5M3_161_HRSCAF_285.266	Cytosolic phospholipase A2	991.618	1.90595	0.262033	7.2737	3.49772e-13	1.59712e-11
APALM_V2_EVM.MODEL.SC0A5M3_13_HRSCAF_21.21	Serine/threonine-protein kinase SIK2	2210.85	1.58036	0.223524	7.07022	1.54693e-12	6.35719e-11
APALM_V2_EVM.MODEL.SC0A5M3_161_HRSCAF_285.468	E3 ubiquitin-protein ligase ZNRF3	280.329	1.06283	0.138305	7.68467	1.53395e-14	8.9224e-13
APALM_V2_EVM.MODEL.SC0A5M3_293_HRSCAF_484.35	PREDICTED: uncharacterized protein LOC107338256	4.55333	-1.36456	0.330331	-4.13089	3.61356e-05	0.000328417
APALM_V2_EVM.MODEL.SC0A5M3_272_HRSCAF_451.381	T-cell acute lymphocytic leukemia protein 1	11.7644	-1.57729	0.243771	-6.47037	9.7761e-11	3.06989e-09
APALM_V2_EVM.MODEL.SC0A5M3_91_HRSCAF_167.346	PREDICTED: uncharacterized protein LOC107349977	8.34668	-1.45622	0.371984	-3.91473	9.05054e-05	0.000733983
APALM_V2_EVM.MODEL.SC0A5M3_14_HRSCAF_24.176	Amidase	96.2018	1.26611	0.328803	3.85067	0.000117796	0.000920934
APALM_V2_EVM.MODEL.SC0A5M3_375_HRSCAF_671.678	Tricarboxylate transport protein, mitochondrial	168.479	1.66186	0.211368	7.8624	3.76853e-15	2.60001e-13
APALM_V2_EVM.MODEL.SC0A5M3_369_HRSCAF_655.560	Graves disease carrier protein	26.8355	1.26782	0.18568	6.82798	8.61189e-12	3.21103e-10
APALM_V2_EVM.MODEL.SC0A5M3_331_HRSCAF_562.788	Vesicular inhibitory amino acid transporter	33.6454	-1.0737	0.16586	-6.47351	9.57516e-11	3.0118e-09
APALM_V2_EVM.MODEL.SC0A5M3_322_HRSCAF_543.180	Vesicular inhibitory amino acid transporter	10.672	-1.641	0.465775	-3.52316	0.000426434	0.00276072
APALM_V2_EVM.MODEL.SC0A5M3_369_HRSCAF_655.153	Vesicular inhibitory amino acid transporter	10.7566	-3.71635	0.60283	-6.16485	7.05519e-10	1.89717e-08
APALM_V2_EVM.MODEL.SC0A5M3_13_HRSCAF_21.149	Muscleblind-like protein 2a	305.343	1.81916	0.249647	7.28694	3.17066e-13	1.45129e-11
APALM_V2_EVM.MODEL.SC0A5M3_281_HRSCAF_464.1137	hypothetical protein AWC38_SpisGene7876	2.36198	1.4015	0.403738	3.47131	0.000517918	0.00324668
APALM_V2_EVM.MODEL.SC0A5M3_401_HRSCAF_746.1374	PREDICTED: uncharacterized protein LOC107348150	25.1374	1.33253	0.200595	6.64292	3.07538e-11	1.06089e-09
APALM_V2_EVM.MODEL.SC0A5M3_331_HRSCAF_562.1161	PREDICTED: uncharacterized protein LOC107356619 isoform X1	1327.34	2.71121	0.637268	4.25442	2.09591e-05	0.000204469
APALM_V2_EVM.MODEL.SC0A5M3_331_HRSCAF_562.1162	PREDICTED: uncharacterized protein LOC107356619 isoform X1	3003.81	3.23088	0.676002	4.77939	1.75829e-06	2.29867e-05
APALM_V2_EVM.MODEL.SC0A5M3_252_HRSCAF_417.67	Hexosaminidase D	7.61952	-2.45705	0.407122	-6.03516	1.58808e-09	3.98685e-08
APALM_V2_EVM.MODEL.SC0A5M3_314_HRSCAF_527.313	High affinity choline transporter 1	5.96919	1.32361	0.331457	3.99331	6.51576e-05	0.000548415
APALM_V2_EVM.MODEL.SC0A5M3_314_HRSCAF_527.312	High-affinity choline transporter 1	26.4427	2.79046	0.25193	11.0763	1.63451e-28	7.92276e-26
APALM_V2_EVM.MODEL.SC0A5M3_14_HRSCAF_24.285	hypothetical protein	4.97203	1.30852	0.37576	3.48232	0.000497088	0.00313545
APALM_V2_EVM.MODEL.SC0A5M3_169_HRSCAF_298.17	Gamma-aminobutyric acid type B receptor subunit 2	18.9385	1.02986	0.279874	3.67973	0.000233485	0.00164633
APALM_V2_EVM.MODEL.SC0A5M3_58_HRSCAF_101.3	Deleted in malignant brain tumors 1 protein	1289.54	2.53681	0.206025	12.3131	7.69853e-35	6.61514e-32
APALM_V2_EVM.MODEL.SC0A5M3_1_HRSCAF_1.727	uncharacterized protein LOC111326527 isoform X1	2.35582	1.08329	0.317202	3.41514	0.000637489	0.00388871
APALM_V2_EVM.MODEL.SC0A5M3_389_HRSCAF_706.310	hypothetical protein AWC38_SpisGene20468	4.40884	2.46457	0.507164	4.85951	1.17675e-06	1.60964e-05
APALM_V2_EVM.MODEL.SC0A5M3_331_HRSCAF_562.106	hypothetical protein AWC38_SpisGene20468	6.99375	2.66041	0.300611	8.85001	8.75091e-19	1.0275e-16
APALM_V2_EVM.MODEL.SC0A5M3_272_HRSCAF_451.247	EGF-like repeat and discoidin I-like domain-containing protein 3	9.78666	-2.59084	0.424211	-6.10742	1.01254e-09	2.60778e-08
APALM_V2_EVM.MODEL.SC0A5M3_79_HRSCAF_143.392	Mucin-like protein (Fragment)	621.29	1.35184	0.225189	6.00312	1.93558e-09	4.77679e-08
APALM_V2_EVM.MODEL.SC0A5M3_314_HRSCAF_527.1007	PREDICTED: uncharacterized protein LOC107342779	8.92713	1.19826	0.301129	3.97922	6.91404e-05	0.000578844
APALM_V2_EVM.MODEL.SC0A5M3_14_HRSCAF_24.655	Peroxisomal membrane protein 11A	129.13	1.49765	0.171279	8.74393	2.25132e-18	2.54844e-16
APALM_V2_EVM.MODEL.SC0A5M3_331_HRSCAF_562.1117	Polycystic kidney disease protein 1-like 2	4.05256	2.47637	0.389044	6.36527	1.94944e-10	5.80349e-09
APALM_V2_EVM.MODEL.SC0A5M3_424_HRSCAF_798.782	Caveolin-1	21.5863	1.06384	0.220811	4.81787	1.45101e-06	1.93168e-05
APALM_V2_EVM.MODEL.SC0A5M3_91_HRSCAF_167.195	Protein NLRC5	56.3764	-1.09922	0.326933	-3.36222	0.000773186	0.00456617
APALM_V2_EVM.MODEL.SC0A5M3_375_HRSCAF_671.164	PREDICTED: homeobox protein 13-like	15.5051	-3.50016	0.453556	-7.71716	1.18948e-14	7.16115e-13
APALM_V2_EVM.MODEL.SC0A5M3_79_HRSCAF_143.833	PREDICTED: uncharacterized protein LOC107347645	13.1683	1.31175	0.201163	6.52083	6.99179e-11	2.28278e-09
APALM_V2_EVM.MODEL.SC0A5M3_430_HRSCAF_812.463	E3 ubiquitin-protein ligase TRIM71	45.3025	1.97815	0.260036	7.60723	2.80038e-14	1.53444e-12
APALM_V2_EVM.MODEL.SC0A5M3_14_HRSCAF_24.220	E3 ubiquitin-protein ligase TRIM71	4.1744	-1.20014	0.299088	-4.01265	6.00421e-05	0.000510588
APALM_V2_EVM.MODEL.SC0A5M3_14_HRSCAF_24.218	E3 ubiquitin-protein ligase TRIM56	2.75094	-1.34356	0.37903	-3.54473	0.000393015	0.00257881
APALM_V2_EVM.MODEL.SC0A5M3_327_HRSCAF_556.38	Tripartite motif-containing protein 2	23.7426	-1.13822	0.214165	-5.31468	1.06845e-07	1.81964e-06
APALM_V2_EVM.MODEL.SC0A5M3_424_HRSCAF_798.1025	Probable cysteine desulfurase	176.967	1.04852	0.22439	4.67274	2.97205e-06	3.66733e-05
APALM_V2_EVM.MODEL.SC0A5M3_427_HRSCAF_802.421	PREDICTED: uncharacterized protein LOC107358350	68.77	1.60432	0.266483	6.02036	1.74029e-09	4.31739e-08
APALM_V2_EVM.MODEL.SC0A5M3_331_HRSCAF_562.367	Polycystic kidney disease protein 1-like 2	2.59094	-1.67556	0.390411	-4.29178	1.77244e-05	0.000176163
APALM_V2_EVM.MODEL.SC0A5M3_79_HRSCAF_143.989	PREDICTED: uncharacterized protein LOC107356627	35.7539	-1.81389	0.298499	-6.07671	1.22671e-09	3.12531e-08
APALM_V2_EVM.MODEL.SC0A5M3_79_HRSCAF_143.988	PREDICTED: uncharacterized protein LOC107356627	7.9554	-1.31185	0.326488	-4.01806	5.86802e-05	0.000499906
APALM_V2_EVM.MODEL.SC0A5M3_382_HRSCAF_692.3	Putative bifunctional amine oxidase DDB_G0291301	50.0904	-2.0092	0.312785	-6.42358	1.33109e-10	4.0982e-09
APALM_V2_EVM.MODEL.SC0A5M3_424_HRSCAF_798.743	Retinol dehydrogenase 7	68.4804	1.93138	0.262059	7.37003	1.70595e-13	8.14374e-12
APALM_V2_EVM.MODEL.SC0A5M3_307_HRSCAF_512.337	Telomerase-binding protein EST1A	63.0186	1.20597	0.277707	4.34261	1.40799e-05	0.000143874
APALM_V2_EVM.MODEL.SC0A5M3_307_HRSCAF_512.336	Telomerase-binding protein EST1A	96.0516	1.41127	0.255642	5.52048	3.38068e-08	6.40364e-07
APALM_V2_EVM.MODEL.SC0A5M3_281_HRSCAF_464.226	Major facilitator superfamily domain-containing protein 12	31.1673	3.73241	0.34455	10.8327	2.40977e-27	1.00555e-24
APALM_V2_EVM.MODEL.SC0A5M3_281_HRSCAF_464.215	Major facilitator superfamily domain-containing protein 12	14.1387	4.15108	0.460045	9.02319	1.82696e-19	2.44942e-17
APALM_V2_EVM.MODEL.SC0A5M3_307_HRSCAF_512.475	Pre-mRNA-processing factor 19	633.9	1.00185	0.152831	6.55524	5.55508e-11	1.84527e-09
APALM_V2_EVM.MODEL.SC0A5M3_424_HRSCAF_798.594	Kelch-like protein 5	281.294	1.30722	0.151962	8.60227	7.81579e-18	8.49136e-16
APALM_V2_EVM.MODEL.SC0A5M3_330_HRSCAF_560.373	Supervillin	145.694	1.04727	0.174594	5.9983	1.99388e-09	4.90786e-08
APALM_V2_EVM.MODEL.SC0A5M3_110_HRSCAF_200.7	Protein gustavus	1323.34	1.92225	0.229192	8.38709	4.98323e-17	4.64054e-15
APALM_V2_EVM.MODEL.SC0A5M3_79_HRSCAF_143.609	JmjC domain-containing protein 7	61.1737	1.92504	0.215777	8.92146	4.6018e-19	5.72319e-17
APALM_V2_EVM.MODEL.SC0A5M3_330_HRSCAF_560.457	Omega-6 fatty acid desaturase, endoplasmic reticulum isozyme 1	35.6395	-1.43313	0.179525	-7.98291	1.42924e-15	1.05955e-13
APALM_V2_EVM.MODEL.SC0A5M3_401_HRSCAF_746.966	Elongation of very long chain fatty acids protein 4	7.16785	-1.54186	0.354769	-4.34611	1.38576e-05	0.000141832
APALM_V2_EVM.MODEL.SC0A5M3_401_HRSCAF_746.960	Elongation of very long chain fatty acids protein 4	6.8268	1.99477	0.51686	3.85939	0.000113669	0.000891987
APALM_V2_EVM.MODEL.SC0A5M3_91_HRSCAF_167.126	T-box transcription factor TBX20	10.956	-1.02	0.286203	-3.56389	0.000365393	0.0024211
APALM_V2_EVM.MODEL.SC0A5M3_79_HRSCAF_143.308	T-box transcription factor TBX18	231.093	1.10103	0.189356	5.81462	6.07715e-09	1.33429e-07
APALM_V2_EVM.MODEL.SC0A5M3_401_HRSCAF_746.1365	Toll-like receptor 2	370.862	1.04151	0.141468	7.36217	1.80939e-13	8.59417e-12
APALM_V2_EVM.MODEL.SC0A5M3_390_HRSCAF_714.190	Interferon regulatory factor 8	12.815	-1.08845	0.291451	-3.7346	0.000188016	0.00137975
APALM_V2_EVM.MODEL.SC0A5M3_369_HRSCAF_655.282	Interferon regulatory factor 2	444.807	-1.10265	0.145681	-7.56895	3.7625e-14	2.00922e-12
APALM_V2_EVM.MODEL.SC0A5M3_2_HRSCAF_2.13	CCAAT/enhancer-binding protein gamma	132.344	1.60861	0.18377	8.75338	2.07064e-18	2.40143e-16
APALM_V2_EVM.MODEL.SC0A5M3_191_HRSCAF_332.190	CCAAT/enhancer-binding protein gamma	132.395	1.60644	0.183627	8.74838	2.16435e-18	2.47969e-16
APALM_V2_EVM.MODEL.SC0A5M3_307_HRSCAF_512.172	Aquaporin-4	243.039	1.4792	0.205651	7.1928	6.34781e-13	2.79718e-11
APALM_V2_EVM.MODEL.SC0A5M3_424_HRSCAF_798.308	Allene oxide synthase-lipoxygenase protein	12.1438	-1.79355	0.269659	-6.65119	2.90738e-11	1.01031e-09
APALM_V2_EVM.MODEL.SC0A5M3_1_HRSCAF_1.72	Achacin	629.103	2.20023	0.215424	10.2135	1.72561e-24	5.17794e-22
APALM_V2_EVM.MODEL.SC0A5M3_339_HRSCAF_589.11	Chymotrypsin-C	117.988	-1.19359	0.245182	-4.86816	1.12645e-06	1.54868e-05
APALM_V2_EVM.MODEL.SC0A5M3_430_HRSCAF_812.434	Serine protease 23	6.70351	-5.73825	0.736967	-7.78631	6.89941e-15	4.43228e-13
APALM_V2_EVM.MODEL.SC0A5M3_79_HRSCAF_143.614	BAG family molecular chaperone regulator 3	162.849	2.39908	0.284351	8.43706	3.25416e-17	3.12267e-15
APALM_V2_EVM.MODEL.SC0A5M3_79_HRSCAF_143.620	DnaJ homolog subfamily B member 1	3240.6	1.11794	0.217216	5.14668	2.65135e-07	4.18722e-06
APALM_V2_EVM.MODEL.SC0A5M3_424_HRSCAF_798.672	97 kDa heat shock protein	1747.41	1.36754	0.246808	5.54089	3.00944e-08	5.79923e-07
APALM_V2_EVM.MODEL.SC0A5M3_13_HRSCAF_21.324	Aristaless-related homeobox protein	15.374	-1.48164	0.186192	-7.95757	1.75454e-15	1.28557e-13
APALM_V2_EVM.MODEL.SC0A5M3_401_HRSCAF_746.1327	SAM pointed domain-containing Ets transcription factor	414.152	1.32203	0.187875	7.03675	1.9678e-12	7.91475e-11
APALM_V2_EVM.MODEL.SC0A5M3_401_HRSCAF_746.1328	SAM pointed domain-containing Ets transcription factor	14.4462	1.93657	0.38	5.09624	3.46458e-07	5.27755e-06
APALM_V2_EVM.MODEL.SC0A5M3_430_HRSCAF_812.137	Heat shock factor protein 1	3746.12	2.69679	0.301822	8.93503	4.07078e-19	5.1647e-17
APALM_V2_EVM.MODEL.SC0A5M3_124_HRSCAF_222.107	Forkhead box protein L2	56.9385	-1.90497	0.19022	-10.0146	1.31506e-23	3.60288e-21
APALM_V2_EVM.MODEL.SC0A5M3_337_HRSCAF_586.254	Forkhead box protein G1	1.35405	-2.9885	0.463997	-6.44077	1.18866e-10	3.68974e-09
APALM_V2_EVM.MODEL.SC0A5M3_375_HRSCAF_671.328	T-cell leukemia homeobox protein 1	18.4053	-1.24423	0.205998	-6.04	1.54114e-09	3.88968e-08
APALM_V2_EVM.MODEL.SC0A5M3_14_HRSCAF_24.373	Retinal homeobox protein Rx2	6.92598	-1.66526	0.531637	-3.13232	0.0017343	0.00907794
APALM_V2_EVM.MODEL.SC0A5M3_360_HRSCAF_633.16	High mobility group B protein 13	216.79	1.28014	0.13823	9.26093	2.02651e-20	3.30252e-18
APALM_V2_EVM.MODEL.SC0A5M3_331_HRSCAF_562.691	High mobility group protein C	122.183	1.44226	0.27081	5.32574	1.00542e-07	1.71849e-06
APALM_V2_EVM.MODEL.SC0A5M3_13_HRSCAF_21.227	Transcription factor Sox-14	18.9766	-1.09835	0.212444	-5.17009	2.33978e-07	3.75797e-06
APALM_V2_EVM.MODEL.SC0A5M3_389_HRSCAF_706.108	Cellular nucleic acid-binding protein homolog	5.08441	-2.41619	0.557836	-4.33136	1.4819e-05	0.000150693
APALM_V2_EVM.MODEL.SC0A5M3_401_HRSCAF_746.1340	Zinc finger protein ZIC 4	2.07474	-1.53892	0.319346	-4.81898	1.44294e-06	1.92428e-05
APALM_V2_EVM.MODEL.SC0A5M3_401_HRSCAF_746.1342	Zinc finger protein ZIC 4	58.0569	-1.18363	0.219374	-5.39547	6.83462e-08	1.21888e-06
APALM_V2_EVM.MODEL.SC0A5M3_401_HRSCAF_746.1341	Zinc finger protein ZIC 5	12.887	-1.27226	0.203965	-6.23763	4.44245e-10	1.24785e-08
APALM_V2_EVM.MODEL.SC0A5M3_330_HRSCAF_560.200	Transcription factor Sp9	43.1395	-1.30335	0.142798	-9.12726	7.02579e-20	9.83818e-18
APALM_V2_EVM.MODEL.SC0A5M3_330_HRSCAF_560.202	Transcription factor Sp5	161.293	-1.36389	0.180051	-7.57502	3.5906e-14	1.94489e-12
APALM_V2_EVM.MODEL.SC0A5M3_314_HRSCAF_527.158	Transcription factor AP-2-alpha	72.7675	-1.48042	0.193511	-7.65032	2.0048e-14	1.12126e-12
APALM_V2_EVM.MODEL.SC0A5M3_281_HRSCAF_464.459	Aryl hydrocarbon receptor	10.5374	-1.06832	0.304055	-3.51358	0.00044211	0.00284661
APALM_V2_EVM.MODEL.SC0A5M3_331_HRSCAF_562.702	Mesoderm posterior protein 2	11.1371	-1.71595	0.237946	-7.21149	5.53429e-13	2.46165e-11
APALM_V2_EVM.MODEL.SC0A5M3_424_HRSCAF_798.595	D site-binding protein	15.6193	-1.55301	0.350788	-4.42722	9.54572e-06	0.000102297
APALM_V2_EVM.MODEL.SC0A5M3_331_HRSCAF_562.1229	cAMP-responsive element modulator	647.948	1.23081	0.149361	8.2405	1.71487e-16	1.46026e-14
APALM_V2_EVM.MODEL.SC0A5M3_161_HRSCAF_285.376	Tyrosine-protein kinase Src42A	356.151	1.19571	0.177572	6.73371	1.65396e-11	5.92168e-10
APALM_V2_EVM.MODEL.SC0A5M3_389_HRSCAF_706.203	Tribbles homolog 2	1439.36	1.09855	0.136855	8.02709	9.98089e-16	7.60801e-14
APALM_V2_EVM.MODEL.SC0A5M3_314_HRSCAF_527.1157	Death-associated protein kinase 3	32.3081	1.77484	0.235408	7.53943	4.72017e-14	2.44466e-12
APALM_V2_EVM.MODEL.SC0A5M3_314_HRSCAF_527.367	A disintegrin and metalloproteinase with thrombospondin motifs 18	45.5598	-1.96875	0.257239	-7.65338	1.95767e-14	1.09815e-12
APALM_V2_EVM.MODEL.SC0A5M3_91_HRSCAF_167.332	Opsin Rh4	89.7656	2.14708	0.315567	6.80387	1.01846e-11	3.76036e-10
APALM_V2_EVM.MODEL.SC0A5M3_281_HRSCAF_464.1090	QRFP-like peptide receptor	160.202	2.49629	0.229515	10.8764	1.49362e-27	6.41714e-25
APALM_V2_EVM.MODEL.SC0A5M3_79_HRSCAF_143.106	Runt-related transcription factor 1	1114.38	1.87722	0.205379	9.14029	6.22845e-20	8.85283e-18
APALM_V2_EVM.MODEL.SC0A5M3_375_HRSCAF_671.85	STE20-related kinase adapter protein alpha	271.5	2.12927	0.171478	12.4171	2.11065e-35	1.89999e-32
APALM_V2_EVM.MODEL.SC0A5M3_10_HRSCAF_15.95	Hypoxia-inducible factor 1-alpha	1952.26	1.88083	0.1149	16.3692	3.17523e-60	1.50061e-56
APALM_V2_EVM.MODEL.SC0A5M3_2_HRSCAF_2.30	Hemicentin-1	6.71754	-3.99644	1.04253	-3.83339	0.00012639	0.000974025
APALM_V2_EVM.MODEL.SC0A5M3_44_HRSCAF_77.623	Vesicular glutamate transporter 2	9.6976	-1.08646	0.287228	-3.78257	0.000155219	0.00116624
APALM_V2_EVM.MODEL.SC0A5M3_4_HRSCAF_4.295	Monocarboxylate transporter 10	227.989	1.63502	0.156425	10.4525	1.42768e-25	4.73489e-23
APALM_V2_EVM.MODEL.SC0A5M3_13_HRSCAF_21.157	Monocarboxylate transporter 10	181.818	1.20972	0.176929	6.83733	8.06845e-12	3.02631e-10
APALM_V2_EVM.MODEL.SC0A5M3_171_HRSCAF_300.215	Putative cuticle collagen 90	65.9911	1.34104	0.292975	4.57731	4.7099e-06	5.46904e-05
APALM_V2_EVM.MODEL.SC0A5M3_171_HRSCAF_300.206	Putative cuticle collagen 90	40.2808	1.14501	0.251687	4.54935	5.38128e-06	6.15785e-05
APALM_V2_EVM.MODEL.SC0A5M3_171_HRSCAF_300.17	Matrix metalloproteinase-16	1632.13	1.96968	0.186463	10.5633	4.40665e-26	1.54265e-23
APALM_V2_EVM.MODEL.SC0A5M3_91_HRSCAF_167.519	Ras-related protein Rab-30	516.702	1.61918	0.253825	6.37911	1.78122e-10	5.33631e-09
APALM_V2_EVM.MODEL.SC0A5M3_44_HRSCAF_77.533	Ras-related and estrogen-regulated growth inhibitor	230.137	1.02562	0.181799	5.64148	1.6859e-08	3.41956e-07
APALM_V2_EVM.MODEL.SC0A5M3_44_HRSCAF_77.536	Ras-like protein family member 11B	22.5713	-1.855	0.271218	-6.83953	7.94521e-12	2.98601e-10
APALM_V2_EVM.MODEL.SC0A5M3_124_HRSCAF_222.190	Mucin-like protein (Fragment)	10.2489	-1.23334	0.296729	-4.15645	3.23227e-05	0.000297337
APALM_V2_EVM.MODEL.SC0A5M3_171_HRSCAF_300.16	Matrix metalloproteinase-24	2677.63	1.76721	0.246043	7.18255	6.84206e-13	3.00098e-11
APALM_V2_EVM.MODEL.SC0A5M3_314_HRSCAF_527.172	Thyroxine 5-deiodinase (Fragment)	5.73574	2.03808	0.567502	3.59133	0.000329	0.00221095
APALM_V2_EVM.MODEL.SC0A5M3_191_HRSCAF_332.137	hypothetical protein AWC38_SpisGene6108	4.05489	-2.74077	0.744211	-3.68279	0.000230696	0.00162909
APALM_V2_EVM.MODEL.SC0A5M3_4_HRSCAF_4.365	Netrin receptor UNC5C	248.166	1.19826	0.172184	6.95916	3.42306e-12	1.33422e-10
APALM_V2_EVM.MODEL.SC0A5M3_314_HRSCAF_527.80	Steroid 17-alpha-hydroxylase/17,20 lyase	28.2578	-1.38294	0.285674	-4.84097	1.29206e-06	1.74714e-05
APALM_V2_EVM.MODEL.SC0A5M3_390_HRSCAF_714.423	Glycogen-binding subunit 76A	191.63	2.29318	0.216216	10.606	2.79584e-26	1.03632e-23
APALM_V2_EVM.MODEL.SC0A5M3_390_HRSCAF_714.424	Glycogen-binding subunit 76A	365.475	1.34096	0.15104	8.87821	6.79449e-19	8.18109e-17
APALM_V2_EVM.MODEL.SC0A5M3_390_HRSCAF_714.421	Protein phosphatase 1 regulatory subunit 3D	3.30498	2.58391	0.562203	4.59604	4.30602e-06	5.0591e-05
APALM_V2_EVM.MODEL.SC0A5M3_169_HRSCAF_298.119	PREDICTED: uncharacterized protein LOC107327746	3.6804	-1.6718	0.278703	-5.99851	1.99137e-09	4.90786e-08
APALM_V2_EVM.MODEL.SC0A5M3_292_HRSCAF_482.6	NACHT domain- and WD repeat-containing protein 1	9.9046	1.16058	0.357691	3.24464	0.00117601	0.00656565
APALM_V2_EVM.MODEL.SC0A5M3_291_HRSCAF_478.6	Collagen alpha-1(XII) chain	4.4926	-1.58373	0.508793	-3.11272	0.00185372	0.00960599
APALM_V2_EVM.MODEL.SC0A5M3_72_HRSCAF_128.7	Hatching enzyme	3.09746	-3.02071	0.926898	-3.25894	0.00111828	0.00628789
APALM_V2_EVM.MODEL.SC0A5M3_221_HRSCAF_370.59	Netrin-1	20.9531	-1.72954	0.178164	-9.70759	2.79874e-22	6.0122e-20
APALM_V2_EVM.MODEL.SC0A5M3_307_HRSCAF_512.285	PREDICTED: uncharacterized skeletal organic matrix protein 1-like isoform X1	87.2386	2.37969	0.34136	6.97119	3.14265e-12	1.23511e-10
APALM_V2_EVM.MODEL.SC0A5M3_307_HRSCAF_512.284	PREDICTED: uncharacterized skeletal organic matrix protein 1-like isoform X2	230.654	3.34741	0.419779	7.97422	1.53346e-15	1.13236e-13
APALM_V2_EVM.MODEL.SC0A5M3_389_HRSCAF_706.10	Neurocan core protein	102.064	-1.55888	0.340714	-4.57532	4.75482e-06	5.51442e-05
APALM_V2_EVM.MODEL.SC0A5M3_389_HRSCAF_706.11	Neurocan core protein	109.766	-1.0585	0.324406	-3.2629	0.0011028	0.00621195
APALM_V2_EVM.MODEL.SC0A5M3_375_HRSCAF_671.81	Aggrecan core protein	4863.99	2.07306	0.24724	8.38483	5.0801e-17	4.70756e-15
APALM_V2_EVM.MODEL.SC0A5M3_430_HRSCAF_812.378	PREDICTED: uncharacterized protein LOC107340654	9.4201	-1.25867	0.322769	-3.89958	9.63581e-05	0.000773812
APALM_V2_EVM.MODEL.SC0A5M3_401_HRSCAF_746.1001	PREDICTED: cell wall integrity and stress response component 3-like	22.5448	1.27344	0.295553	4.30867	1.64242e-05	0.000164277
APALM_V2_EVM.MODEL.SC0A5M3_44_HRSCAF_77.248	PREDICTED: uncharacterized protein LOC107351709 isoform X1	23.2981	1.82355	0.249629	7.30503	2.77199e-13	1.28436e-11
APALM_V2_EVM.MODEL.SC0A5M3_91_HRSCAF_167.106	Lysosome membrane protein 2	125.101	1.10182	0.173239	6.36011	2.01612e-10	5.99258e-09
APALM_V2_EVM.MODEL.SC0A5M3_13_HRSCAF_21.225	PREDICTED: uncharacterized protein LOC107343974 isoform X1	24.9303	3.14101	0.373214	8.41609	3.89257e-17	3.67926e-15
APALM_V2_EVM.MODEL.SC0A5M3_161_HRSCAF_285.651	Paxillin	438.822	1.23006	0.166899	7.37011	1.70482e-13	8.14374e-12
APALM_V2_EVM.MODEL.SC0A5M3_221_HRSCAF_370.356	Actin, cytoplasmic	93.9395	-1.99077	0.20649	-9.64103	5.36484e-22	1.05643e-19
APALM_V2_EVM.MODEL.SC0A5M3_13_HRSCAF_21.407	Excitatory amino acid transporter 1	453.654	-1.20575	0.135314	-8.91073	5.06961e-19	6.22311e-17
APALM_V2_EVM.MODEL.SC0A5M3_424_HRSCAF_798.516	D(1)-like dopamine receptor	3.47061	-1.12376	0.298653	-3.76276	0.000168049	0.00124923
APALM_V2_EVM.MODEL.SC0A5M3_272_HRSCAF_451.41	Growth/differentiation factor 11	45.9796	-1.01863	0.264368	-3.85308	0.000116642	0.000913096
APALM_V2_EVM.MODEL.SC0A5M3_382_HRSCAF_692.441	PREDICTED: uncharacterized protein LOC107337236	3.62064	1.27868	0.385296	3.31871	0.000904359	0.00522015
APALM_V2_EVM.MODEL.SC0A5M3_151_HRSCAF_267.37	Collagen-like protein 7	60.3435	-1.40379	0.243443	-5.76641	8.09768e-09	1.73531e-07
APALM_V2_EVM.MODEL.SC0A5M3_4_HRSCAF_4.159	Ephrin-B1	204.32	1.9299	0.254089	7.59538	3.06894e-14	1.67191e-12
APALM_V2_EVM.MODEL.SC0A5M3_281_HRSCAF_464.860	bombyxin-related peptide B-like isoform X1	143.977	1.14996	0.192424	5.97618	2.2843e-09	5.52206e-08
APALM_V2_EVM.MODEL.SC0A5M3_191_HRSCAF_332.52	PREDICTED: uncharacterized protein LOC107335921	2053.63	-2.61371	0.345264	-7.57019	3.72685e-14	1.99931e-12
APALM_V2_EVM.MODEL.SC0A5M3_424_HRSCAF_798.212	PREDICTED: vascular endothelial growth factor C-like isoform X1	1294.31	2.24615	0.249877	8.989	2.49486e-19	3.25261e-17
APALM_V2_EVM.MODEL.SC0A5M3_161_HRSCAF_285.209	uncharacterized protein LOC111336561	295.645	1.93702	0.186337	10.3953	2.60526e-25	8.34742e-23
APALM_V2_EVM.MODEL.SC0A5M3_322_HRSCAF_543.556	Receptor-type tyrosine-protein phosphatase F	3.53599	-1.24907	0.333115	-3.74965	0.000177082	0.00130917
APALM_V2_EVM.MODEL.SC0A5M3_382_HRSCAF_692.643	PREDICTED: uncharacterized protein LOC107348496	58.3425	1.14374	0.179221	6.38174	1.75088e-10	5.25376e-09
APALM_V2_EVM.MODEL.SC0A5M3_79_HRSCAF_143.310	Neuronal acetylcholine receptor subunit alpha-3	7.91865	-1.45208	0.288934	-5.02563	5.01792e-07	7.36481e-06
APALM_V2_EVM.MODEL.SC0A5M3_281_HRSCAF_464.884	DELTA-thalatoxin-Avl2a	5.90498	-1.30178	0.401595	-3.24152	0.00118893	0.0066241
APALM_V2_EVM.MODEL.SC0A5M3_124_HRSCAF_222.73	Ephrin type-A receptor 3	16.1389	2.14783	0.335893	6.39439	1.61195e-10	4.8773e-09
APALM_V2_EVM.MODEL.SC0A5M3_79_HRSCAF_143.341	Transient receptor potential cation channel subfamily A member 1	71.0224	1.94537	0.234737	8.28746	1.15697e-16	1.01256e-14
APALM_V2_EVM.MODEL.SC0A5M3_337_HRSCAF_586.398	Calcium-activated potassium channel subunit beta-3	98.9561	4.72516	0.521017	9.0691	1.20001e-19	1.64384e-17
APALM_V2_EVM.MODEL.SC0A5M3_123_HRSCAF_221.6	Creatine kinase M-type	42.6262	-1.19792	0.124864	-9.59376	8.493e-22	1.63828e-19
APALM_V2_EVM.MODEL.SC0A5M3_171_HRSCAF_300.32	Putative sphingolipid delta(4)-desaturase/C4-monooxygenase	96.7011	-2.88278	0.599139	-4.81154	1.49768e-06	1.98404e-05
APALM_V2_EVM.MODEL.SC0A5M3_221_HRSCAF_370.71	Noggin-2	135.891	-1.23919	0.210641	-5.88297	4.02965e-09	9.25595e-08
APALM_V2_EVM.MODEL.SC0A5M3_221_HRSCAF_370.68	Noggin-3	44.4388	-1.13406	0.15654	-7.24455	4.33867e-13	1.95282e-11
APALM_V2_EVM.MODEL.SC0A5M3_1_HRSCAF_1.420	Adhesion G protein-coupled receptor L3	97.1939	1.30397	0.277087	4.70599	2.52633e-06	3.18598e-05
APALM_V2_EVM.MODEL.SC0A5M3_44_HRSCAF_77.356	Adhesion G protein-coupled receptor L3	7.52856	1.87861	0.301716	6.22642	4.7722e-10	1.33452e-08
APALM_V2_EVM.MODEL.SC0A5M3_321_HRSCAF_539.6	Proto-oncogene c-Fos	4060.85	1.43853	0.233326	6.16533	7.03348e-10	1.89403e-08
APALM_V2_EVM.MODEL.SC0A5M3_424_HRSCAF_798.537	Histone acetyltransferase HAC5	10.7545	2.53819	0.415806	6.10428	1.03268e-09	2.65133e-08
APALM_V2_EVM.MODEL.SC0A5M3_281_HRSCAF_464.294	Transcription factor SOX-17	2.19931	-1.09355	0.324127	-3.37383	0.000741307	0.00440266
APALM_V2_EVM.MODEL.SC0A5M3_322_HRSCAF_543.630	Transcription factor AP-1	2.52495	-1.23615	0.315087	-3.92321	8.7377e-05	0.000711666
APALM_V2_EVM.MODEL.SC0A5M3_79_HRSCAF_143.432	Ribosomal protein S6 kinase alpha-3	555.985	1.08027	0.184879	5.84312	5.12322e-09	1.14075e-07
APALM_V2_EVM.MODEL.SC0A5M3_424_HRSCAF_798.877	Fibroblast growth factor 2	12.9854	2.17309	0.237645	9.14425	6.00426e-20	8.59883e-18
APALM_V2_EVM.MODEL.SC0A5M3_84_HRSCAF_150.126	Orexin receptor type 1	20.8279	1.65711	0.292347	5.6683	1.44223e-08	2.95704e-07
APALM_V2_EVM.MODEL.SC0A5M3_281_HRSCAF_464.962	Orexin receptor type 1	16.0448	2.23591	0.278405	8.03117	9.65506e-16	7.38944e-14
APALM_V2_EVM.MODEL.SC0A5M3_337_HRSCAF_586.361	Heat shock protein HSP 90-alpha 1	14994.1	1.13882	0.17035	6.6852	2.30607e-11	8.10297e-10
APALM_V2_EVM.MODEL.SC0A5M3_161_HRSCAF_285.369	PREDICTED: non-classical arabinogalactan protein 31-like	10.5581	-1.69723	0.337906	-5.02277	5.09309e-07	7.45777e-06
APALM_V2_EVM.MODEL.SC0A5M3_314_HRSCAF_527.200	Complement C3 (Fragment)	3982.15	-1.26845	0.127936	-9.91476	3.59129e-23	9.29997e-21
APALM_V2_EVM.MODEL.SC0A5M3_382_HRSCAF_692.800	Putative Dol-P-Glc:Glc(2)Man(9)GlcNAc(2)-PP-Dol alpha-1,2-glucosyltransferase	3.57553	-1.54755	0.465008	-3.32802	0.000874669	0.0050689
APALM_V2_EVM.MODEL.SC0A5M3_281_HRSCAF_464.1088	GDP-L-fucose synthase	326.346	-2.31759	0.218068	-10.6278	2.21222e-26	8.53467e-24
APALM_V2_EVM.MODEL.SC0A5M3_281_HRSCAF_464.271	Catalase	1418.5	1.33771	0.188197	7.10802	1.17718e-12	4.94521e-11
APALM_V2_EVM.MODEL.SC0A5M3_124_HRSCAF_222.333	Catalase	287.282	1.30631	0.232075	5.62882	1.81451e-08	3.65154e-07
APALM_V2_EVM.MODEL.SC0A5M3_91_HRSCAF_167.354	Layilin	118.245	1.77641	0.255043	6.96516	3.2802e-12	1.28649e-10
APALM_V2_EVM.MODEL.SC0A5M3_14_HRSCAF_24.548	PREDICTED: uncharacterized protein LOC107354065 isoform X11	239.249	-1.10053	0.196145	-5.61079	2.01404e-08	4.00352e-07
APALM_V2_EVM.MODEL.SC0A5M3_337_HRSCAF_586.749	Polycystic kidney disease protein 1-like 2	6.29792	-1.50629	0.328717	-4.58234	4.59812e-06	5.35569e-05
APALM_V2_EVM.MODEL.SC0A5M3_382_HRSCAF_692.2	Putative L-amino-acid oxidase YobN	184.468	-1.67076	0.279347	-5.98095	2.21834e-09	5.38326e-08
APALM_V2_EVM.MODEL.SC0A5M3_13_HRSCAF_21.50	Cholesterol oxidase	558.374	3.56713	0.231154	15.4318	1.00022e-53	2.70116e-50
APALM_V2_EVM.MODEL.SC0A5M3_375_HRSCAF_671.262	uncharacterized protein LOC111335683	73.502	-1.46089	0.188905	-7.73346	1.04665e-14	6.38251e-13
APALM_V2_EVM.MODEL.SC0A5M3_281_HRSCAF_464.679	Low-density lipoprotein receptor-related protein 5	147.466	1.17143	0.206223	5.68039	1.34385e-08	2.76734e-07
APALM_V2_EVM.MODEL.SC0A5M3_361_HRSCAF_634.184	uncharacterized protein LOC110039690	159.688	-1.15295	0.149555	-7.70917	1.26642e-14	7.50484e-13
APALM_V2_EVM.MODEL.SC0A5M3_91_HRSCAF_167.129	Fibrillin-1	298.744	-2.45694	0.297251	-8.26555	1.39058e-16	1.19489e-14
APALM_V2_EVM.MODEL.SC0A5M3_401_HRSCAF_746.1117	hypothetical protein	20.0998	1.62209	0.398172	4.07385	4.62423e-05	0.000406967
APALM_V2_EVM.MODEL.SC0A5M3_307_HRSCAF_512.627	Tropomyosin-1	296.197	1.41231	0.180971	7.80408	5.99393e-15	3.90721e-13
APALM_V2_EVM.MODEL.SC0A5M3_430_HRSCAF_812.136	Origin recognition complex subunit 6	40.1173	1.48519	0.253021	5.86984	4.36204e-09	9.91105e-08
APALM_V2_EVM.MODEL.SC0A5M3_330_HRSCAF_560.208	Fibropellin-1	416.112	1.08964	0.26426	4.12338	3.73355e-05	0.000337537
APALM_V2_EVM.MODEL.SC0A5M3_314_HRSCAF_527.832	Fibropellin-1	10.8881	1.56999	0.37523	4.18406	2.86344e-05	0.000267179
APALM_V2_EVM.MODEL.SC0A5M3_331_HRSCAF_562.479	PREDICTED: uncharacterized protein LOC107338369	3.6932	-1.4484	0.377792	-3.83385	0.000126153	0.000973387
APALM_V2_EVM.MODEL.SC0A5M3_330_HRSCAF_560.209	Sushi, von Willebrand factor type A, EGF and pentraxin domain-containing protein 1	71.3417	1.31133	0.337391	3.88666	0.000101631	0.000810733
APALM_V2_EVM.MODEL.SC0A5M3_424_HRSCAF_798.727	hypothetical protein C008-B2	117.341	2.13611	0.453484	4.71045	2.47172e-06	3.12544e-05
APALM_V2_EVM.MODEL.SC0A5M3_191_HRSCAF_332.42	PREDICTED: neuronal pentraxin-1-like isoform X1	3.77429	1.00045	0.234435	4.26752	1.97657e-05	0.000194914
APALM_V2_EVM.MODEL.SC0A5M3_13_HRSCAF_21.339	Serine/threonine-protein phosphatase 6 regulatory ankyrin repeat subunit B	22.22	-1.11036	0.240009	-4.62631	3.72231e-06	4.4734e-05
APALM_V2_EVM.MODEL.SC0A5M3_44_HRSCAF_77.357	Cadherin EGF LAG seven-pass G-type receptor 1	3.62173	1.85702	0.419711	4.42452	9.66554e-06	0.00010323
APALM_V2_EVM.MODEL.SC0A5M3_151_HRSCAF_267.79	Frizzled-8	90.0196	-1.34609	0.278287	-4.83706	1.31776e-06	1.78062e-05
APALM_V2_EVM.MODEL.SC0A5M3_8_HRSCAF_11.30	Cryptochrome-1	185.757	-1.27895	0.21232	-6.02367	1.70508e-09	4.25236e-08
APALM_V2_EVM.MODEL.SC0A5M3_281_HRSCAF_464.644	Bcl-2-like protein 2	1180.35	1.57792	0.172551	9.14464	5.98275e-20	8.59883e-18
APALM_V2_EVM.MODEL.SC0A5M3_375_HRSCAF_671.13	PREDICTED: uncharacterized protein LOC107349065	108.827	-2.17856	0.548392	-3.97264	7.10805e-05	0.000592986
APALM_V2_EVM.MODEL.SC0A5M3_96_HRSCAF_175.45	PREDICTED: uncharacterized protein LOC107357303 isoform X3	321.762	1.21393	0.142227	8.53522	1.39887e-17	1.43719e-15
APALM_V2_EVM.MODEL.SC0A5M3_424_HRSCAF_798.984	Pancreatic lipase-related protein 2	87.1538	1.55942	0.424487	3.67366	0.000239103	0.0016778
APALM_V2_EVM.MODEL.SC0A5M3_389_HRSCAF_706.31	Nuclease EXOG, mitochondrial	65.2305	-4.22976	0.547225	-7.72947	1.07995e-14	6.54337e-13
APALM_V2_EVM.MODEL.SC0A5M3_337_HRSCAF_586.85	Tenascin-R	43.5322	-1.35226	0.177196	-7.63141	2.32205e-14	1.28727e-12
APALM_V2_EVM.MODEL.SC0A5M3_369_HRSCAF_655.256	Fibropellin-1	29.2213	-1.07734	0.268494	-4.01254	6.00701e-05	0.000510596
APALM_V2_EVM.MODEL.SC0A5M3_171_HRSCAF_300.49	Integrator complex subunit 7	475.775	1.84492	0.190689	9.67502	3.85001e-22	8.08673e-20
APALM_V2_EVM.MODEL.SC0A5M3_337_HRSCAF_586.659	PREDICTED: uncharacterized protein LOC107347166	8.49397	1.52381	0.406639	3.74733	0.000178725	0.00131926
APALM_V2_EVM.MODEL.SC0A5M3_44_HRSCAF_77.366	Histidine ammonia-lyase	305.608	1.1154	0.171743	6.49456	8.32753e-11	2.68183e-09
APALM_V2_EVM.MODEL.SC0A5M3_330_HRSCAF_560.456	PREDICTED: uncharacterized protein LOC107328623 isoform X2	921.288	1.86959	0.248133	7.53466	4.89618e-14	2.52889e-12
APALM_V2_EVM.MODEL.SC0A5M3_1_HRSCAF_1.591	L-tryptophan decarboxylase psiD	13.3646	-1.6108	0.435579	-3.69806	0.000217256	0.0015504
APALM_V2_EVM.MODEL.SC0A5M3_314_HRSCAF_527.219	PREDICTED: uncharacterized protein LOC107339440	5.84176	-1.30653	0.324054	-4.03183	5.53445e-05	0.00047556
APALM_V2_EVM.MODEL.SC0A5M3_390_HRSCAF_714.509	Phosphoenolpyruvate carboxykinase [GTP], mitochondrial	563.977	1.45566	0.189504	7.68145	1.57299e-14	9.1214e-13
APALM_V2_EVM.MODEL.SC0A5M3_91_HRSCAF_167.335	Aspartate 1-decarboxylase	67.0422	-2.18104	0.372376	-5.85708	4.71063e-09	1.05634e-07
APALM_V2_EVM.MODEL.SC0A5M3_331_HRSCAF_562.1085	Choloylglycine hydrolase	656.07	-1.58856	0.198618	-7.99809	1.26368e-15	9.44212e-14
APALM_V2_EVM.MODEL.SC0A5M3_314_HRSCAF_527.524	Complement C2	667.074	-1.13434	0.146162	-7.76086	8.43566e-15	5.28039e-13
APALM_V2_EVM.MODEL.SC0A5M3_281_HRSCAF_464.1181	PREDICTED: uncharacterized protein LOC107345404	37.1273	-2.45772	0.312093	-7.87496	3.40855e-15	2.36894e-13
APALM_V2_EVM.MODEL.SC0A5M3_430_HRSCAF_812.392	Myosin-2 essential light chain	112.423	-1.72284	0.213346	-8.07531	6.7307e-16	5.27807e-14
APALM_V2_EVM.MODEL.SC0A5M3_44_HRSCAF_77.199	Putative aminopeptidase W07G4.4	1947.89	-1.10795	0.0795645	-13.9251	4.4574e-44	7.66024e-41
APALM_V2_EVM.MODEL.SC0A5M3_314_HRSCAF_527.231	ADP-ribosyl cyclase/cyclic ADP-ribose hydrolase	2.66031	-1.17472	0.305807	-3.84138	0.000122343	0.000947854
APALM_V2_EVM.MODEL.SC0A5M3_91_HRSCAF_167.117	PREDICTED: uncharacterized protein LOC107345780	286.703	-1.16189	0.22554	-5.1516	2.58271e-07	4.09594e-06
APALM_V2_EVM.MODEL.SC0A5M3_14_HRSCAF_24.111	PREDICTED: golgin subfamily B member 1-like	8.16332	-1.49792	0.327573	-4.5728	4.81253e-06	5.56769e-05
APALM_V2_EVM.MODEL.SC0A5M3_281_HRSCAF_464.287	C-type mannose receptor 2	101.719	-1.52647	0.183935	-8.29893	1.0505e-16	9.27971e-15
APALM_V2_EVM.MODEL.SC0A5M3_221_HRSCAF_370.359	Alpha-L-fucosidase	1.80256	-1.61586	0.378559	-4.26844	1.96841e-05	0.000194312
APALM_V2_EVM.MODEL.SC0A5M3_307_HRSCAF_512.538	Beta-glucuronidase	4.82744	-2.128	0.357744	-5.94838	2.70815e-09	6.48858e-08
APALM_V2_EVM.MODEL.SC0A5M3_14_HRSCAF_24.236	Chitotriosidase-1	118.321	-1.05902	0.29268	-3.61835	0.000296488	0.00202706
APALM_V2_EVM.MODEL.SC0A5M3_191_HRSCAF_332.30	Phosphatidylinositol 3,4,5-trisphosphate 3-phosphatase and dual-specificity protein phosphatase PTEN	494.961	1.55311	0.253122	6.13583	8.47162e-10	2.22737e-08
APALM_V2_EVM.MODEL.SC0A5M3_401_HRSCAF_746.215	PREDICTED: uncharacterized protein LOC107355653	6.50472	-1.02985	0.202249	-5.092	3.54314e-07	5.38421e-06
APALM_V2_EVM.MODEL.SC0A5M3_401_HRSCAF_746.218	PREDICTED: uncharacterized protein LOC107355653	7.23968	-1.39373	0.267321	-5.2137	1.85109e-07	3.02446e-06
APALM_V2_EVM.MODEL.SC0A5M3_281_HRSCAF_464.323	Basic phospholipase A2 notechis 11'2	85.0075	1.67091	0.19332	8.64324	5.46417e-18	6.04063e-16
APALM_V2_EVM.MODEL.SC0A5M3_24_HRSCAF_39.246	Basic phospholipase A2 S11-61	538.215	-1.13582	0.202245	-5.61609	1.95331e-08	3.89919e-07
APALM_V2_EVM.MODEL.SC0A5M3_84_HRSCAF_150.238	BTB/POZ domain-containing protein 6	9.49473	-1.11046	0.207615	-5.34864	8.86152e-08	1.53546e-06
APALM_V2_EVM.MODEL.SC0A5M3_1_HRSCAF_1.419	Adhesion G protein-coupled receptor L3	85.8147	1.45359	0.276292	5.26108	1.43214e-07	2.38529e-06
APALM_V2_EVM.MODEL.SC0A5M3_79_HRSCAF_143.359	Serine--pyruvate aminotransferase	868.123	1.14908	0.124133	9.25679	2.10679e-20	3.404e-18
APALM_V2_EVM.MODEL.SC0A5M3_161_HRSCAF_285.313	Tyrosine aminotransferase	89.457	-2.01615	0.238112	-8.46724	2.51266e-17	2.4611e-15
APALM_V2_EVM.MODEL.SC0A5M3_161_HRSCAF_285.312	Tyrosine aminotransferase	104.598	-1.7985	0.237583	-7.56996	3.73337e-14	1.99931e-12
APALM_V2_EVM.MODEL.SC0A5M3_337_HRSCAF_586.539	PREDICTED: uncharacterized protein LOC107346295 isoform X2	32.5401	3.00966	0.387964	7.75758	8.65677e-15	5.38315e-13
APALM_V2_EVM.MODEL.SC0A5M3_401_HRSCAF_746.681	Fatty acid synthase	11.75	1.46127	0.251792	5.80347	6.49579e-09	1.41797e-07
APALM_V2_EVM.MODEL.SC0A5M3_337_HRSCAF_586.694	Serine palmitoyltransferase 2	18.4832	2.05215	0.433469	4.73423	2.19885e-06	2.81239e-05
APALM_V2_EVM.MODEL.SC0A5M3_382_HRSCAF_692.242	PREDICTED: uncharacterized protein LOC107358469	3.10959	1.3988	0.427063	3.27541	0.00105509	0.00597706
APALM_V2_EVM.MODEL.SC0A5M3_221_HRSCAF_370.7	PREDICTED: uncharacterized protein LOC107351156	5.46859	-1.26085	0.326587	-3.86069	0.000113065	0.000887988
APALM_V2_EVM.MODEL.SC0A5M3_369_HRSCAF_655.114	Stearoyl-CoA desaturase 5	37.2119	1.41944	0.422725	3.35784	0.000785541	0.00463045
APALM_V2_EVM.MODEL.SC0A5M3_124_HRSCAF_222.249	Prolyl 4-hydroxylase subunit alpha-2	15.3012	-1.50643	0.281598	-5.34958	8.81573e-08	1.53033e-06
APALM_V2_EVM.MODEL.SC0A5M3_424_HRSCAF_798.309	Allene oxide synthase-lipoxygenase protein	60.8246	-1.86146	0.246847	-7.54097	4.66485e-14	2.42265e-12
APALM_V2_EVM.MODEL.SC0A5M3_10_HRSCAF_15.256	Protein Wnt-6	13.224	-1.08229	0.206447	-5.24245	1.58454e-07	2.61153e-06
APALM_V2_EVM.MODEL.SC0A5M3_424_HRSCAF_798.182	Protein Wnt-5a	354.633	1.4718	0.200688	7.33378	2.23753e-13	1.04958e-11
APALM_V2_EVM.MODEL.SC0A5M3_331_HRSCAF_562.1287	Tumor necrosis factor receptor superfamily member 19	6.09777	1.25316	0.349467	3.58592	0.000335886	0.00225243
APALM_V2_EVM.MODEL.SC0A5M3_272_HRSCAF_451.218	Calcium-binding protein CML19	31.141	-1.39268	0.287057	-4.85159	1.22474e-06	1.66897e-05
APALM_V2_EVM.MODEL.SC0A5M3_91_HRSCAF_167.291	Protein Wnt-2b	140.357	1.71672	0.183885	9.33584	1.00193e-20	1.6787e-18
APALM_V2_EVM.MODEL.SC0A5M3_281_HRSCAF_464.510	Endothelin-converting enzyme homolog	191.701	1.1345	0.141925	7.99364	1.31008e-15	9.7503e-14
APALM_V2_EVM.MODEL.SC0A5M3_375_HRSCAF_671.654	Pyridoxine-5'-phosphate oxidase	176.839	-1.08188	0.198004	-5.46391	4.65755e-08	8.58989e-07
APALM_V2_EVM.MODEL.SC0A5M3_281_HRSCAF_464.765	Glutamate dehydrogenase 1, mitochondrial	453.932	1.0387	0.123672	8.39878	4.51158e-17	4.22213e-15
APALM_V2_EVM.MODEL.SC0A5M3_389_HRSCAF_706.131	mucin-19-like	24.543	1.23583	0.200669	6.15855	7.34145e-10	1.96576e-08
APALM_V2_EVM.MODEL.SC0A5M3_330_HRSCAF_560.111	Aldehyde dehydrogenase, dimeric NADP-preferring	42.3918	2.33822	0.303879	7.69457	1.41975e-14	8.33507e-13
APALM_V2_EVM.MODEL.SC0A5M3_91_HRSCAF_167.39	Coagulation factor VIII	2.50868	1.46066	0.366874	3.98138	6.85156e-05	0.000574886
APALM_V2_EVM.MODEL.SC0A5M3_430_HRSCAF_812.353	Tetratricopeptide repeat protein 28	4.46686	-1.20756	0.377808	-3.19622	0.00139239	0.00756722
APALM_V2_EVM.MODEL.SC0A5M3_44_HRSCAF_77.417	LRP2-binding protein	229.214	1.04691	0.110984	9.43301	3.98494e-21	6.97512e-19
APALM_V2_EVM.MODEL.SC0A5M3_337_HRSCAF_586.435	4-coumarate--CoA ligase-like 7	51.2744	1.05607	0.129057	8.18294	2.7701e-16	2.29675e-14
APALM_V2_EVM.MODEL.SC0A5M3_314_HRSCAF_527.678	5' exonuclease Apollo	3.20786	-1.34497	0.356733	-3.77024	0.000163089	0.00121618
APALM_V2_EVM.MODEL.SC0A5M3_124_HRSCAF_222.76	5-hydroxytryptamine receptor 7	20.1505	-1.21991	0.225644	-5.40636	6.43201e-08	1.15361e-06
APALM_V2_EVM.MODEL.SC0A5M3_171_HRSCAF_300.168	Acidic mammalian chitinase	48.4701	-1.45865	0.286054	-5.09923	3.41035e-07	5.20569e-06
APALM_V2_EVM.MODEL.SC0A5M3_314_HRSCAF_527.576	Acidic skeletal organic matrix protein	316.683	-1.99751	0.228271	-8.75059	2.12231e-18	2.44635e-16
APALM_V2_EVM.MODEL.SC0A5M3_314_HRSCAF_527.583	Acid-sensing ion channel 4	29.497	1.06769	0.214761	4.97155	6.6421e-07	9.5195e-06
APALM_V2_EVM.MODEL.SC0A5M3_390_HRSCAF_714.446	Activating transcription factor 7-interacting protein 1	19.1621	1.27755	0.198451	6.43763	1.2135e-10	3.76066e-09
APALM_V2_EVM.MODEL.SC0A5M3_369_HRSCAF_655.107	Acyl-CoA desaturase	290.178	-1.12113	0.156088	-7.18271	6.83409e-13	3.00098e-11
APALM_V2_EVM.MODEL.SC0A5M3_44_HRSCAF_77.600	Adenosine receptor A2a	85.5686	1.52953	0.23388	6.53982	6.15945e-11	2.02501e-09
APALM_V2_EVM.MODEL.SC0A5M3_84_HRSCAF_150.157	Adenosine receptor A3	9.47406	1.85199	0.246606	7.50992	5.91657e-14	3.02289e-12
APALM_V2_EVM.MODEL.SC0A5M3_314_HRSCAF_527.362	Adenosine receptor A3	8.39297	-1.44238	0.290643	-4.96274	6.95072e-07	9.94673e-06
APALM_V2_EVM.MODEL.SC0A5M3_10_HRSCAF_15.165	Adhesion G protein-coupled receptor B3	7.9011	-1.19453	0.234559	-5.09266	3.53078e-07	5.36973e-06
APALM_V2_EVM.MODEL.SC0A5M3_337_HRSCAF_586.357	Adhesion G-protein coupled receptor D1	35.3351	-1.7487	0.275371	-6.35033	2.14851e-10	6.36605e-09
APALM_V2_EVM.MODEL.SC0A5M3_307_HRSCAF_512.886	Adhesion G-protein coupled receptor D1	13.6122	-1.26881	0.214191	-5.92371	3.14752e-09	7.43759e-08
APALM_V2_EVM.MODEL.SC0A5M3_20_HRSCAF_34.42	Aerolysin	6.10876	-1.83151	0.479528	-3.8194	0.000133776	0.00102468
APALM_V2_EVM.MODEL.SC0A5M3_79_HRSCAF_143.99	Afadin	53.2109	1.11579	0.208573	5.34966	8.81188e-08	1.53033e-06
APALM_V2_EVM.MODEL.SC0A5M3_272_HRSCAF_451.70	Aggrecan core protein	194.654	2.0662	0.187233	11.0355	2.57658e-28	1.18799e-25
APALM_V2_EVM.MODEL.SC0A5M3_302_HRSCAF_500.6	Allene oxide synthase, chloroplastic	123.735	1.48547	0.18856	7.87793	3.32855e-15	2.32188e-13
APALM_V2_EVM.MODEL.SC0A5M3_281_HRSCAF_464.42	Allene oxide synthase-lipoxygenase protein	258.416	-1.03871	0.156317	-6.64486	3.03495e-11	1.04886e-09
APALM_V2_EVM.MODEL.SC0A5M3_369_HRSCAF_655.324	Alpha-1A adrenergic receptor	50.9503	1.22619	0.24617	4.98105	6.32392e-07	9.09105e-06
APALM_V2_EVM.MODEL.SC0A5M3_44_HRSCAF_77.528	Alpha-2A adrenergic receptor	4.41339	1.36478	0.342828	3.98094	6.86446e-05	0.000575713
APALM_V2_EVM.MODEL.SC0A5M3_13_HRSCAF_21.48	Amiloride-sensitive sodium channel subunit alpha	2.5933	-1.03793	0.297096	-3.49357	0.000476601	0.00303254
APALM_V2_EVM.MODEL.SC0A5M3_369_HRSCAF_655.148	Amino acid transporter AVT1I	5.47612	1.57126	0.364827	4.30686	1.65587e-05	0.000165447
APALM_V2_EVM.MODEL.SC0A5M3_4_HRSCAF_4.194	AN1-type zinc finger protein 2B	139.174	2.25203	0.297818	7.56176	3.97649e-14	2.11542e-12
APALM_V2_EVM.MODEL.SC0A5M3_272_HRSCAF_451.108	Angiopoietin-1 receptor	27.9203	3.60286	0.693614	5.19433	2.0546e-07	3.33678e-06
APALM_V2_EVM.MODEL.SC0A5M3_221_HRSCAF_370.387	Angiopoietin-related protein 7	40.0318	-1.01304	0.184928	-5.47803	4.3008e-08	7.99432e-07
APALM_V2_EVM.MODEL.SC0A5M3_91_HRSCAF_167.228	Ankyrin repeat and SOCS box protein 3	42.1606	1.65203	0.248576	6.64598	3.01197e-11	1.04474e-09
APALM_V2_EVM.MODEL.SC0A5M3_430_HRSCAF_812.98	Ankyrin repeat domain-containing protein 60	622.071	1.73817	0.194455	8.93866	3.9392e-19	5.03153e-17
APALM_V2_EVM.MODEL.SC0A5M3_390_HRSCAF_714.301	Ankyrin repeat domain-containing protein 60	20.2965	1.31697	0.168883	7.7981	6.28471e-15	4.0687e-13
APALM_V2_EVM.MODEL.SC0A5M3_401_HRSCAF_746.430	Ankyrin repeat domain-containing protein 63	12.3541	-1.17139	0.209958	-5.57914	2.41705e-08	4.75875e-07
APALM_V2_EVM.MODEL.SC0A5M3_84_HRSCAF_150.20	Ankyrin-3	8.23996	1.97237	0.354676	5.56106	2.68145e-08	5.21503e-07
APALM_V2_EVM.MODEL.SC0A5M3_281_HRSCAF_464.940	Ankyrin-3	1.96791	1.5244	0.418946	3.63866	0.000274065	0.00189016
APALM_V2_EVM.MODEL.SC0A5M3_401_HRSCAF_746.133	Anoctamin-5	19.1199	-1.11176	0.185953	-5.97874	2.24867e-09	5.44288e-08
APALM_V2_EVM.MODEL.SC0A5M3_79_HRSCAF_143.635	Antho-RFamide neuropeptides	245.598	-1.03069	0.188651	-5.46348	4.66902e-08	8.59443e-07
APALM_V2_EVM.MODEL.SC0A5M3_14_HRSCAF_24.256	Apolipophorins	745.116	1.58494	0.261349	6.06448	1.3238e-09	3.36359e-08
APALM_V2_EVM.MODEL.SC0A5M3_91_HRSCAF_167.120	Apolipoprotein L3	16.86	-1.21232	0.291963	-4.15231	3.29129e-05	0.000302179
APALM_V2_EVM.MODEL.SC0A5M3_91_HRSCAF_167.119	Apolipoprotein L3	97.3219	-1.24446	0.242497	-5.13187	2.86882e-07	4.47461e-06
APALM_V2_EVM.MODEL.SC0A5M3_427_HRSCAF_802.246	Arrestin domain-containing protein 3	3.1634	-1.68909	0.305288	-5.53277	3.15205e-08	6.03711e-07
APALM_V2_EVM.MODEL.SC0A5M3_44_HRSCAF_77.436	Arylsulfatase I	5.05112	-1.90547	0.308413	-6.17832	6.4786e-10	1.75965e-08
APALM_V2_EVM.MODEL.SC0A5M3_331_HRSCAF_562.683	Aspartate 1-decarboxylase	24.9758	4.15619	0.585284	7.10116	1.23718e-12	5.16963e-11
APALM_V2_EVM.MODEL.SC0A5M3_424_HRSCAF_798.523	Bactericidal permeability-increasing protein	19.708	-2.47105	0.317371	-7.786	6.91664e-15	4.43228e-13
APALM_V2_EVM.MODEL.SC0A5M3_79_HRSCAF_143.619	BAG family molecular chaperone regulator 3	6648.08	1.18124	0.262753	4.49562	6.9367e-06	7.72725e-05
APALM_V2_EVM.MODEL.SC0A5M3_369_HRSCAF_655.173	Battenin	9.07558	2.66889	0.402058	6.63809	3.17773e-11	1.09329e-09
APALM_V2_EVM.MODEL.SC0A5M3_430_HRSCAF_812.233	Beta,beta-carotene 15,15'-dioxygenase	50.5142	1.61334	0.239528	6.73551	1.63356e-11	5.85973e-10
APALM_V2_EVM.MODEL.SC0A5M3_314_HRSCAF_527.802	Beta-2 adrenergic receptor	13.0411	-1.73859	0.261927	-6.63768	3.18654e-11	1.09329e-09
APALM_V2_EVM.MODEL.SC0A5M3_13_HRSCAF_21.222	Beta-2 adrenergic receptor	24.3512	-1.58049	0.257624	-6.1349	8.5215e-10	2.23737e-08
APALM_V2_EVM.MODEL.SC0A5M3_13_HRSCAF_21.223	Beta-2 adrenergic receptor	11.9011	-1.02182	0.262451	-3.89338	9.88558e-05	0.000790512
APALM_V2_EVM.MODEL.SC0A5M3_424_HRSCAF_798.321	Beta-galactosidase	17.4427	-1.37819	0.26972	-5.10972	3.22634e-07	4.94653e-06
APALM_V2_EVM.MODEL.SC0A5M3_424_HRSCAF_798.320	Beta-galactosidase	8.48703	-1.28867	0.320597	-4.01958	5.83015e-05	0.000497352
APALM_V2_EVM.MODEL.SC0A5M3_330_HRSCAF_560.332	Betaine--homocysteine S-methyltransferase 1	86.3798	1.0001	0.22352	4.4743	7.66625e-06	8.42084e-05
APALM_V2_EVM.MODEL.SC0A5M3_124_HRSCAF_222.82	Bifunctional arginine demethylase and lysyl-hydroxylase PSR	9.58837	2.46229	0.341097	7.21874	5.24718e-13	2.33945e-11
APALM_V2_EVM.MODEL.SC0A5M3_221_HRSCAF_370.469	Bifunctional TH2 protein, mitochondrial	21.8605	-1.13184	0.206715	-5.47538	4.36578e-08	8.10713e-07
APALM_V2_EVM.MODEL.SC0A5M3_424_HRSCAF_798.885	Blastula protease 10	1.67648	-1.96565	0.535133	-3.6732	0.000239527	0.00167829
APALM_V2_EVM.MODEL.SC0A5M3_124_HRSCAF_222.235	Bone morphogenetic protein 1	8.13879	-1.14367	0.181115	-6.31461	2.70844e-10	7.88912e-09
APALM_V2_EVM.MODEL.SC0A5M3_124_HRSCAF_222.18	Bone morphogenetic protein 1	5.88883	-1.81304	0.395174	-4.58796	4.47601e-06	5.24254e-05
APALM_V2_EVM.MODEL.SC0A5M3_314_HRSCAF_527.559	Bone morphogenetic protein 8A	39.2409	-1.31892	0.192462	-6.8529	7.23692e-12	2.73068e-10
APALM_V2_EVM.MODEL.SC0A5M3_337_HRSCAF_586.218	Brain-enriched guanylate kinase-associated protein	320.079	2.11186	0.167078	12.64	1.27047e-36	1.41276e-33
APALM_V2_EVM.MODEL.SC0A5M3_281_HRSCAF_464.809	Brevican core protein	89.5843	2.9843	0.621205	4.80405	1.55486e-06	2.05834e-05
APALM_V2_EVM.MODEL.SC0A5M3_79_HRSCAF_143.484	Brevican core protein (Fragment)	15.43	1.47322	0.316764	4.65086	3.30552e-06	4.02625e-05
APALM_V2_EVM.MODEL.SC0A5M3_10_HRSCAF_15.89	BTB and MATH domain-containing protein 15	14.5823	-1.28622	0.257832	-4.98861	6.08166e-07	8.78399e-06
APALM_V2_EVM.MODEL.SC0A5M3_10_HRSCAF_15.87	BTB and MATH domain-containing protein 36	50.5397	-1.02263	0.329336	-3.10512	0.00190199	0.00981577
APALM_V2_EVM.MODEL.SC0A5M3_124_HRSCAF_222.220	BTB/POZ domain-containing protein 6	11.8193	-1.06655	0.242933	-4.39031	1.13187e-05	0.000118937
APALM_V2_EVM.MODEL.SC0A5M3_401_HRSCAF_746.1116	Cadherin EGF LAG seven-pass G-type receptor 3	29.6189	1.72723	0.241822	7.14258	9.15979e-13	3.93856e-11
APALM_V2_EVM.MODEL.SC0A5M3_171_HRSCAF_300.181	Calcium/calmodulin-dependent protein kinase type II alpha chain	60.3037	1.08098	0.275751	3.92011	8.85076e-05	0.000719943
APALM_V2_EVM.MODEL.SC0A5M3_272_HRSCAF_451.219	Calcium-dependent protein kinase 21	46.6149	2.22324	0.287529	7.73222	1.05687e-14	6.42413e-13
APALM_V2_EVM.MODEL.SC0A5M3_431_HRSCAF_813.69	Calmodulin	172.517	1.39981	0.182607	7.66572	1.77827e-14	1.0095e-12
APALM_V2_EVM.MODEL.SC0A5M3_1_HRSCAF_1.89	Calmodulin	3.42144	2.37618	0.501662	4.73661	2.17324e-06	2.78596e-05
APALM_V2_EVM.MODEL.SC0A5M3_14_HRSCAF_24.679	Calumenin-B	556.538	1.01861	0.194225	5.24449	1.56718e-07	2.58743e-06
APALM_V2_EVM.MODEL.SC0A5M3_13_HRSCAF_21.193	Cannabinoid receptor type 1A	15.075	1.42037	0.262988	5.40091	6.63044e-08	1.18471e-06
APALM_V2_EVM.MODEL.SC0A5M3_44_HRSCAF_77.405	Carbohydrate sulfotransferase 11	18.7647	1.01755	0.291972	3.4851	0.000491946	0.00311029
APALM_V2_EVM.MODEL.SC0A5M3_314_HRSCAF_527.608	Carbohydrate sulfotransferase 14	11.0555	-3.76735	0.548821	-6.86444	6.67525e-12	2.52884e-10
APALM_V2_EVM.MODEL.SC0A5M3_272_HRSCAF_451.242	Carbohydrate sulfotransferase 3	23.7404	1.0636	0.201943	5.26682	1.38805e-07	2.31594e-06
APALM_V2_EVM.MODEL.SC0A5M3_330_HRSCAF_560.252	Carnitine O-palmitoyltransferase 2, mitochondrial	64.074	1.64874	0.280685	5.87397	4.25469e-09	9.69044e-08
APALM_V2_EVM.MODEL.SC0A5M3_307_HRSCAF_512.581	Caspase-3	304.931	1.0657	0.20319	5.24483	1.56423e-07	2.5848e-06
APALM_V2_EVM.MODEL.SC0A5M3_368_HRSCAF_652.6	Cathepsin K	6.99699	-1.61865	0.249997	-6.47467	9.50208e-11	3.00471e-09
APALM_V2_EVM.MODEL.SC0A5M3_307_HRSCAF_512.217	Cathepsin L2	2.2906	-2.36635	0.395735	-5.97963	2.23638e-09	5.42007e-08
APALM_V2_EVM.MODEL.SC0A5M3_331_HRSCAF_562.956	Cation-dependent mannose-6-phosphate receptor	62.2418	-1.04871	0.146648	-7.15121	8.60183e-13	3.71254e-11
APALM_V2_EVM.MODEL.SC0A5M3_347_HRSCAF_602.6	Cation-dependent mannose-6-phosphate receptor	9.06401	1.05181	0.238572	4.40877	1.03958e-05	0.000110034
APALM_V2_EVM.MODEL.SC0A5M3_79_HRSCAF_143.851	Cationic amino acid transporter 2	56.9579	-1.16894	0.235859	-4.95611	7.1919e-07	1.02531e-05
APALM_V2_EVM.MODEL.SC0A5M3_281_HRSCAF_464.1078	Cell surface hyaluronidase	15.3287	-3.21211	0.572353	-5.61211	1.99874e-08	3.97728e-07
APALM_V2_EVM.MODEL.SC0A5M3_307_HRSCAF_512.239	Cephalotoxin-like protein (Fragment)	101.25	1.49403	0.236326	6.3219	2.58371e-10	7.57248e-09
APALM_V2_EVM.MODEL.SC0A5M3_307_HRSCAF_512.238	Cephalotoxin-like protein (Fragment)	69.0234	3.22071	0.584098	5.51398	3.50804e-08	6.62497e-07
APALM_V2_EVM.MODEL.SC0A5M3_13_HRSCAF_21.26	Cholesterol oxidase	73.0139	1.69394	0.476682	3.5536	0.000380002	0.00250385
APALM_V2_EVM.MODEL.SC0A5M3_361_HRSCAF_634.205	Chordin-like protein 1	150.564	-1.86784	0.229214	-8.14886	3.67365e-16	2.99339e-14
APALM_V2_EVM.MODEL.SC0A5M3_14_HRSCAF_24.262	Coadhesin (Fragment)	96.0275	1.36501	0.27886	4.89495	9.83311e-07	1.3668e-05
APALM_V2_EVM.MODEL.SC0A5M3_84_HRSCAF_150.435	Coadhesin (Fragment)	14.8817	1.07288	0.331502	3.23641	0.00121043	0.00672998
APALM_V2_EVM.MODEL.SC0A5M3_430_HRSCAF_812.211	Collagen alpha-1(I) chain	166.761	-1.80961	0.228163	-7.93119	2.17062e-15	1.5543e-13
APALM_V2_EVM.MODEL.SC0A5M3_375_HRSCAF_671.407	Collagen alpha-1(I) chain	48.7667	-3.426	0.391739	-8.74563	2.21773e-18	2.52554e-16
APALM_V2_EVM.MODEL.SC0A5M3_430_HRSCAF_812.212	Collagen alpha-1(III) chain	184.982	-1.87584	0.218308	-8.5926	8.50236e-18	9.08072e-16
APALM_V2_EVM.MODEL.SC0A5M3_337_HRSCAF_586.541	Collagen alpha-1(VI) chain	32.0652	3.46711	0.3914	8.85822	8.13004e-19	9.72723e-17
APALM_V2_EVM.MODEL.SC0A5M3_151_HRSCAF_267.38	Collagen alpha-1(VII) chain	1054.58	-1.04995	0.185319	-5.66564	1.46475e-08	2.99996e-07
APALM_V2_EVM.MODEL.SC0A5M3_389_HRSCAF_706.109	Collagen alpha-1(VII) chain	10.716	4.72064	0.496975	9.49874	2.12438e-21	3.86147e-19
APALM_V2_EVM.MODEL.SC0A5M3_430_HRSCAF_812.215	Collagen alpha-1(X) chain	34.4413	-1.84132	0.231568	-7.95154	1.84213e-15	1.34454e-13
APALM_V2_EVM.MODEL.SC0A5M3_79_HRSCAF_143.652	Collagen alpha-1(XII) chain	17.1854	-3.54354	0.492534	-7.1945	6.26902e-13	2.76891e-11
APALM_V2_EVM.MODEL.SC0A5M3_272_HRSCAF_451.257	Collagen alpha-1(XIV) chain	200.862	-2.76473	0.267037	-10.3534	4.04035e-25	1.27298e-22
APALM_V2_EVM.MODEL.SC0A5M3_79_HRSCAF_143.644	Collagen alpha-1(XIV) chain	175.557	3.29329	0.386477	8.52132	1.57744e-17	1.58617e-15
APALM_V2_EVM.MODEL.SC0A5M3_375_HRSCAF_671.411	Collagen alpha-1(XVII) chain	10.796	-4.10284	0.470525	-8.71971	2.78908e-18	3.11981e-16
APALM_V2_EVM.MODEL.SC0A5M3_375_HRSCAF_671.392	Collagen alpha-1(XVII) chain	323.811	-1.34744	0.204226	-6.59779	4.17331e-11	1.40879e-09
APALM_V2_EVM.MODEL.SC0A5M3_375_HRSCAF_671.148	Collagen alpha-1(XVII) chain	85.8267	-2.04352	0.216986	-9.41778	4.60716e-21	7.99025e-19
APALM_V2_EVM.MODEL.SC0A5M3_331_HRSCAF_562.1037	Collagen alpha-1(XVII) chain	364.205	-1.18844	0.234637	-5.06501	4.08381e-07	6.09316e-06
APALM_V2_EVM.MODEL.SC0A5M3_1_HRSCAF_1.607	Collagen alpha-1(XVII) chain	30.9541	-1.97225	0.254672	-7.74426	9.61396e-15	5.88163e-13
APALM_V2_EVM.MODEL.SC0A5M3_79_HRSCAF_143.779	Collagen alpha-1(XXI) chain	7.29113	-1.00974	0.263771	-3.8281	0.000129138	0.000991801
APALM_V2_EVM.MODEL.SC0A5M3_369_HRSCAF_655.135	Collagen alpha-1(XXI) chain	25.5778	1.54151	0.357236	4.3151	1.59529e-05	0.000160412
APALM_V2_EVM.MODEL.SC0A5M3_361_HRSCAF_634.60	Collagen alpha-1(XXI) chain	62.0126	-2.20919	0.218862	-10.094	5.87278e-24	1.68211e-21
APALM_V2_EVM.MODEL.SC0A5M3_401_HRSCAF_746.1176	Collagen alpha-1(XXI) chain	6.30473	2.29766	0.449931	5.10671	3.27819e-07	5.01789e-06
APALM_V2_EVM.MODEL.SC0A5M3_430_HRSCAF_812.214	Collagen alpha-1(XXVII) chain A	12.865	-2.68649	0.467969	-5.74075	9.4258e-09	2.00208e-07
APALM_V2_EVM.MODEL.SC0A5M3_314_HRSCAF_527.194	Collagen alpha-1(XXVII) chain B	1841.79	-1.09954	0.15075	-7.2938	3.01325e-13	1.38933e-11
APALM_V2_EVM.MODEL.SC0A5M3_331_HRSCAF_562.1060	Collagen alpha-2(I) chain	3529.42	-1.27017	0.162239	-7.82899	4.91791e-15	3.29675e-13
APALM_V2_EVM.MODEL.SC0A5M3_375_HRSCAF_671.417	Collagen alpha-2(IX) chain	962.987	-1.36172	0.268154	-5.07814	3.81148e-07	5.74579e-06
APALM_V2_EVM.MODEL.SC0A5M3_375_HRSCAF_671.410	Collagen alpha-2(IX) chain	904.553	-1.06254	0.258634	-4.10829	3.98607e-05	0.000357121
APALM_V2_EVM.MODEL.SC0A5M3_291_HRSCAF_478.7	Collagen alpha-3(VI) chain	103.018	-1.07626	0.229986	-4.67967	2.87332e-06	3.57115e-05
APALM_V2_EVM.MODEL.SC0A5M3_79_HRSCAF_143.645	Collagen alpha-3(VI) chain	3.79863	-1.44589	0.40246	-3.59263	0.000327352	0.00220223
APALM_V2_EVM.MODEL.SC0A5M3_307_HRSCAF_512.814	Collagen alpha-4(VI) chain	39.403	-1.46472	0.188666	-7.76355	8.25848e-15	5.22135e-13
APALM_V2_EVM.MODEL.SC0A5M3_4_HRSCAF_4.335	Collagen alpha-4(VI) chain	53.0978	-1.25852	0.243974	-5.15844	2.49021e-07	3.97257e-06
APALM_V2_EVM.MODEL.SC0A5M3_307_HRSCAF_512.616	Collagen alpha-6(VI) chain	143.58	-1.18485	0.170583	-6.94588	3.76096e-12	1.4599e-10
APALM_V2_EVM.MODEL.SC0A5M3_20_HRSCAF_34.102	Collagen triple helix repeat-containing protein 1	263.402	1.72074	0.461855	3.72571	0.00019477	0.00141776
APALM_V2_EVM.MODEL.SC0A5M3_337_HRSCAF_586.551	Complement C1q subcomponent subunit B	7.46923	1.47834	0.39133	3.77775	0.000158254	0.00118246
APALM_V2_EVM.MODEL.SC0A5M3_161_HRSCAF_285.678	Complement factor B	3.43774	-1.21691	0.329294	-3.69551	0.000219443	0.00156306
APALM_V2_EVM.MODEL.SC0A5M3_430_HRSCAF_812.206	Conodipine-M alpha chain	402.443	1.12006	0.243431	4.60114	4.20179e-06	4.95204e-05
APALM_V2_EVM.MODEL.SC0A5M3_124_HRSCAF_222.329	Contactin-associated protein 1	2.81806	-1.06174	0.310838	-3.41573	0.000636102	0.00388275
APALM_V2_EVM.MODEL.SC0A5M3_375_HRSCAF_671.526	Contactin-associated protein 1	6.06393	-1.12845	0.296196	-3.8098	0.000139077	0.00105979
APALM_V2_EVM.MODEL.SC0A5M3_124_HRSCAF_222.311	Contactin-associated protein 1	2.35491	-1.55639	0.357071	-4.35876	1.30804e-05	0.000135195
APALM_V2_EVM.MODEL.SC0A5M3_116_HRSCAF_212.1	Contactin-associated protein-like 2	29.4313	1.02076	0.261531	3.90302	9.50009e-05	0.000764537
APALM_V2_EVM.MODEL.SC0A5M3_79_HRSCAF_143.691	Contactin-associated protein-like 2	17.2279	2.32115	0.443474	5.234	1.65879e-07	2.72913e-06
APALM_V2_EVM.MODEL.SC0A5M3_424_HRSCAF_798.1109	Contactin-associated protein-like 2	14.4329	1.1727	0.374533	3.13109	0.00174158	0.00910142
APALM_V2_EVM.MODEL.SC0A5M3_424_HRSCAF_798.1122	Contactin-associated protein-like 2	8.62426	-1.58735	0.286129	-5.54767	2.89504e-08	5.60737e-07
APALM_V2_EVM.MODEL.SC0A5M3_390_HRSCAF_714.97	Core-binding factor subunit beta	312.179	1.75139	0.194539	9.00279	2.20058e-19	2.90907e-17
APALM_V2_EVM.MODEL.SC0A5M3_307_HRSCAF_512.218	Counting factor associated protein D	2.94571	-1.62442	0.308082	-5.27267	1.34452e-07	2.25126e-06
APALM_V2_EVM.MODEL.SC0A5M3_307_HRSCAF_512.228	Counting factor associated protein D	1714.68	-1.09683	0.137027	-8.00448	1.19972e-15	8.99977e-14
APALM_V2_EVM.MODEL.SC0A5M3_401_HRSCAF_746.1046	C-type lectin domain family 17, member A	23.905	-1.91197	0.243625	-7.84798	4.22788e-15	2.88534e-13
APALM_V2_EVM.MODEL.SC0A5M3_401_HRSCAF_746.1047	C-type lectin domain family 17, member A	2.0311	-2.39875	0.392533	-6.11095	9.90425e-10	2.56128e-08
APALM_V2_EVM.MODEL.SC0A5M3_322_HRSCAF_543.470	C-type lectin domain family 4 member E	41.314	3.10856	0.38109	8.15703	3.43362e-16	2.80992e-14
APALM_V2_EVM.MODEL.SC0A5M3_84_HRSCAF_150.409	C-type lectin domain family 4 member M	13.4553	-3.68749	0.624719	-5.90264	3.57741e-09	8.32849e-08
APALM_V2_EVM.MODEL.SC0A5M3_382_HRSCAF_692.450	CUB and peptidase domain-containing protein 2 (Fragment)	5922.3	-2.36388	0.426701	-5.5399	3.0265e-08	5.82617e-07
APALM_V2_EVM.MODEL.SC0A5M3_314_HRSCAF_527.547	CUB and sushi domain-containing protein 3	167.567	1.79478	0.287136	6.25065	4.08738e-10	1.15153e-08
APALM_V2_EVM.MODEL.SC0A5M3_330_HRSCAF_560.79	Cyclic GMP-AMP synthase	20.231	-1.16483	0.167955	-6.9354	4.05063e-12	1.56591e-10
APALM_V2_EVM.MODEL.SC0A5M3_44_HRSCAF_77.799	Cyclic GMP-AMP synthase	3.77435	-1.08131	0.326965	-3.30711	0.000942634	0.0054097
APALM_V2_EVM.MODEL.SC0A5M3_375_HRSCAF_671.588	Cyclic nucleotide-binding domain-containing protein 2	45.5939	1.2903	0.205782	6.27026	3.60438e-10	1.02616e-08
APALM_V2_EVM.MODEL.SC0A5M3_375_HRSCAF_671.488	cysteine-rich protein	54.2499	-1.6987	0.385232	-4.40955	1.03588e-05	0.000109705
APALM_V2_EVM.MODEL.SC0A5M3_430_HRSCAF_812.322	Cytochrome P450 1A1	201.366	-1.65329	0.211448	-7.81891	5.32838e-15	3.54675e-13
APALM_V2_EVM.MODEL.SC0A5M3_375_HRSCAF_671.389	Cytochrome P450 3A24	36.5317	1.78214	0.241156	7.38996	1.46872e-13	7.10095e-12
APALM_V2_EVM.MODEL.SC0A5M3_84_HRSCAF_150.387	Cytosolic Fe-S cluster assembly factor NBP35	149.425	1.03053	0.179889	5.72869	1.01207e-08	2.14007e-07
APALM_V2_EVM.MODEL.SC0A5M3_44_HRSCAF_77.170	D(1A) dopamine receptor	20.6699	1.12719	0.216377	5.20937	1.89481e-07	3.09322e-06
APALM_V2_EVM.MODEL.SC0A5M3_271_HRSCAF_450.82	D(2) dopamine receptor A	46.4131	5.20688	0.44364	11.7367	8.26072e-32	5.20536e-29
APALM_V2_EVM.MODEL.SC0A5M3_12_HRSCAF_20.28	D(5)-like dopamine receptor	180.829	1.10741	0.173768	6.37288	1.85508e-10	5.54005e-09
APALM_V2_EVM.MODEL.SC0A5M3_307_HRSCAF_512.469	D-amino-acid oxidase	203.154	6.21945	0.48128	12.9227	3.35113e-38	4.52499e-35
APALM_V2_EVM.MODEL.SC0A5M3_307_HRSCAF_512.278	DBH-like monooxygenase protein 1 homolog	79.3592	1.02136	0.252875	4.03899	5.36815e-05	0.000462743
APALM_V2_EVM.MODEL.SC0A5M3_124_HRSCAF_222.543	Deformed epidermal autoregulatory factor 1	1267.43	2.80738	0.222316	12.6279	1.48242e-36	1.55687e-33
APALM_V2_EVM.MODEL.SC0A5M3_91_HRSCAF_167.102	Dehydrogenase/reductase SDR family member on chromosome X	19.0804	1.84836	0.399906	4.62198	3.8009e-06	4.5476e-05
APALM_V2_EVM.MODEL.SC0A5M3_86_HRSCAF_153.9	Deleted in malignant brain tumors 1 protein	5.64266	-1.28282	0.269314	-4.76328	1.90473e-06	2.46792e-05
APALM_V2_EVM.MODEL.SC0A5M3_281_HRSCAF_464.750	Deleted in malignant brain tumors 1 protein	29.6204	-1.2098	0.156778	-7.71662	1.19457e-14	7.16892e-13
APALM_V2_EVM.MODEL.SC0A5M3_375_HRSCAF_671.445	Deleted in malignant brain tumors 1 protein	68.017	-1.28186	0.217613	-5.89054	3.84947e-09	8.90701e-08
APALM_V2_EVM.MODEL.SC0A5M3_389_HRSCAF_706.49	Deleted in malignant brain tumors 1 protein	10.3269	2.25774	0.316629	7.13057	9.9956e-13	4.24622e-11
APALM_V2_EVM.MODEL.SC0A5M3_78_HRSCAF_140.35	Demethyl-4-deoxygadusol synthase	161.892	-1.98832	0.324436	-6.12854	8.86872e-10	2.3253e-08
APALM_V2_EVM.MODEL.SC0A5M3_424_HRSCAF_798.827	Diencephalon/mesencephalon homeobox protein 1-B	40.865	1.86642	0.208114	8.96826	3.01243e-19	3.90047e-17
APALM_V2_EVM.MODEL.SC0A5M3_361_HRSCAF_634.447	Dimethlysulfonioproprionate lyase 7	10.2224	4.73576	0.919896	5.14815	2.63066e-07	4.16151e-06
APALM_V2_EVM.MODEL.SC0A5M3_161_HRSCAF_285.250	Dimethlysulfonioproprionate lyase 7	5031.64	1.39086	0.178277	7.8017	6.10793e-15	3.96785e-13
APALM_V2_EVM.MODEL.SC0A5M3_44_HRSCAF_77.707	Disintegrin and metalloproteinase domain-containing protein 9	28.0483	-2.10344	0.389661	-5.39812	6.73423e-08	1.20211e-06
APALM_V2_EVM.MODEL.SC0A5M3_272_HRSCAF_451.278	Disintegrin and metalloproteinase domain-containing protein 9	60.7656	-1.21472	0.263438	-4.61103	4.00678e-06	4.75182e-05
APALM_V2_EVM.MODEL.SC0A5M3_314_HRSCAF_527.62	Disrupted in renal carcinoma protein 2 homolog	10.0026	-1.62177	0.249915	-6.48927	8.62551e-11	2.76836e-09
APALM_V2_EVM.MODEL.SC0A5M3_84_HRSCAF_150.430	DNA repair protein complementing XP-C cells homolog	160.754	-1.09944	0.193124	-5.69291	1.24894e-08	2.59166e-07
APALM_V2_EVM.MODEL.SC0A5M3_221_HRSCAF_370.18	DNA topoisomerase 3-alpha	23.6779	-1.03444	0.23931	-4.32259	1.54205e-05	0.000156087
APALM_V2_EVM.MODEL.SC0A5M3_79_HRSCAF_143.615	DnaJ homolog subfamily B member 5	347.208	1.65012	0.238393	6.92186	4.45765e-12	1.71624e-10
APALM_V2_EVM.MODEL.SC0A5M3_330_HRSCAF_560.156	Doublesex-and mab-3-related transcription factor A2	128.705	1.77381	0.183659	9.65821	4.53716e-22	9.11444e-20
APALM_V2_EVM.MODEL.SC0A5M3_124_HRSCAF_222.232	Dynamin	3.72608	-1.69912	0.414528	-4.09892	4.15089e-05	0.000370134
APALM_V2_EVM.MODEL.SC0A5M3_390_HRSCAF_714.443	E3 ubiquitin-protein ligase HERC2	111.388	-1.3305	0.299259	-4.44599	8.74885e-06	9.46698e-05
APALM_V2_EVM.MODEL.SC0A5M3_272_HRSCAF_451.299	E3 ubiquitin-protein ligase TRIM56	5.19245	-1.71411	0.361749	-4.7384	2.15408e-06	2.76448e-05
APALM_V2_EVM.MODEL.SC0A5M3_14_HRSCAF_24.681	E3 ubiquitin-protein ligase TRIM56	210.454	1.19029	0.171885	6.92495	4.36134e-12	1.68259e-10
APALM_V2_EVM.MODEL.SC0A5M3_327_HRSCAF_556.37	E3 ubiquitin-protein ligase TRIM71	8.90143	-1.10249	0.212718	-5.18284	2.18533e-07	3.53997e-06
APALM_V2_EVM.MODEL.SC0A5M3_272_HRSCAF_451.378	E3 ubiquitin-protein ligase TRIM71	13.9199	-1.03668	0.278175	-3.7267	0.000194001	0.0014143
APALM_V2_EVM.MODEL.SC0A5M3_390_HRSCAF_714.257	E3 ubiquitin-protein ligase TRIM71	10.459	-1.28898	0.410725	-3.13832	0.00169922	0.00892774
APALM_V2_EVM.MODEL.SC0A5M3_272_HRSCAF_451.310	E3 ubiquitin-protein ligase TRIM71	17.9568	-1.19773	0.325555	-3.67904	0.000234112	0.0016489
APALM_V2_EVM.MODEL.SC0A5M3_331_HRSCAF_562.775	E3 ubiquitin-protein ligase TRIM71	18.6217	-1.27109	0.178193	-7.13326	9.80175e-13	4.17325e-11
APALM_V2_EVM.MODEL.SC0A5M3_390_HRSCAF_714.146	E3 ubiquitin-protein ligase TRIM71	3.31176	-1.38824	0.358455	-3.87284	0.000107575	0.000849812
APALM_V2_EVM.MODEL.SC0A5M3_272_HRSCAF_451.352	E3 ubiquitin-protein ligase TRIM71	12.9747	-1.07319	0.276375	-3.88311	0.000103131	0.000820185
APALM_V2_EVM.MODEL.SC0A5M3_331_HRSCAF_562.811	E3 ubiquitin-protein ligase TRIM71	33.3139	1.25172	0.25451	4.91815	8.73677e-07	1.22418e-05
APALM_V2_EVM.MODEL.SC0A5M3_272_HRSCAF_451.246	EGF-like repeat and discoidin I-like domain-containing protein 3	48.977	-2.8226	0.293922	-9.60322	7.74874e-22	1.51012e-19
APALM_V2_EVM.MODEL.SC0A5M3_272_HRSCAF_451.249	EGF-like repeat and discoidin I-like domain-containing protein 3	2.97912	-1.89401	0.432234	-4.3819	1.17646e-05	0.00012294
APALM_V2_EVM.MODEL.SC0A5M3_13_HRSCAF_21.517	EGF-like repeat and discoidin I-like domain-containing protein 3	20.2847	1.64194	0.334557	4.90781	9.20984e-07	1.28584e-05
APALM_V2_EVM.MODEL.SC0A5M3_10_HRSCAF_15.290	Electrogenic sodium bicarbonate cotransporter 1	338.478	-1.55921	0.264615	-5.89239	3.80658e-09	8.8294e-08
APALM_V2_EVM.MODEL.SC0A5M3_10_HRSCAF_15.164	Endoglucanase D	454.855	2.4322	0.365625	6.65216	2.8882e-11	1.0055e-09
APALM_V2_EVM.MODEL.SC0A5M3_84_HRSCAF_150.151	Endonuclease domain-containing 1 protein	58.9375	-2.1827	0.321001	-6.79969	1.04847e-11	3.84858e-10
APALM_V2_EVM.MODEL.SC0A5M3_382_HRSCAF_692.409	Endonuclease domain-containing 1 protein	20.8652	-1.38898	0.39615	-3.50619	0.00045457	0.00291492
APALM_V2_EVM.MODEL.SC0A5M3_424_HRSCAF_798.811	Endosomal/lysosomal potassium channel TMEM175	24.7087	-1.02276	0.168951	-6.05358	1.41664e-09	3.59133e-08
APALM_V2_EVM.MODEL.SC0A5M3_424_HRSCAF_798.1009	Endothelin-converting enzyme 1	21.6396	-1.23796	0.250804	-4.93598	7.975e-07	1.12844e-05
APALM_V2_EVM.MODEL.SC0A5M3_281_HRSCAF_464.509	Endothelin-converting enzyme 1	24.5593	1.04585	0.2935	3.56337	0.000366121	0.00242507
APALM_V2_EVM.MODEL.SC0A5M3_44_HRSCAF_77.221	Enteropeptidase	2.3547	-1.9672	0.407472	-4.82782	1.38036e-06	1.8533e-05
APALM_V2_EVM.MODEL.SC0A5M3_369_HRSCAF_655.29	Epidermal retinol dehydrogenase 2	72.2712	1.50335	0.196683	7.64352	2.11365e-14	1.17865e-12
APALM_V2_EVM.MODEL.SC0A5M3_4_HRSCAF_4.161	Epididymal secretory glutathione peroxidase	10.6557	-1.21044	0.25612	-4.72608	2.28891e-06	2.91378e-05
APALM_V2_EVM.MODEL.SC0A5M3_382_HRSCAF_692.697	ETS domain-containing protein Elk-1	900.476	3.07541	0.19694	15.6159	5.6722e-55	2.14455e-51
APALM_V2_EVM.MODEL.SC0A5M3_382_HRSCAF_692.693	ETS-related transcription factor Elf-2	146.897	1.16835	0.298221	3.91774	8.93816e-05	0.000725492
APALM_V2_EVM.MODEL.SC0A5M3_382_HRSCAF_692.695	ETS-related transcription factor Elf-4	5.86597	-1.23522	0.265647	-4.64986	3.3216e-06	4.03804e-05
APALM_V2_EVM.MODEL.SC0A5M3_424_HRSCAF_798.522	Exonuclease	619.853	2.47559	0.26507	9.33935	9.69284e-21	1.65075e-18
APALM_V2_EVM.MODEL.SC0A5M3_281_HRSCAF_464.926	Extracellular superoxide dismutase [Cu-Zn]	172.362	-1.05053	0.257597	-4.07817	4.53911e-05	0.000400407
APALM_V2_EVM.MODEL.SC0A5M3_337_HRSCAF_586.56	F-box/LRR-repeat protein 2	5.08931	-1.14259	0.225655	-5.06344	4.11762e-07	6.13392e-06
APALM_V2_EVM.MODEL.SC0A5M3_401_HRSCAF_746.426	F-box/LRR-repeat protein 20	72.9242	-1.48225	0.192984	-7.68066	1.58266e-14	9.14941e-13
APALM_V2_EVM.MODEL.SC0A5M3_124_HRSCAF_222.194	F-box/LRR-repeat protein 7	116.325	-2.80029	0.298208	-9.3904	5.97749e-21	1.02726e-18
APALM_V2_EVM.MODEL.SC0A5M3_272_HRSCAF_451.467	Ferric-chelate reductase 1	195.76	1.03136	0.128533	8.0241	1.02273e-15	7.76451e-14
APALM_V2_EVM.MODEL.SC0A5M3_44_HRSCAF_77.205	Fez family zinc finger protein 1	12.2608	-1.1366	0.201838	-5.63125	1.78909e-08	3.6211e-07
APALM_V2_EVM.MODEL.SC0A5M3_4_HRSCAF_4.231	Fez family zinc finger protein erm	2.93347	-1.02338	0.261519	-3.91323	9.10688e-05	0.000736656
APALM_V2_EVM.MODEL.SC0A5M3_161_HRSCAF_285.264	Fibrillin-1	863.212	1.23568	0.168818	7.3196	2.48706e-13	1.15517e-11
APALM_V2_EVM.MODEL.SC0A5M3_116_HRSCAF_212.6	Fibrinogen C domain-containing protein 1	9.67166	2.17972	0.383108	5.68957	1.27363e-08	2.63711e-07
APALM_V2_EVM.MODEL.SC0A5M3_401_HRSCAF_746.991	Fibrinogen-like protein A	53.0954	1.31156	0.214865	6.10412	1.03366e-09	2.65133e-08
APALM_V2_EVM.MODEL.SC0A5M3_83_HRSCAF_149.7	Fibroblast growth factor 1	57.5475	2.09114	0.275399	7.59313	3.12278e-14	1.69635e-12
APALM_V2_EVM.MODEL.SC0A5M3_398_HRSCAF_736.709	Fibroblast growth factor 1 (Fragment)	3.85359	1.13836	0.364136	3.12619	0.00177087	0.00922725
APALM_V2_EVM.MODEL.SC0A5M3_44_HRSCAF_77.139	Fibroblast growth factor 20	8.64785	2.12665	0.331242	6.42022	1.36078e-10	4.18281e-09
APALM_V2_EVM.MODEL.SC0A5M3_84_HRSCAF_150.440	Fibroblast growth factor receptor 1	45.3317	-1.18739	0.305793	-3.88299	0.000103179	0.000820228
APALM_V2_EVM.MODEL.SC0A5M3_20_HRSCAF_34.135	Fibroblast growth factor receptor 4	127.858	2.89543	0.352722	8.20881	2.23397e-16	1.8604e-14
APALM_V2_EVM.MODEL.SC0A5M3_337_HRSCAF_586.266	Fibropellin-1	104.185	1.84866	0.180368	10.2494	1.191e-24	3.6314e-22
APALM_V2_EVM.MODEL.SC0A5M3_369_HRSCAF_655.247	Fibropellin-1	4.86586	-1.5875	0.364378	-4.35674	1.32013e-05	0.000136296
APALM_V2_EVM.MODEL.SC0A5M3_229_HRSCAF_384.4	Fibropellin-1	252.737	5.76458	0.645536	8.92992	4.26335e-19	5.37296e-17
APALM_V2_EVM.MODEL.SC0A5M3_424_HRSCAF_798.1021	Fibropellin-3	2.13475	-1.47803	0.442343	-3.34136	0.000833678	0.00487016
APALM_V2_EVM.MODEL.SC0A5M3_337_HRSCAF_586.87	Ficolin-1	23.7587	-2.86467	0.306852	-9.33568	1.00345e-20	1.6787e-18
APALM_V2_EVM.MODEL.SC0A5M3_14_HRSCAF_24.319	Ficolin-1	14.7043	-1.03507	0.301739	-3.43034	0.00060282	0.00370472
APALM_V2_EVM.MODEL.SC0A5M3_161_HRSCAF_285.199	Flotillin-2	635.455	2.09128	0.208111	10.0489	9.29245e-24	2.62186e-21
APALM_V2_EVM.MODEL.SC0A5M3_161_HRSCAF_285.242	Follistatin-related protein 4	198.237	-1.29906	0.326849	-3.9745	7.05259e-05	0.000588879
APALM_V2_EVM.MODEL.SC0A5M3_161_HRSCAF_285.243	Follistatin-related protein 5	91.9137	-1.71373	0.40706	-4.21002	2.55346e-05	0.000242566
APALM_V2_EVM.MODEL.SC0A5M3_382_HRSCAF_692.653	Fork head domain-containing protein FD2	76.6526	-1.46548	0.221562	-6.61433	3.73249e-11	1.27133e-09
APALM_V2_EVM.MODEL.SC0A5M3_14_HRSCAF_24.437	Forkhead box protein A2	13.4509	-1.01549	0.22768	-4.46019	8.18875e-06	8.94282e-05
APALM_V2_EVM.MODEL.SC0A5M3_324_HRSCAF_548.40	Forkhead box protein B1	5.64063	1.57878	0.360241	4.38258	1.17284e-05	0.000122697
APALM_V2_EVM.MODEL.SC0A5M3_221_HRSCAF_370.450	Forkhead box protein C2-B	46.7593	-1.03017	0.195523	-5.26877	1.37338e-07	2.29553e-06
APALM_V2_EVM.MODEL.SC0A5M3_426_HRSCAF_800.1	Forkhead box protein D4	21.906	-1.23199	0.254732	-4.83642	1.32197e-06	1.78504e-05
APALM_V2_EVM.MODEL.SC0A5M3_10_HRSCAF_15.189	Forkhead box protein L1	3.03145	-2.14154	0.462047	-4.63491	3.57101e-06	4.3135e-05
APALM_V2_EVM.MODEL.SC0A5M3_44_HRSCAF_77.793	Forkhead box protein L1	12.107	3.57283	0.434584	8.22126	2.01377e-16	1.69948e-14
APALM_V2_EVM.MODEL.SC0A5M3_271_HRSCAF_450.30	Forkhead box protein O	253.794	1.39978	0.23803	5.88067	4.08606e-09	9.36541e-08
APALM_V2_EVM.MODEL.SC0A5M3_79_HRSCAF_143.316	Four and a half LIM domains protein 2	351.459	1.16963	0.197216	5.93069	3.01667e-09	7.16422e-08
APALM_V2_EVM.MODEL.SC0A5M3_44_HRSCAF_77.31	Fructose-1-phosphate phosphatase YqaB	30.5414	1.43075	0.2491	5.74369	9.26348e-09	1.97204e-07
APALM_V2_EVM.MODEL.SC0A5M3_129_HRSCAF_229.6	Gag-Pol polyprotein	7.91093	-1.60935	0.443581	-3.62808	0.00028554	0.00195929
APALM_V2_EVM.MODEL.SC0A5M3_314_HRSCAF_527.176	Galanin receptor type 2	48.5639	1.58674	0.317177	5.00272	5.65278e-07	8.21369e-06
APALM_V2_EVM.MODEL.SC0A5M3_375_HRSCAF_671.490	Galaxin-2	982	-2.08078	0.275475	-7.55343	4.23955e-14	2.23243e-12
APALM_V2_EVM.MODEL.SC0A5M3_382_HRSCAF_692.521	Gamma-aminobutyric acid receptor subunit alpha-6	39.5969	-1.85062	0.219257	-8.44043	3.16183e-17	3.04955e-15
APALM_V2_EVM.MODEL.SC0A5M3_382_HRSCAF_692.522	Gamma-aminobutyric acid receptor subunit alpha-6	72.5223	-1.22136	0.143189	-8.5297	1.46723e-17	1.49121e-15
APALM_V2_EVM.MODEL.SC0A5M3_307_HRSCAF_512.216	Gastric triacylglycerol lipase	27.5586	-2.15235	0.242197	-8.88675	6.29227e-19	7.67413e-17
APALM_V2_EVM.MODEL.SC0A5M3_337_HRSCAF_586.707	Gelation factor	8.80343	-1.11983	0.273588	-4.09312	4.25604e-05	0.000378796
APALM_V2_EVM.MODEL.SC0A5M3_327_HRSCAF_556.79	Gelsolin-like protein 1	8.50056	-2.06396	0.266337	-7.74943	9.23035e-15	5.7023e-13
APALM_V2_EVM.MODEL.SC0A5M3_424_HRSCAF_798.926	GFP-like fluorescent chromoprotein amFP486	2330.49	-1.66695	0.308426	-5.40469	6.49204e-08	1.16217e-06
APALM_V2_EVM.MODEL.SC0A5M3_424_HRSCAF_798.928	GFP-like fluorescent chromoprotein amFP486	2278.02	-1.72464	0.3124	-5.52061	3.37823e-08	6.40364e-07
APALM_V2_EVM.MODEL.SC0A5M3_424_HRSCAF_798.924	GFP-like fluorescent chromoprotein amFP486	186.352	-1.76195	0.310168	-5.68062	1.34211e-08	2.76677e-07
APALM_V2_EVM.MODEL.SC0A5M3_14_HRSCAF_24.496	GFP-like non-fluorescent chromoprotein	120.693	-1.8125	0.429231	-4.22268	2.41417e-05	0.000231427
APALM_V2_EVM.MODEL.SC0A5M3_14_HRSCAF_24.491	GFP-like non-fluorescent chromoprotein	332.921	-1.46402	0.457822	-3.19779	0.00138485	0.00752923
APALM_V2_EVM.MODEL.SC0A5M3_4_HRSCAF_4.230	Glutamate receptor ionotropic, kainate 2	9.36618	-1.69334	0.314958	-5.37639	7.59923e-08	1.33509e-06
APALM_V2_EVM.MODEL.SC0A5M3_369_HRSCAF_655.513	Glutamate receptor ionotropic, kainate 2	63.4083	1.01807	0.159251	6.39287	1.62805e-10	4.91638e-09
APALM_V2_EVM.MODEL.SC0A5M3_20_HRSCAF_34.158	Glutamyl aminopeptidase	26.9263	-1.66221	0.324994	-5.11459	3.14415e-07	4.83228e-06
APALM_V2_EVM.MODEL.SC0A5M3_161_HRSCAF_285.594	Glutathione hydrolase 1 proenzyme	29.6715	-1.36393	0.232535	-5.86547	4.47852e-09	1.01149e-07
APALM_V2_EVM.MODEL.SC0A5M3_161_HRSCAF_285.590	Glutathione hydrolase 1 proenzyme	11.2173	-1.00079	0.21028	-4.75935	1.9422e-06	2.5113e-05
APALM_V2_EVM.MODEL.SC0A5M3_281_HRSCAF_464.277	Glycine betaine transporter 1	105.213	1.76493	0.227506	7.7577	8.64829e-15	5.38315e-13
APALM_V2_EVM.MODEL.SC0A5M3_361_HRSCAF_634.313	Glycine receptor subunit alpha-3	5.9016	-1.25668	0.300303	-4.18473	2.85509e-05	0.000266795
APALM_V2_EVM.MODEL.SC0A5M3_191_HRSCAF_332.146	Glycine-rich domain-containing protein 2	128.781	1.98216	0.21649	9.15591	5.38993e-20	7.83779e-18
APALM_V2_EVM.MODEL.SC0A5M3_400_HRSCAF_745.7	Glycine-rich domain-containing protein 2	7.512	1.76736	0.420353	4.20447	2.6169e-05	0.000247845
APALM_V2_EVM.MODEL.SC0A5M3_44_HRSCAF_77.301	Golgi-associated plant pathogenesis-related protein 1	158.293	3.46077	0.313574	11.0365	2.54653e-28	1.18799e-25
APALM_V2_EVM.MODEL.SC0A5M3_390_HRSCAF_714.208	Golgi-associated plant pathogenesis-related protein 1	4.8134	-1.57997	0.344699	-4.58362	4.57001e-06	5.33527e-05
APALM_V2_EVM.MODEL.SC0A5M3_281_HRSCAF_464.1141	Golgi-associated plant pathogenesis-related protein 1	22.0866	-1.07904	0.256368	-4.20896	2.56547e-05	0.000243585
APALM_V2_EVM.MODEL.SC0A5M3_390_HRSCAF_714.203	Golgi-associated plant pathogenesis-related protein 1	536.684	-1.08383	0.275645	-3.93197	8.42529e-05	0.000688296
APALM_V2_EVM.MODEL.SC0A5M3_44_HRSCAF_77.771	Golgi-associated plant pathogenesis-related protein 1	10.8511	-1.42017	0.301253	-4.71421	2.42645e-06	3.07231e-05
APALM_V2_EVM.MODEL.SC0A5M3_44_HRSCAF_77.772	Golgi-associated plant pathogenesis-related protein 1	4.2107	-1.7745	0.449928	-3.94397	8.01434e-05	0.000656995
APALM_V2_EVM.MODEL.SC0A5M3_281_HRSCAF_464.915	Golgi-associated plant pathogenesis-related protein 1	21.6294	1.8012	0.370268	4.86458	1.14702e-06	1.57353e-05
APALM_V2_EVM.MODEL.SC0A5M3_44_HRSCAF_77.407	Golgi-associated plant pathogenesis-related protein 1	35.9925	-1.15889	0.236075	-4.909	9.15436e-07	1.27904e-05
APALM_V2_EVM.MODEL.SC0A5M3_390_HRSCAF_714.210	Golgi-associated plant pathogenesis-related protein 1	315.109	-1.75256	0.228425	-7.67236	1.68856e-14	9.6729e-13
APALM_V2_EVM.MODEL.SC0A5M3_161_HRSCAF_285.588	Gonadotropin-releasing hormone II receptor	4.49963	-2.05833	0.365917	-5.62514	1.85355e-08	3.71574e-07
APALM_V2_EVM.MODEL.SC0A5M3_424_HRSCAF_798.417	Granulins	344.45	-1.03789	0.177609	-5.84365	5.10685e-09	1.13979e-07
APALM_V2_EVM.MODEL.SC0A5M3_272_HRSCAF_451.465	Gremlin-1	1647.8	-3.79243	0.45127	-8.40392	4.31833e-17	4.06137e-15
APALM_V2_EVM.MODEL.SC0A5M3_1_HRSCAF_1.390	Gremlin-2	37.9071	-1.65404	0.22065	-7.49619	6.56987e-14	3.32077e-12
APALM_V2_EVM.MODEL.SC0A5M3_91_HRSCAF_167.81	Growth hormone secretagogue receptor type 1	28.892	2.10827	0.278436	7.57185	3.67949e-14	1.98169e-12
APALM_V2_EVM.MODEL.SC0A5M3_161_HRSCAF_285.361	Growth hormone secretagogue receptor type 1	1.52824	-2.19583	0.447462	-4.90729	9.23438e-07	1.28832e-05
APALM_V2_EVM.MODEL.SC0A5M3_272_HRSCAF_451.42	Growth/differentiation factor 8	80.3898	-2.53394	0.238753	-10.6133	2.5858e-26	9.77638e-24
APALM_V2_EVM.MODEL.SC0A5M3_390_HRSCAF_714.236	GTP-binding protein drn-1 (Fragment)	1012.63	1.74349	0.196281	8.88265	6.52843e-19	7.91112e-17
APALM_V2_EVM.MODEL.SC0A5M3_1_HRSCAF_1.180	Guanylate cyclase 32E	186.694	1.00012	0.155248	6.44206	1.17861e-10	3.66455e-09
APALM_V2_EVM.MODEL.SC0A5M3_375_HRSCAF_671.223	H2.0-like homeobox protein	88.5825	-1.02016	0.219729	-4.64279	3.43729e-06	4.16796e-05
APALM_V2_EVM.MODEL.SC0A5M3_314_HRSCAF_527.612	Haloacid dehalogenase-like hydrolase domain-containing protein At2g33255	80.4908	-1.00358	0.202861	-4.94714	7.53122e-07	1.06965e-05
APALM_V2_EVM.MODEL.SC0A5M3_44_HRSCAF_77.242	HEAT repeat-containing protein 4	136.898	1.61964	0.151414	10.6968	1.05399e-26	4.15098e-24
APALM_V2_EVM.MODEL.SC0A5M3_281_HRSCAF_464.370	Heat shock protein 68	4588.54	3.07154	0.390199	7.87173	3.49773e-15	2.42201e-13
APALM_V2_EVM.MODEL.SC0A5M3_337_HRSCAF_586.519	Heat shock protein Hsp-16.2	6648.98	2.97484	0.42028	7.07823	1.46009e-12	6.02654e-11
APALM_V2_EVM.MODEL.SC0A5M3_322_HRSCAF_543.28	Hemagglutinin/amebocyte aggregation factor	277.821	4.73693	0.611417	7.74747	9.374e-15	5.75344e-13
APALM_V2_EVM.MODEL.SC0A5M3_401_HRSCAF_746.264	Hemagglutinin/amebocyte aggregation factor	296.406	4.17387	0.478977	8.71412	2.93019e-18	3.25837e-16
APALM_V2_EVM.MODEL.SC0A5M3_221_HRSCAF_370.236	Hemagglutinin/amebocyte aggregation factor	837.754	1.72955	0.281492	6.14421	8.03618e-10	2.13365e-08
APALM_V2_EVM.MODEL.SC0A5M3_161_HRSCAF_285.584	Heme-binding protein 2	1.74253	-1.14084	0.344871	-3.30801	0.000939621	0.00539404
APALM_V2_EVM.MODEL.SC0A5M3_314_HRSCAF_527.389	Heme-binding protein 2	9147.48	-1.11008	0.189093	-5.87055	4.34349e-09	9.88079e-08
APALM_V2_EVM.MODEL.SC0A5M3_191_HRSCAF_332.173	Hemicentin-1	27.7671	-2.85592	0.419052	-6.81519	9.41424e-12	3.48954e-10
APALM_V2_EVM.MODEL.SC0A5M3_124_HRSCAF_222.71	Hemicentin-1	14.2841	-1.6839	0.288381	-5.83916	5.2466e-09	1.16547e-07
APALM_V2_EVM.MODEL.SC0A5M3_23_HRSCAF_38.11	Hemicentin-1	324.285	1.19744	0.187361	6.39108	1.64723e-10	4.96637e-09
APALM_V2_EVM.MODEL.SC0A5M3_44_HRSCAF_77.715	Hemicentin-1	36.3039	-2.68188	0.379681	-7.06352	1.62341e-12	6.62828e-11
APALM_V2_EVM.MODEL.SC0A5M3_44_HRSCAF_77.714	Hemicentin-1	7.52017	-2.94656	0.503957	-5.84686	5.0094e-09	1.11936e-07
APALM_V2_EVM.MODEL.SC0A5M3_14_HRSCAF_24.264	Hemicentin-1	138.949	2.88285	0.400532	7.19755	6.13039e-13	2.71403e-11
APALM_V2_EVM.MODEL.SC0A5M3_382_HRSCAF_692.163	Hemicentin-1	253.497	1.29161	0.217953	5.92608	3.10244e-09	7.34023e-08
APALM_V2_EVM.MODEL.SC0A5M3_91_HRSCAF_167.107	Hemicentin-1	27.9359	-1.32568	0.174176	-7.61112	2.7173e-14	1.49325e-12
APALM_V2_EVM.MODEL.SC0A5M3_91_HRSCAF_167.159	Hepatic leukemia factor	331.283	-2.0235	0.204221	-9.90838	3.82799e-23	9.77896e-21
APALM_V2_EVM.MODEL.SC0A5M3_44_HRSCAF_77.312	Hephaestin	83.9741	3.56299	0.238104	14.964	1.26169e-50	2.98138e-47
APALM_V2_EVM.MODEL.SC0A5M3_44_HRSCAF_77.313	Hephaestin	451.556	1.32642	0.1742	7.61436	2.65002e-14	1.46052e-12
APALM_V2_EVM.MODEL.SC0A5M3_314_HRSCAF_527.488	Hephaestin-like protein	1510.86	-1.17664	0.194833	-6.0392	1.54884e-09	3.9039e-08
APALM_V2_EVM.MODEL.SC0A5M3_375_HRSCAF_671.435	HIG1 domain family member 1C	1545.13	2.21158	0.239726	9.22544	2.82399e-20	4.48611e-18
APALM_V2_EVM.MODEL.SC0A5M3_79_HRSCAF_143.889	High affinity cationic amino acid transporter 1	6.10061	-1.46512	0.260229	-5.63009	1.80111e-08	3.64058e-07
APALM_V2_EVM.MODEL.SC0A5M3_314_HRSCAF_527.365	Histamine H2 receptor	38.7611	1.4068	0.277474	5.07001	3.97797e-07	5.96822e-06
APALM_V2_EVM.MODEL.SC0A5M3_430_HRSCAF_812.95	Histamine H2 receptor	35.2156	-1.43568	0.20212	-7.10314	1.21958e-12	5.11195e-11
APALM_V2_EVM.MODEL.SC0A5M3_13_HRSCAF_21.392	Histamine H4 receptor	3.3694	-2.65662	0.406687	-6.53235	6.47476e-11	2.1213e-09
APALM_V2_EVM.MODEL.SC0A5M3_401_HRSCAF_746.32	Histone H3, embryonic	132.923	3.14857	0.268856	11.711	1.11984e-31	6.82884e-29
APALM_V2_EVM.MODEL.SC0A5M3_375_HRSCAF_671.568	Histone-lysine N-methyltransferase 2C	37.37	1.94991	0.254138	7.67262	1.68513e-14	9.6729e-13
APALM_V2_EVM.MODEL.SC0A5M3_390_HRSCAF_714.349	Homeobox protein araucan	482.323	-1.08811	0.146463	-7.42922	1.09238e-13	5.38093e-12
APALM_V2_EVM.MODEL.SC0A5M3_361_HRSCAF_634.355	Homeobox protein BarH-like 2	65.778	-1.33553	0.1615	-8.26955	1.3447e-16	1.16074e-14
APALM_V2_EVM.MODEL.SC0A5M3_330_HRSCAF_560.314	Homeobox protein vex1	7.2004	-1.16525	0.276765	-4.21025	2.55085e-05	0.000242439
APALM_V2_EVM.MODEL.SC0A5M3_430_HRSCAF_812.134	Hydroxyproline O-galactosyltransferase GALT3	6.09704	-2.42558	0.340033	-7.13335	9.79535e-13	4.17325e-11
APALM_V2_EVM.MODEL.SC0A5M3_314_HRSCAF_527.952	hypothetical protein	5.89972	1.33795	0.298393	4.48383	7.33142e-06	8.11436e-05
APALM_V2_EVM.MODEL.SC0A5M3_281_HRSCAF_464.306	hypothetical protein	21.9973	-1.35451	0.271599	-4.98716	6.12747e-07	8.82879e-06
APALM_V2_EVM.MODEL.SC0A5M3_390_HRSCAF_714.64	hypothetical protein	104.122	1.18949	0.208261	5.7115	1.11983e-08	2.33914e-07
APALM_V2_EVM.MODEL.SC0A5M3_171_HRSCAF_300.194	hypothetical protein	38.1285	1.04192	0.28431	3.66474	0.000247592	0.00172839
APALM_V2_EVM.MODEL.SC0A5M3_401_HRSCAF_746.63	hypothetical protein	6.87939	-1.10575	0.321462	-3.43975	0.00058225	0.00358997
APALM_V2_EVM.MODEL.SC0A5M3_178_HRSCAF_314.144	hypothetical protein	527.565	-1.05812	0.148306	-7.13467	9.70178e-13	4.14938e-11
APALM_V2_EVM.MODEL.SC0A5M3_307_HRSCAF_512.716	hypothetical protein	197.536	5.50038	0.309263	17.7854	9.16439e-71	1.25326e-66
APALM_V2_EVM.MODEL.SC0A5M3_91_HRSCAF_167.68	hypothetical protein	197.441	5.49577	0.309364	17.7647	1.32592e-70	1.25326e-66
APALM_V2_EVM.MODEL.SC0A5M3_401_HRSCAF_746.1141	hypothetical protein	5315.12	2.85891	0.433026	6.60218	4.05166e-11	1.37263e-09
APALM_V2_EVM.MODEL.SC0A5M3_369_HRSCAF_655.285	hypothetical protein	5.83004	-1.12794	0.348709	-3.23461	0.00121808	0.00676258
APALM_V2_EVM.MODEL.SC0A5M3_14_HRSCAF_24.261	hypothetical protein	412.919	1.36818	0.429019	3.18908	0.00142724	0.00772639
APALM_V2_EVM.MODEL.SC0A5M3_424_HRSCAF_798.833	hypothetical protein	43.4855	2.2664	0.499018	4.54172	5.57965e-06	6.35025e-05
APALM_V2_EVM.MODEL.SC0A5M3_44_HRSCAF_77.310	hypothetical protein	4.57312	2.62858	0.383609	6.85224	7.27045e-12	2.73786e-10
APALM_V2_EVM.MODEL.SC0A5M3_390_HRSCAF_714.344	hypothetical protein	2.4619	-1.38508	0.342244	-4.04706	5.18654e-05	0.000449342
APALM_V2_EVM.MODEL.SC0A5M3_307_HRSCAF_512.335	hypothetical protein	60.8169	3.5641	0.463279	7.69321	1.43485e-14	8.39763e-13
APALM_V2_EVM.MODEL.SC0A5M3_281_HRSCAF_464.1084	hypothetical protein	3.4153	-2.84416	0.702131	-4.05075	5.10538e-05	0.000443123
APALM_V2_EVM.MODEL.SC0A5M3_281_HRSCAF_464.1085	hypothetical protein	5.21912	-2.68607	0.452131	-5.94091	2.8345e-09	6.75705e-08
APALM_V2_EVM.MODEL.SC0A5M3_1_HRSCAF_1.362	hypothetical protein	66.6778	1.05655	0.178889	5.90618	3.50126e-09	8.19157e-08
APALM_V2_EVM.MODEL.SC0A5M3_14_HRSCAF_24.440	hypothetical protein	125.086	1.64965	0.244092	6.75833	1.39593e-11	5.04564e-10
APALM_V2_EVM.MODEL.SC0A5M3_79_HRSCAF_143.760	hypothetical protein	10.8348	2.17325	0.47617	4.56402	5.01842e-06	5.76707e-05
APALM_V2_EVM.MODEL.SC0A5M3_272_HRSCAF_451.466	hypothetical protein	3.7454	-3.66997	0.657874	-5.57852	2.4257e-08	4.76668e-07
APALM_V2_EVM.MODEL.SC0A5M3_330_HRSCAF_560.23	hypothetical protein	83.535	1.88231	0.22346	8.42346	3.6552e-17	3.48979e-15
APALM_V2_EVM.MODEL.SC0A5M3_84_HRSCAF_150.562	hypothetical protein	875.375	3.2386	0.391985	8.26206	1.43178e-16	1.22472e-14
APALM_V2_EVM.MODEL.SC0A5M3_375_HRSCAF_671.258	hypothetical protein	281.211	-2.10461	0.229104	-9.18629	4.06642e-20	6.10093e-18
APALM_V2_EVM.MODEL.SC0A5M3_124_HRSCAF_222.108	hypothetical protein	5.31715	-2.68845	0.42698	-6.29642	3.04594e-10	8.75454e-09
APALM_V2_EVM.MODEL.SC0A5M3_124_HRSCAF_222.519	hypothetical protein	3.04063	-1.10835	0.303291	-3.65442	0.000257768	0.00179083
APALM_V2_EVM.MODEL.SC0A5M3_401_HRSCAF_746.1024	hypothetical protein	3.27586	-2.8777	0.515633	-5.5809	2.39275e-08	4.72157e-07
APALM_V2_EVM.MODEL.SC0A5M3_314_HRSCAF_527.674	hypothetical protein	16.1236	1.38024	0.266684	5.17556	2.27228e-07	3.67139e-06
APALM_V2_EVM.MODEL.SC0A5M3_281_HRSCAF_464.1185	hypothetical protein	20.6541	1.90147	0.196724	9.66566	4.2188e-22	8.76397e-20
APALM_V2_EVM.MODEL.SC0A5M3_281_HRSCAF_464.1189	hypothetical protein	10.5193	1.85579	0.218822	8.48079	2.23671e-17	2.22541e-15
APALM_V2_EVM.MODEL.SC0A5M3_307_HRSCAF_512.287	hypothetical protein	84.4454	-1.04943	0.21186	-4.95339	7.29318e-07	1.03896e-05
APALM_V2_EVM.MODEL.SC0A5M3_1_HRSCAF_1.374	hypothetical protein	11.5295	-2.79641	0.330739	-8.45501	2.79056e-17	2.71922e-15
APALM_V2_EVM.MODEL.SC0A5M3_1_HRSCAF_1.299	hypothetical protein	519.571	1.87176	0.204944	9.13302	6.66126e-20	9.39734e-18
APALM_V2_EVM.MODEL.SC0A5M3_389_HRSCAF_706.227	hypothetical protein	2.32659	-1.36954	0.32452	-4.22019	2.441e-05	0.000233526
APALM_V2_EVM.MODEL.SC0A5M3_331_HRSCAF_562.1010	hypothetical protein	20.7227	1.42871	0.209737	6.81188	9.63284e-12	3.56359e-10
APALM_V2_EVM.MODEL.SC0A5M3_314_HRSCAF_527.105	hypothetical protein	51.5019	1.22565	0.19928	6.15035	7.7311e-10	2.05554e-08
APALM_V2_EVM.MODEL.SC0A5M3_430_HRSCAF_812.92	hypothetical protein	4.27208	-2.09455	0.489122	-4.28227	1.85e-05	0.000183486
APALM_V2_EVM.MODEL.SC0A5M3_79_HRSCAF_143.338	hypothetical protein	5.64869	-1.77522	0.521156	-3.4063	0.000658493	0.00399876
APALM_V2_EVM.MODEL.SC0A5M3_20_HRSCAF_34.105	hypothetical protein	5.27419	3.00263	0.510392	5.88298	4.02936e-09	9.25595e-08
APALM_V2_EVM.MODEL.SC0A5M3_14_HRSCAF_24.141	hypothetical protein	121.486	-1.12483	0.189806	-5.92621	3.10011e-09	7.34023e-08
APALM_V2_EVM.MODEL.SC0A5M3_1_HRSCAF_1.238	hypothetical protein	2.93894	-1.09712	0.316693	-3.4643	0.000531615	0.00331891
APALM_V2_EVM.MODEL.SC0A5M3_272_HRSCAF_451.174	hypothetical protein	66.3501	1.61166	0.190285	8.46971	2.46003e-17	2.43479e-15
APALM_V2_EVM.MODEL.SC0A5M3_314_HRSCAF_527.1117	hypothetical protein	4.81058	-1.28977	0.349649	-3.68877	0.000225343	0.00159786
APALM_V2_EVM.MODEL.SC0A5M3_314_HRSCAF_527.1118	hypothetical protein	3.12871	-1.11643	0.324312	-3.44245	0.000576463	0.00355777
APALM_V2_EVM.MODEL.SC0A5M3_13_HRSCAF_21.344	hypothetical protein AC249_AIPGENE16671	21.2457	1.04575	0.316051	3.3088	0.000936965	0.0053837
APALM_V2_EVM.MODEL.SC0A5M3_171_HRSCAF_300.90	hypothetical protein AC249_AIPGENE4408	10.9663	1.3792	0.303089	4.55049	5.35211e-06	6.12819e-05
APALM_V2_EVM.MODEL.SC0A5M3_401_HRSCAF_746.472	hypothetical protein AC249_AIPGENE9450	26.2368	1.24183	0.231903	5.35496	8.5577e-08	1.49101e-06
APALM_V2_EVM.MODEL.SC0A5M3_401_HRSCAF_746.758	hypothetical protein AWC38_SpisGene11704	4.97016	-1.60715	0.423792	-3.79231	0.000149255	0.00113041
APALM_V2_EVM.MODEL.SC0A5M3_361_HRSCAF_634.91	hypothetical protein AWC38_SpisGene16299	9.627	-2.09318	0.568244	-3.6836	0.000229967	0.00162455
APALM_V2_EVM.MODEL.SC0A5M3_361_HRSCAF_634.371	hypothetical protein AWC38_SpisGene16868	161.749	1.86749	0.326224	5.72455	1.03706e-08	2.19045e-07
APALM_V2_EVM.MODEL.SC0A5M3_375_HRSCAF_671.421	hypothetical protein AWC38_SpisGene18338	7.53636	-2.06171	0.431875	-4.77386	1.80727e-06	2.35455e-05
APALM_V2_EVM.MODEL.SC0A5M3_322_HRSCAF_543.609	hypothetical protein AWC38_SpisGene19123	2.776	2.02986	0.492751	4.11944	3.79794e-05	0.000342703
APALM_V2_EVM.MODEL.SC0A5M3_1_HRSCAF_1.363	hypothetical protein AWC38_SpisGene1969	33.9094	-1.60174	0.221296	-7.23797	4.5546e-13	2.04513e-11
APALM_V2_EVM.MODEL.SC0A5M3_438_HRSCAF_824.90	hypothetical protein AWC38_SpisGene24126	361.821	2.81611	0.377423	7.46143	8.55912e-14	4.31471e-12
APALM_V2_EVM.MODEL.SC0A5M3_161_HRSCAF_285.90	hypothetical protein AWC38_SpisGene2608	11.0321	1.91311	0.520811	3.67334	0.000239404	0.00167829
APALM_V2_EVM.MODEL.SC0A5M3_424_HRSCAF_798.772	hypothetical protein C009-F8	833.479	1.19291	0.305815	3.90075	9.58934e-05	0.000770735
APALM_V2_EVM.MODEL.SC0A5M3_281_HRSCAF_464.536	hypothetical protein C014-E10	100.603	-1.14923	0.272666	-4.2148	2.49996e-05	0.000238563
APALM_V2_EVM.MODEL.SC0A5M3_424_HRSCAF_798.771	hypothetical protein C018-C12	42.7371	-2.02537	0.517422	-3.91435	9.06482e-05	0.00073441
APALM_V2_EVM.MODEL.SC0A5M3_424_HRSCAF_798.978	Inactive pancreatic lipase-related protein 1	206.459	2.28745	0.32026	7.14246	9.16719e-13	3.93856e-11
APALM_V2_EVM.MODEL.SC0A5M3_272_HRSCAF_451.110	Inactive pancreatic lipase-related protein 1	232.396	2.45249	0.246048	9.96752	2.11439e-23	5.62965e-21
APALM_V2_EVM.MODEL.SC0A5M3_307_HRSCAF_512.658	Insoluble matrix shell protein 1 (Fragment)	63.2127	-1.11254	0.261283	-4.25797	2.06289e-05	0.000202161
APALM_V2_EVM.MODEL.SC0A5M3_424_HRSCAF_798.770	Intelectin-2	710.47	1.17599	0.216203	5.43927	5.34998e-08	9.71528e-07
APALM_V2_EVM.MODEL.SC0A5M3_390_HRSCAF_714.312	Inter alpha-trypsin inhibitor, heavy chain 4	81.764	1.25189	0.150744	8.3047	1.00069e-16	8.88122e-15
APALM_V2_EVM.MODEL.SC0A5M3_430_HRSCAF_812.289	Interferon-inducible GTPase 1	107.826	-1.158	0.147537	-7.84889	4.19721e-15	2.87478e-13
APALM_V2_EVM.MODEL.SC0A5M3_307_HRSCAF_512.824	Isocitrate lyase	1323.14	1.34987	0.175011	7.71309	1.22807e-14	7.32347e-13
APALM_V2_EVM.MODEL.SC0A5M3_272_HRSCAF_451.580	Kappa-type opioid receptor	4.51135	2.30626	0.413601	5.57607	2.4602e-08	4.81445e-07
APALM_V2_EVM.MODEL.SC0A5M3_1_HRSCAF_1.298	Kelch-like protein 17	76.2905	1.84057	0.178916	10.2873	8.03776e-25	2.49091e-22
APALM_V2_EVM.MODEL.SC0A5M3_44_HRSCAF_77.572	Kinesin-like protein KIF3B	71.0959	-1.09522	0.222064	-4.93198	8.14022e-07	1.14924e-05
APALM_V2_EVM.MODEL.SC0A5M3_401_HRSCAF_746.879	Krueppel-like factor 5	1289.08	1.55762	0.274542	5.67354	1.39877e-08	2.87416e-07
APALM_V2_EVM.MODEL.SC0A5M3_424_HRSCAF_798.521	Laccase-4	124.926	1.44804	0.297189	4.87246	1.10217e-06	1.52195e-05
APALM_V2_EVM.MODEL.SC0A5M3_124_HRSCAF_222.72	Lactadherin	7.10107	-1.56539	0.323109	-4.84478	1.26754e-06	1.71768e-05
APALM_V2_EVM.MODEL.SC0A5M3_375_HRSCAF_671.257	leucine-rich repeat extensin-like protein 3	105.987	-1.65553	0.22296	-7.42523	1.12583e-13	5.51367e-12
APALM_V2_EVM.MODEL.SC0A5M3_4_HRSCAF_4.212	Leucine-rich repeat-containing protein 74B	2.51916	-2.64661	0.511828	-5.1709	2.32964e-07	3.74804e-06
APALM_V2_EVM.MODEL.SC0A5M3_14_HRSCAF_24.5	L-gulono-1,4-lactone dehydrogenase	11.0057	-1.01441	0.251119	-4.03957	5.35489e-05	0.000462014
APALM_V2_EVM.MODEL.SC0A5M3_53_HRSCAF_89.11	LIM domain only protein 3	6.92275	-1.70968	0.236565	-7.22712	4.93329e-13	2.2047e-11
APALM_V2_EVM.MODEL.SC0A5M3_91_HRSCAF_167.43	LIM domain only protein 3	16.6922	-3.19443	0.33066	-9.66076	4.42555e-22	8.99576e-20
APALM_V2_EVM.MODEL.SC0A5M3_44_HRSCAF_77.538	Lipase ZK262.3	45.9614	-1.27741	0.190781	-6.6957	2.1464e-11	7.57007e-10
APALM_V2_EVM.MODEL.SC0A5M3_307_HRSCAF_512.900	LON peptidase N-terminal domain and RING finger protein 3	339.124	-1.26933	0.112824	-11.2505	2.3023e-29	1.14533e-26
APALM_V2_EVM.MODEL.SC0A5M3_293_HRSCAF_484.81	Long-chain-fatty-acid--CoA ligase 1	56.2965	-1.10663	0.144472	-7.65986	1.8613e-14	1.05347e-12
APALM_V2_EVM.MODEL.SC0A5M3_271_HRSCAF_450.100	Low affinity immunoglobulin epsilon Fc receptor	91.488	-7.8214	1.00142	-7.81035	5.70314e-15	3.74361e-13
APALM_V2_EVM.MODEL.SC0A5M3_361_HRSCAF_634.473	Low density lipoprotein receptor adapter protein 1-A	156.626	1.13675	0.162762	6.98412	2.86651e-12	1.13841e-10
APALM_V2_EVM.MODEL.SC0A5M3_161_HRSCAF_285.346	Low density lipoprotein receptor adapter protein 1-B	412.525	1.34314	0.170851	7.86151	3.79544e-15	2.60906e-13
APALM_V2_EVM.MODEL.SC0A5M3_281_HRSCAF_464.680	Low-density lipoprotein receptor-related protein 2	51.1399	1.14614	0.224823	5.09795	3.4335e-07	5.23442e-06
APALM_V2_EVM.MODEL.SC0A5M3_20_HRSCAF_34.169	L-rhamnose-binding lectin ELEL-1	4.01577	-2.93434	0.353204	-8.30779	9.74976e-17	8.73504e-15
APALM_V2_EVM.MODEL.SC0A5M3_389_HRSCAF_706.164	Macrophage receptor MARCO	4.98403	-1.30736	0.402203	-3.2505	0.001152	0.00645067
APALM_V2_EVM.MODEL.SC0A5M3_382_HRSCAF_692.340	Macrophage-expressed gene 1 protein	24.0291	-1.37942	0.390526	-3.53221	0.000412105	0.00268358
APALM_V2_EVM.MODEL.SC0A5M3_44_HRSCAF_77.732	Major facilitator superfamily domain-containing protein 10	328.051	1.47868	0.191947	7.70359	1.32292e-14	7.79083e-13
APALM_V2_EVM.MODEL.SC0A5M3_169_HRSCAF_298.138	Major facilitator superfamily domain-containing protein 12	48.4661	1.08588	0.200614	5.41278	6.20552e-08	1.11511e-06
APALM_V2_EVM.MODEL.SC0A5M3_281_HRSCAF_464.216	Major facilitator superfamily domain-containing protein 12	158.238	4.13344	0.41954	9.85231	6.69844e-23	1.66615e-20
APALM_V2_EVM.MODEL.SC0A5M3_382_HRSCAF_692.654	Major facilitator superfamily domain-containing protein 3	37.8563	2.7135	0.274191	9.8964	4.31543e-23	1.08772e-20
APALM_V2_EVM.MODEL.SC0A5M3_331_HRSCAF_562.470	Major facilitator superfamily domain-containing protein 6	6.69023	-1.24931	0.27503	-4.54244	5.56056e-06	6.33615e-05
APALM_V2_EVM.MODEL.SC0A5M3_331_HRSCAF_562.465	Major facilitator superfamily domain-containing protein 6	2.44077	-1.49119	0.427627	-3.48713	0.000488235	0.00309096
APALM_V2_EVM.MODEL.SC0A5M3_330_HRSCAF_560.253	Major facilitator superfamily domain-containing protein 8	157.927	2.55428	0.260791	9.79437	1.19042e-22	2.77823e-20
APALM_V2_EVM.MODEL.SC0A5M3_307_HRSCAF_512.739	MAM and LDL-receptor class A domain-containing protein 1 (Fragment)	6.81455	3.63664	0.51304	7.08841	1.35657e-12	5.62382e-11
APALM_V2_EVM.MODEL.SC0A5M3_307_HRSCAF_512.619	MAM and LDL-receptor class A domain-containing protein 2 (Fragment)	39.2371	-1.06683	0.315162	-3.38502	0.00071173	0.00426047
APALM_V2_EVM.MODEL.SC0A5M3_361_HRSCAF_634.58	Matrilin-2	8.71167	-1.07661	0.31657	-3.40086	0.000671748	0.00406489
APALM_V2_EVM.MODEL.SC0A5M3_44_HRSCAF_77.119	Matrix metalloproteinase-21	531.868	3.8038	0.504294	7.54283	4.59879e-14	2.40153e-12
APALM_V2_EVM.MODEL.SC0A5M3_161_HRSCAF_285.648	Matrix metalloproteinase-9	7.31862	-1.88289	0.241221	-7.80566	5.91901e-15	3.87173e-13
APALM_V2_EVM.MODEL.SC0A5M3_307_HRSCAF_512.384	Melanopsin	5.69938	1.37876	0.296851	4.64461	3.4072e-06	4.13412e-05
APALM_V2_EVM.MODEL.SC0A5M3_1_HRSCAF_1.208	melatonin receptor type 1A-like	2.01358	-1.42144	0.437147	-3.25163	0.00114744	0.00643303
APALM_V2_EVM.MODEL.SC0A5M3_424_HRSCAF_798.518	Melatonin receptor type 1C	6.0362	-1.04314	0.30979	-3.36723	0.000759269	0.00449662
APALM_V2_EVM.MODEL.SC0A5M3_124_HRSCAF_222.453	Membrane progestin receptor gamma-A	17.1657	1.02156	0.273912	3.72952	0.000191849	0.00140407
APALM_V2_EVM.MODEL.SC0A5M3_171_HRSCAF_300.199	Metabotropic glutamate receptor 8	4.81252	1.27556	0.220743	5.77847	7.53849e-09	1.62494e-07
APALM_V2_EVM.MODEL.SC0A5M3_44_HRSCAF_77.792	Metalloproteinase inhibitor 4	419.414	1.797	0.243276	7.38666	1.50561e-13	7.24224e-12
APALM_V2_EVM.MODEL.SC0A5M3_375_HRSCAF_671.496	Methyltransferase-like protein 27	17.639	2.79681	0.336748	8.30535	9.95261e-17	8.87472e-15
APALM_V2_EVM.MODEL.SC0A5M3_375_HRSCAF_671.149	Mini-collagen	145.269	-1.11773	0.233204	-4.79295	1.64344e-06	2.16499e-05
APALM_V2_EVM.MODEL.SC0A5M3_424_HRSCAF_798.399	Mite group 2 allergen Gly d 2.02	6.39967	6.53646	0.732942	8.91811	4.74301e-19	5.86025e-17
APALM_V2_EVM.MODEL.SC0A5M3_361_HRSCAF_634.27	Monocarboxylate transporter 10	10.43	-1.21936	0.265674	-4.58968	4.43916e-06	5.2026e-05
APALM_V2_EVM.MODEL.SC0A5M3_124_HRSCAF_222.170	Monocarboxylate transporter 8	5.4816	-1.98493	0.352642	-5.62875	1.81516e-08	3.65154e-07
APALM_V2_EVM.MODEL.SC0A5M3_331_HRSCAF_562.879	N-acetylated-alpha-linked acidic dipeptidase 2	57.9723	-1.07139	0.170269	-6.29232	3.12749e-10	8.95789e-09
APALM_V2_EVM.MODEL.SC0A5M3_271_HRSCAF_450.149	N-acetyl-beta-glucosaminyl-glycoprotein 4-beta-N-acetylgalactosaminyltransferase 1	303.49	1.29745	0.183623	7.06582	1.59665e-12	6.54729e-11
APALM_V2_EVM.MODEL.SC0A5M3_79_HRSCAF_143.194	NACHT and WD repeat domain-containing protein 2	39.9704	-1.31017	0.196932	-6.65292	2.87341e-11	1.0022e-09
APALM_V2_EVM.MODEL.SC0A5M3_412_HRSCAF_775.4	NACHT domain- and WD repeat-containing protein 1	6.15829	1.02075	0.323306	3.15724	0.00159271	0.00846937
APALM_V2_EVM.MODEL.SC0A5M3_79_HRSCAF_143.135	NACHT, LRR and PYD domains-containing protein 12	32.5412	-1.09539	0.324896	-3.37152	0.000747546	0.00443414
APALM_V2_EVM.MODEL.SC0A5M3_331_HRSCAF_562.1047	NACHT, LRR and PYD domains-containing protein 12	26.6609	-1.08075	0.2715	-3.98066	6.8724e-05	0.000576124
APALM_V2_EVM.MODEL.SC0A5M3_401_HRSCAF_746.247	NACHT, LRR and PYD domains-containing protein 9A	37.4374	-1.01498	0.281384	-3.60709	0.000309649	0.00210032
APALM_V2_EVM.MODEL.SC0A5M3_1_HRSCAF_1.297	NADH-cytochrome b5 reductase 1	332.862	1.94609	0.184278	10.5606	4.53647e-26	1.55923e-23
APALM_V2_EVM.MODEL.SC0A5M3_96_HRSCAF_175.5	Neprilysin-1	6.31744	1.22817	0.330288	3.71848	0.000200428	0.00145066
APALM_V2_EVM.MODEL.SC0A5M3_424_HRSCAF_798.799	Neural cell adhesion molecule 2	108.873	-1.00786	0.182172	-5.53244	3.15799e-08	6.04238e-07
APALM_V2_EVM.MODEL.SC0A5M3_390_HRSCAF_714.490	Neurexin-4	5.42438	1.05394	0.337898	3.1191	0.00181405	0.00943146
APALM_V2_EVM.MODEL.SC0A5M3_369_HRSCAF_655.255	Neurogenic locus notch homolog protein 1	9.26558	-1.18928	0.367625	-3.23502	0.00121632	0.0067548
APALM_V2_EVM.MODEL.SC0A5M3_369_HRSCAF_655.623	Neurogenic locus Notch protein	4.40775	-1.73306	0.384347	-4.50911	6.51004e-06	7.30361e-05
APALM_V2_EVM.MODEL.SC0A5M3_10_HRSCAF_15.185	Neuroglobin	11.5066	1.19911	0.25332	4.73356	2.2062e-06	2.81797e-05
APALM_V2_EVM.MODEL.SC0A5M3_424_HRSCAF_798.878	Neuronal acetylcholine receptor subunit beta-3	327.15	1.61639	0.25839	6.25562	3.95938e-10	1.11881e-08
APALM_V2_EVM.MODEL.SC0A5M3_14_HRSCAF_24.61	Neuronal pentraxin-2	10.1076	1.15965	0.280882	4.12862	3.64952e-05	0.00033089
APALM_V2_EVM.MODEL.SC0A5M3_13_HRSCAF_21.42	Neuropeptide FF receptor 1	4.50978	-1.81805	0.377225	-4.81954	1.43887e-06	1.92093e-05
APALM_V2_EVM.MODEL.SC0A5M3_13_HRSCAF_21.41	Neuropeptide FF receptor 2	2.12654	-1.24039	0.370076	-3.35172	0.000803122	0.00471524
APALM_V2_EVM.MODEL.SC0A5M3_161_HRSCAF_285.666	Neuropeptide FF receptor 2	2.79552	-1.06392	0.318176	-3.34381	0.000826368	0.00483343
APALM_V2_EVM.MODEL.SC0A5M3_10_HRSCAF_15.237	Neuropeptide FF receptor 2	3.83811	1.39766	0.257451	5.42881	5.67302e-08	1.02625e-06
APALM_V2_EVM.MODEL.SC0A5M3_24_HRSCAF_39.282	Neuropeptide FF receptor 2	7.68625	-1.14898	0.261059	-4.40123	1.07639e-05	0.000113487
APALM_V2_EVM.MODEL.SC0A5M3_281_HRSCAF_464.976	Neuropeptide FF receptor 2	2.09614	-1.72865	0.41885	-4.12714	3.67307e-05	0.000332706
APALM_V2_EVM.MODEL.SC0A5M3_375_HRSCAF_671.282	Neuropeptide SIFamide receptor	9.28802	-1.31651	0.334245	-3.93875	8.19061e-05	0.000670864
APALM_V2_EVM.MODEL.SC0A5M3_161_HRSCAF_285.464	Nicotinate phosphoribosyltransferase	3754.97	1.35798	0.212497	6.39061	1.65228e-10	4.97369e-09
APALM_V2_EVM.MODEL.SC0A5M3_314_HRSCAF_527.472	NK1 transcription factor-related protein 1	10.5064	-1.20259	0.26371	-4.56028	5.10849e-06	5.86344e-05
APALM_V2_EVM.MODEL.SC0A5M3_18_HRSCAF_30.26	NMDA receptor synaptonuclear signaling and neuronal migration factor	56.5549	1.3766	0.149425	9.21263	3.18231e-20	4.89092e-18
APALM_V2_EVM.MODEL.SC0A5M3_327_HRSCAF_556.46	N-myc proto-oncogene protein	1.96964	-1.47721	0.378516	-3.90264	9.51488e-05	0.000765401
APALM_V2_EVM.MODEL.SC0A5M3_424_HRSCAF_798.449	Nuclear pore complex protein Nup98-Nup96	23.1578	-1.4976	0.220218	-6.80053	1.04237e-11	3.83914e-10
APALM_V2_EVM.MODEL.SC0A5M3_124_HRSCAF_222.270	Nuclease C1	22.1812	-9.55902	1.1485	-8.32305	8.57292e-17	7.75418e-15
APALM_V2_EVM.MODEL.SC0A5M3_375_HRSCAF_671.364	Nuclease EXOG, mitochondrial	9.33559	1.20313	0.370194	3.25	0.00115405	0.00646021
APALM_V2_EVM.MODEL.SC0A5M3_424_HRSCAF_798.749	Octopamine receptor beta-2R	7.28442	1.05518	0.258605	4.08028	4.49809e-05	0.000398061
APALM_V2_EVM.MODEL.SC0A5M3_281_HRSCAF_464.686	Octopamine receptor beta-2R	56.9493	2.4443	0.207727	11.7669	5.78368e-32	3.77016e-29
APALM_V2_EVM.MODEL.SC0A5M3_281_HRSCAF_464.301	Octopamine receptor beta-2R	18.8411	1.00778	0.232852	4.32797	1.50489e-05	0.000152702
APALM_V2_EVM.MODEL.SC0A5M3_79_HRSCAF_143.577	Olfactomedin-like protein 2B	88.754	2.3819	0.425096	5.60321	2.10412e-08	4.1738e-07
APALM_V2_EVM.MODEL.SC0A5M3_331_HRSCAF_562.931	Oncoprotein-induced transcript 3 protein	61.8679	-1.31766	0.158333	-8.32207	8.64437e-17	7.78158e-15
APALM_V2_EVM.MODEL.SC0A5M3_13_HRSCAF_21.259	Orexin receptor type 2	6.8587	-1.55588	0.373312	-4.16777	3.07599e-05	0.000285042
APALM_V2_EVM.MODEL.SC0A5M3_84_HRSCAF_150.201	Orexin receptor type 2	25.5561	-1.21541	0.228371	-5.3221	1.02578e-07	1.75012e-06
APALM_V2_EVM.MODEL.SC0A5M3_10_HRSCAF_15.41	Orexin receptor type 2	1.55061	-2.45355	0.422732	-5.80403	6.47414e-09	1.41652e-07
APALM_V2_EVM.MODEL.SC0A5M3_272_HRSCAF_451.334	Otopetrin-2	2.55067	-1.16758	0.323859	-3.60521	0.000311904	0.00211259
APALM_V2_EVM.MODEL.SC0A5M3_331_HRSCAF_562.610	Oxysterol-binding protein-related protein 1	385.461	-1.21213	0.141138	-8.58825	8.83048e-18	9.32578e-16
APALM_V2_EVM.MODEL.SC0A5M3_427_HRSCAF_802.228	Paired box protein Pax-3-B	707.337	1.65211	0.183531	9.00182	2.22014e-19	2.91455e-17
APALM_V2_EVM.MODEL.SC0A5M3_427_HRSCAF_802.225	Paired box protein Pax-3-B	7.28962	2.35084	0.583041	4.03203	5.52965e-05	0.000475364
APALM_V2_EVM.MODEL.SC0A5M3_427_HRSCAF_802.226	Paired box protein Pax-3-B	207.147	3.43605	0.397863	8.63625	5.809e-18	6.38449e-16
APALM_V2_EVM.MODEL.SC0A5M3_426_HRSCAF_800.4	Paired box protein Pax-3-B	40.3469	1.52851	0.219544	6.9622	3.34997e-12	1.30966e-10
APALM_V2_EVM.MODEL.SC0A5M3_424_HRSCAF_798.981	Pancreatic lipase-related protein 2	230.91	2.1629	0.449326	4.81366	1.48193e-06	1.96621e-05
APALM_V2_EVM.MODEL.SC0A5M3_314_HRSCAF_527.901	Pancreatic secretory granule membrane major glycoprotein GP2	21.6864	3.89395	0.397413	9.79826	1.14547e-22	2.70675e-20
APALM_V2_EVM.MODEL.SC0A5M3_314_HRSCAF_527.902	Pancreatic secretory granule membrane major glycoprotein GP2	16.5992	4.02562	0.422766	9.52209	1.69726e-21	3.17672e-19
APALM_V2_EVM.MODEL.SC0A5M3_314_HRSCAF_527.903	Pancreatic secretory granule membrane major glycoprotein GP2	13.9857	4.00137	0.392933	10.1833	2.35334e-24	6.95118e-22
APALM_V2_EVM.MODEL.SC0A5M3_91_HRSCAF_167.485	Paternally-expressed gene 3 protein	72.5227	-1.80042	0.2435	-7.39394	1.42542e-13	6.90928e-12
APALM_V2_EVM.MODEL.SC0A5M3_91_HRSCAF_167.484	Paternally-expressed gene 3 protein	7.80976	-1.51331	0.310579	-4.87253	1.10178e-06	1.52195e-05
APALM_V2_EVM.MODEL.SC0A5M3_401_HRSCAF_746.1182	Pathogen-related protein	9.62975	6.44463	0.880093	7.32268	2.43073e-13	1.13179e-11
APALM_V2_EVM.MODEL.SC0A5M3_79_HRSCAF_143.104	PC3-like endoprotease variant A	11.9326	-1.51317	0.229724	-6.58689	4.4912e-11	1.50268e-09
APALM_V2_EVM.MODEL.SC0A5M3_331_HRSCAF_562.1084	Penicillin acylase	5826.42	-1.46497	0.208115	-7.03926	1.93264e-12	7.7899e-11
APALM_V2_EVM.MODEL.SC0A5M3_401_HRSCAF_746.1151	Peptidyl-prolyl cis-trans isomerase FKBP4	4.19834	-1.07475	0.23108	-4.651	3.30336e-06	4.02623e-05
APALM_V2_EVM.MODEL.SC0A5M3_377_HRSCAF_675.3	Perivitellin-2 67 kDa subunit	59.3244	-1.06328	0.262367	-4.05263	5.0645e-05	0.000440181
APALM_V2_EVM.MODEL.SC0A5M3_361_HRSCAF_634.465	Perivitellin-2 67 kDa subunit	7.94033	-2.88004	0.494264	-5.82692	5.6461e-09	1.24544e-07
APALM_V2_EVM.MODEL.SC0A5M3_401_HRSCAF_746.1420	Perlucin-like protein	38.9866	1.20163	0.302557	3.97156	7.14028e-05	0.000595149
APALM_V2_EVM.MODEL.SC0A5M3_161_HRSCAF_285.337	Peroxidasin	7.16049	-4.32934	0.661178	-6.54792	5.83428e-11	1.93154e-09
APALM_V2_EVM.MODEL.SC0A5M3_161_HRSCAF_285.339	Peroxidasin	188.069	-2.8784	0.423275	-6.80032	1.04386e-11	3.83914e-10
APALM_V2_EVM.MODEL.SC0A5M3_161_HRSCAF_285.343	Peroxidasin	7.77785	-1.68894	0.447071	-3.77779	0.000158225	0.00118246
APALM_V2_EVM.MODEL.SC0A5M3_161_HRSCAF_285.344	Peroxidasin	3470.89	1.55383	0.287133	5.41153	6.24888e-08	1.12183e-06
APALM_V2_EVM.MODEL.SC0A5M3_161_HRSCAF_285.345	Peroxidasin homolog	2267.49	1.72841	0.225454	7.66636	1.76948e-14	1.00754e-12
APALM_V2_EVM.MODEL.SC0A5M3_116_HRSCAF_212.3	Peroxidasin homolog	119.373	2.3171	0.252123	9.19032	3.91671e-20	5.92332e-18
APALM_V2_EVM.MODEL.SC0A5M3_314_HRSCAF_527.503	Phosphatidylinositol transfer protein beta isoform	346.741	1.09887	0.144609	7.59893	2.98594e-14	1.63139e-12
APALM_V2_EVM.MODEL.SC0A5M3_91_HRSCAF_167.10	Pleckstrin homology domain-containing family G member 7	212.939	1.86775	0.152277	12.2655	1.38813e-34	1.14092e-31
APALM_V2_EVM.MODEL.SC0A5M3_272_HRSCAF_451.329	Pol polyprotein	2.53654	1.23335	0.368838	3.34387	0.000826194	0.00483343
APALM_V2_EVM.MODEL.SC0A5M3_389_HRSCAF_706.92	Polcalcin Jun o 2	14.1671	-1.5318	0.27072	-5.65823	1.52941e-08	3.12224e-07
APALM_V2_EVM.MODEL.SC0A5M3_337_HRSCAF_586.358	Poly [ADP-ribose] polymerase 1	20.9078	-1.17366	0.205316	-5.71633	1.08848e-08	2.28375e-07
APALM_V2_EVM.MODEL.SC0A5M3_331_HRSCAF_562.1116	Polycystic kidney disease 2-like 1 protein	5.22438	2.10553	0.461176	4.56558	4.98123e-06	5.73129e-05
APALM_V2_EVM.MODEL.SC0A5M3_337_HRSCAF_586.762	Polycystic kidney disease 2-like 1 protein	5.28014	-1.03853	0.306017	-3.39368	0.000689593	0.00415824
APALM_V2_EVM.MODEL.SC0A5M3_79_HRSCAF_143.770	Polycystic kidney disease protein 1-like 2	10.496	-1.10812	0.263988	-4.19762	2.69738e-05	0.000254194
APALM_V2_EVM.MODEL.SC0A5M3_79_HRSCAF_143.773	Polycystic kidney disease protein 1-like 2	8.87201	-1.44254	0.265571	-5.43186	5.57697e-08	1.00984e-06
APALM_V2_EVM.MODEL.SC0A5M3_337_HRSCAF_586.39	Polycystic kidney disease protein 1-like 2	2.69855	1.32317	0.274343	4.82305	1.41377e-06	1.89143e-05
APALM_V2_EVM.MODEL.SC0A5M3_221_HRSCAF_370.230	Polycystic kidney disease protein 1-like 2	7.30858	-1.51068	0.295286	-5.116	3.12086e-07	4.80821e-06
APALM_V2_EVM.MODEL.SC0A5M3_307_HRSCAF_512.554	Potassium channel subfamily K member 16	2.01847	-1.24088	0.353103	-3.51421	0.000441069	0.00284185
APALM_V2_EVM.MODEL.SC0A5M3_272_HRSCAF_451.128	Potassium channel subfamily K member 9	15.9334	-2.2018	0.42661	-5.16116	2.45423e-07	3.92179e-06
APALM_V2_EVM.MODEL.SC0A5M3_281_HRSCAF_464.1003	Potassium channel subfamily K member 9	2.54719	-1.33024	0.315176	-4.22063	2.43622e-05	0.000233304
APALM_V2_EVM.MODEL.SC0A5M3_79_HRSCAF_143.496	Potassium voltage-gated channel subfamily F member 1	114.304	-1.01982	0.189053	-5.39438	6.87602e-08	1.22396e-06
APALM_V2_EVM.MODEL.SC0A5M3_79_HRSCAF_143.724	PR domain zinc finger protein 13	2.4673	-1.15562	0.329653	-3.50556	0.000455656	0.00291793
APALM_V2_EVM.MODEL.SC0A5M3_161_HRSCAF_285.289	PREDICTED: ALK tyrosine kinase receptor-like isoform X3	12.9311	1.73684	0.293403	5.91964	3.22647e-09	7.59567e-08
APALM_V2_EVM.MODEL.SC0A5M3_23_HRSCAF_38.9	PREDICTED: basement membrane-specific heparan sulfate proteoglycan core protein-like	46.382	3.22105	0.456005	7.06364	1.62201e-12	6.62828e-11
APALM_V2_EVM.MODEL.SC0A5M3_281_HRSCAF_464.1081	PREDICTED: cyclin-dependent kinase 11B-like, partial	11.4617	-1.98225	0.582555	-3.40269	0.000667262	0.00404422
APALM_V2_EVM.MODEL.SC0A5M3_382_HRSCAF_692.762	PREDICTED: cytochrome c1-like	75.67	-1.1597	0.161711	-7.17145	7.42052e-13	3.23966e-11
APALM_V2_EVM.MODEL.SC0A5M3_1_HRSCAF_1.523	PREDICTED: deleted in malignant brain tumors 1 protein-like isoform X4	4.22458	1.28235	0.298202	4.30027	1.70588e-05	0.000170084
APALM_V2_EVM.MODEL.SC0A5M3_124_HRSCAF_222.233	PREDICTED: dynamin-related protein DNM1-like isoform X1	13.6943	-1.41512	0.379605	-3.72788	0.000193101	0.00140941
APALM_V2_EVM.MODEL.SC0A5M3_91_HRSCAF_167.336	PREDICTED: extensin-like	21.8149	-2.73669	0.288989	-9.46987	2.80194e-21	4.99696e-19
APALM_V2_EVM.MODEL.SC0A5M3_281_HRSCAF_464.550	PREDICTED: formin-like protein 14	18.2268	-1.81179	0.231041	-7.84185	4.43955e-15	3.00807e-13
APALM_V2_EVM.MODEL.SC0A5M3_24_HRSCAF_39.228	PREDICTED: gibberellin-regulated protein 14-like	9.73404	-1.2412	0.327132	-3.79419	0.000148129	0.00112416
APALM_V2_EVM.MODEL.SC0A5M3_191_HRSCAF_332.91	PREDICTED: glutamic acid-rich protein-like isoform X1	42.9403	-2.33234	0.251044	-9.29057	1.53471e-20	2.52279e-18
APALM_V2_EVM.MODEL.SC0A5M3_151_HRSCAF_267.282	PREDICTED: golgin subfamily A member 4-like	2290.9	1.02761	0.212736	4.83042	1.36244e-06	1.83314e-05
APALM_V2_EVM.MODEL.SC0A5M3_369_HRSCAF_655.281	PREDICTED: interferon regulatory factor 2-like isoform X2	210.967	-1.18814	0.149207	-7.96303	1.67879e-15	1.23485e-13
APALM_V2_EVM.MODEL.SC0A5M3_375_HRSCAF_671.425	PREDICTED: keratin-associated protein 10-11-like, partial	13.0439	-1.02779	0.271389	-3.78715	0.000152385	0.0011486
APALM_V2_EVM.MODEL.SC0A5M3_375_HRSCAF_671.415	PREDICTED: keratin-associated protein 10-11-like, partial	29.8917	-1.1607	0.264542	-4.38757	1.14622e-05	0.000120178
APALM_V2_EVM.MODEL.SC0A5M3_375_HRSCAF_671.423	PREDICTED: late cornified envelope-like proline-rich protein 1	127.875	-1.43629	0.190319	-7.54676	4.46214e-14	2.33663e-12
APALM_V2_EVM.MODEL.SC0A5M3_375_HRSCAF_671.259	PREDICTED: leucine-rich repeat extensin-like protein 3	612.073	-1.1398	0.189682	-6.00901	1.86661e-09	4.6126e-08
APALM_V2_EVM.MODEL.SC0A5M3_307_HRSCAF_512.196	PREDICTED: leukocyte tyrosine kinase receptor-like	13.8138	1.25143	0.155322	8.05699	7.81937e-16	6.05809e-14
APALM_V2_EVM.MODEL.SC0A5M3_389_HRSCAF_706.6	PREDICTED: loricrin-like	25.1821	4.06567	0.371524	10.9432	7.16061e-28	3.148e-25
APALM_V2_EVM.MODEL.SC0A5M3_151_HRSCAF_267.346	PREDICTED: NADPH-dependent aldehyde reductase ARI1-like isoform X1	2247.77	2.49411	0.256445	9.72572	2.34243e-22	5.08981e-20
APALM_V2_EVM.MODEL.SC0A5M3_281_HRSCAF_464.410	PREDICTED: nascent polypeptide-associated complex subunit alpha, muscle-specific form-like, partial	19.4902	-2.04177	0.314179	-6.49875	8.09915e-11	2.62168e-09
APALM_V2_EVM.MODEL.SC0A5M3_230_HRSCAF_385.18	PREDICTED: P2X purinoceptor 7-like	48.4182	1.5843	0.298447	5.30848	1.10544e-07	1.8742e-06
APALM_V2_EVM.MODEL.SC0A5M3_161_HRSCAF_285.626	PREDICTED: papilin-like	117.215	-1.19436	0.19234	-6.20965	5.31021e-10	1.46761e-08
APALM_V2_EVM.MODEL.SC0A5M3_12_HRSCAF_20.23	PREDICTED: proline-rich transmembrane protein 4-like	42.8323	-1.30491	0.255908	-5.09915	3.41189e-07	5.20569e-06
APALM_V2_EVM.MODEL.SC0A5M3_307_HRSCAF_512.591	PREDICTED: proline-rich transmembrane protein 4-like	51.611	1.1982	0.236498	5.06641	4.05379e-07	6.06273e-06
APALM_V2_EVM.MODEL.SC0A5M3_369_HRSCAF_655.257	PREDICTED: protein split ends-like	9.02271	-1.37665	0.326894	-4.21129	2.53921e-05	0.000241455
APALM_V2_EVM.MODEL.SC0A5M3_281_HRSCAF_464.402	PREDICTED: proteoglycan 4-like	144.236	-3.47746	0.359892	-9.66252	4.35029e-22	8.9389e-20
APALM_V2_EVM.MODEL.SC0A5M3_331_HRSCAF_562.860	PREDICTED: putative N-acetylated-alpha-linked acidic dipeptidase isoform X1	4.2236	1.14786	0.244802	4.68893	2.74638e-06	3.44281e-05
APALM_V2_EVM.MODEL.SC0A5M3_424_HRSCAF_798.730	PREDICTED: rho-associated protein kinase let-502-like	169.428	1.54044	0.255146	6.03749	1.56529e-09	3.94012e-08
APALM_V2_EVM.MODEL.SC0A5M3_389_HRSCAF_706.150	PREDICTED: RNA-directed DNA polymerase from mobile element jockey-like	15.7496	4.05302	0.48136	8.41994	3.76693e-17	3.57839e-15
APALM_V2_EVM.MODEL.SC0A5M3_427_HRSCAF_802.229	PREDICTED: stress response protein nst1-like	3.80317	2.61694	0.628373	4.16462	3.11866e-05	0.000288289
APALM_V2_EVM.MODEL.SC0A5M3_401_HRSCAF_746.1043	PREDICTED: transcriptional regulator ATRX homolog	9.49379	-1.13012	0.281697	-4.01181	6.02538e-05	0.000511927
APALM_V2_EVM.MODEL.SC0A5M3_281_HRSCAF_464.1082	PREDICTED: trichohyalin-like	1.72499	-2.70326	0.585303	-4.61856	3.86405e-06	4.60568e-05
APALM_V2_EVM.MODEL.SC0A5M3_281_HRSCAF_464.1086	PREDICTED: trichohyalin-like	5.13977	-2.84292	0.643523	-4.41774	9.97402e-06	0.000106046
APALM_V2_EVM.MODEL.SC0A5M3_281_HRSCAF_464.1087	PREDICTED: trichohyalin-like	60.8899	-1.68927	0.267655	-6.31137	2.76582e-10	8.00689e-09
APALM_V2_EVM.MODEL.SC0A5M3_314_HRSCAF_527.954	PREDICTED: tumor necrosis factor receptor superfamily member 16-like	476.335	2.54823	0.312826	8.14583	3.76697e-16	3.05626e-14
APALM_V2_EVM.MODEL.SC0A5M3_331_HRSCAF_562.768	PREDICTED: U-box domain-containing protein 34-like	16.3716	-1.12674	0.244368	-4.61082	4.01089e-06	4.75372e-05
APALM_V2_EVM.MODEL.SC0A5M3_271_HRSCAF_450.83	PREDICTED: uncharacterized protein K02A2.6-like	38.8026	4.27844	0.361808	11.8252	2.89375e-32	2.02606e-29
APALM_V2_EVM.MODEL.SC0A5M3_191_HRSCAF_332.103	PREDICTED: uncharacterized protein LOC107327469	196.243	3.12673	0.401257	7.79234	6.5781e-15	4.24411e-13
APALM_V2_EVM.MODEL.SC0A5M3_424_HRSCAF_798.211	PREDICTED: uncharacterized protein LOC107327618	15.243	1.463	0.359108	4.07398	4.62173e-05	0.000406937
APALM_V2_EVM.MODEL.SC0A5M3_281_HRSCAF_464.1206	PREDICTED: uncharacterized protein LOC107327682	67.7733	1.46896	0.215119	6.82859	8.57504e-12	3.20361e-10
APALM_V2_EVM.MODEL.SC0A5M3_1_HRSCAF_1.232	PREDICTED: uncharacterized protein LOC107328003	137.913	1.12333	0.276032	4.06957	4.70998e-05	0.000412593
APALM_V2_EVM.MODEL.SC0A5M3_430_HRSCAF_812.237	PREDICTED: uncharacterized protein LOC107328383	9.29971	1.5686	0.374462	4.18895	2.80253e-05	0.000262663
APALM_V2_EVM.MODEL.SC0A5M3_124_HRSCAF_222.144	PREDICTED: uncharacterized protein LOC107328490	47.4356	1.70496	0.272247	6.26255	3.78741e-10	1.07503e-08
APALM_V2_EVM.MODEL.SC0A5M3_390_HRSCAF_714.150	PREDICTED: uncharacterized protein LOC107328797	12.2636	-1.1475	0.18787	-6.10793	1.0093e-09	2.60298e-08
APALM_V2_EVM.MODEL.SC0A5M3_79_HRSCAF_143.434	PREDICTED: uncharacterized protein LOC107328915 isoform X1	52.8322	-1.54218	0.348002	-4.43154	9.35627e-06	0.000100495
APALM_V2_EVM.MODEL.SC0A5M3_79_HRSCAF_143.433	PREDICTED: uncharacterized protein LOC107328915 isoform X2	389.92	-1.72164	0.363839	-4.73187	2.22457e-06	2.83952e-05
APALM_V2_EVM.MODEL.SC0A5M3_429_HRSCAF_807.4	PREDICTED: uncharacterized protein LOC107329114 isoform X1	236.547	-1.27259	0.152243	-8.35895	6.32815e-17	5.7791e-15
APALM_V2_EVM.MODEL.SC0A5M3_314_HRSCAF_527.626	PREDICTED: uncharacterized protein LOC107329521 isoform X1	18.7491	2.03348	0.44502	4.56943	4.89058e-06	5.64762e-05
APALM_V2_EVM.MODEL.SC0A5M3_314_HRSCAF_527.912	PREDICTED: uncharacterized protein LOC107329772	32.7917	1.23488	0.353229	3.49597	0.000472333	0.00301297
APALM_V2_EVM.MODEL.SC0A5M3_151_HRSCAF_267.154	PREDICTED: uncharacterized protein LOC107330912, partial	407.165	-1.26583	0.20625	-6.13734	8.3914e-10	2.21243e-08
APALM_V2_EVM.MODEL.SC0A5M3_375_HRSCAF_671.414	PREDICTED: uncharacterized protein LOC107331033	58.9751	-1.50227	0.237945	-6.31351	2.72785e-10	7.93344e-09
APALM_V2_EVM.MODEL.SC0A5M3_375_HRSCAF_671.418	PREDICTED: uncharacterized protein LOC107331034	22.1317	-4.143	0.757854	-5.46675	4.58356e-08	8.46995e-07
APALM_V2_EVM.MODEL.SC0A5M3_375_HRSCAF_671.420	PREDICTED: uncharacterized protein LOC107331034	19.7408	-1.80839	0.266956	-6.77412	1.25165e-11	4.55901e-10
APALM_V2_EVM.MODEL.SC0A5M3_375_HRSCAF_671.413	PREDICTED: uncharacterized protein LOC107331034	11.2304	-1.55323	0.412652	-3.76402	0.000167203	0.00124392
APALM_V2_EVM.MODEL.SC0A5M3_14_HRSCAF_24.461	PREDICTED: uncharacterized protein LOC107331317	5.75458	-1.16713	0.286163	-4.07854	4.53196e-05	0.000399963
APALM_V2_EVM.MODEL.SC0A5M3_424_HRSCAF_798.360	PREDICTED: uncharacterized protein LOC107331429 isoform X1	560.363	-1.14849	0.196388	-5.84805	4.97376e-09	1.11271e-07
APALM_V2_EVM.MODEL.SC0A5M3_424_HRSCAF_798.398	PREDICTED: uncharacterized protein LOC107331454	423.488	1.72007	0.289755	5.9363	2.91532e-09	6.94096e-08
APALM_V2_EVM.MODEL.SC0A5M3_314_HRSCAF_527.1053	PREDICTED: uncharacterized protein LOC107331603 isoform X1	13.4411	1.72185	0.401197	4.29178	1.77244e-05	0.000176163
APALM_V2_EVM.MODEL.SC0A5M3_79_HRSCAF_143.138	PREDICTED: uncharacterized protein LOC107331734	461.164	1.2182	0.187919	6.48257	9.01712e-11	2.87938e-09
APALM_V2_EVM.MODEL.SC0A5M3_331_HRSCAF_562.1028	PREDICTED: uncharacterized protein LOC107331734	37.0124	1.0875	0.305001	3.56555	0.000363092	0.00240923
APALM_V2_EVM.MODEL.SC0A5M3_420_HRSCAF_793.32	PREDICTED: uncharacterized protein LOC107331790	66.1748	-1.05616	0.301383	-3.50438	0.000457667	0.00292684
APALM_V2_EVM.MODEL.SC0A5M3_84_HRSCAF_150.333	PREDICTED: uncharacterized protein LOC107331806, partial	25.6199	1.23501	0.249622	4.94754	7.51588e-07	1.06827e-05
APALM_V2_EVM.MODEL.SC0A5M3_375_HRSCAF_671.648	PREDICTED: uncharacterized protein LOC107332031	4576.76	-1.27698	0.206328	-6.18905	6.05274e-10	1.65828e-08
APALM_V2_EVM.MODEL.SC0A5M3_124_HRSCAF_222.347	PREDICTED: uncharacterized protein LOC107332076	73.8195	2.19835	0.269974	8.14284	3.86113e-16	3.11095e-14
APALM_V2_EVM.MODEL.SC0A5M3_229_HRSCAF_384.5	PREDICTED: uncharacterized protein LOC107332142	4.39002	2.31976	0.403611	5.74752	9.05597e-09	1.93003e-07
APALM_V2_EVM.MODEL.SC0A5M3_124_HRSCAF_222.305	PREDICTED: uncharacterized protein LOC107332153	54.9521	1.29945	0.155618	8.35025	6.81163e-17	6.19073e-15
APALM_V2_EVM.MODEL.SC0A5M3_124_HRSCAF_222.304	PREDICTED: uncharacterized protein LOC107332155	160.356	1.04358	0.133273	7.83039	4.86365e-15	3.27197e-13
APALM_V2_EVM.MODEL.SC0A5M3_221_HRSCAF_370.135	PREDICTED: uncharacterized protein LOC107332657 isoform X1	123.393	1.40466	0.293328	4.78869	1.67878e-06	2.20386e-05
APALM_V2_EVM.MODEL.SC0A5M3_401_HRSCAF_746.1050	PREDICTED: uncharacterized protein LOC107332792	98.0723	-1.28209	0.202075	-6.34463	2.22955e-10	6.58552e-09
APALM_V2_EVM.MODEL.SC0A5M3_401_HRSCAF_746.1049	PREDICTED: uncharacterized protein LOC107332794	31.2019	-1.37148	0.203588	-6.73653	1.62212e-11	5.82976e-10
APALM_V2_EVM.MODEL.SC0A5M3_361_HRSCAF_634.365	PREDICTED: uncharacterized protein LOC107333149	3.5919	-1.05796	0.311611	-3.39511	0.000686	0.00413789
APALM_V2_EVM.MODEL.SC0A5M3_369_HRSCAF_655.591	PREDICTED: uncharacterized protein LOC107333256	137.231	3.5189	0.409678	8.58942	8.74064e-18	9.28275e-16
APALM_V2_EVM.MODEL.SC0A5M3_369_HRSCAF_655.594	PREDICTED: uncharacterized protein LOC107333259 isoform X1	4.04713	2.50585	0.52482	4.77468	1.7999e-06	2.34657e-05
APALM_V2_EVM.MODEL.SC0A5M3_314_HRSCAF_527.319	PREDICTED: uncharacterized protein LOC107333577	16.3974	-1.76749	0.30672	-5.76255	8.28509e-09	1.77173e-07
APALM_V2_EVM.MODEL.SC0A5M3_281_HRSCAF_464.212	PREDICTED: uncharacterized protein LOC107333750	688.729	-1.05442	0.162527	-6.4877	8.71571e-11	2.79257e-09
APALM_V2_EVM.MODEL.SC0A5M3_4_HRSCAF_4.284	PREDICTED: uncharacterized protein LOC107333756	47.449	-4.06016	0.413188	-9.82642	8.66462e-23	2.09995e-20
APALM_V2_EVM.MODEL.SC0A5M3_337_HRSCAF_586.471	PREDICTED: uncharacterized protein LOC107334062	8.15326	-2.55247	0.343368	-7.43363	1.0566e-13	5.2425e-12
APALM_V2_EVM.MODEL.SC0A5M3_314_HRSCAF_527.618	PREDICTED: uncharacterized protein LOC107334229	72.9149	2.88723	0.310259	9.30585	1.32929e-20	2.20428e-18
APALM_V2_EVM.MODEL.SC0A5M3_44_HRSCAF_77.555	PREDICTED: uncharacterized protein LOC107334410	144.133	-2.23018	0.166945	-13.3588	1.05305e-40	1.6589e-37
APALM_V2_EVM.MODEL.SC0A5M3_314_HRSCAF_527.555	PREDICTED: uncharacterized protein LOC107334854	109.536	1.85302	0.279167	6.63768	3.18664e-11	1.09329e-09
APALM_V2_EVM.MODEL.SC0A5M3_314_HRSCAF_527.556	PREDICTED: uncharacterized protein LOC107334854	96.4129	1.82702	0.306224	5.96627	2.42734e-09	5.8454e-08
APALM_V2_EVM.MODEL.SC0A5M3_1_HRSCAF_1.108	PREDICTED: uncharacterized protein LOC107335245 isoform X2	230.249	1.96326	0.390013	5.03383	4.80783e-07	7.07129e-06
APALM_V2_EVM.MODEL.SC0A5M3_161_HRSCAF_285.558	PREDICTED: uncharacterized protein LOC107335341	8.11362	1.24934	0.268052	4.66079	3.14999e-06	3.8567e-05
APALM_V2_EVM.MODEL.SC0A5M3_161_HRSCAF_285.583	PREDICTED: uncharacterized protein LOC107335365	1092.63	-1.00751	0.261362	-3.85485	0.0001158	0.000907465
APALM_V2_EVM.MODEL.SC0A5M3_314_HRSCAF_527.628	PREDICTED: uncharacterized protein LOC107335421	47.6133	-2.58663	0.363634	-7.11328	1.13317e-12	4.78157e-11
APALM_V2_EVM.MODEL.SC0A5M3_203_HRSCAF_345.27	PREDICTED: uncharacterized protein LOC107335649	3.20405	-1.36041	0.433146	-3.14076	0.0016851	0.00887084
APALM_V2_EVM.MODEL.SC0A5M3_226_HRSCAF_375.3	PREDICTED: uncharacterized protein LOC107335711	456.121	2.57866	0.353169	7.3015	2.84584e-13	1.31535e-11
APALM_V2_EVM.MODEL.SC0A5M3_79_HRSCAF_143.853	PREDICTED: uncharacterized protein LOC107335711	54.2524	1.11074	0.218809	5.0763	3.84858e-07	5.7971e-06
APALM_V2_EVM.MODEL.SC0A5M3_79_HRSCAF_143.852	PREDICTED: uncharacterized protein LOC107335711	5.37548	1.46807	0.44731	3.28201	0.00103071	0.00585361
APALM_V2_EVM.MODEL.SC0A5M3_79_HRSCAF_143.855	PREDICTED: uncharacterized protein LOC107335711	2252.01	2.72782	0.346091	7.88179	3.22713e-15	2.25947e-13
APALM_V2_EVM.MODEL.SC0A5M3_331_HRSCAF_562.1221	PREDICTED: uncharacterized protein LOC107336009	7.02942	1.32381	0.342799	3.86178	0.000112564	0.00088515
APALM_V2_EVM.MODEL.SC0A5M3_272_HRSCAF_451.392	PREDICTED: uncharacterized protein LOC107336505 isoform X2	102.964	-1.64884	0.392509	-4.20077	2.66003e-05	0.00025105
APALM_V2_EVM.MODEL.SC0A5M3_389_HRSCAF_706.143	PREDICTED: uncharacterized protein LOC107336922 isoform X1	7.9973	1.12043	0.302411	3.705	0.000211387	0.00151653
APALM_V2_EVM.MODEL.SC0A5M3_161_HRSCAF_285.373	PREDICTED: uncharacterized protein LOC107337180	5.06406	-1.14752	0.328861	-3.48936	0.000484176	0.0030704
APALM_V2_EVM.MODEL.SC0A5M3_361_HRSCAF_634.368	PREDICTED: uncharacterized protein LOC107337205	103.209	1.23274	0.262279	4.70011	2.60026e-06	3.27266e-05
APALM_V2_EVM.MODEL.SC0A5M3_124_HRSCAF_222.143	PREDICTED: uncharacterized protein LOC107337267 isoform X2	5.7566	-1.19022	0.322799	-3.68718	0.000226752	0.00160484
APALM_V2_EVM.MODEL.SC0A5M3_424_HRSCAF_798.701	PREDICTED: uncharacterized protein LOC107337410	35.777	-1.79803	0.227307	-7.91014	2.57099e-15	1.83404e-13
APALM_V2_EVM.MODEL.SC0A5M3_424_HRSCAF_798.655	PREDICTED: uncharacterized protein LOC107337448	138.031	2.06761	0.254596	8.12111	4.61945e-16	3.66917e-14
APALM_V2_EVM.MODEL.SC0A5M3_424_HRSCAF_798.653	PREDICTED: uncharacterized protein LOC107337448	20.2923	5.95643	0.466537	12.7673	2.4959e-37	2.94891e-34
APALM_V2_EVM.MODEL.SC0A5M3_401_HRSCAF_746.1080	PREDICTED: uncharacterized protein LOC107337487	41.2168	1.19632	0.374801	3.19187	0.00141357	0.00766338
APALM_V2_EVM.MODEL.SC0A5M3_401_HRSCAF_746.974	PREDICTED: uncharacterized protein LOC107337591	153.113	2.00033	0.205113	9.75232	1.80294e-22	3.9631e-20
APALM_V2_EVM.MODEL.SC0A5M3_401_HRSCAF_746.980	PREDICTED: uncharacterized protein LOC107337597	131.622	1.78481	0.199954	8.92613	4.41164e-19	5.52302e-17
APALM_V2_EVM.MODEL.SC0A5M3_331_HRSCAF_562.215	PREDICTED: uncharacterized protein LOC107337622 isoform X1	387.467	1.08445	0.120113	9.02858	1.73918e-19	2.34838e-17
APALM_V2_EVM.MODEL.SC0A5M3_281_HRSCAF_464.90	PREDICTED: uncharacterized protein LOC107337760	458.263	1.27509	0.130542	9.76766	1.54985e-22	3.44686e-20
APALM_V2_EVM.MODEL.SC0A5M3_331_HRSCAF_562.484	PREDICTED: uncharacterized protein LOC107338364	816.814	1.30364	0.193311	6.74376	1.54336e-11	5.56787e-10
APALM_V2_EVM.MODEL.SC0A5M3_331_HRSCAF_562.472	PREDICTED: uncharacterized protein LOC107338375 isoform X1	6.36635	-3.90903	0.506269	-7.72125	1.15198e-14	6.95751e-13
APALM_V2_EVM.MODEL.SC0A5M3_153_HRSCAF_269.13	PREDICTED: uncharacterized protein LOC107338466	35.0248	1.97796	0.446544	4.42949	9.44558e-06	0.000101339
APALM_V2_EVM.MODEL.SC0A5M3_381_HRSCAF_687.1	PREDICTED: uncharacterized protein LOC107338704	1.69352	1.91747	0.442525	4.33303	1.47073e-05	0.000149799
APALM_V2_EVM.MODEL.SC0A5M3_44_HRSCAF_77.311	PREDICTED: uncharacterized protein LOC107338802	5.21004	-1.56191	0.327563	-4.76828	1.85809e-06	2.4108e-05
APALM_V2_EVM.MODEL.SC0A5M3_331_HRSCAF_562.863	PREDICTED: uncharacterized protein LOC107338899	13.4234	-1.09593	0.274582	-3.99125	6.57259e-05	0.000552952
APALM_V2_EVM.MODEL.SC0A5M3_79_HRSCAF_143.730	PREDICTED: uncharacterized protein LOC107339261	5.6534	-1.3494	0.229938	-5.86853	4.39679e-09	9.96606e-08
APALM_V2_EVM.MODEL.SC0A5M3_314_HRSCAF_527.228	PREDICTED: uncharacterized protein LOC107339429 isoform X1	6.54868	-2.73676	0.416103	-6.57714	4.79584e-11	1.60178e-09
APALM_V2_EVM.MODEL.SC0A5M3_307_HRSCAF_512.505	PREDICTED: uncharacterized protein LOC107339458	2.38134	1.41568	0.332019	4.26387	2.0092e-05	0.000197337
APALM_V2_EVM.MODEL.SC0A5M3_14_HRSCAF_24.607	PREDICTED: uncharacterized protein LOC107339599 isoform X1	794.236	2.30412	0.192804	11.9506	6.44571e-33	4.87399e-30
APALM_V2_EVM.MODEL.SC0A5M3_317_HRSCAF_533.2	PREDICTED: uncharacterized protein LOC107339719	6.7233	4.81662	0.564548	8.53181	1.44079e-17	1.47226e-15
APALM_V2_EVM.MODEL.SC0A5M3_281_HRSCAF_464.399	PREDICTED: uncharacterized protein LOC107339853	10.5764	-3.15864	0.362194	-8.72087	2.76082e-18	3.10658e-16
APALM_V2_EVM.MODEL.SC0A5M3_382_HRSCAF_692.718	PREDICTED: uncharacterized protein LOC107340160 isoform X2	40.4492	1.46886	0.327039	4.49139	7.07585e-06	7.86371e-05
APALM_V2_EVM.MODEL.SC0A5M3_361_HRSCAF_634.190	PREDICTED: uncharacterized protein LOC107340290	3.02951	-1.29645	0.346241	-3.74437	0.000180847	0.00133336
APALM_V2_EVM.MODEL.SC0A5M3_281_HRSCAF_464.1009	PREDICTED: uncharacterized protein LOC107340394	740.767	1.1879	0.220207	5.39447	6.87271e-08	1.22396e-06
APALM_V2_EVM.MODEL.SC0A5M3_281_HRSCAF_464.973	PREDICTED: uncharacterized protein LOC107340425	9.61089	-1.09618	0.251997	-4.34996	1.36161e-05	0.000139967
APALM_V2_EVM.MODEL.SC0A5M3_375_HRSCAF_671.49	PREDICTED: uncharacterized protein LOC107340587	2.52654	-2.04508	0.295556	-6.91944	4.53438e-12	1.74224e-10
APALM_V2_EVM.MODEL.SC0A5M3_430_HRSCAF_812.383	PREDICTED: uncharacterized protein LOC107340647	27.1738	1.16781	0.204039	5.72344	1.04386e-08	2.20237e-07
APALM_V2_EVM.MODEL.SC0A5M3_430_HRSCAF_812.375	PREDICTED: uncharacterized protein LOC107340654	4.87449	-1.3738	0.366073	-3.7528	0.000174872	0.00129507
APALM_V2_EVM.MODEL.SC0A5M3_430_HRSCAF_812.377	PREDICTED: uncharacterized protein LOC107340654	2.43958	-1.67493	0.424132	-3.94908	7.84535e-05	0.000645662
APALM_V2_EVM.MODEL.SC0A5M3_430_HRSCAF_812.370	PREDICTED: uncharacterized protein LOC107340658	147.726	-1.1036	0.150601	-7.32796	2.33678e-13	1.09073e-11
APALM_V2_EVM.MODEL.SC0A5M3_307_HRSCAF_512.760	PREDICTED: uncharacterized protein LOC107340824	29.9331	-1.05749	0.168738	-6.26705	3.67941e-10	1.04595e-08
APALM_V2_EVM.MODEL.SC0A5M3_281_HRSCAF_464.604	PREDICTED: uncharacterized protein LOC107341127	9.29478	-1.43372	0.2659	-5.39197	6.9691e-08	1.23936e-06
APALM_V2_EVM.MODEL.SC0A5M3_330_HRSCAF_560.254	PREDICTED: uncharacterized protein LOC107341831	27.8363	2.31892	0.4167	5.56495	2.62231e-08	5.10527e-07
APALM_V2_EVM.MODEL.SC0A5M3_330_HRSCAF_560.269	PREDICTED: uncharacterized protein LOC107341865	287.055	1.16587	0.180099	6.47353	9.5738e-11	3.0118e-09
APALM_V2_EVM.MODEL.SC0A5M3_330_HRSCAF_560.263	PREDICTED: uncharacterized protein LOC107341866	12.9046	1.9036	0.253735	7.50232	6.26965e-14	3.18606e-12
APALM_V2_EVM.MODEL.SC0A5M3_401_HRSCAF_746.1419	PREDICTED: uncharacterized protein LOC107342164 isoform X10	30.5618	1.58248	0.352573	4.48839	7.17643e-06	7.96613e-05
APALM_V2_EVM.MODEL.SC0A5M3_401_HRSCAF_746.243	PREDICTED: uncharacterized protein LOC107342400	15.6158	2.72404	0.412479	6.60408	3.99999e-11	1.35755e-09
APALM_V2_EVM.MODEL.SC0A5M3_424_HRSCAF_798.560	PREDICTED: uncharacterized protein LOC107342498	38.2474	4.11297	0.500335	8.22043	2.0277e-16	1.70363e-14
APALM_V2_EVM.MODEL.SC0A5M3_424_HRSCAF_798.561	PREDICTED: uncharacterized protein LOC107342498	20.5744	3.60866	0.488455	7.3879	1.4917e-13	7.19363e-12
APALM_V2_EVM.MODEL.SC0A5M3_424_HRSCAF_798.596	PREDICTED: uncharacterized protein LOC107342533	58.9292	-1.37756	0.378735	-3.63727	0.000275547	0.00189692
APALM_V2_EVM.MODEL.SC0A5M3_398_HRSCAF_736.307	PREDICTED: uncharacterized protein LOC107342657	116.58	1.12253	0.117545	9.54987	1.29863e-21	2.47972e-19
APALM_V2_EVM.MODEL.SC0A5M3_314_HRSCAF_527.986	PREDICTED: uncharacterized protein LOC107342779	5.5553	1.48434	0.282367	5.2568	1.46586e-07	2.43931e-06
APALM_V2_EVM.MODEL.SC0A5M3_337_HRSCAF_586.588	PREDICTED: uncharacterized protein LOC107342848 isoform X1	11.0005	-1.43091	0.260778	-5.48706	4.08677e-08	7.64914e-07
APALM_V2_EVM.MODEL.SC0A5M3_84_HRSCAF_150.11	PREDICTED: uncharacterized protein LOC107342856 isoform X1	30.8691	-1.17768	0.254076	-4.63514	3.567e-06	4.31141e-05
APALM_V2_EVM.MODEL.SC0A5M3_337_HRSCAF_586.577	PREDICTED: uncharacterized protein LOC107342861	7.72783	-1.74998	0.214015	-8.1769	2.91231e-16	2.40412e-14
APALM_V2_EVM.MODEL.SC0A5M3_84_HRSCAF_150.13	PREDICTED: uncharacterized protein LOC107342911	28.3371	-1.12391	0.29665	-3.78868	0.000151451	0.00114363
APALM_V2_EVM.MODEL.SC0A5M3_84_HRSCAF_150.12	PREDICTED: uncharacterized protein LOC107342911	3.1528	-1.30555	0.407669	-3.20247	0.00136256	0.00742726
APALM_V2_EVM.MODEL.SC0A5M3_79_HRSCAF_143.151	PREDICTED: uncharacterized protein LOC107342988 isoform X1	15.8831	2.5251	0.329057	7.67376	1.67027e-14	9.62648e-13
APALM_V2_EVM.MODEL.SC0A5M3_79_HRSCAF_143.157	PREDICTED: uncharacterized protein LOC107342992	6.87043	-1.10327	0.2965	-3.72097	0.000198457	0.00144016
APALM_V2_EVM.MODEL.SC0A5M3_84_HRSCAF_150.555	PREDICTED: uncharacterized protein LOC107343130	321.302	3.3438	0.380021	8.79898	1.38062e-18	1.61106e-16
APALM_V2_EVM.MODEL.SC0A5M3_84_HRSCAF_150.513	PREDICTED: uncharacterized protein LOC107343137	3.97384	-1.0094	0.269311	-3.74808	0.000178195	0.00131637
APALM_V2_EVM.MODEL.SC0A5M3_79_HRSCAF_143.257	PREDICTED: uncharacterized protein LOC107343180	50.8111	-1.80007	0.276097	-6.5197	7.04461e-11	2.29606e-09
APALM_V2_EVM.MODEL.SC0A5M3_314_HRSCAF_527.916	PREDICTED: uncharacterized protein LOC107343304	30.2012	1.76452	0.285633	6.17759	6.50886e-10	1.76533e-08
APALM_V2_EVM.MODEL.SC0A5M3_375_HRSCAF_671.267	PREDICTED: uncharacterized protein LOC107343366	242.682	-1.36783	0.322574	-4.24035	2.23174e-05	0.00021591
APALM_V2_EVM.MODEL.SC0A5M3_281_HRSCAF_464.602	PREDICTED: uncharacterized protein LOC107343465	3.93885	-1.48276	0.279467	-5.30566	1.12266e-07	1.89998e-06
APALM_V2_EVM.MODEL.SC0A5M3_13_HRSCAF_21.220	PREDICTED: uncharacterized protein LOC107343966	16.4417	-1.03426	0.248807	-4.1569	3.22602e-05	0.000296907
APALM_V2_EVM.MODEL.SC0A5M3_13_HRSCAF_21.224	PREDICTED: uncharacterized protein LOC107343973	126.21	2.26908	0.274032	8.28036	1.22805e-16	1.06491e-14
APALM_V2_EVM.MODEL.SC0A5M3_14_HRSCAF_24.35	PREDICTED: uncharacterized protein LOC107344102	333.424	1.65106	0.22174	7.4459	9.62882e-14	4.81543e-12
APALM_V2_EVM.MODEL.SC0A5M3_173_HRSCAF_306.68	PREDICTED: uncharacterized protein LOC107344600 isoform X2	32.5567	-1.38023	0.292597	-4.71715	2.39173e-06	3.03038e-05
APALM_V2_EVM.MODEL.SC0A5M3_91_HRSCAF_167.298	PREDICTED: uncharacterized protein LOC107344830 isoform X7	55.8207	-2.59257	0.465193	-5.57311	2.50226e-08	4.88665e-07
APALM_V2_EVM.MODEL.SC0A5M3_369_HRSCAF_655.197	PREDICTED: uncharacterized protein LOC107344928	12.4681	1.50308	0.220499	6.81671	9.31459e-12	3.45939e-10
APALM_V2_EVM.MODEL.SC0A5M3_151_HRSCAF_267.301	PREDICTED: uncharacterized protein LOC107345241	455.89	-1.01087	0.207015	-4.88307	1.04447e-06	1.44967e-05
APALM_V2_EVM.MODEL.SC0A5M3_330_HRSCAF_560.21	PREDICTED: uncharacterized protein LOC107345383	923.912	1.68065	0.177737	9.45583	3.20477e-21	5.66196e-19
APALM_V2_EVM.MODEL.SC0A5M3_252_HRSCAF_417.51	PREDICTED: uncharacterized protein LOC107345899	7.02423	-1.65472	0.34372	-4.81416	1.47822e-06	1.96376e-05
APALM_V2_EVM.MODEL.SC0A5M3_424_HRSCAF_798.1066	PREDICTED: uncharacterized protein LOC107345913 isoform X1	11.5306	-1.53785	0.17951	-8.56693	1.06281e-17	1.10392e-15
APALM_V2_EVM.MODEL.SC0A5M3_252_HRSCAF_417.53	PREDICTED: uncharacterized protein LOC107345913 isoform X1	11.4212	-1.52803	0.17821	-8.57432	9.96751e-18	1.04103e-15
APALM_V2_EVM.MODEL.SC0A5M3_424_HRSCAF_798.1067	PREDICTED: uncharacterized protein LOC107345913 isoform X2	2.15068	-1.79997	0.405895	-4.43457	9.22541e-06	9.9202e-05
APALM_V2_EVM.MODEL.SC0A5M3_252_HRSCAF_417.52	PREDICTED: uncharacterized protein LOC107345913 isoform X2	1.78787	-1.33264	0.369335	-3.6082	0.000308326	0.00209436
APALM_V2_EVM.MODEL.SC0A5M3_14_HRSCAF_24.355	PREDICTED: uncharacterized protein LOC107345990	14.0028	1.77399	0.239186	7.41679	1.19994e-13	5.8614e-12
APALM_V2_EVM.MODEL.SC0A5M3_337_HRSCAF_586.530	PREDICTED: uncharacterized protein LOC107346270 isoform X1	88.6742	1.89587	0.345444	5.4882	4.06046e-08	7.61498e-07
APALM_V2_EVM.MODEL.SC0A5M3_189_HRSCAF_329.3	PREDICTED: uncharacterized protein LOC107346291	2.90741	-1.43134	0.304496	-4.70068	2.59295e-06	3.26563e-05
APALM_V2_EVM.MODEL.SC0A5M3_337_HRSCAF_586.538	PREDICTED: uncharacterized protein LOC107346298 isoform X2	30.2283	1.06427	0.230061	4.62605	3.72708e-06	4.47628e-05
APALM_V2_EVM.MODEL.SC0A5M3_389_HRSCAF_706.159	PREDICTED: uncharacterized protein LOC107346396	2.01833	-2.24265	0.404282	-5.54724	2.90217e-08	5.61541e-07
APALM_V2_EVM.MODEL.SC0A5M3_151_HRSCAF_267.329	PREDICTED: uncharacterized protein LOC107346420	11.7292	1.27684	0.360262	3.54419	0.000393825	0.0025809
APALM_V2_EVM.MODEL.SC0A5M3_24_HRSCAF_39.277	PREDICTED: uncharacterized protein LOC107346459	48.8981	2.04311	0.418869	4.87768	1.07341e-06	1.4844e-05
APALM_V2_EVM.MODEL.SC0A5M3_124_HRSCAF_222.176	PREDICTED: uncharacterized protein LOC107346459	15.0068	1.53054	0.35331	4.332	1.47764e-05	0.000150341
APALM_V2_EVM.MODEL.SC0A5M3_337_HRSCAF_586.612	PREDICTED: uncharacterized protein LOC107346612	362.642	1.36311	0.148826	9.15907	5.23472e-20	7.67109e-18
APALM_V2_EVM.MODEL.SC0A5M3_91_HRSCAF_167.482	PREDICTED: uncharacterized protein LOC107346637	3.23013	-1.27617	0.336359	-3.79408	0.000148191	0.00112416
APALM_V2_EVM.MODEL.SC0A5M3_124_HRSCAF_222.517	PREDICTED: uncharacterized protein LOC107346851 isoform X1	39.5627	-1.15075	0.192662	-5.9729	2.33069e-09	5.61981e-08
APALM_V2_EVM.MODEL.SC0A5M3_124_HRSCAF_222.518	PREDICTED: uncharacterized protein LOC107346875	52.7184	-1.13322	0.152937	-7.4097	1.26588e-13	6.15171e-12
APALM_V2_EVM.MODEL.SC0A5M3_124_HRSCAF_222.528	PREDICTED: uncharacterized protein LOC107346881	136.792	3.65347	0.310211	11.7774	5.10491e-32	3.44654e-29
APALM_V2_EVM.MODEL.SC0A5M3_221_HRSCAF_370.275	PREDICTED: uncharacterized protein LOC107346934	2.4555	-1.3172	0.342259	-3.84853	0.000118828	0.000927383
APALM_V2_EVM.MODEL.SC0A5M3_401_HRSCAF_746.27	PREDICTED: uncharacterized protein LOC107347160	192.978	1.36104	0.17813	7.64071	2.16028e-14	1.20111e-12
APALM_V2_EVM.MODEL.SC0A5M3_401_HRSCAF_746.57	PREDICTED: uncharacterized protein LOC107347206 isoform X1	332.853	1.36383	0.200045	6.81763	9.25531e-12	3.44414e-10
APALM_V2_EVM.MODEL.SC0A5M3_281_HRSCAF_464.48	PREDICTED: uncharacterized protein LOC107347285	356.422	2.03749	0.651378	3.12797	0.00176021	0.00917677
APALM_V2_EVM.MODEL.SC0A5M3_281_HRSCAF_464.504	PREDICTED: uncharacterized protein LOC107347394	98.2225	-1.3104	0.207441	-6.317	2.66698e-10	7.79235e-09
APALM_V2_EVM.MODEL.SC0A5M3_330_HRSCAF_560.133	PREDICTED: uncharacterized protein LOC107347941	495.886	1.74597	0.13136	13.2915	2.59364e-40	3.77155e-37
APALM_V2_EVM.MODEL.SC0A5M3_91_HRSCAF_167.442	PREDICTED: uncharacterized protein LOC107348226	97.5593	1.80517	0.190306	9.48565	2.40881e-21	4.33677e-19
APALM_V2_EVM.MODEL.SC0A5M3_91_HRSCAF_167.444	PREDICTED: uncharacterized protein LOC107348227	26.8479	1.92866	0.232817	8.28402	1.19084e-16	1.03741e-14
APALM_V2_EVM.MODEL.SC0A5M3_314_HRSCAF_527.1134	PREDICTED: uncharacterized protein LOC107348279	2.01491	3.46091	0.638761	5.41816	6.02168e-08	1.08413e-06
APALM_V2_EVM.MODEL.SC0A5M3_10_HRSCAF_15.35	PREDICTED: uncharacterized protein LOC107348600	114.672	-1.45709	0.148047	-9.84211	7.41361e-23	1.82009e-20
APALM_V2_EVM.MODEL.SC0A5M3_13_HRSCAF_21.427	PREDICTED: uncharacterized protein LOC107348758	180.808	-2.87308	0.302165	-9.50833	1.93739e-21	3.55578e-19
APALM_V2_EVM.MODEL.SC0A5M3_281_HRSCAF_464.1130	PREDICTED: uncharacterized protein LOC107348772	6.6937	3.94882	1.01021	3.90889	9.27206e-05	0.000748416
APALM_V2_EVM.MODEL.SC0A5M3_307_HRSCAF_512.666	PREDICTED: uncharacterized protein LOC107348816	10.6691	-2.98363	0.476952	-6.25563	3.95913e-10	1.11881e-08
APALM_V2_EVM.MODEL.SC0A5M3_61_HRSCAF_106.180	PREDICTED: uncharacterized protein LOC107348880	17.3558	-2.28168	0.270156	-8.4458	3.01978e-17	2.92749e-15
APALM_V2_EVM.MODEL.SC0A5M3_14_HRSCAF_24.390	PREDICTED: uncharacterized protein LOC107349253	3.02822	3.19742	0.45519	7.02437	2.15033e-12	8.63055e-11
APALM_V2_EVM.MODEL.SC0A5M3_281_HRSCAF_464.957	PREDICTED: uncharacterized protein LOC107349329 isoform X1	115.731	1.04418	0.215644	4.84216	1.28434e-06	1.73795e-05
APALM_V2_EVM.MODEL.SC0A5M3_281_HRSCAF_464.958	PREDICTED: uncharacterized protein LOC107349330 isoform X2	140.055	1.42572	0.343959	4.14503	3.39773e-05	0.000311044
APALM_V2_EVM.MODEL.SC0A5M3_324_HRSCAF_548.41	PREDICTED: uncharacterized protein LOC107349558	103.568	1.9909	0.39944	4.98423	6.22104e-07	8.95678e-06
APALM_V2_EVM.MODEL.SC0A5M3_110_HRSCAF_200.32	PREDICTED: uncharacterized protein LOC107349675	216.781	1.0529	0.170331	6.18148	6.35028e-10	1.72728e-08
APALM_V2_EVM.MODEL.SC0A5M3_84_HRSCAF_150.473	PREDICTED: uncharacterized protein LOC107349730	71.9495	2.08229	0.265416	7.84535	4.31733e-15	2.93578e-13
APALM_V2_EVM.MODEL.SC0A5M3_375_HRSCAF_671.178	PREDICTED: uncharacterized protein LOC107349766	20.6861	-1.10287	0.216781	-5.08747	3.62867e-07	5.4965e-06
APALM_V2_EVM.MODEL.SC0A5M3_84_HRSCAF_150.74	PREDICTED: uncharacterized protein LOC107350112	19.9728	1.41861	0.299885	4.73051	2.23957e-06	2.85481e-05
APALM_V2_EVM.MODEL.SC0A5M3_79_HRSCAF_143.401	PREDICTED: uncharacterized protein LOC107350510	5.43648	1.28644	0.299145	4.3004	1.70492e-05	0.000170078
APALM_V2_EVM.MODEL.SC0A5M3_14_HRSCAF_24.65	PREDICTED: uncharacterized protein LOC107350694	6.34181	-1.45194	0.255325	-5.68662	1.29579e-08	2.68004e-07
APALM_V2_EVM.MODEL.SC0A5M3_424_HRSCAF_798.785	PREDICTED: uncharacterized protein LOC107351069	57.4557	-1.12506	0.255122	-4.40989	1.03424e-05	0.000109592
APALM_V2_EVM.MODEL.SC0A5M3_375_HRSCAF_671.385	PREDICTED: uncharacterized protein LOC107351342 isoform X1	96.2725	2.24556	0.232526	9.65724	4.58036e-22	9.11444e-20
APALM_V2_EVM.MODEL.SC0A5M3_171_HRSCAF_300.197	PREDICTED: uncharacterized protein LOC107351387 isoform X1	13.6482	-1.11284	0.316373	-3.5175	0.000435636	0.00281547
APALM_V2_EVM.MODEL.SC0A5M3_171_HRSCAF_300.190	PREDICTED: uncharacterized protein LOC107351389 isoform X2	24.283	1.59931	0.258482	6.1873	6.12048e-10	1.67199e-08
APALM_V2_EVM.MODEL.SC0A5M3_171_HRSCAF_300.189	PREDICTED: uncharacterized protein LOC107351390 isoform X1	42.6026	1.19112	0.329747	3.61222	0.000303584	0.00206734
APALM_V2_EVM.MODEL.SC0A5M3_44_HRSCAF_77.247	PREDICTED: uncharacterized protein LOC107351712	19.2684	1.26879	0.201098	6.30933	2.80253e-10	8.08841e-09
APALM_V2_EVM.MODEL.SC0A5M3_427_HRSCAF_802.288	PREDICTED: uncharacterized protein LOC107352282	200.86	-1.23419	0.194839	-6.33444	2.38212e-10	7.01427e-09
APALM_V2_EVM.MODEL.SC0A5M3_281_HRSCAF_464.225	PREDICTED: uncharacterized protein LOC107352346 isoform X1	26.6798	3.47996	0.315774	11.0204	3.04668e-28	1.3713e-25
APALM_V2_EVM.MODEL.SC0A5M3_361_HRSCAF_634.234	PREDICTED: uncharacterized protein LOC107352473 isoform X1	206.119	-1.3673	0.278053	-4.9174	8.77008e-07	1.22716e-05
APALM_V2_EVM.MODEL.SC0A5M3_331_HRSCAF_562.686	PREDICTED: uncharacterized protein LOC107352499	3.69343	1.41301	0.409928	3.44696	0.000566937	0.00350585
APALM_V2_EVM.MODEL.SC0A5M3_369_HRSCAF_655.641	PREDICTED: uncharacterized protein LOC107352627	49.3154	-1.38185	0.242275	-5.70363	1.17283e-08	2.43907e-07
APALM_V2_EVM.MODEL.SC0A5M3_281_HRSCAF_464.697	PREDICTED: uncharacterized protein LOC107352883	9.33389	3.54066	0.51806	6.83446	8.23139e-12	3.08131e-10
APALM_V2_EVM.MODEL.SC0A5M3_422_HRSCAF_795.32	PREDICTED: uncharacterized protein LOC107353520	5.46391	1.73996	0.407853	4.26614	1.98884e-05	0.000195716
APALM_V2_EVM.MODEL.SC0A5M3_322_HRSCAF_543.606	PREDICTED: uncharacterized protein LOC107353815	4.67213	1.21135	0.358057	3.38311	0.000716698	0.00428388
APALM_V2_EVM.MODEL.SC0A5M3_401_HRSCAF_746.759	PREDICTED: uncharacterized protein LOC107354130	45.5603	-1.25166	0.156187	-8.01381	1.11211e-15	8.40935e-14
APALM_V2_EVM.MODEL.SC0A5M3_430_HRSCAF_812.12	PREDICTED: uncharacterized protein LOC107354179 isoform X1	48.4638	2.18528	0.260742	8.38101	5.24777e-17	4.83921e-15
APALM_V2_EVM.MODEL.SC0A5M3_124_HRSCAF_222.87	PREDICTED: uncharacterized protein LOC107354230	5.93019	-1.28347	0.328222	-3.91038	9.21527e-05	0.00074415
APALM_V2_EVM.MODEL.SC0A5M3_307_HRSCAF_512.182	PREDICTED: uncharacterized protein LOC107354430	38.978	-2.67092	0.604407	-4.41907	9.91268e-06	0.000105453
APALM_V2_EVM.MODEL.SC0A5M3_307_HRSCAF_512.193	PREDICTED: uncharacterized protein LOC107354430	294.562	-5.43501	0.513338	-10.5876	3.40198e-26	1.21342e-23
APALM_V2_EVM.MODEL.SC0A5M3_307_HRSCAF_512.191	PREDICTED: uncharacterized protein LOC107354430	42.1812	-1.52149	0.465038	-3.27175	0.00106884	0.00604953
APALM_V2_EVM.MODEL.SC0A5M3_91_HRSCAF_167.238	PREDICTED: uncharacterized protein LOC107354446	67.3692	1.24375	0.171003	7.2733	3.50799e-13	1.59795e-11
APALM_V2_EVM.MODEL.SC0A5M3_191_HRSCAF_332.92	PREDICTED: uncharacterized protein LOC107354506	21.2127	-1.13649	0.175692	-6.46865	9.88817e-11	3.09993e-09
APALM_V2_EVM.MODEL.SC0A5M3_390_HRSCAF_714.512	PREDICTED: uncharacterized protein LOC107355091	10.8365	-1.76578	0.31364	-5.62995	1.80257e-08	3.64058e-07
APALM_V2_EVM.MODEL.SC0A5M3_424_HRSCAF_798.179	PREDICTED: uncharacterized protein LOC107355339	1.93153	-1.67418	0.405414	-4.12956	3.63453e-05	0.000329689
APALM_V2_EVM.MODEL.SC0A5M3_79_HRSCAF_143.565	PREDICTED: uncharacterized protein LOC107355829	12.5973	-1.71544	0.270601	-6.33936	2.30719e-10	6.80423e-09
APALM_V2_EVM.MODEL.SC0A5M3_84_HRSCAF_150.172	PREDICTED: uncharacterized protein LOC107356067 isoform X1	152.54	2.00756	0.270311	7.42686	1.1121e-13	5.46056e-12
APALM_V2_EVM.MODEL.SC0A5M3_271_HRSCAF_450.69	PREDICTED: uncharacterized protein LOC107356211 isoform X2	8.2407	1.88459	0.311323	6.05351	1.41723e-09	3.59133e-08
APALM_V2_EVM.MODEL.SC0A5M3_307_HRSCAF_512.180	PREDICTED: uncharacterized protein LOC107356256	195.919	-2.08933	0.619987	-3.36996	0.000751782	0.00445647
APALM_V2_EVM.MODEL.SC0A5M3_322_HRSCAF_543.629	PREDICTED: uncharacterized protein LOC107356341, partial	18.3932	-1.93772	0.255901	-7.57215	3.67096e-14	1.98169e-12
APALM_V2_EVM.MODEL.SC0A5M3_221_HRSCAF_370.441	PREDICTED: uncharacterized protein LOC107356401	58.9864	-1.24231	0.203257	-6.112	9.83871e-10	2.54782e-08
APALM_V2_EVM.MODEL.SC0A5M3_331_HRSCAF_562.1170	PREDICTED: uncharacterized protein LOC107356620	3087.4	5.3037	0.425301	12.4705	1.08172e-35	1.07625e-32
APALM_V2_EVM.MODEL.SC0A5M3_307_HRSCAF_512.102	PREDICTED: uncharacterized protein LOC107356733	41.7924	2.19071	0.203818	10.7484	6.03291e-27	2.42651e-24
APALM_V2_EVM.MODEL.SC0A5M3_339_HRSCAF_589.2	PREDICTED: uncharacterized protein LOC107357306	45.351	1.1298	0.191556	5.89804	3.67856e-09	8.54293e-08
APALM_V2_EVM.MODEL.SC0A5M3_338_HRSCAF_588.5	PREDICTED: uncharacterized protein LOC107357306	73.5541	1.02392	0.181792	5.63237	1.7775e-08	3.60149e-07
APALM_V2_EVM.MODEL.SC0A5M3_401_HRSCAF_746.132	PREDICTED: uncharacterized protein LOC107357459	6.15558	-1.25934	0.231194	-5.44713	5.1188e-08	9.36745e-07
APALM_V2_EVM.MODEL.SC0A5M3_124_HRSCAF_222.361	PREDICTED: uncharacterized protein LOC107357646 isoform X1	537.948	-1.20403	0.253485	-4.74988	2.03533e-06	2.62454e-05
APALM_V2_EVM.MODEL.SC0A5M3_84_HRSCAF_150.248	PREDICTED: uncharacterized protein LOC107357985	10.3981	-1.24633	0.262435	-4.7491	2.04322e-06	2.63292e-05
APALM_V2_EVM.MODEL.SC0A5M3_281_HRSCAF_464.500	PREDICTED: uncharacterized protein LOC107358200	11.4501	1.04703	0.299621	3.4945	0.000474952	0.00302714
APALM_V2_EVM.MODEL.SC0A5M3_281_HRSCAF_464.501	PREDICTED: uncharacterized protein LOC107358202	1950.8	1.62897	0.202304	8.05207	8.14072e-16	6.28131e-14
APALM_V2_EVM.MODEL.SC0A5M3_427_HRSCAF_802.420	PREDICTED: uncharacterized protein LOC107358350	2.70144	1.97897	0.472117	4.1917	2.76878e-05	0.000260273
APALM_V2_EVM.MODEL.SC0A5M3_361_HRSCAF_634.415	PREDICTED: uncharacterized protein LOC107372501	56.7812	1.65187	0.475703	3.47247	0.000515684	0.00323655
APALM_V2_EVM.MODEL.SC0A5M3_281_HRSCAF_464.141	PREDICTED: uncharacterized protein LOC107393841	11.722	-1.02656	0.243025	-4.22407	2.39926e-05	0.000230114
APALM_V2_EVM.MODEL.SC0A5M3_390_HRSCAF_714.339	PREDICTED: uncharacterized protein PB18E9.04c-like	186.728	4.03509	0.469998	8.58532	9.0582e-18	9.51312e-16
APALM_V2_EVM.MODEL.SC0A5M3_307_HRSCAF_512.148	PREDICTED: uncharacterized protein YML079W-like	275.912	1.73647	0.343617	5.05352	4.33746e-07	6.43606e-06
APALM_V2_EVM.MODEL.SC0A5M3_307_HRSCAF_512.146	PREDICTED: uncharacterized protein YML079W-like	731.765	2.28633	0.33249	6.87639	6.13898e-12	2.33035e-10
APALM_V2_EVM.MODEL.SC0A5M3_1_HRSCAF_1.574	PREDICTED: uncharacterized skeletal organic matrix protein 5-like	235.618	-1.25952	0.213908	-5.88811	3.90629e-09	9.01044e-08
APALM_V2_EVM.MODEL.SC0A5M3_270_HRSCAF_442.1	PREDICTED: uncharacterized skeletal organic matrix protein 5-like isoform X1	373.625	-1.37971	0.270488	-5.10082	3.3818e-07	5.16812e-06
APALM_V2_EVM.MODEL.SC0A5M3_1_HRSCAF_1.577	PREDICTED: uncharacterized skeletal organic matrix protein 5-like isoform X1	631.852	-1.19693	0.218843	-5.46934	4.51707e-08	8.36344e-07
APALM_V2_EVM.MODEL.SC0A5M3_337_HRSCAF_586.673	PREDICTED: vegetative cell wall protein gp1-like	118.256	-1.33978	0.299939	-4.46684	7.93848e-06	8.69462e-05
APALM_V2_EVM.MODEL.SC0A5M3_337_HRSCAF_586.306	PREDICTED: vicilin-like seed storage protein At2g18540	53.1948	3.28073	0.42184	7.77719	7.41523e-15	4.71978e-13
APALM_V2_EVM.MODEL.SC0A5M3_79_HRSCAF_143.498	PREDICTED: vicilin-like seed storage protein At2g18540	18.2488	2.77304	0.51689	5.36485	8.10157e-08	1.41807e-06
APALM_V2_EVM.MODEL.SC0A5M3_424_HRSCAF_798.532	PREDICTED: vicilin-like seed storage protein At2g18540	160.294	3.25186	0.352933	9.21382	3.14708e-20	4.87643e-18
APALM_V2_EVM.MODEL.SC0A5M3_14_HRSCAF_24.207	Pregnancy zone protein	1332.19	1.21349	0.187761	6.46293	1.02697e-10	3.2142e-09
APALM_V2_EVM.MODEL.SC0A5M3_14_HRSCAF_24.206	Pregnancy zone protein	75.6888	1.58305	0.220944	7.16492	7.78304e-13	3.39011e-11
APALM_V2_EVM.MODEL.SC0A5M3_272_HRSCAF_451.217	Probable calcium-binding protein CML15	43.2999	2.24594	0.298651	7.52029	5.46529e-14	2.79989e-12
APALM_V2_EVM.MODEL.SC0A5M3_252_HRSCAF_417.68	Probable cysteine desulfurase	65.3506	1.64545	0.435164	3.78123	0.000156058	0.00116975
APALM_V2_EVM.MODEL.SC0A5M3_191_HRSCAF_332.50	Probable RNA-directed DNA polymerase from transposon BS	791.006	-3.51514	0.397116	-8.85166	8.62298e-19	1.0188e-16
APALM_V2_EVM.MODEL.SC0A5M3_79_HRSCAF_143.266	Probable serine/threonine-protein kinase DDB_G0267514	30.1341	-1.2079	0.196231	-6.15548	7.48508e-10	1.99574e-08
APALM_V2_EVM.MODEL.SC0A5M3_324_HRSCAF_548.14	Probable Xaa-Pro aminopeptidase P	77.4606	-2.1744	0.306211	-7.10097	1.23881e-12	5.16963e-11
APALM_V2_EVM.MODEL.SC0A5M3_44_HRSCAF_77.401	Prominin-1	4.98232	-1.76083	0.329826	-5.33868	9.36257e-08	1.61193e-06
APALM_V2_EVM.MODEL.SC0A5M3_79_HRSCAF_143.242	Pro-Pol polyprotein	95.5026	1.02095	0.213113	4.79065	1.66239e-06	2.18538e-05
APALM_V2_EVM.MODEL.SC0A5M3_10_HRSCAF_15.65	Pro-Pol polyprotein	30.6311	-1.17705	0.373948	-3.14764	0.00164593	0.00870338
APALM_V2_EVM.MODEL.SC0A5M3_281_HRSCAF_464.744	Proprotein convertase subtilisin/kexin type 5	49.5385	-1.71497	0.221322	-7.74877	9.27897e-15	5.71367e-13
APALM_V2_EVM.MODEL.SC0A5M3_281_HRSCAF_464.664	Prosaposin	1353.94	-1.15971	0.157778	-7.35023	1.97861e-13	9.3509e-12
APALM_V2_EVM.MODEL.SC0A5M3_44_HRSCAF_77.566	Protein ABHD14B	13.1215	-1.13178	0.211755	-5.34477	9.05339e-08	1.5644e-06
APALM_V2_EVM.MODEL.SC0A5M3_331_HRSCAF_562.1011	protein ANTAGONIST OF LIKE HETEROCHROMATIN PROTEIN 1-like	9.94542	1.75998	0.275504	6.38822	1.67823e-10	5.04377e-09
APALM_V2_EVM.MODEL.SC0A5M3_375_HRSCAF_671.664	Protein atonal homolog 7	4.68018	-1.80295	0.370587	-4.86511	1.1439e-06	1.5704e-05
APALM_V2_EVM.MODEL.SC0A5M3_161_HRSCAF_285.585	Protein BTN1	22.9198	-1.20213	0.200729	-5.98883	2.11362e-09	5.16894e-08
APALM_V2_EVM.MODEL.SC0A5M3_430_HRSCAF_812.458	Protein CBFA2T3	242.692	6.96438	0.418629	16.6361	3.81422e-62	2.40347e-58
APALM_V2_EVM.MODEL.SC0A5M3_337_HRSCAF_586.22	Protein dispatched homolog 1	2.64936	-1.19889	0.354942	-3.37771	0.000730923	0.00434936
APALM_V2_EVM.MODEL.SC0A5M3_14_HRSCAF_24.222	Protein disulfide isomerase-like 1-1	15.9978	-1.77286	0.295762	-5.99422	2.04463e-09	5.01969e-08
APALM_V2_EVM.MODEL.SC0A5M3_14_HRSCAF_24.505	Protein disulfide-isomerase 1	52.3153	-2.46641	0.252107	-9.78317	1.32977e-22	3.02867e-20
APALM_V2_EVM.MODEL.SC0A5M3_169_HRSCAF_298.15	Protein DVR-1 homolog	54.1979	-1.03161	0.174554	-5.91	3.42112e-09	8.014e-08
APALM_V2_EVM.MODEL.SC0A5M3_401_HRSCAF_746.1118	Protein eyes shut homolog	10.3018	2.49256	0.555716	4.48532	7.28051e-06	8.06745e-05
APALM_V2_EVM.MODEL.SC0A5M3_375_HRSCAF_671.606	Protein FAM124A	272.675	1.99473	0.271519	7.34657	2.03363e-13	9.56312e-12
APALM_V2_EVM.MODEL.SC0A5M3_171_HRSCAF_300.1	Protein FAM167A	114.421	1.02082	0.12683	8.04874	8.36541e-16	6.42844e-14
APALM_V2_EVM.MODEL.SC0A5M3_390_HRSCAF_714.98	Protein FAM69C	1260.6	1.89729	0.238665	7.94958	1.8714e-15	1.35544e-13
APALM_V2_EVM.MODEL.SC0A5M3_161_HRSCAF_285.578	Protein HOS4	5.90688	-1.10152	0.254945	-4.3206	1.55608e-05	0.000157221
APALM_V2_EVM.MODEL.SC0A5M3_424_HRSCAF_798.404	Protein kinase C-binding protein NELL2	981.36	1.03059	0.187871	5.4856	4.12067e-08	7.68975e-07
APALM_V2_EVM.MODEL.SC0A5M3_424_HRSCAF_798.392	Protein kinase C-binding protein NELL2	405.46	1.24794	0.203352	6.13688	8.41587e-10	2.21579e-08
APALM_V2_EVM.MODEL.SC0A5M3_369_HRSCAF_655.159	Protein mab-21-like	33.9582	-1.51969	0.194574	-7.81034	5.70334e-15	3.74361e-13
APALM_V2_EVM.MODEL.SC0A5M3_424_HRSCAF_798.932	Protein mab-21-like 2	15.1503	-1.45127	0.199086	-7.28968	3.10685e-13	1.429e-11
APALM_V2_EVM.MODEL.SC0A5M3_44_HRSCAF_77.563	Protein mab-21-like 3	10.2226	-1.01421	0.192451	-5.26999	1.36434e-07	2.28243e-06
APALM_V2_EVM.MODEL.SC0A5M3_44_HRSCAF_77.720	Protein NDRG1	1369.03	1.11429	0.105204	10.5917	3.2577e-26	1.1843e-23
APALM_V2_EVM.MODEL.SC0A5M3_337_HRSCAF_586.604	Protein NLRC3	131.013	-1.38376	0.260764	-5.30655	1.11719e-07	1.89242e-06
APALM_V2_EVM.MODEL.SC0A5M3_331_HRSCAF_562.1048	Protein NLRC5	28.428	-1.02452	0.219398	-4.6697	3.01645e-06	3.71243e-05
APALM_V2_EVM.MODEL.SC0A5M3_424_HRSCAF_798.402	Protein NPC2 homolog	9.8979	7.41345	0.647884	11.4426	2.56209e-30	1.38382e-27
APALM_V2_EVM.MODEL.SC0A5M3_424_HRSCAF_798.401	Protein NPC2 homolog	46.5584	6.92341	0.689714	10.0381	1.03666e-23	2.88191e-21
APALM_V2_EVM.MODEL.SC0A5M3_327_HRSCAF_556.12	Protein phosphatase 1 regulatory subunit 27	5.37788	1.55631	0.269017	5.78519	7.24325e-09	1.56309e-07
APALM_V2_EVM.MODEL.SC0A5M3_84_HRSCAF_150.88	Protein rolling stone	4.19531	5.754	0.741403	7.76096	8.42919e-15	5.28039e-13
APALM_V2_EVM.MODEL.SC0A5M3_382_HRSCAF_692.495	Protein rolling stone	21.3944	2.87664	0.396556	7.25405	4.04486e-13	1.82492e-11
APALM_V2_EVM.MODEL.SC0A5M3_369_HRSCAF_655.1	Protein Wnt-8b	303.122	2.6966	0.292749	9.21131	3.22172e-20	4.91156e-18
APALM_V2_EVM.MODEL.SC0A5M3_307_HRSCAF_512.464	Protein ZINC INDUCED FACILITATOR 1	32.0522	-1.03261	0.283512	-3.64222	0.000270302	0.0018683
APALM_V2_EVM.MODEL.SC0A5M3_431_HRSCAF_813.264	Protein-cysteine N-palmitoyltransferase HHAT	108.212	1.05714	0.205797	5.13682	2.79428e-07	4.37277e-06
APALM_V2_EVM.MODEL.SC0A5M3_84_HRSCAF_150.553	Protocadherin Fat 4	503.739	4.26248	0.366236	11.6386	2.62206e-31	1.50859e-28
APALM_V2_EVM.MODEL.SC0A5M3_281_HRSCAF_464.730	Protogenin	88.6279	1.53844	0.230529	6.67354	2.49708e-11	8.75784e-10
APALM_V2_EVM.MODEL.SC0A5M3_281_HRSCAF_464.728	Protogenin	26.5604	1.41312	0.225704	6.26095	3.82643e-10	1.08448e-08
APALM_V2_EVM.MODEL.SC0A5M3_375_HRSCAF_671.439	P-selectin-like	8.80372	-1.03638	0.289099	-3.58488	0.000337237	0.00226007
APALM_V2_EVM.MODEL.SC0A5M3_161_HRSCAF_285.288	Putative 115 kDa protein	23.4312	1.55773	0.357053	4.36275	1.28439e-05	0.000132968
APALM_V2_EVM.MODEL.SC0A5M3_79_HRSCAF_143.298	Putative alpha-L-fucosidase 1	8.58221	-2.30657	0.371147	-6.21472	5.14172e-10	1.4294e-08
APALM_V2_EVM.MODEL.SC0A5M3_44_HRSCAF_77.171	Putative amidohydrolase YtcJ	5.88706	-1.00237	0.223999	-4.47487	7.64572e-06	8.40318e-05
APALM_V2_EVM.MODEL.SC0A5M3_324_HRSCAF_548.35	Putative ankyrin repeat protein FPV162	15.2983	-1.11629	0.217016	-5.14382	2.69203e-07	4.23731e-06
APALM_V2_EVM.MODEL.SC0A5M3_281_HRSCAF_464.1215	Putative carbonic anhydrase (Fragment)	7.16373	1.80584	0.35129	5.14059	2.73872e-07	4.29293e-06
APALM_V2_EVM.MODEL.SC0A5M3_281_HRSCAF_464.1216	Putative carbonic anhydrase (Fragment)	4.0418	1.37065	0.338173	4.05311	5.05413e-05	0.000439482
APALM_V2_EVM.MODEL.SC0A5M3_191_HRSCAF_332.132	Putative diacyglycerol O-acyltransferase MT1809	11.225	1.54774	0.329891	4.69168	2.7097e-06	3.40134e-05
APALM_V2_EVM.MODEL.SC0A5M3_20_HRSCAF_34.271	Putative DNA polymerase	51.6096	1.24746	0.221625	5.6287	1.81572e-08	3.65154e-07
APALM_V2_EVM.MODEL.SC0A5M3_272_HRSCAF_451.135	Putative molluscan insulin-related peptide(s) receptor	103.595	-1.29086	0.197246	-6.54442	5.97276e-11	1.97049e-09
APALM_V2_EVM.MODEL.SC0A5M3_424_HRSCAF_798.363	Putative serine/threonine-protein kinase	152.924	-1.28077	0.287	-4.46263	8.09586e-06	8.85672e-05
APALM_V2_EVM.MODEL.SC0A5M3_161_HRSCAF_285.520	Putative WD repeat-containing protein alr2800	4.16805	-1.26905	0.334553	-3.79328	0.000148668	0.00112732
APALM_V2_EVM.MODEL.SC0A5M3_424_HRSCAF_798.466	QRFP-like peptide receptor	7.49588	1.70795	0.266049	6.41969	1.36551e-10	4.19052e-09
APALM_V2_EVM.MODEL.SC0A5M3_281_HRSCAF_464.1094	QRFP-like peptide receptor	5.7683	1.54843	0.272024	5.69227	1.25361e-08	2.5985e-07
APALM_V2_EVM.MODEL.SC0A5M3_79_HRSCAF_143.115	QRFP-like peptide receptor	27.5169	1.10629	0.278042	3.97888	6.92409e-05	0.000578916
APALM_V2_EVM.MODEL.SC0A5M3_44_HRSCAF_77.534	Ras-related and estrogen-regulated growth inhibitor	10.4549	-1.40466	0.234545	-5.98889	2.11279e-09	5.16894e-08
APALM_V2_EVM.MODEL.SC0A5M3_278_HRSCAF_461.2	Ras-related protein Rab-32	20.0837	-1.29816	0.255419	-5.08248	3.72538e-07	5.62946e-06
APALM_V2_EVM.MODEL.SC0A5M3_1_HRSCAF_1.432	Receptor-type tyrosine-protein phosphatase F	4.09154	-1.00774	0.271632	-3.70993	0.000207314	0.00149241
APALM_V2_EVM.MODEL.SC0A5M3_44_HRSCAF_77.866	RecName: Full=Uncharacterized skeletal organic matrix protein 8; Short=Uncharacterized SOMP-8; Flags: Precursor	81.7708	-1.43311	0.27271	-5.25507	1.47969e-07	2.458e-06
APALM_V2_EVM.MODEL.SC0A5M3_307_HRSCAF_512.898	Reticulocalbin-2	105.078	-3.30723	0.407648	-8.11297	4.93975e-16	3.90716e-14
APALM_V2_EVM.MODEL.SC0A5M3_307_HRSCAF_512.897	Reticulocalbin-3	69.2639	-3.55777	0.473785	-7.50925	5.94668e-14	3.03008e-12
APALM_V2_EVM.MODEL.SC0A5M3_313_HRSCAF_525.8	Reticulocyte-binding protein 2 homolog a	43.121	2.21278	0.341776	6.47437	9.52086e-11	3.00471e-09
APALM_V2_EVM.MODEL.SC0A5M3_430_HRSCAF_812.655	Retrovirus-related Pol polyprotein from transposon 17.6	20.0346	1.97152	0.34523	5.71073	1.1249e-08	2.34715e-07
APALM_V2_EVM.MODEL.SC0A5M3_398_HRSCAF_736.23	Retrovirus-related Pol polyprotein from transposon 297	3.39903	1.75988	0.488951	3.59931	0.000319063	0.00215336
APALM_V2_EVM.MODEL.SC0A5M3_430_HRSCAF_812.654	Retrovirus-related Pol polyprotein from transposon 412	17.6299	1.81328	0.342361	5.29639	1.18115e-07	1.99361e-06
APALM_V2_EVM.MODEL.SC0A5M3_389_HRSCAF_706.167	Retrovirus-related Pol polyprotein from type-1 retrotransposable element R2 (Fragment)	11.6586	1.24435	0.345106	3.60569	0.000311324	0.00210941
APALM_V2_EVM.MODEL.SC0A5M3_430_HRSCAF_812.213	Rhamnose-binding lectin	2.06903	-1.57009	0.338193	-4.6426	3.44056e-06	4.16926e-05
APALM_V2_EVM.MODEL.SC0A5M3_307_HRSCAF_512.883	Rhamnose-binding lectin	7.6957	-1.17202	0.318843	-3.67586	0.000237045	0.00166584
APALM_V2_EVM.MODEL.SC0A5M3_124_HRSCAF_222.554	Rhodopsin, GQ-coupled	16.7551	1.56499	0.219208	7.13928	9.38216e-13	4.02178e-11
APALM_V2_EVM.MODEL.SC0A5M3_401_HRSCAF_746.290	Rhodopsin, GQ-coupled	25.6884	1.40682	0.237269	5.92924	3.04341e-09	7.21866e-08
APALM_V2_EVM.MODEL.SC0A5M3_91_HRSCAF_167.44	Rhombotin-1	91.4491	-2.11172	0.177435	-11.9014	1.16414e-32	8.46422e-30
APALM_V2_EVM.MODEL.SC0A5M3_375_HRSCAF_671.117	Rho-related GTP-binding protein RhoQ	41.9641	1.96146	0.275708	7.11426	1.12511e-12	4.75818e-11
APALM_V2_EVM.MODEL.SC0A5M3_401_HRSCAF_746.878	RNA-directed DNA polymerase from mobile element jockey	13.1791	2.29596	0.375254	6.11842	9.45089e-10	2.45749e-08
APALM_V2_EVM.MODEL.SC0A5M3_91_HRSCAF_167.431	RNA-directed DNA polymerase from mobile element jockey	71.3502	5.5466	0.37504	14.7894	1.71597e-49	3.24388e-46
APALM_V2_EVM.MODEL.SC0A5M3_58_HRSCAF_101.2	Roundabout homolog 1	12.6171	3.39615	0.297208	11.4268	3.07058e-30	1.6124e-27
APALM_V2_EVM.MODEL.SC0A5M3_288_HRSCAF_475.2	Roundabout homolog 1	32.5959	1.56716	0.324189	4.83409	1.33756e-06	1.80351e-05
APALM_V2_EVM.MODEL.SC0A5M3_23_HRSCAF_38.8	Roundabout homolog 2	529.721	2.74567	0.227999	12.0425	2.12545e-33	1.67415e-30
APALM_V2_EVM.MODEL.SC0A5M3_369_HRSCAF_655.367	Roundabout homolog 3	112.164	1.21586	0.307011	3.9603	7.48564e-05	0.000620651
APALM_V2_EVM.MODEL.SC0A5M3_369_HRSCAF_655.493	RYamide receptor	4.69268	-1.0857	0.323861	-3.35236	0.000801243	0.00470833
APALM_V2_EVM.MODEL.SC0A5M3_151_HRSCAF_267.17	RYamide receptor	80.9487	1.13381	0.189331	5.98852	2.11764e-09	5.17207e-08
APALM_V2_EVM.MODEL.SC0A5M3_375_HRSCAF_671.437	RYamide receptor	17.6827	1.9802	0.283164	6.99309	2.6889e-12	1.07013e-10
APALM_V2_EVM.MODEL.SC0A5M3_14_HRSCAF_24.67	Ryncolin-1	3.16526	-1.68642	0.369311	-4.56639	4.96191e-06	5.71603e-05
APALM_V2_EVM.MODEL.SC0A5M3_337_HRSCAF_586.700	Serine palmitoyltransferase 2	1.61396	-1.64122	0.396404	-4.14028	3.46889e-05	0.000316334
APALM_V2_EVM.MODEL.SC0A5M3_337_HRSCAF_586.703	Serine palmitoyltransferase 2	1.29618	-1.54868	0.424938	-3.6445	0.000267916	0.00185452
APALM_V2_EVM.MODEL.SC0A5M3_382_HRSCAF_692.423	Serine protease 23	8.24907	-1.00282	0.217223	-4.61656	3.90146e-06	4.64148e-05
APALM_V2_EVM.MODEL.SC0A5M3_281_HRSCAF_464.717	Serine protease 27	7.66846	-1.35417	0.330056	-4.10284	4.08106e-05	0.000364768
APALM_V2_EVM.MODEL.SC0A5M3_44_HRSCAF_77.805	Serine protease inhibitor dipetalogastin (Fragment)	620.621	-1.02363	0.152662	-6.70524	2.01079e-11	7.13659e-10
APALM_V2_EVM.MODEL.SC0A5M3_337_HRSCAF_586.206	Serine/threonine-protein kinase Nek7	205.103	1.3837	0.206512	6.70034	2.07937e-11	7.36112e-10
APALM_V2_EVM.MODEL.SC0A5M3_327_HRSCAF_556.27	Serine/threonine-protein phosphatase 6 regulatory ankyrin repeat subunit B	496.482	1.20658	0.230445	5.23588	1.64202e-07	2.70391e-06
APALM_V2_EVM.MODEL.SC0A5M3_430_HRSCAF_812.34	Serine/threonine-protein phosphatase 6 regulatory ankyrin repeat subunit C	5.73044	-1.12101	0.301155	-3.72236	0.000197373	0.0014334
APALM_V2_EVM.MODEL.SC0A5M3_281_HRSCAF_464.1204	Serum paraoxonase/arylesterase 1	35.7956	1.07461	0.263968	4.071	4.68118e-05	0.00041064
APALM_V2_EVM.MODEL.SC0A5M3_330_HRSCAF_560.62	Sex-determining region Y protein	11.9032	-1.45892	0.24532	-5.94699	2.73126e-09	6.53566e-08
APALM_V2_EVM.MODEL.SC0A5M3_44_HRSCAF_77.581	SH3 and PX domain-containing protein 2B	644.641	1.25043	0.196747	6.35553	2.07708e-10	6.16408e-09
APALM_V2_EVM.MODEL.SC0A5M3_281_HRSCAF_464.869	Short transient receptor potential channel 7	107.583	5.07432	0.3265	15.5416	1.81511e-54	5.71881e-51
APALM_V2_EVM.MODEL.SC0A5M3_13_HRSCAF_21.38	Short-chain collagen C4 (Fragment)	94.5981	6.78151	0.883981	7.67155	1.69924e-14	9.70465e-13
APALM_V2_EVM.MODEL.SC0A5M3_431_HRSCAF_813.156	Short-chain collagen C4 (Fragment)	17.7225	4.83974	0.618643	7.82315	5.15159e-15	3.44119e-13
APALM_V2_EVM.MODEL.SC0A5M3_151_HRSCAF_267.384	Short-chain collagen C4 (Fragment)	100.171	4.12594	0.71116	5.8017	6.56443e-09	1.42965e-07
APALM_V2_EVM.MODEL.SC0A5M3_424_HRSCAF_798.1026	Skeletal aspartic acid-rich protein 2 (Fragment)	65.9142	-1.13461	0.236659	-4.79426	1.63272e-06	2.15387e-05
APALM_V2_EVM.MODEL.SC0A5M3_124_HRSCAF_222.40	Ski oncogene	107.294	-1.58277	0.150329	-10.5287	6.3732e-26	2.15141e-23
APALM_V2_EVM.MODEL.SC0A5M3_424_HRSCAF_798.815	Small cysteine-rich protein 1 1	57.7436	2.27112	0.51867	4.37872	1.19376e-05	0.00012461
APALM_V2_EVM.MODEL.SC0A5M3_401_HRSCAF_746.1321	Small cysteine-rich protein 2	3463.94	-1.0609	0.233469	-4.54408	5.51757e-06	6.29784e-05
APALM_V2_EVM.MODEL.SC0A5M3_163_HRSCAF_289.1	Small cysteine-rich protein 3	26.6977	-2.73631	0.42051	-6.50711	7.66096e-11	2.4841e-09
APALM_V2_EVM.MODEL.SC0A5M3_375_HRSCAF_671.419	small proline-rich protein 2H-like, partial	58.5599	-1.26173	0.23139	-5.45282	4.95781e-08	9.09045e-07
APALM_V2_EVM.MODEL.SC0A5M3_44_HRSCAF_77.617	Snaclec stejaggregin-A subunit beta-3	67.6125	-1.29511	0.21796	-5.94196	2.81635e-09	6.72227e-08
APALM_V2_EVM.MODEL.SC0A5M3_44_HRSCAF_77.603	Snaclec stejaggregin-A subunit beta-3	18.1227	-2.08737	0.437438	-4.77182	1.82566e-06	2.37525e-05
APALM_V2_EVM.MODEL.SC0A5M3_330_HRSCAF_560.300	Solute carrier family 23 member 2	736.209	1.44942	0.23686	6.11932	9.39781e-10	2.44706e-08
APALM_V2_EVM.MODEL.SC0A5M3_337_HRSCAF_586.750	Sperm receptor for egg jelly	1.78263	-1.9069	0.382261	-4.98849	6.0853e-07	8.78399e-06
APALM_V2_EVM.MODEL.SC0A5M3_1_HRSCAF_1.559	Sphingomyelinase phosphodiesterase D	6.9347	-1.66604	0.315535	-5.28004	1.29156e-07	2.16642e-06
APALM_V2_EVM.MODEL.SC0A5M3_281_HRSCAF_464.1107	SPRY domain-containing protein 3	2.2029	2.64397	0.627344	4.21455	2.50278e-05	0.000238712
APALM_V2_EVM.MODEL.SC0A5M3_44_HRSCAF_77.869	Stabilizer of axonemal microtubules 2	219.785	1.14873	0.158057	7.26785	3.65263e-13	1.65586e-11
APALM_V2_EVM.MODEL.SC0A5M3_91_HRSCAF_167.333	Steroid 17-alpha-hydroxylase/17,20 lyase	16.9147	2.83266	0.349516	8.10453	5.29503e-16	4.17072e-14
APALM_V2_EVM.MODEL.SC0A5M3_124_HRSCAF_222.97	Steroid 17-alpha-hydroxylase/17,20 lyase	34.8236	-1.78448	0.228392	-7.81322	5.57469e-15	3.68476e-13
APALM_V2_EVM.MODEL.SC0A5M3_84_HRSCAF_150.298	Steroid 17-alpha-hydroxylase/17,20 lyase	3.7783	2.73421	0.375179	7.28776	3.15162e-13	1.44607e-11
APALM_V2_EVM.MODEL.SC0A5M3_124_HRSCAF_222.370	Steroid 17-alpha-hydroxylase/17,20 lyase	2040.19	1.45284	0.238053	6.10303	1.04075e-09	2.66591e-08
APALM_V2_EVM.MODEL.SC0A5M3_421_HRSCAF_794.3	Substance-K receptor	4.85759	1.46633	0.420464	3.48742	0.000487698	0.00308859
APALM_V2_EVM.MODEL.SC0A5M3_330_HRSCAF_560.372	Supervillin	76.9317	1.29909	0.272012	4.77584	1.7896e-06	2.33637e-05
APALM_V2_EVM.MODEL.SC0A5M3_4_HRSCAF_4.320	Synaptotagmin-15	5.77143	1.07444	0.271657	3.95514	7.64909e-05	0.000631986
APALM_V2_EVM.MODEL.SC0A5M3_44_HRSCAF_77.292	Tachykinin-like peptides receptor 86C	30.5859	1.4736	0.200544	7.34801	2.01176e-13	9.48386e-12
APALM_V2_EVM.MODEL.SC0A5M3_1_HRSCAF_1.395	Tachykinin-like peptides receptor 99D	163.523	1.14316	0.149319	7.65583	1.92073e-14	1.08387e-12
APALM_V2_EVM.MODEL.SC0A5M3_314_HRSCAF_527.644	Tachylectin-2	2038.41	-2.04588	0.310216	-6.59503	4.25158e-11	1.42757e-09
APALM_V2_EVM.MODEL.SC0A5M3_221_HRSCAF_370.124	Tankyrase	9.16931	-1.07961	0.247848	-4.35595	1.32492e-05	0.000136716
APALM_V2_EVM.MODEL.SC0A5M3_389_HRSCAF_706.350	Tctex1 domain-containing protein 1-B (Fragment)	8.52071	-2.05755	0.317672	-6.47695	9.35935e-11	2.9736e-09
APALM_V2_EVM.MODEL.SC0A5M3_1_HRSCAF_1.61	Tctex1 domain-containing protein 1-B (Fragment)	9.18952	-1.35616	0.28956	-4.6835	2.82019e-06	3.51901e-05
APALM_V2_EVM.MODEL.SC0A5M3_1_HRSCAF_1.60	Tctex1 domain-containing protein 1-B (Fragment)	300.699	1.27598	0.160844	7.93304	2.13843e-15	1.53706e-13
APALM_V2_EVM.MODEL.SC0A5M3_1_HRSCAF_1.308	Tctex1 domain-containing protein 1-B (Fragment)	5.96558	-1.00382	0.241448	-4.15748	3.21772e-05	0.000296287
APALM_V2_EVM.MODEL.SC0A5M3_419_HRSCAF_792.11	Tctex1 domain-containing protein 1-B (Fragment)	6.02561	-1.00586	0.236543	-4.25235	2.11543e-05	0.000205804
APALM_V2_EVM.MODEL.SC0A5M3_44_HRSCAF_77.125	Testis-expressed protein 36	44.9526	1.2687	0.160403	7.90947	2.58491e-15	1.83704e-13
APALM_V2_EVM.MODEL.SC0A5M3_191_HRSCAF_332.81	Threonine-rich protein (Fragment)	28.6343	5.04852	0.405265	12.4573	1.2758e-35	1.20589e-32
APALM_V2_EVM.MODEL.SC0A5M3_191_HRSCAF_332.78	Threonine-rich protein (Fragment)	1359.67	1.1895	0.176863	6.72551	1.74973e-11	6.24092e-10
APALM_V2_EVM.MODEL.SC0A5M3_44_HRSCAF_77.701	Thrombospondin-1	230.823	-2.60629	0.367346	-7.09492	1.29427e-12	5.3892e-11
APALM_V2_EVM.MODEL.SC0A5M3_44_HRSCAF_77.700	Thrombospondin-1	86.0437	-2.44345	0.383672	-6.36859	1.9077e-10	5.68819e-09
APALM_V2_EVM.MODEL.SC0A5M3_331_HRSCAF_562.697	Thrombospondin-2	1232.81	-1.11539	0.172841	-6.45328	1.09456e-10	3.41446e-09
APALM_V2_EVM.MODEL.SC0A5M3_430_HRSCAF_812.425	Thyroxine 5-deiodinase	5.07549	-1.47239	0.263878	-5.57982	2.40763e-08	4.74596e-07
APALM_V2_EVM.MODEL.SC0A5M3_331_HRSCAF_562.805	Titin	127.785	-1.96418	0.248394	-7.90753	2.6254e-15	1.85802e-13
APALM_V2_EVM.MODEL.SC0A5M3_369_HRSCAF_655.348	TLD domain-containing protein 1	3.99941	2.40425	0.559289	4.29876	1.71757e-05	0.00017116
APALM_V2_EVM.MODEL.SC0A5M3_171_HRSCAF_300.122	TNF receptor-associated factor 3	4919.04	1.70784	0.219662	7.77483	7.55486e-15	4.79252e-13
APALM_V2_EVM.MODEL.SC0A5M3_315_HRSCAF_528.14	TNF receptor-associated factor 5	13.1997	1.54328	0.484718	3.18387	0.0014532	0.00784669
APALM_V2_EVM.MODEL.SC0A5M3_27_HRSCAF_46.3	TNFAIP3-interacting protein 1	2751.81	2.2203	0.31633	7.01891	2.23601e-12	8.9554e-11
APALM_V2_EVM.MODEL.SC0A5M3_331_HRSCAF_562.818	Toll-like receptor 2	14.0858	1.26425	0.255026	4.95732	7.14715e-07	1.02047e-05
APALM_V2_EVM.MODEL.SC0A5M3_331_HRSCAF_562.820	Toll-like receptor 2	3.20067	1.22496	0.333291	3.67536	0.000237516	0.00166852
APALM_V2_EVM.MODEL.SC0A5M3_322_HRSCAF_543.486	Toll-like receptor 2 type-1	66.7711	1.40133	0.245823	5.70056	1.19412e-08	2.48063e-07
APALM_V2_EVM.MODEL.SC0A5M3_331_HRSCAF_562.682	Toll-like receptor 6	2.03327	3.21804	0.534475	6.02094	1.73412e-09	4.30773e-08
APALM_V2_EVM.MODEL.SC0A5M3_281_HRSCAF_464.1201	Tolloid-like protein 1	101.214	1.04674	0.192333	5.44233	5.25888e-08	9.58669e-07
APALM_V2_EVM.MODEL.SC0A5M3_337_HRSCAF_586.305	Tolloid-like protein 2	1828.4	1.13894	0.20623	5.52269	3.33847e-08	6.34914e-07
APALM_V2_EVM.MODEL.SC0A5M3_151_HRSCAF_267.316	Trace amine-associated receptor 7e	5.6781	1.1737	0.228928	5.12696	2.94457e-07	4.57764e-06
APALM_V2_EVM.MODEL.SC0A5M3_281_HRSCAF_464.914	Trace amine-associated receptor 8b	11.8044	3.29274	0.531344	6.197	5.755e-10	1.58359e-08
APALM_V2_EVM.MODEL.SC0A5M3_161_HRSCAF_285.562	Transcription elongation factor SPT6	12.0246	1.28444	0.256596	5.00567	5.56679e-07	8.10121e-06
APALM_V2_EVM.MODEL.SC0A5M3_191_HRSCAF_332.87	Transcription factor HES-4	66.6808	-1.18927	0.171194	-6.9469	3.73399e-12	1.45242e-10
APALM_V2_EVM.MODEL.SC0A5M3_84_HRSCAF_150.452	Transcription factor HES-4-A	186.547	-1.67566	0.175901	-9.5262	1.63151e-21	3.0842e-19
APALM_V2_EVM.MODEL.SC0A5M3_84_HRSCAF_150.459	Transcription factor HES-4-A	73.0105	-1.44293	0.213398	-6.76165	1.36425e-11	4.95006e-10
APALM_V2_EVM.MODEL.SC0A5M3_390_HRSCAF_714.448	Transcription factor Maf	45.1503	-1.172	0.20624	-5.68269	1.32596e-08	2.73945e-07
APALM_V2_EVM.MODEL.SC0A5M3_431_HRSCAF_813.93	Transcriptional-regulating factor 1	700.493	1.10788	0.186236	5.94878	2.70142e-09	6.48066e-08
APALM_V2_EVM.MODEL.SC0A5M3_79_HRSCAF_143.345	Transient receptor potential cation channel subfamily A member 1	44.1696	1.52006	0.197006	7.71583	1.20197e-14	7.19053e-13
APALM_V2_EVM.MODEL.SC0A5M3_79_HRSCAF_143.352	Transient receptor potential cation channel subfamily A member 1	68.1709	1.34025	0.145354	9.2206	2.95433e-20	4.61559e-18
APALM_V2_EVM.MODEL.SC0A5M3_79_HRSCAF_143.354	Transient receptor potential cation channel subfamily A member 1	34.6201	1.32526	0.197638	6.70551	2.00701e-11	7.13659e-10
APALM_V2_EVM.MODEL.SC0A5M3_281_HRSCAF_464.284	Transient receptor potential protein	6.47403	1.45991	0.264306	5.52358	3.32166e-08	6.32354e-07
APALM_V2_EVM.MODEL.SC0A5M3_169_HRSCAF_298.66	Transmembrane cell adhesion receptor mua-3	11.2427	-1.16705	0.300528	-3.88333	0.000103034	0.000820007
APALM_V2_EVM.MODEL.SC0A5M3_430_HRSCAF_812.359	Transmembrane prolyl 4-hydroxylase	1.76715	-2.12131	0.430624	-4.92614	8.38719e-07	1.18024e-05
APALM_V2_EVM.MODEL.SC0A5M3_430_HRSCAF_812.360	Transmembrane prolyl 4-hydroxylase	10.5425	1.15766	0.298629	3.87658	0.000105933	0.000838243
APALM_V2_EVM.MODEL.SC0A5M3_430_HRSCAF_812.344	Transmembrane prolyl 4-hydroxylase	5.72448	-1.14975	0.328172	-3.5035	0.000459181	0.00293453
APALM_V2_EVM.MODEL.SC0A5M3_314_HRSCAF_527.519	Transmembrane protease serine 11D	37.9601	-1.00626	0.263218	-3.82292	0.000131881	0.00101098
APALM_V2_EVM.MODEL.SC0A5M3_369_HRSCAF_655.648	Transmembrane protease serine 2	2.79823	-1.67828	0.507274	-3.30842	0.000938233	0.00538935
APALM_V2_EVM.MODEL.SC0A5M3_14_HRSCAF_24.175	Transposable element P transposase	14.7802	2.19835	0.437538	5.02436	5.05115e-07	7.40208e-06
APALM_V2_EVM.MODEL.SC0A5M3_401_HRSCAF_746.13	Transposon Tf2-6 polyprotein	22.4755	1.66556	0.341315	4.87985	1.06167e-06	1.46924e-05
APALM_V2_EVM.MODEL.SC0A5M3_314_HRSCAF_527.953	Transposon Tf2-9 polyprotein (Fragment)	89.4721	3.19492	0.371605	8.59763	8.1376e-18	8.74053e-16
APALM_V2_EVM.MODEL.SC0A5M3_231_HRSCAF_389.1	Transposon TX1 uncharacterized 149 kDa protein	11.7515	1.38766	0.367181	3.77923	0.000157311	0.00117669
APALM_V2_EVM.MODEL.SC0A5M3_430_HRSCAF_812.656	Transposon Ty3-I Gag-Pol polyprotein	31.9882	2.259	0.342527	6.5951	4.2498e-11	1.42757e-09
APALM_V2_EVM.MODEL.SC0A5M3_84_HRSCAF_150.102	Tripartite motif-containing protein 2	9.58598	-1.00767	0.239846	-4.2013	2.65381e-05	0.000250588
APALM_V2_EVM.MODEL.SC0A5M3_375_HRSCAF_671.647	Tripartite motif-containing protein 2	11.048	-1.78109	0.320793	-5.55216	2.82157e-08	5.47066e-07
APALM_V2_EVM.MODEL.SC0A5M3_272_HRSCAF_451.379	Tripartite motif-containing protein 3	12.5413	-1.13819	0.294971	-3.85864	0.000114021	0.00089438
APALM_V2_EVM.MODEL.SC0A5M3_161_HRSCAF_285.539	Tripartite motif-containing protein 3	30.4119	-1.28713	0.19322	-6.66147	2.71104e-11	9.47312e-10
APALM_V2_EVM.MODEL.SC0A5M3_330_HRSCAF_560.22	Tryptophan 2-monooxygenase	12.553	1.92061	0.265621	7.23064	4.80721e-13	2.15345e-11
APALM_V2_EVM.MODEL.SC0A5M3_124_HRSCAF_222.277	Tumor protein 63	40.7663	-1.20566	0.292225	-4.12579	3.69464e-05	0.000334499
APALM_V2_EVM.MODEL.SC0A5M3_79_HRSCAF_143.584	Tyrosinase	7.89421	1.84052	0.41936	4.38887	1.13942e-05	0.000119598
APALM_V2_EVM.MODEL.SC0A5M3_84_HRSCAF_150.408	Tyrosinase	38.4662	2.3751	0.430328	5.51928	3.40385e-08	6.44107e-07
APALM_V2_EVM.MODEL.SC0A5M3_171_HRSCAF_300.169	Tyrosine-protein kinase receptor torso	69.8738	1.13833	0.177999	6.39514	1.60399e-10	4.86705e-09
APALM_V2_EVM.MODEL.SC0A5M3_151_HRSCAF_267.114	uncharacterized protein C11orf70 homolog isoform X1	504.406	1.7329	0.227312	7.62342	2.47033e-14	1.36547e-12
APALM_V2_EVM.MODEL.SC0A5M3_281_HRSCAF_464.223	Uncharacterized protein K02A2.6	54.3198	-1.40528	0.396393	-3.54516	0.000392376	0.00257641
APALM_V2_EVM.MODEL.SC0A5M3_161_HRSCAF_285.74	uncharacterized protein K02A2.6-like	4.60094	1.10127	0.281417	3.91331	9.10408e-05	0.000736656
APALM_V2_EVM.MODEL.SC0A5M3_10_HRSCAF_15.69	uncharacterized protein LOC110039811	95.245	1.03504	0.166564	6.21406	5.16336e-10	1.43137e-08
APALM_V2_EVM.MODEL.SC0A5M3_281_HRSCAF_464.601	uncharacterized protein LOC110040940 isoform X2	25.4062	-1.28321	0.218678	-5.86803	4.41012e-09	9.98431e-08
APALM_V2_EVM.MODEL.SC0A5M3_307_HRSCAF_512.264	uncharacterized protein LOC110041791	126.685	-1.16542	0.235395	-4.95092	7.38616e-07	1.05142e-05
APALM_V2_EVM.MODEL.SC0A5M3_91_HRSCAF_167.240	uncharacterized protein LOC110042933	8.90874	-1.89754	0.272081	-6.97416	3.07707e-12	1.21438e-10
APALM_V2_EVM.MODEL.SC0A5M3_151_HRSCAF_267.155	uncharacterized protein LOC110044255	468.916	-1.06778	0.185177	-5.76625	8.1056e-09	1.73531e-07
APALM_V2_EVM.MODEL.SC0A5M3_401_HRSCAF_746.297	uncharacterized protein LOC110044398	56.166	1.61997	0.188362	8.60032	7.94934e-18	8.58711e-16
APALM_V2_EVM.MODEL.SC0A5M3_169_HRSCAF_298.116	uncharacterized protein LOC110046639	3061.43	2.1405	0.18469	11.5897	4.64933e-31	2.58503e-28
APALM_V2_EVM.MODEL.SC0A5M3_281_HRSCAF_464.1188	uncharacterized protein LOC110047052 isoform X4	47.6277	1.08332	0.267334	4.0523	5.07174e-05	0.000440607
APALM_V2_EVM.MODEL.SC0A5M3_281_HRSCAF_464.1184	uncharacterized protein LOC110047052 isoform X4	453.567	2.71823	0.272377	9.97967	1.87096e-23	5.05266e-21
APALM_V2_EVM.MODEL.SC0A5M3_161_HRSCAF_285.495	uncharacterized protein LOC110047702	26.4815	2.57312	0.458099	5.61695	1.94355e-08	3.88381e-07
APALM_V2_EVM.MODEL.SC0A5M3_382_HRSCAF_692.719	uncharacterized protein LOC110049736	140.131	-3.01876	0.356457	-8.4688	2.4793e-17	2.44108e-15
APALM_V2_EVM.MODEL.SC0A5M3_161_HRSCAF_285.379	uncharacterized protein LOC110051943 isoform X1	13.3819	-1.64383	0.253287	-6.48999	8.58414e-11	2.75977e-09
APALM_V2_EVM.MODEL.SC0A5M3_281_HRSCAF_464.405	uncharacterized protein LOC110052897	14.1658	-1.50979	0.24535	-6.15362	7.57331e-10	2.01642e-08
APALM_V2_EVM.MODEL.SC0A5M3_390_HRSCAF_714.81	uncharacterized protein LOC110057371	3.14428	-1.05129	0.269898	-3.89515	9.81386e-05	0.000785735
APALM_V2_EVM.MODEL.SC0A5M3_389_HRSCAF_706.107	uncharacterized protein LOC110057834	13.7248	-3.33456	0.65131	-5.11978	3.05889e-07	4.73201e-06
APALM_V2_EVM.MODEL.SC0A5M3_389_HRSCAF_706.106	uncharacterized protein LOC110057834	7.11981	-2.42288	0.524343	-4.62079	3.82283e-06	4.57096e-05
APALM_V2_EVM.MODEL.SC0A5M3_389_HRSCAF_706.105	uncharacterized protein LOC110057834	301.913	-2.69305	0.370319	-7.27224	3.53563e-13	1.60667e-11
APALM_V2_EVM.MODEL.SC0A5M3_389_HRSCAF_706.103	uncharacterized protein LOC110057834	7.92675	-2.97149	0.479613	-6.19559	5.80677e-10	1.59551e-08
APALM_V2_EVM.MODEL.SC0A5M3_375_HRSCAF_671.485	uncharacterized protein LOC110058701	4.75504	-1.27593	0.38397	-3.323	0.00089056	0.00514837
APALM_V2_EVM.MODEL.SC0A5M3_14_HRSCAF_24.221	uncharacterized protein LOC110061240	13.6661	-1.40665	0.267961	-5.24948	1.52532e-07	2.52492e-06
APALM_V2_EVM.MODEL.SC0A5M3_44_HRSCAF_77.192	uncharacterized protein LOC110062286	11.5839	-1.07835	0.312019	-3.45604	0.000548173	0.00340317
APALM_V2_EVM.MODEL.SC0A5M3_262_HRSCAF_432.25	uncharacterized protein LOC110065656	1301.76	1.06486	0.173902	6.12332	9.16469e-10	2.39626e-08
APALM_V2_EVM.MODEL.SC0A5M3_307_HRSCAF_512.701	uncharacterized protein LOC110066058	54.4982	-1.46211	0.150674	-9.70379	2.9051e-22	6.17056e-20
APALM_V2_EVM.MODEL.SC0A5M3_281_HRSCAF_464.833	uncharacterized protein LOC110066218	18.5009	-2.33677	0.295528	-7.90712	2.6341e-15	1.85802e-13
APALM_V2_EVM.MODEL.SC0A5M3_191_HRSCAF_332.117	uncharacterized protein LOC110067045	25.9951	-1.06987	0.231744	-4.61662	3.90031e-06	4.64148e-05
APALM_V2_EVM.MODEL.SC0A5M3_124_HRSCAF_222.195	uncharacterized protein LOC110067515	72.8826	1.1444	0.155344	7.3669	1.74646e-13	8.31615e-12
APALM_V2_EVM.MODEL.SC0A5M3_151_HRSCAF_267.328	uncharacterized protein LOC110068884	5.27427	1.68739	0.267313	6.31242	2.74709e-10	7.96488e-09
APALM_V2_EVM.MODEL.SC0A5M3_337_HRSCAF_586.658	uncharacterized protein LOC110069306 isoform X1	19.6376	-1.0636	0.299317	-3.55342	0.000380254	0.00250464
APALM_V2_EVM.MODEL.SC0A5M3_151_HRSCAF_267.319	uncharacterized protein LOC110236158	22.5566	1.34877	0.30909	4.36367	1.27898e-05	0.000132481
APALM_V2_EVM.MODEL.SC0A5M3_88_HRSCAF_160.4	uncharacterized protein LOC110238325	16.8666	1.41417	0.390258	3.62369	0.000290425	0.00198992
APALM_V2_EVM.MODEL.SC0A5M3_13_HRSCAF_21.58	uncharacterized protein LOC110246176	6.09012	2.0005	0.63253	3.1627	0.00156315	0.00834164
APALM_V2_EVM.MODEL.SC0A5M3_161_HRSCAF_285.602	uncharacterized protein LOC110247779	6.13019	1.0215	0.30652	3.33257	0.000860471	0.00500041
APALM_V2_EVM.MODEL.SC0A5M3_79_HRSCAF_143.604	uncharacterized protein LOC111324300	195.805	1.80927	0.259194	6.98037	2.94403e-12	1.16431e-10
APALM_V2_EVM.MODEL.SC0A5M3_151_HRSCAF_267.156	uncharacterized protein LOC111341877 isoform X1	62.1372	-1.01145	0.218152	-4.63647	3.54407e-06	4.28644e-05
APALM_V2_EVM.MODEL.SC0A5M3_330_HRSCAF_560.39	uncharacterized protein LOC111342421	22.5031	-1.18767	0.279893	-4.2433	2.20261e-05	0.00021331
APALM_V2_EVM.MODEL.SC0A5M3_337_HRSCAF_586.528	uncharacterized protein LOC111343910	84.0819	-1.27	0.205404	-6.18291	6.293e-10	1.71416e-08
APALM_V2_EVM.MODEL.SC0A5M3_337_HRSCAF_586.527	uncharacterized protein LOC111343912	155.744	-1.16293	0.197034	-5.90217	3.58762e-09	8.34199e-08
APALM_V2_EVM.MODEL.SC0A5M3_375_HRSCAF_671.213	Universal stress protein Slr1101	52.1312	1.03301	0.227664	4.53745	5.69375e-06	6.45292e-05
APALM_V2_EVM.MODEL.SC0A5M3_44_HRSCAF_77.58	UPF0047 protein C4A8.02c	52.9578	1.42731	0.196726	7.25529	4.00815e-13	1.81268e-11
APALM_V2_EVM.MODEL.SC0A5M3_424_HRSCAF_798.97	Uromodulin	33.4052	-1.16749	0.244387	-4.77721	1.77747e-06	2.32214e-05
APALM_V2_EVM.MODEL.SC0A5M3_281_HRSCAF_464.905	vegetative cell wall protein gp1-like	78.5842	-2.04709	0.271437	-7.54167	4.64001e-14	2.41638e-12
APALM_V2_EVM.MODEL.SC0A5M3_218_HRSCAF_367.2	Vesicular glutamate transporter 2.1	11.1815	-2.04382	0.502155	-4.0701	4.69924e-05	0.000411843
APALM_V2_EVM.MODEL.SC0A5M3_191_HRSCAF_332.154	Vitrin	6.27105	-1.22698	0.354584	-3.46033	0.000539507	0.00336152
APALM_V2_EVM.MODEL.SC0A5M3_272_HRSCAF_451.260	Vitrin	4.52262	-2.12012	0.493582	-4.29538	1.74391e-05	0.00017351
APALM_V2_EVM.MODEL.SC0A5M3_281_HRSCAF_464.800	von Willebrand factor A domain-containing protein 3A	53.4188	1.10697	0.150995	7.33117	2.28157e-13	1.06759e-11
APALM_V2_EVM.MODEL.SC0A5M3_84_HRSCAF_150.42	VWFA and cache domain-containing protein 1	14.8265	-1.74681	0.348905	-5.00656	5.54123e-07	8.07644e-06
APALM_V2_EVM.MODEL.SC0A5M3_271_HRSCAF_450.46	WD repeat-containing protein 76	36.6129	-1.43623	0.267123	-5.37666	7.58803e-08	1.33436e-06
APALM_V2_EVM.MODEL.SC0A5M3_91_HRSCAF_167.355	WSC domain-containing protein 2	6.36032	-3.18016	0.412472	-7.71	1.25819e-14	7.4795e-13
APALM_V2_EVM.MODEL.SC0A5M3_337_HRSCAF_586.438	XIAP-associated factor 1	1686.81	1.09015	0.274212	3.97556	7.02143e-05	0.000586536
APALM_V2_EVM.MODEL.SC0A5M3_390_HRSCAF_714.452	Xylosyltransferase oxt	11.3093	-1.06534	0.269202	-3.95739	7.57731e-05	0.000627152
APALM_V2_EVM.MODEL.SC0A5M3_389_HRSCAF_706.339	Zinc finger C2HC domain-containing protein 1A	361.737	1.30065	0.219983	5.91249	3.36981e-09	7.90358e-08
APALM_V2_EVM.MODEL.SC0A5M3_337_HRSCAF_586.647	Zinc finger C2HC domain-containing protein 1C	116.097	1.29084	0.131483	9.81757	9.45919e-23	2.2635e-20
APALM_V2_EVM.MODEL.SC0A5M3_331_HRSCAF_562.1199	Zinc finger CW-type PWWP domain protein 2	152.474	1.26249	0.169867	7.43221	1.06798e-13	5.28512e-12
APALM_V2_EVM.MODEL.SC0A5M3_390_HRSCAF_714.284	Zinc finger MYM-type protein 3	2.36033	-1.11453	0.333026	-3.34667	0.000817886	0.00479124
APALM_V2_EVM.MODEL.SC0A5M3_314_HRSCAF_527.430	Zinc finger MYND domain-containing protein 19	85.5633	1.38517	0.273052	5.07292	3.91756e-07	5.89509e-06
APALM_V2_EVM.MODEL.SC0A5M3_331_HRSCAF_562.552	Zinc finger protein 271	29.2463	-1.09166	0.296916	-3.67666	0.000236305	0.00166249
APALM_V2_EVM.MODEL.SC0A5M3_14_HRSCAF_24.368	Zinc finger protein 670	12.1707	-1.54518	0.284896	-5.42367	5.83861e-08	1.05418e-06
APALM_V2_EVM.MODEL.SC0A5M3_307_HRSCAF_512.728	Zinc finger protein 70	409.068	1.97747	0.202332	9.77338	1.46479e-22	3.29647e-20
APALM_V2_EVM.MODEL.SC0A5M3_314_HRSCAF_527.383	Zinc finger protein Gfi-1b	5.92494	1.12097	0.293885	3.81432	0.00013656	0.00104365
APALM_V2_EVM.MODEL.SC0A5M3_401_HRSCAF_746.1339	Zinc finger protein ZIC 4	16.5559	-1.33874	0.178487	-7.50048	6.3583e-14	3.22245e-12
APALM_V2_EVM.MODEL.SC0A5M3_44_HRSCAF_77.306	Zinc metalloproteinase nas-14	22.7278	-1.6531	0.250655	-6.59514	4.24852e-11	1.42757e-09
APALM_V2_EVM.MODEL.SC0A5M3_424_HRSCAF_798.282	Zinc metalloproteinase nas-14	102.053	1.39845	0.218279	6.40669	1.4871e-10	4.52691e-09
APALM_V2_EVM.MODEL.SC0A5M3_361_HRSCAF_634.161	Zinc transporter ZIP14	13.4139	-1.0153	0.307276	-3.3042	0.000952495	0.00545635
APALM_V2_EVM.MODEL.SC0A5M3_361_HRSCAF_634.201	ZP domain-containing protein	53.6327	-2.68145	0.265211	-10.1106	4.95598e-24	1.44135e-21
APALM_V2_EVM.MODEL.SC0A5M3_390_HRSCAF_714.303	Beta-2 adrenergic receptor	9.6211	-1.00772	0.220913	-4.56161	5.07637e-06	5.83012e-05
APALM_V2_EVM.MODEL.SC0A5M3_20_HRSCAF_34.145	Beta-4C adrenergic receptor	4.71648	2.48326	0.561228	4.42469	9.65791e-06	0.000103213
APALM_V2_EVM.MODEL.SC0A5M3_229_HRSCAF_384.2	Collagen alpha-2(I) chain	22.6619	1.15305	0.284363	4.05484	5.01681e-05	0.000436839
APALM_V2_EVM.MODEL.SC0A5M3_84_HRSCAF_150.472	conserved hypothetical protein	29.0531	1.85016	0.28558	6.4786	9.25773e-11	2.94626e-09
APALM_V2_EVM.MODEL.SC0A5M3_229_HRSCAF_384.3	Cyclin-dependent kinase-like 2	22.345	2.92726	0.363045	8.06308	7.43977e-16	5.78772e-14
APALM_V2_EVM.MODEL.SC0A5M3_424_HRSCAF_798.823	Diencephalon/mesencephalon homeobox B protein	5.01896	-1.1174	0.249564	-4.4774	7.55589e-06	8.31471e-05
APALM_V2_EVM.MODEL.SC0A5M3_337_HRSCAF_586.376	EGF-like repeat and discoidin I-like domain-containing protein 3	7.97155	1.13203	0.336234	3.36681	0.00076044	0.0044999
APALM_V2_EVM.MODEL.SC0A5M3_337_HRSCAF_586.443	galanin receptor type 2-like, partial	9.5135	1.23434	0.279043	4.42348	9.71227e-06	0.000103671
APALM_V2_EVM.MODEL.SC0A5M3_44_HRSCAF_77.796	Homeobox protein Hox-A4a	179.622	-1.38458	0.153509	-9.01952	1.8892e-19	2.51503e-17
APALM_V2_EVM.MODEL.SC0A5M3_124_HRSCAF_222.452	hypothetical protein	30.5255	1.18466	0.223022	5.31184	1.08525e-07	1.84326e-06
APALM_V2_EVM.MODEL.SC0A5M3_14_HRSCAF_24.420	hypothetical protein	2.04223	-1.66259	0.426673	-3.89664	9.75344e-05	0.000781598
APALM_V2_EVM.MODEL.SC0A5M3_161_HRSCAF_285.261	hypothetical protein	26.5195	-1.09974	0.233486	-4.71008	2.47626e-06	3.12909e-05
APALM_V2_EVM.MODEL.SC0A5M3_221_HRSCAF_370.193	hypothetical protein	18.9826	1.72784	0.291772	5.92188	3.1829e-09	7.50245e-08
APALM_V2_EVM.MODEL.SC0A5M3_307_HRSCAF_512.53	hypothetical protein	5.48594	2.42371	0.527074	4.59842	4.25717e-06	5.00483e-05
APALM_V2_EVM.MODEL.SC0A5M3_382_HRSCAF_692.166	hypothetical protein	11.3482	2.51464	0.45395	5.53946	3.03413e-08	5.83491e-07
APALM_V2_EVM.MODEL.SC0A5M3_382_HRSCAF_692.696	hypothetical protein	3.76663	-1.3799	0.370281	-3.72661	0.00019407	0.0014143
APALM_V2_EVM.MODEL.SC0A5M3_401_HRSCAF_746.1164	hypothetical protein	2.42225	-1.81392	0.356702	-5.08525	3.67136e-07	5.55227e-06
APALM_V2_EVM.MODEL.SC0A5M3_401_HRSCAF_746.473	hypothetical protein	6.39229	1.63396	0.432245	3.78017	0.000156722	0.00117334
APALM_V2_EVM.MODEL.SC0A5M3_424_HRSCAF_798.465	hypothetical protein	4.18792	1.55753	0.322568	4.82854	1.3754e-06	1.84868e-05
APALM_V2_EVM.MODEL.SC0A5M3_430_HRSCAF_812.11	hypothetical protein	121.052	1.26954	0.179129	7.0873	1.3675e-12	5.65671e-11
APALM_V2_EVM.MODEL.SC0A5M3_79_HRSCAF_143.910	hypothetical protein	627.286	-1.8163	0.284849	-6.37636	1.81352e-10	5.42449e-09
APALM_V2_EVM.MODEL.SC0A5M3_281_HRSCAF_464.523	hypothetical protein	5.80302	-3.49537	0.740338	-4.72131	2.34327e-06	2.97896e-05
APALM_V2_EVM.MODEL.SC0A5M3_272_HRSCAF_451.593	hypothetical protein	4104.34	1.35821	0.306057	4.43776	9.09002e-06	9.80556e-05
APALM_V2_EVM.MODEL.SC0A5M3_44_HRSCAF_77.175	hypothetical protein	882.35	-3.66655	0.39764	-9.2208	2.949e-20	4.61559e-18
APALM_V2_EVM.MODEL.SC0A5M3_124_HRSCAF_222.369	hypothetical protein	140.817	1.62262	0.241997	6.70514	2.01217e-11	7.13659e-10
APALM_V2_EVM.MODEL.SC0A5M3_151_HRSCAF_267.18	hypothetical protein	6.70281	1.15818	0.261699	4.42561	9.61713e-06	0.000102946
APALM_V2_EVM.MODEL.SC0A5M3_281_HRSCAF_464.854	hypothetical protein	60.4895	1.72535	0.23205	7.43523	1.04389e-13	5.19307e-12
APALM_V2_EVM.MODEL.SC0A5M3_314_HRSCAF_527.942	hypothetical protein	6.34732	1.51084	0.236277	6.39433	1.61252e-10	4.8773e-09
APALM_V2_EVM.MODEL.SC0A5M3_375_HRSCAF_671.266	hypothetical protein	190.237	-1.36583	0.315502	-4.32907	1.49738e-05	0.000152022
APALM_V2_EVM.MODEL.SC0A5M3_389_HRSCAF_706.101	hypothetical protein	3.14294	-1.40548	0.436626	-3.21896	0.00128655	0.00708446
APALM_V2_EVM.MODEL.SC0A5M3_401_HRSCAF_746.1010	hypothetical protein	7.78595	1.29651	0.361117	3.59027	0.00033033	0.00221831
APALM_V2_EVM.MODEL.SC0A5M3_272_HRSCAF_451.142	hypothetical protein AWC38_SpisGene10473	6.71026	1.40809	0.438009	3.21475	0.00130557	0.00716209
APALM_V2_EVM.MODEL.SC0A5M3_375_HRSCAF_671.166	hypothetical protein AWC38_SpisGene13627	16.6126	1.20975	0.251918	4.80214	1.56977e-06	2.07662e-05
APALM_V2_EVM.MODEL.SC0A5M3_401_HRSCAF_746.385	hypothetical protein V496_04445	4.48495	1.08417	0.286479	3.78448	0.000154029	0.00115914
APALM_V2_EVM.MODEL.SC0A5M3_272_HRSCAF_451.258	Matrix metalloproteinase-9	2.64209	-2.235	0.343256	-6.51118	7.45616e-11	2.42601e-09
APALM_V2_EVM.MODEL.SC0A5M3_272_HRSCAF_451.259	Matrix metalloproteinase-9	3.44724	-1.71342	0.441336	-3.88236	0.000103449	0.000821681
APALM_V2_EVM.MODEL.SC0A5M3_314_HRSCAF_527.900	Pancreatic secretory granule membrane major glycoprotein GP2	21.3904	4.07941	0.35896	11.3645	6.27991e-30	3.20852e-27
APALM_V2_EVM.MODEL.SC0A5M3_401_HRSCAF_746.343	PREDICTED: uncharacterized protein LOC105947567, partial	3.37278	2.1063	0.511815	4.11535	3.86592e-05	0.000348172
APALM_V2_EVM.MODEL.SC0A5M3_281_HRSCAF_464.834	PREDICTED: uncharacterized protein LOC107341680	2.0852	-1.21521	0.371704	-3.2693	0.00107813	0.00608933
APALM_V2_EVM.MODEL.SC0A5M3_330_HRSCAF_560.264	PREDICTED: uncharacterized protein LOC107352285	42.9183	1.44965	0.281206	5.15512	2.5347e-07	4.03674e-06
APALM_V2_EVM.MODEL.SC0A5M3_96_HRSCAF_175.9	ribonuclease E-like isoform X1	1642.2	-3.54061	0.414527	-8.54134	1.32676e-17	1.37055e-15
APALM_V2_EVM.MODEL.SC0A5M3_79_HRSCAF_143.906	Secreted acidic protein 1B (Fragment)	370.269	-1.5653	0.282307	-5.54468	2.94501e-08	5.69247e-07
APALM_V2_EVM.MODEL.SC0A5M3_330_HRSCAF_560.18	Secreted frizzled-related protein 3	176.515	-2.2491	0.272954	-8.23985	1.72421e-16	1.46163e-14
APALM_V2_EVM.MODEL.SC0A5M3_161_HRSCAF_285.89	Sperm-associated antigen 1	4.02015	1.98601	0.434454	4.57126	4.84793e-06	5.60179e-05
APALM_V2_EVM.MODEL.SC0A5M3_331_HRSCAF_562.45	Sperm-associated antigen 1	7.69108	1.94042	0.41878	4.6335	3.59533e-06	4.34011e-05
APALM_V2_EVM.MODEL.SC0A5M3_382_HRSCAF_692.164	Thrombospondin-2	38.3208	2.47094	0.42847	5.76688	8.07531e-09	1.73275e-07
APALM_V2_EVM.MODEL.SC0A5M3_88_HRSCAF_160.3	uncharacterized protein LOC110048811	9.83288	1.44837	0.370028	3.91421	9.07009e-05	0.00073441
APALM_V2_EVM.MODEL.SC0A5M3_331_HRSCAF_562.854	Zinc finger MYM-type protein 1	4.22333	1.04244	0.326733	3.1905	0.00142029	0.00769538

## Sheet: GO_analysis
GO.ID_FULL	Description	p.value	corr.p.value	x	n	Genes.in.test.set
GO:0005576	extracellular region	5.6753e-39	2.9721e-35	256	1904	APALM_V2_EVM.MODEL.SC0A5M3_44_HRSCAF_77.538|APALM_V2_EVM.MODEL.SC0A5M3_424_HRSCAF_798.815|APALM_V2_EVM.MODEL.SC0A5M3_44_HRSCAF_77.301|APALM_V2_EVM.MODEL.SC0A5M3_272_HRSCAF_451.258|APALM_V2_EVM.MODEL.SC0A5M3_10_HRSCAF_15.256|APALM_V2_EVM.MODEL.SC0A5M3_368_HRSCAF_652.6|APALM_V2_EVM.MODEL.SC0A5M3_272_HRSCAF_451.259|APALM_V2_EVM.MODEL.SC0A5M3_44_HRSCAF_77.306|APALM_V2_EVM.MODEL.SC0A5M3_272_HRSCAF_451…
GO:0031012	extracellular matrix	8.5352e-25	2.2349e-21	90	447	APALM_V2_EVM.MODEL.SC0A5M3_424_HRSCAF_798.182|APALM_V2_EVM.MODEL.SC0A5M3_291_HRSCAF_478.6|APALM_V2_EVM.MODEL.SC0A5M3_291_HRSCAF_478.7|APALM_V2_EVM.MODEL.SC0A5M3_91_HRSCAF_167.291|APALM_V2_EVM.MODEL.SC0A5M3_169_HRSCAF_298.142|APALM_V2_EVM.MODEL.SC0A5M3_151_HRSCAF_267.384|APALM_V2_EVM.MODEL.SC0A5M3_337_HRSCAF_586.85|APALM_V2_EVM.MODEL.SC0A5M3_337_HRSCAF_586.87|APALM_V2_EVM.MODEL.SC0A5M3_272_HRSCAF_…
GO:0005578	proteinaceous extracellular matrix	2.9331e-21	5.1202e-18	77	383	APALM_V2_EVM.MODEL.SC0A5M3_424_HRSCAF_798.182|APALM_V2_EVM.MODEL.SC0A5M3_291_HRSCAF_478.6|APALM_V2_EVM.MODEL.SC0A5M3_291_HRSCAF_478.7|APALM_V2_EVM.MODEL.SC0A5M3_91_HRSCAF_167.291|APALM_V2_EVM.MODEL.SC0A5M3_169_HRSCAF_298.142|APALM_V2_EVM.MODEL.SC0A5M3_151_HRSCAF_267.384|APALM_V2_EVM.MODEL.SC0A5M3_337_HRSCAF_586.85|APALM_V2_EVM.MODEL.SC0A5M3_337_HRSCAF_586.87|APALM_V2_EVM.MODEL.SC0A5M3_272_HRSCAF_…
GO:0044421	extracellular region part	1.3718e-19	1.796e-16	170	1406	APALM_V2_EVM.MODEL.SC0A5M3_291_HRSCAF_478.6|APALM_V2_EVM.MODEL.SC0A5M3_129_HRSCAF_229.6|APALM_V2_EVM.MODEL.SC0A5M3_291_HRSCAF_478.7|APALM_V2_EVM.MODEL.SC0A5M3_281_HRSCAF_464.744|APALM_V2_EVM.MODEL.SC0A5M3_44_HRSCAF_77.301|APALM_V2_EVM.MODEL.SC0A5M3_272_HRSCAF_451.258|APALM_V2_EVM.MODEL.SC0A5M3_10_HRSCAF_15.256|APALM_V2_EVM.MODEL.SC0A5M3_368_HRSCAF_652.6|APALM_V2_EVM.MODEL.SC0A5M3_272_HRSCAF_451.2…
GO:0044420	extracellular matrix part	6.4353e-16	6.7403e-13	54	259	APALM_V2_EVM.MODEL.SC0A5M3_291_HRSCAF_478.6|APALM_V2_EVM.MODEL.SC0A5M3_291_HRSCAF_478.7|APALM_V2_EVM.MODEL.SC0A5M3_151_HRSCAF_267.384|APALM_V2_EVM.MODEL.SC0A5M3_337_HRSCAF_586.87|APALM_V2_EVM.MODEL.SC0A5M3_375_HRSCAF_671.617|APALM_V2_EVM.MODEL.SC0A5M3_272_HRSCAF_451.257|APALM_V2_EVM.MODEL.SC0A5M3_375_HRSCAF_671.417|APALM_V2_EVM.MODEL.SC0A5M3_430_HRSCAF_812.215|APALM_V2_EVM.MODEL.SC0A5M3_375_HRSCA…
GO:0005615	extracellular space	2.0539e-15	1.7927e-12	80	509	APALM_V2_EVM.MODEL.SC0A5M3_424_HRSCAF_798.182|APALM_V2_EVM.MODEL.SC0A5M3_291_HRSCAF_478.6|APALM_V2_EVM.MODEL.SC0A5M3_14_HRSCAF_24.207|APALM_V2_EVM.MODEL.SC0A5M3_281_HRSCAF_464.744|APALM_V2_EVM.MODEL.SC0A5M3_91_HRSCAF_167.291|APALM_V2_EVM.MODEL.SC0A5M3_169_HRSCAF_298.142|APALM_V2_EVM.MODEL.SC0A5M3_307_HRSCAF_512.228|APALM_V2_EVM.MODEL.SC0A5M3_272_HRSCAF_451.258|APALM_V2_EVM.MODEL.SC0A5M3_10_HRSCAF…
GO:0005581	collagen	6.194e-15	4.634e-12	34	117	APALM_V2_EVM.MODEL.SC0A5M3_375_HRSCAF_671.392|APALM_V2_EVM.MODEL.SC0A5M3_291_HRSCAF_478.6|APALM_V2_EVM.MODEL.SC0A5M3_151_HRSCAF_267.38|APALM_V2_EVM.MODEL.SC0A5M3_291_HRSCAF_478.7|APALM_V2_EVM.MODEL.SC0A5M3_361_HRSCAF_634.60|APALM_V2_EVM.MODEL.SC0A5M3_171_HRSCAF_300.206|APALM_V2_EVM.MODEL.SC0A5M3_151_HRSCAF_267.384|APALM_V2_EVM.MODEL.SC0A5M3_337_HRSCAF_586.87|APALM_V2_EVM.MODEL.SC0A5M3_375_HRSCAF_…
GO:0004930	G-protein coupled receptor activity	2.6474e-12	1.7331e-09	65	422	APALM_V2_EVM.MODEL.SC0A5M3_91_HRSCAF_167.332|APALM_V2_EVM.MODEL.SC0A5M3_151_HRSCAF_267.17|APALM_V2_EVM.MODEL.SC0A5M3_1_HRSCAF_1.420|APALM_V2_EVM.MODEL.SC0A5M3_91_HRSCAF_167.81|APALM_V2_EVM.MODEL.SC0A5M3_337_HRSCAF_586.762|APALM_V2_EVM.MODEL.SC0A5M3_171_HRSCAF_300.199|APALM_V2_EVM.MODEL.SC0A5M3_424_HRSCAF_798.466|APALM_V2_EVM.MODEL.SC0A5M3_271_HRSCAF_450.82|APALM_V2_EVM.MODEL.SC0A5M3_12_HRSCAF_20.…
GO:0004872	receptor activity	7.5944e-12	4.4191e-09	106	889	APALM_V2_EVM.MODEL.SC0A5M3_151_HRSCAF_267.17|APALM_V2_EVM.MODEL.SC0A5M3_331_HRSCAF_562.682|APALM_V2_EVM.MODEL.SC0A5M3_91_HRSCAF_167.81|APALM_V2_EVM.MODEL.SC0A5M3_322_HRSCAF_543.470|APALM_V2_EVM.MODEL.SC0A5M3_337_HRSCAF_586.762|APALM_V2_EVM.MODEL.SC0A5M3_1_HRSCAF_1.180|APALM_V2_EVM.MODEL.SC0A5M3_272_HRSCAF_451.135|APALM_V2_EVM.MODEL.SC0A5M3_281_HRSCAF_464.750|APALM_V2_EVM.MODEL.SC0A5M3_307_HRSCAF_…
GO:0004888	transmembrane receptor activity	8.5528e-11	4.4466e-08	93	770	APALM_V2_EVM.MODEL.SC0A5M3_91_HRSCAF_167.332|APALM_V2_EVM.MODEL.SC0A5M3_151_HRSCAF_267.17|APALM_V2_EVM.MODEL.SC0A5M3_369_HRSCAF_655.623|APALM_V2_EVM.MODEL.SC0A5M3_331_HRSCAF_562.682|APALM_V2_EVM.MODEL.SC0A5M3_322_HRSCAF_543.556|APALM_V2_EVM.MODEL.SC0A5M3_1_HRSCAF_1.420|APALM_V2_EVM.MODEL.SC0A5M3_91_HRSCAF_167.81|APALM_V2_EVM.MODEL.SC0A5M3_337_HRSCAF_586.762|APALM_V2_EVM.MODEL.SC0A5M3_171_HRSCAF_3…
GO:0032501	multicellular organismal process	9.3398e-11	4.4466e-08	312	3788	APALM_V2_EVM.MODEL.SC0A5M3_84_HRSCAF_150.452|APALM_V2_EVM.MODEL.SC0A5M3_13_HRSCAF_21.227|APALM_V2_EVM.MODEL.SC0A5M3_124_HRSCAF_222.220|APALM_V2_EVM.MODEL.SC0A5M3_314_HRSCAF_527.459|APALM_V2_EVM.MODEL.SC0A5M3_331_HRSCAF_562.682|APALM_V2_EVM.MODEL.SC0A5M3_430_HRSCAF_812.463|APALM_V2_EVM.MODEL.SC0A5M3_124_HRSCAF_222.107|APALM_V2_EVM.MODEL.SC0A5M3_272_HRSCAF_451.258|APALM_V2_EVM.MODEL.SC0A5M3_10_HRSC…
GO:0030246	carbohydrate binding	2.1194e-10	9.2492e-08	54	351	APALM_V2_EVM.MODEL.SC0A5M3_313_HRSCAF_525.8|APALM_V2_EVM.MODEL.SC0A5M3_322_HRSCAF_543.556|APALM_V2_EVM.MODEL.SC0A5M3_331_HRSCAF_562.367|APALM_V2_EVM.MODEL.SC0A5M3_1_HRSCAF_1.420|APALM_V2_EVM.MODEL.SC0A5M3_337_HRSCAF_586.39|APALM_V2_EVM.MODEL.SC0A5M3_331_HRSCAF_562.1117|APALM_V2_EVM.MODEL.SC0A5M3_322_HRSCAF_543.470|APALM_V2_EVM.MODEL.SC0A5M3_337_HRSCAF_586.87|APALM_V2_EVM.MODEL.SC0A5M3_44_HRSCAF_7…
GO:0005509	calcium ion binding	2.5465e-10	1.0259e-07	91	762	APALM_V2_EVM.MODEL.SC0A5M3_369_HRSCAF_655.623|APALM_V2_EVM.MODEL.SC0A5M3_430_HRSCAF_812.344|APALM_V2_EVM.MODEL.SC0A5M3_331_HRSCAF_562.367|APALM_V2_EVM.MODEL.SC0A5M3_1_HRSCAF_1.420|APALM_V2_EVM.MODEL.SC0A5M3_1_HRSCAF_1.89|APALM_V2_EVM.MODEL.SC0A5M3_337_HRSCAF_586.39|APALM_V2_EVM.MODEL.SC0A5M3_24_HRSCAF_39.246|APALM_V2_EVM.MODEL.SC0A5M3_331_HRSCAF_562.1117|APALM_V2_EVM.MODEL.SC0A5M3_337_HRSCAF_586.…
GO:0007275	multicellular organismal development	1.9632e-09	7.3438e-07	256	3044	APALM_V2_EVM.MODEL.SC0A5M3_84_HRSCAF_150.452|APALM_V2_EVM.MODEL.SC0A5M3_13_HRSCAF_21.227|APALM_V2_EVM.MODEL.SC0A5M3_124_HRSCAF_222.220|APALM_V2_EVM.MODEL.SC0A5M3_314_HRSCAF_527.459|APALM_V2_EVM.MODEL.SC0A5M3_430_HRSCAF_812.463|APALM_V2_EVM.MODEL.SC0A5M3_124_HRSCAF_222.107|APALM_V2_EVM.MODEL.SC0A5M3_272_HRSCAF_451.258|APALM_V2_EVM.MODEL.SC0A5M3_10_HRSCAF_15.256|APALM_V2_EVM.MODEL.SC0A5M3_337_HRSCA…
GO:0007166	cell surface receptor linked signaling pathway	8.9554e-09	3.1266e-06	127	1275	APALM_V2_EVM.MODEL.SC0A5M3_84_HRSCAF_150.452|APALM_V2_EVM.MODEL.SC0A5M3_151_HRSCAF_267.17|APALM_V2_EVM.MODEL.SC0A5M3_430_HRSCAF_812.463|APALM_V2_EVM.MODEL.SC0A5M3_91_HRSCAF_167.81|APALM_V2_EVM.MODEL.SC0A5M3_322_HRSCAF_543.470|APALM_V2_EVM.MODEL.SC0A5M3_337_HRSCAF_586.762|APALM_V2_EVM.MODEL.SC0A5M3_10_HRSCAF_15.256|APALM_V2_EVM.MODEL.SC0A5M3_272_HRSCAF_451.135|APALM_V2_EVM.MODEL.SC0A5M3_272_HRSCAF…
GO:0060089	molecular transducer activity	2.7945e-08	8.6086e-06	111	1090	APALM_V2_EVM.MODEL.SC0A5M3_151_HRSCAF_267.17|APALM_V2_EVM.MODEL.SC0A5M3_331_HRSCAF_562.682|APALM_V2_EVM.MODEL.SC0A5M3_91_HRSCAF_167.81|APALM_V2_EVM.MODEL.SC0A5M3_322_HRSCAF_543.470|APALM_V2_EVM.MODEL.SC0A5M3_337_HRSCAF_586.762|APALM_V2_EVM.MODEL.SC0A5M3_1_HRSCAF_1.180|APALM_V2_EVM.MODEL.SC0A5M3_272_HRSCAF_451.135|APALM_V2_EVM.MODEL.SC0A5M3_281_HRSCAF_464.750|APALM_V2_EVM.MODEL.SC0A5M3_307_HRSCAF_…
GO:0004871	signal transducer activity	2.7945e-08	8.6086e-06	111	1090	APALM_V2_EVM.MODEL.SC0A5M3_151_HRSCAF_267.17|APALM_V2_EVM.MODEL.SC0A5M3_331_HRSCAF_562.682|APALM_V2_EVM.MODEL.SC0A5M3_91_HRSCAF_167.81|APALM_V2_EVM.MODEL.SC0A5M3_322_HRSCAF_543.470|APALM_V2_EVM.MODEL.SC0A5M3_337_HRSCAF_586.762|APALM_V2_EVM.MODEL.SC0A5M3_1_HRSCAF_1.180|APALM_V2_EVM.MODEL.SC0A5M3_272_HRSCAF_451.135|APALM_V2_EVM.MODEL.SC0A5M3_281_HRSCAF_464.750|APALM_V2_EVM.MODEL.SC0A5M3_307_HRSCAF_…
GO:0005201	extracellular matrix structural constituent	5.1961e-08	1.5118e-05	20	81	APALM_V2_EVM.MODEL.SC0A5M3_389_HRSCAF_706.10|APALM_V2_EVM.MODEL.SC0A5M3_430_HRSCAF_812.211|APALM_V2_EVM.MODEL.SC0A5M3_291_HRSCAF_478.6|APALM_V2_EVM.MODEL.SC0A5M3_389_HRSCAF_706.11|APALM_V2_EVM.MODEL.SC0A5M3_430_HRSCAF_812.212|APALM_V2_EVM.MODEL.SC0A5M3_281_HRSCAF_464.809|APALM_V2_EVM.MODEL.SC0A5M3_169_HRSCAF_298.66|APALM_V2_EVM.MODEL.SC0A5M3_314_HRSCAF_527.194|APALM_V2_EVM.MODEL.SC0A5M3_272_HRSCA…
GO:0032502	developmental process	8.4098e-08	2.318e-05	273	3420	APALM_V2_EVM.MODEL.SC0A5M3_84_HRSCAF_150.452|APALM_V2_EVM.MODEL.SC0A5M3_13_HRSCAF_21.227|APALM_V2_EVM.MODEL.SC0A5M3_124_HRSCAF_222.220|APALM_V2_EVM.MODEL.SC0A5M3_314_HRSCAF_527.459|APALM_V2_EVM.MODEL.SC0A5M3_430_HRSCAF_812.463|APALM_V2_EVM.MODEL.SC0A5M3_124_HRSCAF_222.107|APALM_V2_EVM.MODEL.SC0A5M3_272_HRSCAF_451.258|APALM_V2_EVM.MODEL.SC0A5M3_10_HRSCAF_15.256|APALM_V2_EVM.MODEL.SC0A5M3_337_HRSCA…
GO:0009888	tissue development	9.8222e-08	2.5719e-05	94	897	APALM_V2_EVM.MODEL.SC0A5M3_84_HRSCAF_150.452|APALM_V2_EVM.MODEL.SC0A5M3_424_HRSCAF_798.182|APALM_V2_EVM.MODEL.SC0A5M3_369_HRSCAF_655.623|APALM_V2_EVM.MODEL.SC0A5M3_324_HRSCAF_548.40|APALM_V2_EVM.MODEL.SC0A5M3_281_HRSCAF_464.940|APALM_V2_EVM.MODEL.SC0A5M3_430_HRSCAF_812.463|APALM_V2_EVM.MODEL.SC0A5M3_91_HRSCAF_167.291|APALM_V2_EVM.MODEL.SC0A5M3_124_HRSCAF_222.107|APALM_V2_EVM.MODEL.SC0A5M3_91_HRSC…
GO:0043565	sequence-specific DNA binding	1.3633e-07	3.3998e-05	43	301	APALM_V2_EVM.MODEL.SC0A5M3_13_HRSCAF_21.324|APALM_V2_EVM.MODEL.SC0A5M3_84_HRSCAF_150.452|APALM_V2_EVM.MODEL.SC0A5M3_382_HRSCAF_692.653|APALM_V2_EVM.MODEL.SC0A5M3_2_HRSCAF_2.13|APALM_V2_EVM.MODEL.SC0A5M3_324_HRSCAF_548.40|APALM_V2_EVM.MODEL.SC0A5M3_124_HRSCAF_222.543|APALM_V2_EVM.MODEL.SC0A5M3_91_HRSCAF_167.159|APALM_V2_EVM.MODEL.SC0A5M3_124_HRSCAF_222.107|APALM_V2_EVM.MODEL.SC0A5M3_401_HRSCAF_746…
GO:0009725	response to hormone stimulus	3.8952e-07	8.9851e-05	48	367	APALM_V2_EVM.MODEL.SC0A5M3_13_HRSCAF_21.41|APALM_V2_EVM.MODEL.SC0A5M3_13_HRSCAF_21.42|APALM_V2_EVM.MODEL.SC0A5M3_382_HRSCAF_692.697|APALM_V2_EVM.MODEL.SC0A5M3_281_HRSCAF_464.962|APALM_V2_EVM.MODEL.SC0A5M3_400_HRSCAF_745.7|APALM_V2_EVM.MODEL.SC0A5M3_91_HRSCAF_167.81|APALM_V2_EVM.MODEL.SC0A5M3_13_HRSCAF_21.21|APALM_V2_EVM.MODEL.SC0A5M3_161_HRSCAF_285.587|APALM_V2_EVM.MODEL.SC0A5M3_10_HRSCAF_15.237|…
GO:0009719	response to endogenous stimulus	3.9461e-07	8.9851e-05	61	516	APALM_V2_EVM.MODEL.SC0A5M3_424_HRSCAF_798.182|APALM_V2_EVM.MODEL.SC0A5M3_91_HRSCAF_167.81|APALM_V2_EVM.MODEL.SC0A5M3_13_HRSCAF_21.21|APALM_V2_EVM.MODEL.SC0A5M3_361_HRSCAF_634.313|APALM_V2_EVM.MODEL.SC0A5M3_44_HRSCAF_77.701|APALM_V2_EVM.MODEL.SC0A5M3_375_HRSCAF_671.617|APALM_V2_EVM.MODEL.SC0A5M3_424_HRSCAF_798.466|APALM_V2_EVM.MODEL.SC0A5M3_44_HRSCAF_77.700|APALM_V2_EVM.MODEL.SC0A5M3_424_HRSCAF_79…
GO:0031226	intrinsic to plasma membrane	6.3324e-07	0.00013818	96	960	APALM_V2_EVM.MODEL.SC0A5M3_281_HRSCAF_464.869|APALM_V2_EVM.MODEL.SC0A5M3_331_HRSCAF_562.682|APALM_V2_EVM.MODEL.SC0A5M3_79_HRSCAF_143.889|APALM_V2_EVM.MODEL.SC0A5M3_361_HRSCAF_634.161|APALM_V2_EVM.MODEL.SC0A5M3_1_HRSCAF_1.420|APALM_V2_EVM.MODEL.SC0A5M3_281_HRSCAF_464.1003|APALM_V2_EVM.MODEL.SC0A5M3_171_HRSCAF_300.199|APALM_V2_EVM.MODEL.SC0A5M3_1_HRSCAF_1.180|APALM_V2_EVM.MODEL.SC0A5M3_424_HRSCAF_7…
GO:0005539	glycosaminoglycan binding	1.1171e-06	0.000234	26	150	APALM_V2_EVM.MODEL.SC0A5M3_313_HRSCAF_525.8|APALM_V2_EVM.MODEL.SC0A5M3_398_HRSCAF_736.709|APALM_V2_EVM.MODEL.SC0A5M3_20_HRSCAF_34.135|APALM_V2_EVM.MODEL.SC0A5M3_389_HRSCAF_706.10|APALM_V2_EVM.MODEL.SC0A5M3_389_HRSCAF_706.11|APALM_V2_EVM.MODEL.SC0A5M3_322_HRSCAF_543.556|APALM_V2_EVM.MODEL.SC0A5M3_281_HRSCAF_464.809|APALM_V2_EVM.MODEL.SC0A5M3_424_HRSCAF_798.404|APALM_V2_EVM.MODEL.SC0A5M3_44_HRSCAF_…
GO:0001871	pattern binding	1.2648e-06	0.00024533	28	170	APALM_V2_EVM.MODEL.SC0A5M3_313_HRSCAF_525.8|APALM_V2_EVM.MODEL.SC0A5M3_398_HRSCAF_736.709|APALM_V2_EVM.MODEL.SC0A5M3_20_HRSCAF_34.135|APALM_V2_EVM.MODEL.SC0A5M3_389_HRSCAF_706.10|APALM_V2_EVM.MODEL.SC0A5M3_389_HRSCAF_706.11|APALM_V2_EVM.MODEL.SC0A5M3_322_HRSCAF_543.556|APALM_V2_EVM.MODEL.SC0A5M3_281_HRSCAF_464.809|APALM_V2_EVM.MODEL.SC0A5M3_424_HRSCAF_798.404|APALM_V2_EVM.MODEL.SC0A5M3_44_HRSCAF_…
GO:0030247	polysaccharide binding	1.2648e-06	0.00024533	28	170	APALM_V2_EVM.MODEL.SC0A5M3_313_HRSCAF_525.8|APALM_V2_EVM.MODEL.SC0A5M3_398_HRSCAF_736.709|APALM_V2_EVM.MODEL.SC0A5M3_20_HRSCAF_34.135|APALM_V2_EVM.MODEL.SC0A5M3_389_HRSCAF_706.10|APALM_V2_EVM.MODEL.SC0A5M3_389_HRSCAF_706.11|APALM_V2_EVM.MODEL.SC0A5M3_322_HRSCAF_543.556|APALM_V2_EVM.MODEL.SC0A5M3_281_HRSCAF_464.809|APALM_V2_EVM.MODEL.SC0A5M3_424_HRSCAF_798.404|APALM_V2_EVM.MODEL.SC0A5M3_44_HRSCAF_…
GO:0008528	peptide receptor activity, G-protein coupled	2.1201e-06	0.00039654	23	127	APALM_V2_EVM.MODEL.SC0A5M3_13_HRSCAF_21.41|APALM_V2_EVM.MODEL.SC0A5M3_13_HRSCAF_21.259|APALM_V2_EVM.MODEL.SC0A5M3_13_HRSCAF_21.42|APALM_V2_EVM.MODEL.SC0A5M3_79_HRSCAF_143.115|APALM_V2_EVM.MODEL.SC0A5M3_151_HRSCAF_267.17|APALM_V2_EVM.MODEL.SC0A5M3_375_HRSCAF_671.282|APALM_V2_EVM.MODEL.SC0A5M3_281_HRSCAF_464.962|APALM_V2_EVM.MODEL.SC0A5M3_281_HRSCAF_464.976|APALM_V2_EVM.MODEL.SC0A5M3_281_HRSCAF_464…
GO:0042165	neurotransmitter binding	3.2114e-06	0.00056061	23	130	APALM_V2_EVM.MODEL.SC0A5M3_13_HRSCAF_21.41|APALM_V2_EVM.MODEL.SC0A5M3_13_HRSCAF_21.42|APALM_V2_EVM.MODEL.SC0A5M3_79_HRSCAF_143.115|APALM_V2_EVM.MODEL.SC0A5M3_382_HRSCAF_692.521|APALM_V2_EVM.MODEL.SC0A5M3_151_HRSCAF_267.17|APALM_V2_EVM.MODEL.SC0A5M3_375_HRSCAF_671.282|APALM_V2_EVM.MODEL.SC0A5M3_281_HRSCAF_464.976|APALM_V2_EVM.MODEL.SC0A5M3_281_HRSCAF_464.1094|APALM_V2_EVM.MODEL.SC0A5M3_369_HRSCAF_…
GO:0001653	peptide receptor activity	3.2114e-06	0.00056061	23	130	APALM_V2_EVM.MODEL.SC0A5M3_13_HRSCAF_21.41|APALM_V2_EVM.MODEL.SC0A5M3_13_HRSCAF_21.259|APALM_V2_EVM.MODEL.SC0A5M3_13_HRSCAF_21.42|APALM_V2_EVM.MODEL.SC0A5M3_79_HRSCAF_143.115|APALM_V2_EVM.MODEL.SC0A5M3_151_HRSCAF_267.17|APALM_V2_EVM.MODEL.SC0A5M3_375_HRSCAF_671.282|APALM_V2_EVM.MODEL.SC0A5M3_281_HRSCAF_464.962|APALM_V2_EVM.MODEL.SC0A5M3_281_HRSCAF_464.976|APALM_V2_EVM.MODEL.SC0A5M3_281_HRSCAF_464…
GO:0042221	response to chemical stimulus	3.4332e-06	0.00057999	139	1585	APALM_V2_EVM.MODEL.SC0A5M3_314_HRSCAF_527.1157|APALM_V2_EVM.MODEL.SC0A5M3_331_HRSCAF_562.682|APALM_V2_EVM.MODEL.SC0A5M3_430_HRSCAF_812.463|APALM_V2_EVM.MODEL.SC0A5M3_91_HRSCAF_167.81|APALM_V2_EVM.MODEL.SC0A5M3_337_HRSCAF_586.762|APALM_V2_EVM.MODEL.SC0A5M3_331_HRSCAF_562.1047|APALM_V2_EVM.MODEL.SC0A5M3_337_HRSCAF_586.361|APALM_V2_EVM.MODEL.SC0A5M3_272_HRSCAF_451.259|APALM_V2_EVM.MODEL.SC0A5M3_44_H…
GO:0010033	response to organic substance	3.9179e-06	0.0006412	103	1094	APALM_V2_EVM.MODEL.SC0A5M3_314_HRSCAF_527.1157|APALM_V2_EVM.MODEL.SC0A5M3_331_HRSCAF_562.682|APALM_V2_EVM.MODEL.SC0A5M3_430_HRSCAF_812.463|APALM_V2_EVM.MODEL.SC0A5M3_91_HRSCAF_167.81|APALM_V2_EVM.MODEL.SC0A5M3_331_HRSCAF_562.1047|APALM_V2_EVM.MODEL.SC0A5M3_44_HRSCAF_77.701|APALM_V2_EVM.MODEL.SC0A5M3_272_HRSCAF_451.378|APALM_V2_EVM.MODEL.SC0A5M3_44_HRSCAF_77.700|APALM_V2_EVM.MODEL.SC0A5M3_79_HRSCA…
GO:0005125	cytokine activity	4.1005e-06	0.00064396	9	23	APALM_V2_EVM.MODEL.SC0A5M3_1_HRSCAF_1.390|APALM_V2_EVM.MODEL.SC0A5M3_424_HRSCAF_798.182|APALM_V2_EVM.MODEL.SC0A5M3_424_HRSCAF_798.417|APALM_V2_EVM.MODEL.SC0A5M3_272_HRSCAF_451.465|APALM_V2_EVM.MODEL.SC0A5M3_124_HRSCAF_222.18|APALM_V2_EVM.MODEL.SC0A5M3_314_HRSCAF_527.559|APALM_V2_EVM.MODEL.SC0A5M3_169_HRSCAF_298.15|APALM_V2_EVM.MODEL.SC0A5M3_272_HRSCAF_451.41|APALM_V2_EVM.MODEL.SC0A5M3_272_HRSCAF_…
GO:0008188	neuropeptide receptor activity	4.1808e-06	0.00064396	19	96	APALM_V2_EVM.MODEL.SC0A5M3_13_HRSCAF_21.41|APALM_V2_EVM.MODEL.SC0A5M3_13_HRSCAF_21.42|APALM_V2_EVM.MODEL.SC0A5M3_79_HRSCAF_143.115|APALM_V2_EVM.MODEL.SC0A5M3_151_HRSCAF_267.17|APALM_V2_EVM.MODEL.SC0A5M3_375_HRSCAF_671.282|APALM_V2_EVM.MODEL.SC0A5M3_281_HRSCAF_464.976|APALM_V2_EVM.MODEL.SC0A5M3_281_HRSCAF_464.1094|APALM_V2_EVM.MODEL.SC0A5M3_369_HRSCAF_655.493|APALM_V2_EVM.MODEL.SC0A5M3_1_HRSCAF_1.…
GO:0020037	heme binding	4.9893e-06	0.00074654	22	124	APALM_V2_EVM.MODEL.SC0A5M3_382_HRSCAF_692.243|APALM_V2_EVM.MODEL.SC0A5M3_91_HRSCAF_167.333|APALM_V2_EVM.MODEL.SC0A5M3_84_HRSCAF_150.298|APALM_V2_EVM.MODEL.SC0A5M3_430_HRSCAF_812.322|APALM_V2_EVM.MODEL.SC0A5M3_124_HRSCAF_222.333|APALM_V2_EVM.MODEL.SC0A5M3_161_HRSCAF_285.339|APALM_V2_EVM.MODEL.SC0A5M3_424_HRSCAF_798.309|APALM_V2_EVM.MODEL.SC0A5M3_161_HRSCAF_285.345|APALM_V2_EVM.MODEL.SC0A5M3_161_HR…
GO:0042923	neuropeptide binding	5.7478e-06	0.00083615	19	98	APALM_V2_EVM.MODEL.SC0A5M3_13_HRSCAF_21.41|APALM_V2_EVM.MODEL.SC0A5M3_13_HRSCAF_21.42|APALM_V2_EVM.MODEL.SC0A5M3_79_HRSCAF_143.115|APALM_V2_EVM.MODEL.SC0A5M3_151_HRSCAF_267.17|APALM_V2_EVM.MODEL.SC0A5M3_375_HRSCAF_671.282|APALM_V2_EVM.MODEL.SC0A5M3_281_HRSCAF_464.976|APALM_V2_EVM.MODEL.SC0A5M3_281_HRSCAF_464.1094|APALM_V2_EVM.MODEL.SC0A5M3_369_HRSCAF_655.493|APALM_V2_EVM.MODEL.SC0A5M3_1_HRSCAF_1.…
GO:0030594	neurotransmitter receptor activity	6.5342e-06	0.00092486	22	126	APALM_V2_EVM.MODEL.SC0A5M3_13_HRSCAF_21.41|APALM_V2_EVM.MODEL.SC0A5M3_13_HRSCAF_21.42|APALM_V2_EVM.MODEL.SC0A5M3_79_HRSCAF_143.115|APALM_V2_EVM.MODEL.SC0A5M3_382_HRSCAF_692.521|APALM_V2_EVM.MODEL.SC0A5M3_151_HRSCAF_267.17|APALM_V2_EVM.MODEL.SC0A5M3_375_HRSCAF_671.282|APALM_V2_EVM.MODEL.SC0A5M3_281_HRSCAF_464.976|APALM_V2_EVM.MODEL.SC0A5M3_281_HRSCAF_464.1094|APALM_V2_EVM.MODEL.SC0A5M3_369_HRSCAF_…
GO:0009582	detection of abiotic stimulus	7.4305e-06	0.001024	24	146	APALM_V2_EVM.MODEL.SC0A5M3_91_HRSCAF_167.332|APALM_V2_EVM.MODEL.SC0A5M3_337_HRSCAF_586.749|APALM_V2_EVM.MODEL.SC0A5M3_79_HRSCAF_143.345|APALM_V2_EVM.MODEL.SC0A5M3_79_HRSCAF_143.477|APALM_V2_EVM.MODEL.SC0A5M3_281_HRSCAF_464.976|APALM_V2_EVM.MODEL.SC0A5M3_124_HRSCAF_222.554|APALM_V2_EVM.MODEL.SC0A5M3_171_HRSCAF_300.16|APALM_V2_EVM.MODEL.SC0A5M3_331_HRSCAF_562.367|APALM_V2_EVM.MODEL.SC0A5M3_337_HRSC…
GO:0016684	oxidoreductase activity, acting on peroxide as acceptor	9.7943e-06	0.0012823	13	52	APALM_V2_EVM.MODEL.SC0A5M3_382_HRSCAF_692.243|APALM_V2_EVM.MODEL.SC0A5M3_124_HRSCAF_222.333|APALM_V2_EVM.MODEL.SC0A5M3_161_HRSCAF_285.339|APALM_V2_EVM.MODEL.SC0A5M3_424_HRSCAF_798.309|APALM_V2_EVM.MODEL.SC0A5M3_161_HRSCAF_285.345|APALM_V2_EVM.MODEL.SC0A5M3_161_HRSCAF_285.344|APALM_V2_EVM.MODEL.SC0A5M3_424_HRSCAF_798.308|APALM_V2_EVM.MODEL.SC0A5M3_281_HRSCAF_464.271|APALM_V2_EVM.MODEL.SC0A5M3_161_…
GO:0004601	peroxidase activity	9.7943e-06	0.0012823	13	52	APALM_V2_EVM.MODEL.SC0A5M3_382_HRSCAF_692.243|APALM_V2_EVM.MODEL.SC0A5M3_124_HRSCAF_222.333|APALM_V2_EVM.MODEL.SC0A5M3_161_HRSCAF_285.339|APALM_V2_EVM.MODEL.SC0A5M3_424_HRSCAF_798.309|APALM_V2_EVM.MODEL.SC0A5M3_161_HRSCAF_285.345|APALM_V2_EVM.MODEL.SC0A5M3_161_HRSCAF_285.344|APALM_V2_EVM.MODEL.SC0A5M3_424_HRSCAF_798.308|APALM_V2_EVM.MODEL.SC0A5M3_281_HRSCAF_464.271|APALM_V2_EVM.MODEL.SC0A5M3_161_…
GO:0014029	neural crest formation	1.7824e-05	0.0022767	11	40	APALM_V2_EVM.MODEL.SC0A5M3_84_HRSCAF_150.452|APALM_V2_EVM.MODEL.SC0A5M3_427_HRSCAF_802.225|APALM_V2_EVM.MODEL.SC0A5M3_427_HRSCAF_802.226|APALM_V2_EVM.MODEL.SC0A5M3_401_HRSCAF_746.1342|APALM_V2_EVM.MODEL.SC0A5M3_427_HRSCAF_802.228|APALM_V2_EVM.MODEL.SC0A5M3_426_HRSCAF_800.4|APALM_V2_EVM.MODEL.SC0A5M3_84_HRSCAF_150.459|APALM_V2_EVM.MODEL.SC0A5M3_401_HRSCAF_746.1341|APALM_V2_EVM.MODEL.SC0A5M3_401_HR…
GO:0005887	integral to plasma membrane	1.8317e-05	0.0022839	88	931	APALM_V2_EVM.MODEL.SC0A5M3_281_HRSCAF_464.869|APALM_V2_EVM.MODEL.SC0A5M3_331_HRSCAF_562.682|APALM_V2_EVM.MODEL.SC0A5M3_79_HRSCAF_143.889|APALM_V2_EVM.MODEL.SC0A5M3_361_HRSCAF_634.161|APALM_V2_EVM.MODEL.SC0A5M3_1_HRSCAF_1.420|APALM_V2_EVM.MODEL.SC0A5M3_281_HRSCAF_464.1003|APALM_V2_EVM.MODEL.SC0A5M3_171_HRSCAF_300.199|APALM_V2_EVM.MODEL.SC0A5M3_1_HRSCAF_1.180|APALM_V2_EVM.MODEL.SC0A5M3_424_HRSCAF_7…
GO:0023052	signaling	2.0031e-05	0.0023842	204	2589	APALM_V2_EVM.MODEL.SC0A5M3_84_HRSCAF_150.452|APALM_V2_EVM.MODEL.SC0A5M3_322_HRSCAF_543.630|APALM_V2_EVM.MODEL.SC0A5M3_331_HRSCAF_562.682|APALM_V2_EVM.MODEL.SC0A5M3_430_HRSCAF_812.463|APALM_V2_EVM.MODEL.SC0A5M3_10_HRSCAF_15.256|APALM_V2_EVM.MODEL.SC0A5M3_272_HRSCAF_451.135|APALM_V2_EVM.MODEL.SC0A5M3_272_HRSCAF_451.378|APALM_V2_EVM.MODEL.SC0A5M3_307_HRSCAF_512.384|APALM_V2_EVM.MODEL.SC0A5M3_79_HRSC…
GO:0048731	system development	2.0031e-05	0.0023842	204	2589	APALM_V2_EVM.MODEL.SC0A5M3_84_HRSCAF_150.452|APALM_V2_EVM.MODEL.SC0A5M3_13_HRSCAF_21.227|APALM_V2_EVM.MODEL.SC0A5M3_124_HRSCAF_222.220|APALM_V2_EVM.MODEL.SC0A5M3_314_HRSCAF_527.459|APALM_V2_EVM.MODEL.SC0A5M3_430_HRSCAF_812.463|APALM_V2_EVM.MODEL.SC0A5M3_124_HRSCAF_222.107|APALM_V2_EVM.MODEL.SC0A5M3_272_HRSCAF_451.258|APALM_V2_EVM.MODEL.SC0A5M3_10_HRSCAF_15.256|APALM_V2_EVM.MODEL.SC0A5M3_337_HRSCA…
GO:0008083	growth factor activity	2.1494e-05	0.0025015	12	48	APALM_V2_EVM.MODEL.SC0A5M3_337_HRSCAF_586.491|APALM_V2_EVM.MODEL.SC0A5M3_424_HRSCAF_798.877|APALM_V2_EVM.MODEL.SC0A5M3_398_HRSCAF_736.709|APALM_V2_EVM.MODEL.SC0A5M3_424_HRSCAF_798.417|APALM_V2_EVM.MODEL.SC0A5M3_124_HRSCAF_222.18|APALM_V2_EVM.MODEL.SC0A5M3_314_HRSCAF_527.559|APALM_V2_EVM.MODEL.SC0A5M3_169_HRSCAF_298.15|APALM_V2_EVM.MODEL.SC0A5M3_272_HRSCAF_451.41|APALM_V2_EVM.MODEL.SC0A5M3_44_HRSC…
GO:0018298	protein-chromophore linkage	2.251e-05	0.0025627	10	34	APALM_V2_EVM.MODEL.SC0A5M3_91_HRSCAF_167.332|APALM_V2_EVM.MODEL.SC0A5M3_424_HRSCAF_798.924|APALM_V2_EVM.MODEL.SC0A5M3_8_HRSCAF_11.30|APALM_V2_EVM.MODEL.SC0A5M3_14_HRSCAF_24.491|APALM_V2_EVM.MODEL.SC0A5M3_124_HRSCAF_222.554|APALM_V2_EVM.MODEL.SC0A5M3_307_HRSCAF_512.384|APALM_V2_EVM.MODEL.SC0A5M3_424_HRSCAF_798.926|APALM_V2_EVM.MODEL.SC0A5M3_424_HRSCAF_798.928|APALM_V2_EVM.MODEL.SC0A5M3_14_HRSCAF_2…
GO:0005604	basement membrane	2.4884e-05	0.0027727	21	127	APALM_V2_EVM.MODEL.SC0A5M3_2_HRSCAF_2.30|APALM_V2_EVM.MODEL.SC0A5M3_382_HRSCAF_692.163|APALM_V2_EVM.MODEL.SC0A5M3_375_HRSCAF_671.392|APALM_V2_EVM.MODEL.SC0A5M3_151_HRSCAF_267.38|APALM_V2_EVM.MODEL.SC0A5M3_191_HRSCAF_332.173|APALM_V2_EVM.MODEL.SC0A5M3_44_HRSCAF_77.714|APALM_V2_EVM.MODEL.SC0A5M3_44_HRSCAF_77.715|APALM_V2_EVM.MODEL.SC0A5M3_331_HRSCAF_562.679|APALM_V2_EVM.MODEL.SC0A5M3_272_HRSCAF_451…
GO:0007167	enzyme linked receptor protein signaling pathway	2.6648e-05	0.0029074	45	391	APALM_V2_EVM.MODEL.SC0A5M3_84_HRSCAF_150.452|APALM_V2_EVM.MODEL.SC0A5M3_398_HRSCAF_736.709|APALM_V2_EVM.MODEL.SC0A5M3_20_HRSCAF_34.135|APALM_V2_EVM.MODEL.SC0A5M3_314_HRSCAF_527.559|APALM_V2_EVM.MODEL.SC0A5M3_430_HRSCAF_812.463|APALM_V2_EVM.MODEL.SC0A5M3_171_HRSCAF_300.169|APALM_V2_EVM.MODEL.SC0A5M3_272_HRSCAF_451.108|APALM_V2_EVM.MODEL.SC0A5M3_13_HRSCAF_21.21|APALM_V2_EVM.MODEL.SC0A5M3_390_HRSCAF…
GO:0005788	endoplasmic reticulum lumen	2.8099e-05	0.0029521	21	128	APALM_V2_EVM.MODEL.SC0A5M3_14_HRSCAF_24.679|APALM_V2_EVM.MODEL.SC0A5M3_424_HRSCAF_798.182|APALM_V2_EVM.MODEL.SC0A5M3_369_HRSCAF_655.623|APALM_V2_EVM.MODEL.SC0A5M3_307_HRSCAF_512.897|APALM_V2_EVM.MODEL.SC0A5M3_291_HRSCAF_478.6|APALM_V2_EVM.MODEL.SC0A5M3_151_HRSCAF_267.38|APALM_V2_EVM.MODEL.SC0A5M3_79_HRSCAF_143.779|APALM_V2_EVM.MODEL.SC0A5M3_361_HRSCAF_634.60|APALM_V2_EVM.MODEL.SC0A5M3_14_HRSCAF_2…
GO:0030154	cell differentiation	2.8185e-05	0.0029521	163	1997	APALM_V2_EVM.MODEL.SC0A5M3_84_HRSCAF_150.452|APALM_V2_EVM.MODEL.SC0A5M3_124_HRSCAF_222.220|APALM_V2_EVM.MODEL.SC0A5M3_314_HRSCAF_527.1157|APALM_V2_EVM.MODEL.SC0A5M3_314_HRSCAF_527.459|APALM_V2_EVM.MODEL.SC0A5M3_2_HRSCAF_2.13|APALM_V2_EVM.MODEL.SC0A5M3_124_HRSCAF_222.107|APALM_V2_EVM.MODEL.SC0A5M3_322_HRSCAF_543.470|APALM_V2_EVM.MODEL.SC0A5M3_361_HRSCAF_634.355|APALM_V2_EVM.MODEL.SC0A5M3_10_HRSCAF…
GO:0042035	regulation of cytokine biosynthetic process	3.3471e-05	0.003437	12	50	APALM_V2_EVM.MODEL.SC0A5M3_331_HRSCAF_562.1047|APALM_V2_EVM.MODEL.SC0A5M3_424_HRSCAF_798.182|APALM_V2_EVM.MODEL.SC0A5M3_44_HRSCAF_77.701|APALM_V2_EVM.MODEL.SC0A5M3_331_HRSCAF_562.682|APALM_V2_EVM.MODEL.SC0A5M3_2_HRSCAF_2.13|APALM_V2_EVM.MODEL.SC0A5M3_44_HRSCAF_77.700|APALM_V2_EVM.MODEL.SC0A5M3_191_HRSCAF_332.190|APALM_V2_EVM.MODEL.SC0A5M3_389_HRSCAF_706.203|APALM_V2_EVM.MODEL.SC0A5M3_91_HRSCAF_16…
GO:0046906	tetrapyrrole binding	3.6298e-05	0.0036164	22	140	APALM_V2_EVM.MODEL.SC0A5M3_382_HRSCAF_692.243|APALM_V2_EVM.MODEL.SC0A5M3_91_HRSCAF_167.333|APALM_V2_EVM.MODEL.SC0A5M3_84_HRSCAF_150.298|APALM_V2_EVM.MODEL.SC0A5M3_430_HRSCAF_812.322|APALM_V2_EVM.MODEL.SC0A5M3_124_HRSCAF_222.333|APALM_V2_EVM.MODEL.SC0A5M3_161_HRSCAF_285.339|APALM_V2_EVM.MODEL.SC0A5M3_424_HRSCAF_798.309|APALM_V2_EVM.MODEL.SC0A5M3_161_HRSCAF_285.345|APALM_V2_EVM.MODEL.SC0A5M3_161_HR…
GO:0008543	fibroblast growth factor receptor signaling pathway	3.6599e-05	0.0036164	19	111	APALM_V2_EVM.MODEL.SC0A5M3_398_HRSCAF_736.709|APALM_V2_EVM.MODEL.SC0A5M3_427_HRSCAF_802.225|APALM_V2_EVM.MODEL.SC0A5M3_20_HRSCAF_34.135|APALM_V2_EVM.MODEL.SC0A5M3_427_HRSCAF_802.226|APALM_V2_EVM.MODEL.SC0A5M3_427_HRSCAF_802.228|APALM_V2_EVM.MODEL.SC0A5M3_430_HRSCAF_812.463|APALM_V2_EVM.MODEL.SC0A5M3_337_HRSCAF_586.491|APALM_V2_EVM.MODEL.SC0A5M3_390_HRSCAF_714.257|APALM_V2_EVM.MODEL.SC0A5M3_424_HR…
GO:0008218	bioluminescence	3.9446e-05	0.0037029	5	8	APALM_V2_EVM.MODEL.SC0A5M3_424_HRSCAF_798.924|APALM_V2_EVM.MODEL.SC0A5M3_14_HRSCAF_24.491|APALM_V2_EVM.MODEL.SC0A5M3_424_HRSCAF_798.926|APALM_V2_EVM.MODEL.SC0A5M3_424_HRSCAF_798.928|APALM_V2_EVM.MODEL.SC0A5M3_14_HRSCAF_24.496
GO:0030056	hemidesmosome	3.9446e-05	0.0037029	5	8	APALM_V2_EVM.MODEL.SC0A5M3_375_HRSCAF_671.148|APALM_V2_EVM.MODEL.SC0A5M3_375_HRSCAF_671.392|APALM_V2_EVM.MODEL.SC0A5M3_169_HRSCAF_298.66|APALM_V2_EVM.MODEL.SC0A5M3_375_HRSCAF_671.411|APALM_V2_EVM.MODEL.SC0A5M3_1_HRSCAF_1.607
GO:0001501	skeletal system development	3.9595e-05	0.0037029	40	338	APALM_V2_EVM.MODEL.SC0A5M3_79_HRSCAF_143.106|APALM_V2_EVM.MODEL.SC0A5M3_424_HRSCAF_798.182|APALM_V2_EVM.MODEL.SC0A5M3_389_HRSCAF_706.10|APALM_V2_EVM.MODEL.SC0A5M3_291_HRSCAF_478.6|APALM_V2_EVM.MODEL.SC0A5M3_389_HRSCAF_706.11|APALM_V2_EVM.MODEL.SC0A5M3_171_HRSCAF_300.17|APALM_V2_EVM.MODEL.SC0A5M3_314_HRSCAF_527.559|APALM_V2_EVM.MODEL.SC0A5M3_281_HRSCAF_464.744|APALM_V2_EVM.MODEL.SC0A5M3_281_HRSCAF…
GO:0043176	amine binding	4.5014e-05	0.0041358	21	132	APALM_V2_EVM.MODEL.SC0A5M3_79_HRSCAF_143.359|APALM_V2_EVM.MODEL.SC0A5M3_281_HRSCAF_464.765|APALM_V2_EVM.MODEL.SC0A5M3_314_HRSCAF_527.503|APALM_V2_EVM.MODEL.SC0A5M3_314_HRSCAF_527.802|APALM_V2_EVM.MODEL.SC0A5M3_401_HRSCAF_746.681|APALM_V2_EVM.MODEL.SC0A5M3_44_HRSCAF_77.528|APALM_V2_EVM.MODEL.SC0A5M3_161_HRSCAF_285.312|APALM_V2_EVM.MODEL.SC0A5M3_424_HRSCAF_798.878|APALM_V2_EVM.MODEL.SC0A5M3_424_HRS…
GO:0006800	oxygen and reactive oxygen species metabolic process	4.7283e-05	0.0042693	11	44	APALM_V2_EVM.MODEL.SC0A5M3_161_HRSCAF_285.345|APALM_V2_EVM.MODEL.SC0A5M3_161_HRSCAF_285.344|APALM_V2_EVM.MODEL.SC0A5M3_281_HRSCAF_464.271|APALM_V2_EVM.MODEL.SC0A5M3_161_HRSCAF_285.343|APALM_V2_EVM.MODEL.SC0A5M3_79_HRSCAF_143.477|APALM_V2_EVM.MODEL.SC0A5M3_161_HRSCAF_285.337|APALM_V2_EVM.MODEL.SC0A5M3_124_HRSCAF_222.333|APALM_V2_EVM.MODEL.SC0A5M3_161_HRSCAF_285.339|APALM_V2_EVM.MODEL.SC0A5M3_116_H…
GO:0042277	peptide binding	5.1979e-05	0.0045954	28	206	APALM_V2_EVM.MODEL.SC0A5M3_13_HRSCAF_21.41|APALM_V2_EVM.MODEL.SC0A5M3_13_HRSCAF_21.42|APALM_V2_EVM.MODEL.SC0A5M3_151_HRSCAF_267.17|APALM_V2_EVM.MODEL.SC0A5M3_20_HRSCAF_34.158|APALM_V2_EVM.MODEL.SC0A5M3_331_HRSCAF_562.682|APALM_V2_EVM.MODEL.SC0A5M3_281_HRSCAF_464.962|APALM_V2_EVM.MODEL.SC0A5M3_281_HRSCAF_464.744|APALM_V2_EVM.MODEL.SC0A5M3_91_HRSCAF_167.81|APALM_V2_EVM.MODEL.SC0A5M3_375_HRSCAF_671.…
GO:0005178	integrin binding	5.2649e-05	0.0045954	16	86	APALM_V2_EVM.MODEL.SC0A5M3_398_HRSCAF_736.709|APALM_V2_EVM.MODEL.SC0A5M3_430_HRSCAF_812.212|APALM_V2_EVM.MODEL.SC0A5M3_44_HRSCAF_77.707|APALM_V2_EVM.MODEL.SC0A5M3_337_HRSCAF_586.376|APALM_V2_EVM.MODEL.SC0A5M3_272_HRSCAF_451.249|APALM_V2_EVM.MODEL.SC0A5M3_337_HRSCAF_586.491|APALM_V2_EVM.MODEL.SC0A5M3_272_HRSCAF_451.247|APALM_V2_EVM.MODEL.SC0A5M3_44_HRSCAF_77.701|APALM_V2_EVM.MODEL.SC0A5M3_272_HRSC…
GO:0048856	anatomical structure development	5.9336e-05	0.0050942	224	2936	APALM_V2_EVM.MODEL.SC0A5M3_84_HRSCAF_150.452|APALM_V2_EVM.MODEL.SC0A5M3_13_HRSCAF_21.227|APALM_V2_EVM.MODEL.SC0A5M3_124_HRSCAF_222.220|APALM_V2_EVM.MODEL.SC0A5M3_314_HRSCAF_527.459|APALM_V2_EVM.MODEL.SC0A5M3_430_HRSCAF_812.463|APALM_V2_EVM.MODEL.SC0A5M3_124_HRSCAF_222.107|APALM_V2_EVM.MODEL.SC0A5M3_272_HRSCAF_451.258|APALM_V2_EVM.MODEL.SC0A5M3_10_HRSCAF_15.256|APALM_V2_EVM.MODEL.SC0A5M3_337_HRSCA…
GO:0048785	hatching gland development	6.4639e-05	0.0053979	4	5	APALM_V2_EVM.MODEL.SC0A5M3_427_HRSCAF_802.225|APALM_V2_EVM.MODEL.SC0A5M3_427_HRSCAF_802.226|APALM_V2_EVM.MODEL.SC0A5M3_427_HRSCAF_802.228|APALM_V2_EVM.MODEL.SC0A5M3_426_HRSCAF_800.4
GO:0008227	G-protein coupled amine receptor activity	6.4935e-05	0.0053979	18	106	APALM_V2_EVM.MODEL.SC0A5M3_430_HRSCAF_812.95|APALM_V2_EVM.MODEL.SC0A5M3_369_HRSCAF_655.324|APALM_V2_EVM.MODEL.SC0A5M3_281_HRSCAF_464.914|APALM_V2_EVM.MODEL.SC0A5M3_314_HRSCAF_527.802|APALM_V2_EVM.MODEL.SC0A5M3_44_HRSCAF_77.528|APALM_V2_EVM.MODEL.SC0A5M3_20_HRSCAF_34.145|APALM_V2_EVM.MODEL.SC0A5M3_424_HRSCAF_798.749|APALM_V2_EVM.MODEL.SC0A5M3_151_HRSCAF_267.316|APALM_V2_EVM.MODEL.SC0A5M3_424_HRSCA…
GO:0043167	ion binding	6.6137e-05	0.0054119	263	3539	APALM_V2_EVM.MODEL.SC0A5M3_314_HRSCAF_527.459|APALM_V2_EVM.MODEL.SC0A5M3_430_HRSCAF_812.344|APALM_V2_EVM.MODEL.SC0A5M3_430_HRSCAF_812.463|APALM_V2_EVM.MODEL.SC0A5M3_307_HRSCAF_512.824|APALM_V2_EVM.MODEL.SC0A5M3_272_HRSCAF_451.379|APALM_V2_EVM.MODEL.SC0A5M3_272_HRSCAF_451.258|APALM_V2_EVM.MODEL.SC0A5M3_272_HRSCAF_451.259|APALM_V2_EVM.MODEL.SC0A5M3_272_HRSCAF_451.135|APALM_V2_EVM.MODEL.SC0A5M3_44_H…
GO:0004222	metalloendopeptidase activity	7.0131e-05	0.0056504	20	126	APALM_V2_EVM.MODEL.SC0A5M3_124_HRSCAF_222.18|APALM_V2_EVM.MODEL.SC0A5M3_171_HRSCAF_300.17|APALM_V2_EVM.MODEL.SC0A5M3_337_HRSCAF_586.305|APALM_V2_EVM.MODEL.SC0A5M3_96_HRSCAF_175.5|APALM_V2_EVM.MODEL.SC0A5M3_171_HRSCAF_300.16|APALM_V2_EVM.MODEL.SC0A5M3_161_HRSCAF_285.648|APALM_V2_EVM.MODEL.SC0A5M3_281_HRSCAF_464.509|APALM_V2_EVM.MODEL.SC0A5M3_44_HRSCAF_77.707|APALM_V2_EVM.MODEL.SC0A5M3_281_HRSCAF_4…
GO:0031224	intrinsic to membrane	7.3273e-05	0.0058141	261	3513	APALM_V2_EVM.MODEL.SC0A5M3_313_HRSCAF_525.8|APALM_V2_EVM.MODEL.SC0A5M3_281_HRSCAF_464.226|APALM_V2_EVM.MODEL.SC0A5M3_331_HRSCAF_562.682|APALM_V2_EVM.MODEL.SC0A5M3_430_HRSCAF_812.344|APALM_V2_EVM.MODEL.SC0A5M3_272_HRSCAF_451.135|APALM_V2_EVM.MODEL.SC0A5M3_307_HRSCAF_512.384|APALM_V2_EVM.MODEL.SC0A5M3_375_HRSCAF_671.411|APALM_V2_EVM.MODEL.SC0A5M3_314_HRSCAF_527.583|APALM_V2_EVM.MODEL.SC0A5M3_79_HRS…
GO:0006952	defense response	8.0313e-05	0.0062776	54	521	APALM_V2_EVM.MODEL.SC0A5M3_314_HRSCAF_527.1157|APALM_V2_EVM.MODEL.SC0A5M3_424_HRSCAF_798.182|APALM_V2_EVM.MODEL.SC0A5M3_369_HRSCAF_655.623|APALM_V2_EVM.MODEL.SC0A5M3_331_HRSCAF_562.682|APALM_V2_EVM.MODEL.SC0A5M3_2_HRSCAF_2.13|APALM_V2_EVM.MODEL.SC0A5M3_322_HRSCAF_543.470|APALM_V2_EVM.MODEL.SC0A5M3_331_HRSCAF_562.1048|APALM_V2_EVM.MODEL.SC0A5M3_330_HRSCAF_560.79|APALM_V2_EVM.MODEL.SC0A5M3_337_HRSC…
GO:0045761	regulation of adenylate cyclase activity	8.3026e-05	0.0063942	23	158	APALM_V2_EVM.MODEL.SC0A5M3_13_HRSCAF_21.41|APALM_V2_EVM.MODEL.SC0A5M3_307_HRSCAF_512.886|APALM_V2_EVM.MODEL.SC0A5M3_281_HRSCAF_464.976|APALM_V2_EVM.MODEL.SC0A5M3_314_HRSCAF_527.802|APALM_V2_EVM.MODEL.SC0A5M3_337_HRSCAF_586.357|APALM_V2_EVM.MODEL.SC0A5M3_20_HRSCAF_34.145|APALM_V2_EVM.MODEL.SC0A5M3_424_HRSCAF_798.749|APALM_V2_EVM.MODEL.SC0A5M3_171_HRSCAF_300.199|APALM_V2_EVM.MODEL.SC0A5M3_10_HRSCAF…
GO:0009612	response to mechanical stimulus	8.746e-05	0.0065716	24	169	APALM_V2_EVM.MODEL.SC0A5M3_84_HRSCAF_150.430|APALM_V2_EVM.MODEL.SC0A5M3_337_HRSCAF_586.749|APALM_V2_EVM.MODEL.SC0A5M3_79_HRSCAF_143.345|APALM_V2_EVM.MODEL.SC0A5M3_430_HRSCAF_812.212|APALM_V2_EVM.MODEL.SC0A5M3_79_HRSCAF_143.614|APALM_V2_EVM.MODEL.SC0A5M3_331_HRSCAF_562.367|APALM_V2_EVM.MODEL.SC0A5M3_79_HRSCAF_143.619|APALM_V2_EVM.MODEL.SC0A5M3_337_HRSCAF_586.39|APALM_V2_EVM.MODEL.SC0A5M3_424_HRSCA…
GO:0071495	cellular response to endogenous stimulus	8.7839e-05	0.0065716	36	303	APALM_V2_EVM.MODEL.SC0A5M3_13_HRSCAF_21.41|APALM_V2_EVM.MODEL.SC0A5M3_13_HRSCAF_21.42|APALM_V2_EVM.MODEL.SC0A5M3_382_HRSCAF_692.697|APALM_V2_EVM.MODEL.SC0A5M3_424_HRSCAF_798.182|APALM_V2_EVM.MODEL.SC0A5M3_281_HRSCAF_464.962|APALM_V2_EVM.MODEL.SC0A5M3_400_HRSCAF_745.7|APALM_V2_EVM.MODEL.SC0A5M3_91_HRSCAF_167.81|APALM_V2_EVM.MODEL.SC0A5M3_13_HRSCAF_21.21|APALM_V2_EVM.MODEL.SC0A5M3_10_HRSCAF_15.237|…
GO:0023033	signaling pathway	8.9936e-05	0.0066338	162	2026	APALM_V2_EVM.MODEL.SC0A5M3_84_HRSCAF_150.452|APALM_V2_EVM.MODEL.SC0A5M3_151_HRSCAF_267.17|APALM_V2_EVM.MODEL.SC0A5M3_314_HRSCAF_527.1157|APALM_V2_EVM.MODEL.SC0A5M3_322_HRSCAF_543.630|APALM_V2_EVM.MODEL.SC0A5M3_331_HRSCAF_562.682|APALM_V2_EVM.MODEL.SC0A5M3_430_HRSCAF_812.463|APALM_V2_EVM.MODEL.SC0A5M3_91_HRSCAF_167.81|APALM_V2_EVM.MODEL.SC0A5M3_322_HRSCAF_543.470|APALM_V2_EVM.MODEL.SC0A5M3_337_HRS…
GO:0030799	regulation of cyclic nucleotide metabolic process	9.402e-05	0.0067793	27	202	APALM_V2_EVM.MODEL.SC0A5M3_13_HRSCAF_21.41|APALM_V2_EVM.MODEL.SC0A5M3_424_HRSCAF_798.182|APALM_V2_EVM.MODEL.SC0A5M3_307_HRSCAF_512.886|APALM_V2_EVM.MODEL.SC0A5M3_171_HRSCAF_300.199|APALM_V2_EVM.MODEL.SC0A5M3_10_HRSCAF_15.237|APALM_V2_EVM.MODEL.SC0A5M3_44_HRSCAF_77.701|APALM_V2_EVM.MODEL.SC0A5M3_161_HRSCAF_285.666|APALM_V2_EVM.MODEL.SC0A5M3_44_HRSCAF_77.600|APALM_V2_EVM.MODEL.SC0A5M3_271_HRSCAF_45…
GO:0008201	heparin binding	9.4499e-05	0.0067793	18	109	APALM_V2_EVM.MODEL.SC0A5M3_313_HRSCAF_525.8|APALM_V2_EVM.MODEL.SC0A5M3_398_HRSCAF_736.709|APALM_V2_EVM.MODEL.SC0A5M3_382_HRSCAF_692.164|APALM_V2_EVM.MODEL.SC0A5M3_20_HRSCAF_34.135|APALM_V2_EVM.MODEL.SC0A5M3_322_HRSCAF_543.556|APALM_V2_EVM.MODEL.SC0A5M3_1_HRSCAF_1.432|APALM_V2_EVM.MODEL.SC0A5M3_331_HRSCAF_562.697|APALM_V2_EVM.MODEL.SC0A5M3_161_HRSCAF_285.209|APALM_V2_EVM.MODEL.SC0A5M3_337_HRSCAF_5…
GO:0030817	regulation of cAMP biosynthetic process	9.6116e-05	0.0068022	24	170	APALM_V2_EVM.MODEL.SC0A5M3_13_HRSCAF_21.41|APALM_V2_EVM.MODEL.SC0A5M3_307_HRSCAF_512.886|APALM_V2_EVM.MODEL.SC0A5M3_281_HRSCAF_464.976|APALM_V2_EVM.MODEL.SC0A5M3_314_HRSCAF_527.802|APALM_V2_EVM.MODEL.SC0A5M3_337_HRSCAF_586.357|APALM_V2_EVM.MODEL.SC0A5M3_44_HRSCAF_77.528|APALM_V2_EVM.MODEL.SC0A5M3_20_HRSCAF_34.145|APALM_V2_EVM.MODEL.SC0A5M3_424_HRSCAF_798.749|APALM_V2_EVM.MODEL.SC0A5M3_171_HRSCAF_…
GO:0043169	cation binding	9.769e-05	0.0068214	261	3527	APALM_V2_EVM.MODEL.SC0A5M3_314_HRSCAF_527.459|APALM_V2_EVM.MODEL.SC0A5M3_430_HRSCAF_812.344|APALM_V2_EVM.MODEL.SC0A5M3_430_HRSCAF_812.463|APALM_V2_EVM.MODEL.SC0A5M3_307_HRSCAF_512.824|APALM_V2_EVM.MODEL.SC0A5M3_272_HRSCAF_451.379|APALM_V2_EVM.MODEL.SC0A5M3_272_HRSCAF_451.258|APALM_V2_EVM.MODEL.SC0A5M3_272_HRSCAF_451.259|APALM_V2_EVM.MODEL.SC0A5M3_272_HRSCAF_451.135|APALM_V2_EVM.MODEL.SC0A5M3_44_H…
GO:0031279	regulation of cyclase activity	0.000101	0.0069596	23	160	APALM_V2_EVM.MODEL.SC0A5M3_13_HRSCAF_21.41|APALM_V2_EVM.MODEL.SC0A5M3_307_HRSCAF_512.886|APALM_V2_EVM.MODEL.SC0A5M3_281_HRSCAF_464.976|APALM_V2_EVM.MODEL.SC0A5M3_314_HRSCAF_527.802|APALM_V2_EVM.MODEL.SC0A5M3_337_HRSCAF_586.357|APALM_V2_EVM.MODEL.SC0A5M3_20_HRSCAF_34.145|APALM_V2_EVM.MODEL.SC0A5M3_424_HRSCAF_798.749|APALM_V2_EVM.MODEL.SC0A5M3_171_HRSCAF_300.199|APALM_V2_EVM.MODEL.SC0A5M3_10_HRSCAF…
GO:0032870	cellular response to hormone stimulus	0.00010233	0.0069601	27	203	APALM_V2_EVM.MODEL.SC0A5M3_13_HRSCAF_21.41|APALM_V2_EVM.MODEL.SC0A5M3_13_HRSCAF_21.42|APALM_V2_EVM.MODEL.SC0A5M3_382_HRSCAF_692.697|APALM_V2_EVM.MODEL.SC0A5M3_281_HRSCAF_464.962|APALM_V2_EVM.MODEL.SC0A5M3_400_HRSCAF_745.7|APALM_V2_EVM.MODEL.SC0A5M3_91_HRSCAF_167.81|APALM_V2_EVM.MODEL.SC0A5M3_13_HRSCAF_21.21|APALM_V2_EVM.MODEL.SC0A5M3_10_HRSCAF_15.237|APALM_V2_EVM.MODEL.SC0A5M3_375_HRSCAF_671.117|…
GO:0042744	hydrogen peroxide catabolic process	0.00010567	0.0070951	8	26	APALM_V2_EVM.MODEL.SC0A5M3_161_HRSCAF_285.345|APALM_V2_EVM.MODEL.SC0A5M3_161_HRSCAF_285.344|APALM_V2_EVM.MODEL.SC0A5M3_281_HRSCAF_464.271|APALM_V2_EVM.MODEL.SC0A5M3_161_HRSCAF_285.343|APALM_V2_EVM.MODEL.SC0A5M3_161_HRSCAF_285.337|APALM_V2_EVM.MODEL.SC0A5M3_124_HRSCAF_222.333|APALM_V2_EVM.MODEL.SC0A5M3_161_HRSCAF_285.339|APALM_V2_EVM.MODEL.SC0A5M3_116_HRSCAF_212.3
GO:0016209	antioxidant activity	0.00010858	0.0071981	14	73	APALM_V2_EVM.MODEL.SC0A5M3_382_HRSCAF_692.243|APALM_V2_EVM.MODEL.SC0A5M3_124_HRSCAF_222.333|APALM_V2_EVM.MODEL.SC0A5M3_161_HRSCAF_285.339|APALM_V2_EVM.MODEL.SC0A5M3_424_HRSCAF_798.309|APALM_V2_EVM.MODEL.SC0A5M3_281_HRSCAF_464.926|APALM_V2_EVM.MODEL.SC0A5M3_161_HRSCAF_285.345|APALM_V2_EVM.MODEL.SC0A5M3_161_HRSCAF_285.344|APALM_V2_EVM.MODEL.SC0A5M3_424_HRSCAF_798.308|APALM_V2_EVM.MODEL.SC0A5M3_281_…
GO:0051339	regulation of lyase activity	0.00011122	0.0072555	23	161	APALM_V2_EVM.MODEL.SC0A5M3_13_HRSCAF_21.41|APALM_V2_EVM.MODEL.SC0A5M3_307_HRSCAF_512.886|APALM_V2_EVM.MODEL.SC0A5M3_281_HRSCAF_464.976|APALM_V2_EVM.MODEL.SC0A5M3_314_HRSCAF_527.802|APALM_V2_EVM.MODEL.SC0A5M3_337_HRSCAF_586.357|APALM_V2_EVM.MODEL.SC0A5M3_20_HRSCAF_34.145|APALM_V2_EVM.MODEL.SC0A5M3_424_HRSCAF_798.749|APALM_V2_EVM.MODEL.SC0A5M3_171_HRSCAF_300.199|APALM_V2_EVM.MODEL.SC0A5M3_10_HRSCAF…
GO:0007155	cell adhesion	0.00011222	0.0072555	57	566	APALM_V2_EVM.MODEL.SC0A5M3_369_HRSCAF_655.623|APALM_V2_EVM.MODEL.SC0A5M3_291_HRSCAF_478.6|APALM_V2_EVM.MODEL.SC0A5M3_291_HRSCAF_478.7|APALM_V2_EVM.MODEL.SC0A5M3_322_HRSCAF_543.556|APALM_V2_EVM.MODEL.SC0A5M3_337_HRSCAF_586.85|APALM_V2_EVM.MODEL.SC0A5M3_424_HRSCAF_798.97|APALM_V2_EVM.MODEL.SC0A5M3_361_HRSCAF_634.355|APALM_V2_EVM.MODEL.SC0A5M3_424_HRSCAF_798.1109|APALM_V2_EVM.MODEL.SC0A5M3_44_HRSCAF…
GO:0016021	integral to membrane	0.00011581	0.0073965	256	3458	APALM_V2_EVM.MODEL.SC0A5M3_313_HRSCAF_525.8|APALM_V2_EVM.MODEL.SC0A5M3_281_HRSCAF_464.226|APALM_V2_EVM.MODEL.SC0A5M3_331_HRSCAF_562.682|APALM_V2_EVM.MODEL.SC0A5M3_430_HRSCAF_812.344|APALM_V2_EVM.MODEL.SC0A5M3_272_HRSCAF_451.135|APALM_V2_EVM.MODEL.SC0A5M3_307_HRSCAF_512.384|APALM_V2_EVM.MODEL.SC0A5M3_375_HRSCAF_671.411|APALM_V2_EVM.MODEL.SC0A5M3_314_HRSCAF_527.583|APALM_V2_EVM.MODEL.SC0A5M3_79_HRS…
GO:0007186	G-protein coupled receptor protein signaling pathway	0.00012209	0.0077034	43	392	APALM_V2_EVM.MODEL.SC0A5M3_151_HRSCAF_267.17|APALM_V2_EVM.MODEL.SC0A5M3_307_HRSCAF_512.886|APALM_V2_EVM.MODEL.SC0A5M3_281_HRSCAF_464.962|APALM_V2_EVM.MODEL.SC0A5M3_1_HRSCAF_1.420|APALM_V2_EVM.MODEL.SC0A5M3_91_HRSCAF_167.81|APALM_V2_EVM.MODEL.SC0A5M3_375_HRSCAF_671.437|APALM_V2_EVM.MODEL.SC0A5M3_401_HRSCAF_746.1116|APALM_V2_EVM.MODEL.SC0A5M3_171_HRSCAF_300.199|APALM_V2_EVM.MODEL.SC0A5M3_337_HRSCAF…
GO:0032103	positive regulation of response to external stimulus	0.00012622	0.0078695	15	83	APALM_V2_EVM.MODEL.SC0A5M3_424_HRSCAF_798.182|APALM_V2_EVM.MODEL.SC0A5M3_10_HRSCAF_15.95|APALM_V2_EVM.MODEL.SC0A5M3_401_HRSCAF_746.681|APALM_V2_EVM.MODEL.SC0A5M3_161_HRSCAF_285.209|APALM_V2_EVM.MODEL.SC0A5M3_331_HRSCAF_562.820|APALM_V2_EVM.MODEL.SC0A5M3_91_HRSCAF_167.81|APALM_V2_EVM.MODEL.SC0A5M3_322_HRSCAF_543.486|APALM_V2_EVM.MODEL.SC0A5M3_27_HRSCAF_46.3|APALM_V2_EVM.MODEL.SC0A5M3_331_HRSCAF_56…
GO:0004175	endopeptidase activity	0.00014014	0.0084843	41	370	APALM_V2_EVM.MODEL.SC0A5M3_314_HRSCAF_527.519|APALM_V2_EVM.MODEL.SC0A5M3_79_HRSCAF_143.104|APALM_V2_EVM.MODEL.SC0A5M3_129_HRSCAF_229.6|APALM_V2_EVM.MODEL.SC0A5M3_171_HRSCAF_300.17|APALM_V2_EVM.MODEL.SC0A5M3_337_HRSCAF_586.305|APALM_V2_EVM.MODEL.SC0A5M3_96_HRSCAF_175.5|APALM_V2_EVM.MODEL.SC0A5M3_10_HRSCAF_15.65|APALM_V2_EVM.MODEL.SC0A5M3_171_HRSCAF_300.16|APALM_V2_EVM.MODEL.SC0A5M3_281_HRSCAF_464.…
GO:0022610	biological adhesion	0.00014196	0.0084843	57	571	APALM_V2_EVM.MODEL.SC0A5M3_369_HRSCAF_655.623|APALM_V2_EVM.MODEL.SC0A5M3_291_HRSCAF_478.6|APALM_V2_EVM.MODEL.SC0A5M3_291_HRSCAF_478.7|APALM_V2_EVM.MODEL.SC0A5M3_322_HRSCAF_543.556|APALM_V2_EVM.MODEL.SC0A5M3_337_HRSCAF_586.85|APALM_V2_EVM.MODEL.SC0A5M3_424_HRSCAF_798.97|APALM_V2_EVM.MODEL.SC0A5M3_361_HRSCAF_634.355|APALM_V2_EVM.MODEL.SC0A5M3_424_HRSCAF_798.1109|APALM_V2_EVM.MODEL.SC0A5M3_44_HRSCAF…
GO:0030574	collagen catabolic process	0.00014223	0.0084843	8	27	APALM_V2_EVM.MODEL.SC0A5M3_272_HRSCAF_451.258|APALM_V2_EVM.MODEL.SC0A5M3_368_HRSCAF_652.6|APALM_V2_EVM.MODEL.SC0A5M3_272_HRSCAF_451.259|APALM_V2_EVM.MODEL.SC0A5M3_291_HRSCAF_478.6|APALM_V2_EVM.MODEL.SC0A5M3_151_HRSCAF_267.38|APALM_V2_EVM.MODEL.SC0A5M3_171_HRSCAF_300.17|APALM_V2_EVM.MODEL.SC0A5M3_161_HRSCAF_285.648|APALM_V2_EVM.MODEL.SC0A5M3_307_HRSCAF_512.616
GO:0005506	iron ion binding	0.00014257	0.0084843	27	207	APALM_V2_EVM.MODEL.SC0A5M3_91_HRSCAF_167.333|APALM_V2_EVM.MODEL.SC0A5M3_84_HRSCAF_150.298|APALM_V2_EVM.MODEL.SC0A5M3_430_HRSCAF_812.360|APALM_V2_EVM.MODEL.SC0A5M3_369_HRSCAF_655.107|APALM_V2_EVM.MODEL.SC0A5M3_430_HRSCAF_812.344|APALM_V2_EVM.MODEL.SC0A5M3_430_HRSCAF_812.322|APALM_V2_EVM.MODEL.SC0A5M3_124_HRSCAF_222.249|APALM_V2_EVM.MODEL.SC0A5M3_161_HRSCAF_285.339|APALM_V2_EVM.MODEL.SC0A5M3_161_HR…
GO:0004096	catalase activity	0.00015457	0.0088956	6	15	APALM_V2_EVM.MODEL.SC0A5M3_382_HRSCAF_692.243|APALM_V2_EVM.MODEL.SC0A5M3_424_HRSCAF_798.308|APALM_V2_EVM.MODEL.SC0A5M3_281_HRSCAF_464.271|APALM_V2_EVM.MODEL.SC0A5M3_281_HRSCAF_464.42|APALM_V2_EVM.MODEL.SC0A5M3_124_HRSCAF_222.333|APALM_V2_EVM.MODEL.SC0A5M3_424_HRSCAF_798.309
GO:0031407	oxylipin metabolic process	0.00015457	0.0088956	6	15	APALM_V2_EVM.MODEL.SC0A5M3_382_HRSCAF_692.243|APALM_V2_EVM.MODEL.SC0A5M3_424_HRSCAF_798.308|APALM_V2_EVM.MODEL.SC0A5M3_281_HRSCAF_464.42|APALM_V2_EVM.MODEL.SC0A5M3_302_HRSCAF_500.6|APALM_V2_EVM.MODEL.SC0A5M3_337_HRSCAF_586.435|APALM_V2_EVM.MODEL.SC0A5M3_424_HRSCAF_798.309
GO:0031408	oxylipin biosynthetic process	0.00015457	0.0088956	6	15	APALM_V2_EVM.MODEL.SC0A5M3_382_HRSCAF_692.243|APALM_V2_EVM.MODEL.SC0A5M3_424_HRSCAF_798.308|APALM_V2_EVM.MODEL.SC0A5M3_281_HRSCAF_464.42|APALM_V2_EVM.MODEL.SC0A5M3_302_HRSCAF_500.6|APALM_V2_EVM.MODEL.SC0A5M3_337_HRSCAF_586.435|APALM_V2_EVM.MODEL.SC0A5M3_424_HRSCAF_798.309
GO:0045766	positive regulation of angiogenesis	0.00015695	0.0089341	12	58	APALM_V2_EVM.MODEL.SC0A5M3_79_HRSCAF_143.106|APALM_V2_EVM.MODEL.SC0A5M3_337_HRSCAF_586.491|APALM_V2_EVM.MODEL.SC0A5M3_161_HRSCAF_285.651|APALM_V2_EVM.MODEL.SC0A5M3_398_HRSCAF_736.709|APALM_V2_EVM.MODEL.SC0A5M3_424_HRSCAF_798.182|APALM_V2_EVM.MODEL.SC0A5M3_10_HRSCAF_15.95|APALM_V2_EVM.MODEL.SC0A5M3_44_HRSCAF_77.701|APALM_V2_EVM.MODEL.SC0A5M3_272_HRSCAF_451.465|APALM_V2_EVM.MODEL.SC0A5M3_44_HRSCAF_…
GO:0030934	anchoring collagen	0.00016016	0.0090187	5	10	APALM_V2_EVM.MODEL.SC0A5M3_291_HRSCAF_478.6|APALM_V2_EVM.MODEL.SC0A5M3_151_HRSCAF_267.38|APALM_V2_EVM.MODEL.SC0A5M3_272_HRSCAF_451.257|APALM_V2_EVM.MODEL.SC0A5M3_375_HRSCAF_671.417|APALM_V2_EVM.MODEL.SC0A5M3_375_HRSCAF_671.410
GO:0007178	transmembrane receptor protein serine/threonine kinase signaling pathway	0.00016658	0.0092523	15	85	APALM_V2_EVM.MODEL.SC0A5M3_84_HRSCAF_150.452|APALM_V2_EVM.MODEL.SC0A5M3_430_HRSCAF_812.212|APALM_V2_EVM.MODEL.SC0A5M3_314_HRSCAF_527.559|APALM_V2_EVM.MODEL.SC0A5M3_44_HRSCAF_77.707|APALM_V2_EVM.MODEL.SC0A5M3_1_HRSCAF_1.390|APALM_V2_EVM.MODEL.SC0A5M3_161_HRSCAF_285.651|APALM_V2_EVM.MODEL.SC0A5M3_375_HRSCAF_671.617|APALM_V2_EVM.MODEL.SC0A5M3_272_HRSCAF_451.278|APALM_V2_EVM.MODEL.SC0A5M3_361_HRSCAF_…
GO:0001837	epithelial to mesenchymal transition	0.00016784	0.0092523	13	67	APALM_V2_EVM.MODEL.SC0A5M3_84_HRSCAF_150.452|APALM_V2_EVM.MODEL.SC0A5M3_427_HRSCAF_802.225|APALM_V2_EVM.MODEL.SC0A5M3_424_HRSCAF_798.182|APALM_V2_EVM.MODEL.SC0A5M3_427_HRSCAF_802.226|APALM_V2_EVM.MODEL.SC0A5M3_10_HRSCAF_15.95|APALM_V2_EVM.MODEL.SC0A5M3_427_HRSCAF_802.228|APALM_V2_EVM.MODEL.SC0A5M3_401_HRSCAF_746.1339|APALM_V2_EVM.MODEL.SC0A5M3_401_HRSCAF_746.1342|APALM_V2_EVM.MODEL.SC0A5M3_426_HR…
GO:0030198	extracellular matrix organization	0.0001813	0.0098619	24	177	APALM_V2_EVM.MODEL.SC0A5M3_191_HRSCAF_332.154|APALM_V2_EVM.MODEL.SC0A5M3_382_HRSCAF_692.164|APALM_V2_EVM.MODEL.SC0A5M3_124_HRSCAF_222.232|APALM_V2_EVM.MODEL.SC0A5M3_291_HRSCAF_478.6|APALM_V2_EVM.MODEL.SC0A5M3_151_HRSCAF_267.38|APALM_V2_EVM.MODEL.SC0A5M3_430_HRSCAF_812.212|APALM_V2_EVM.MODEL.SC0A5M3_171_HRSCAF_300.17|APALM_V2_EVM.MODEL.SC0A5M3_331_HRSCAF_562.697|APALM_V2_EVM.MODEL.SC0A5M3_161_HRSC…
GO:0030335	positive regulation of cell migration	0.00018305	0.0098619	26	199	APALM_V2_EVM.MODEL.SC0A5M3_398_HRSCAF_736.709|APALM_V2_EVM.MODEL.SC0A5M3_314_HRSCAF_527.1157|APALM_V2_EVM.MODEL.SC0A5M3_424_HRSCAF_798.182|APALM_V2_EVM.MODEL.SC0A5M3_272_HRSCAF_451.108|APALM_V2_EVM.MODEL.SC0A5M3_44_HRSCAF_77.301|APALM_V2_EVM.MODEL.SC0A5M3_272_HRSCAF_451.259|APALM_V2_EVM.MODEL.SC0A5M3_44_HRSCAF_77.701|APALM_V2_EVM.MODEL.SC0A5M3_272_HRSCAF_451.278|APALM_V2_EVM.MODEL.SC0A5M3_281_HRS…
GO:0031581	hemidesmosome assembly	0.00018454	0.0098619	4	6	APALM_V2_EVM.MODEL.SC0A5M3_375_HRSCAF_671.148|APALM_V2_EVM.MODEL.SC0A5M3_375_HRSCAF_671.392|APALM_V2_EVM.MODEL.SC0A5M3_375_HRSCAF_671.411|APALM_V2_EVM.MODEL.SC0A5M3_1_HRSCAF_1.607
