# Supplementary material for: Innate immune gene expression in Acropora palmata is consistent despite variance in yearly disease events
Source: PLoS One. 2020 Oct 22;15(10):e0228514. doi: 10.1371/journal.pone.0228514 (PMC7580945; doi:10.1371/journal.pone.0228514)
Supplement: S5 Table — (XLSX) [file pone.0228514.s009.xlsx]

## Sheet: Supp6
DEG	Gene_ID	Gene_Annotation	baseMean	log2FoldChange	lfcSE	stat	pvalue	padj
Baseline_vs_Exposed:No_Transmission	Apalm_v2_evm.model.Sc0a5M3_124_HRSCAF_222.76	5-hydroxytryptamine receptor 7	20.1505	-1.09047	0.283424	-3.84748	0.000119337	0.00240506
Baseline_vs_Exposed:Tranmission	Apalm_v2_evm.model.Sc0a5M3_124_HRSCAF_222.76	5-hydroxytryptamine receptor 7	20.1505	-1.21991	0.225644	-5.40636	6.43e-08	1.15e-06
Baseline_vs_Exposed:No_Transmission	Apalm_v2_evm.model.Sc0a5M3_314_HRSCAF_527.678	5' exonuclease Apollo	3.20786	-2.03932	0.559227	-3.64668	0.000265646	0.00444012
Baseline_vs_Exposed:Tranmission	Apalm_v2_evm.model.Sc0a5M3_314_HRSCAF_527.678	5' exonuclease Apollo	3.20786	-1.34497	0.356733	-3.77024	0.000163089	0.00121619
Baseline_vs_Exposed:No_Transmission	Apalm_v2_evm.model.Sc0a5M3_424_HRSCAF_798.672	97 kDa heat shock protein	1747.41	1.81572	0.300267	6.04702	1.48e-09	2.32e-07
Baseline_vs_Exposed:Tranmission	Apalm_v2_evm.model.Sc0a5M3_424_HRSCAF_798.672	97 kDa heat shock protein	1747.41	1.36754	0.246808	5.54089	3.01e-08	5.8e-07
Baseline_vs_Exposed:No_Transmission	Apalm_v2_evm.model.Sc0a5M3_1_HRSCAF_1.72	Achacin	629.103	2.07865	0.26291	7.90633	2.65e-15	2.95e-12
Baseline_vs_Exposed:Tranmission	Apalm_v2_evm.model.Sc0a5M3_1_HRSCAF_1.72	Achacin	629.103	2.20023	0.215424	10.2135	1.73e-24	5.18e-22
Baseline_vs_Exposed:No_Transmission	Apalm_v2_evm.model.Sc0a5M3_314_HRSCAF_527.576	Acidic skeletal organic matrix protein	316.683	-1.07662	0.277498	-3.87972	0.000104576	0.0021772
Baseline_vs_Exposed:Tranmission	Apalm_v2_evm.model.Sc0a5M3_314_HRSCAF_527.576	Acidic skeletal organic matrix protein	316.683	-1.99751	0.228271	-8.75059	2.12e-18	2.45e-16
Baseline_vs_Exposed:No_Transmission	Apalm_v2_evm.model.Sc0a5M3_44_HRSCAF_77.600	Adenosine receptor A2a	85.5686	1.50902	0.282017	5.35079	8.76e-08	6.37e-06
Baseline_vs_Exposed:Tranmission	Apalm_v2_evm.model.Sc0a5M3_44_HRSCAF_77.600	Adenosine receptor A2a	85.5686	1.52953	0.23388	6.53982	6.16e-11	2.03e-09
Baseline_vs_Exposed:No_Transmission	Apalm_v2_evm.model.Sc0a5M3_84_HRSCAF_150.157	Adenosine receptor A3	9.47406	1.91608	0.329649	5.81248	6.16e-09	6.77e-07
Baseline_vs_Exposed:No_Transmission	Apalm_v2_evm.model.Sc0a5M3_314_HRSCAF_527.362	Adenosine receptor A3	8.39297	-1.38426	0.401199	-3.45031	0.000559939	0.0078641
Baseline_vs_Exposed:Tranmission	Apalm_v2_evm.model.Sc0a5M3_84_HRSCAF_150.157	Adenosine receptor A3	9.47406	1.85199	0.246606	7.50992	5.92e-14	3.02e-12
Baseline_vs_Exposed:Tranmission	Apalm_v2_evm.model.Sc0a5M3_314_HRSCAF_527.362	Adenosine receptor A3	8.39297	-1.44238	0.290643	-4.96274	6.95e-07	9.95e-06
Baseline_vs_Exposed:No_Transmission	Apalm_v2_evm.model.Sc0a5M3_44_HRSCAF_77.356	Adhesion G protein-coupled receptor L3	7.52856	2.57455	0.438591	5.87004	4.36e-09	5.15e-07
Baseline_vs_Exposed:No_Transmission	Apalm_v2_evm.model.Sc0a5M3_1_HRSCAF_1.419	Adhesion G protein-coupled receptor L3	85.8147	2.01263	0.342997	5.86776	4.42e-09	5.16e-07
Baseline_vs_Exposed:No_Transmission	Apalm_v2_evm.model.Sc0a5M3_1_HRSCAF_1.420	Adhesion G protein-coupled receptor L3	97.1939	1.34659	0.340205	3.95816	7.55e-05	0.00170192
Baseline_vs_Exposed:Tranmission	Apalm_v2_evm.model.Sc0a5M3_44_HRSCAF_77.356	Adhesion G protein-coupled receptor L3	7.52856	1.87861	0.301716	6.22642	4.77e-10	1.33e-08
Baseline_vs_Exposed:Tranmission	Apalm_v2_evm.model.Sc0a5M3_1_HRSCAF_1.419	Adhesion G protein-coupled receptor L3	85.8147	1.45359	0.276292	5.26108	1.43e-07	2.39e-06
Baseline_vs_Exposed:Tranmission	Apalm_v2_evm.model.Sc0a5M3_1_HRSCAF_1.420	Adhesion G protein-coupled receptor L3	97.1939	1.30397	0.277087	4.70599	2.53e-06	3.19e-05
Baseline_vs_Exposed:No_Transmission	Apalm_v2_evm.model.Sc0a5M3_337_HRSCAF_586.357	Adhesion G-protein coupled receptor D1	35.3351	-1.18905	0.33673	-3.53116	0.000413745	0.00626717
Baseline_vs_Exposed:Tranmission	Apalm_v2_evm.model.Sc0a5M3_337_HRSCAF_586.357	Adhesion G-protein coupled receptor D1	35.3351	-1.7487	0.275371	-6.35033	2.15e-10	6.37e-09
Baseline_vs_Exposed:No_Transmission	Apalm_v2_evm.model.Sc0a5M3_79_HRSCAF_143.99	Afadin	53.2109	1.43658	0.256417	5.60253	2.11e-08	1.99e-06
Baseline_vs_Exposed:Tranmission	Apalm_v2_evm.model.Sc0a5M3_79_HRSCAF_143.99	Afadin	53.2109	1.11579	0.208573	5.34966	8.81e-08	1.53e-06
Baseline_vs_Exposed:No_Transmission	Apalm_v2_evm.model.Sc0a5M3_375_HRSCAF_671.81	Aggrecan core protein	4863.99	1.13624	0.300756	3.77794	0.00015813	0.00295093
Baseline_vs_Exposed:Tranmission	Apalm_v2_evm.model.Sc0a5M3_375_HRSCAF_671.81	Aggrecan core protein	4863.99	2.07306	0.24724	8.38483	5.08e-17	4.71e-15
Baseline_vs_Exposed:No_Transmission	Apalm_v2_evm.model.Sc0a5M3_272_HRSCAF_451.70	Aggrecan core protein	194.654	1.61029	0.228195	7.05665	1.71e-12	7.5e-10
Baseline_vs_Exposed:Tranmission	Apalm_v2_evm.model.Sc0a5M3_272_HRSCAF_451.70	Aggrecan core protein	194.654	2.0662	0.187233	11.0355	2.58e-28	1.19e-25
Baseline_vs_Exposed:No_Transmission	Apalm_v2_evm.model.Sc0a5M3_382_HRSCAF_692.243	Allene oxide synthase-lipoxygenase protein	582.833	1.42078	0.391754	3.62672	0.00028704	0.00472206
Baseline_vs_Exposed:Tranmission	Apalm_v2_evm.model.Sc0a5M3_382_HRSCAF_692.243	Allene oxide synthase-lipoxygenase protein	582.833	3.19521	0.32149	9.93875	2.82e-23	7.41e-21
Baseline_vs_Exposed:No_Transmission	Apalm_v2_evm.model.Sc0a5M3_302_HRSCAF_500.6	Allene oxide synthase, chloroplastic	123.735	1.38016	0.230454	5.98886	2.11e-09	3.07e-07
Baseline_vs_Exposed:Tranmission	Apalm_v2_evm.model.Sc0a5M3_302_HRSCAF_500.6	Allene oxide synthase, chloroplastic	123.735	1.48547	0.18856	7.87793	3.33e-15	2.32e-13
Baseline_vs_Exposed:No_Transmission	Apalm_v2_evm.model.Sc0a5M3_369_HRSCAF_655.324	Alpha-1A adrenergic receptor	50.9503	1.56038	0.302309	5.16154	2.45e-07	1.52e-05
Baseline_vs_Exposed:Tranmission	Apalm_v2_evm.model.Sc0a5M3_369_HRSCAF_655.324	Alpha-1A adrenergic receptor	50.9503	1.22619	0.24617	4.98105	6.32e-07	9.09e-06
Baseline_vs_Exposed:No_Transmission	Apalm_v2_evm.model.Sc0a5M3_4_HRSCAF_4.194	AN1-type zinc finger protein 2B	139.174	2.24447	0.362493	6.19176	5.95e-10	1.05e-07
Baseline_vs_Exposed:Tranmission	Apalm_v2_evm.model.Sc0a5M3_4_HRSCAF_4.194	AN1-type zinc finger protein 2B	139.174	2.25203	0.297818	7.56176	3.98e-14	2.12e-12
Baseline_vs_Exposed:No_Transmission	Apalm_v2_evm.model.Sc0a5M3_430_HRSCAF_812.98	Ankyrin repeat domain-containing protein 60	622.071	1.28164	0.236576	5.41748	6.04e-08	4.78e-06
Baseline_vs_Exposed:Tranmission	Apalm_v2_evm.model.Sc0a5M3_430_HRSCAF_812.98	Ankyrin repeat domain-containing protein 60	622.071	1.73817	0.194455	8.93866	3.94e-19	5.03e-17
Baseline_vs_Exposed:No_Transmission	Apalm_v2_evm.model.Sc0a5M3_272_HRSCAF_451.129	Ankyrin repeat domain-containing protein 63	13.0344	-1.27091	0.29859	-4.25638	2.08e-05	0.000624693
Baseline_vs_Exposed:Tranmission	Apalm_v2_evm.model.Sc0a5M3_272_HRSCAF_451.129	Ankyrin repeat domain-containing protein 63	13.0344	-2.02234	0.246044	-8.21941	2.05e-16	1.71e-14
Baseline_vs_Exposed:No_Transmission	Apalm_v2_evm.model.Sc0a5M3_84_HRSCAF_150.20	Ankyrin-3	8.23996	2.64097	0.511247	5.16573	2.39e-07	1.5e-05
Baseline_vs_Exposed:Tranmission	Apalm_v2_evm.model.Sc0a5M3_84_HRSCAF_150.20	Ankyrin-3	8.23996	1.97237	0.354676	5.56106	2.68e-08	5.22e-07
Baseline_vs_Exposed:No_Transmission	Apalm_v2_evm.model.Sc0a5M3_307_HRSCAF_512.172	Aquaporin-4	243.039	1.63997	0.255225	6.4256	1.31e-10	3.1e-08
Baseline_vs_Exposed:Tranmission	Apalm_v2_evm.model.Sc0a5M3_307_HRSCAF_512.172	Aquaporin-4	243.039	1.4792	0.205651	7.1928	6.35e-13	2.8e-11
Baseline_vs_Exposed:No_Transmission	Apalm_v2_evm.model.Sc0a5M3_13_HRSCAF_21.324	Aristaless-related homeobox protein	15.374	-1.09005	0.25559	-4.26485	2e-05	0.000605528
Baseline_vs_Exposed:Tranmission	Apalm_v2_evm.model.Sc0a5M3_13_HRSCAF_21.324	Aristaless-related homeobox protein	15.374	-1.48164	0.186192	-7.95757	1.75e-15	1.29e-13
Baseline_vs_Exposed:No_Transmission	Apalm_v2_evm.model.Sc0a5M3_331_HRSCAF_562.683	Aspartate 1-decarboxylase	24.9758	3.05146	0.73667	4.14223	3.44e-05	0.000925712
Baseline_vs_Exposed:No_Transmission	Apalm_v2_evm.model.Sc0a5M3_91_HRSCAF_167.335	Aspartate 1-decarboxylase	67.0422	1.53205	0.446926	3.42797	0.000608106	0.00829687
Baseline_vs_Exposed:Tranmission	Apalm_v2_evm.model.Sc0a5M3_331_HRSCAF_562.683	Aspartate 1-decarboxylase	24.9758	4.15619	0.585284	7.10116	1.24e-12	5.17e-11
Baseline_vs_Exposed:Tranmission	Apalm_v2_evm.model.Sc0a5M3_91_HRSCAF_167.335	Aspartate 1-decarboxylase	67.0422	-2.18104	0.372376	-5.85708	4.71e-09	1.06e-07
Baseline_vs_Exposed:No_Transmission	Apalm_v2_evm.model.Sc0a5M3_79_HRSCAF_143.614	BAG family molecular chaperone regulator 3	162.849	1.87761	0.346275	5.4223	5.88e-08	4.71e-06
Baseline_vs_Exposed:Tranmission	Apalm_v2_evm.model.Sc0a5M3_79_HRSCAF_143.614	BAG family molecular chaperone regulator 3	162.849	2.39908	0.284351	8.43706	3.25e-17	3.12e-15
Baseline_vs_Exposed:No_Transmission	Apalm_v2_evm.model.Sc0a5M3_369_HRSCAF_655.173	Battenin	9.07558	2.42932	0.489356	4.96431	6.89e-07	3.65e-05
Baseline_vs_Exposed:Tranmission	Apalm_v2_evm.model.Sc0a5M3_369_HRSCAF_655.173	Battenin	9.07558	2.66889	0.402058	6.63809	3.18e-11	1.09e-09
Baseline_vs_Exposed:No_Transmission	Apalm_v2_evm.model.Sc0a5M3_281_HRSCAF_464.644	Bcl-2-like protein 2	1180.35	1.32313	0.209954	6.302	2.94e-10	6.17e-08
Baseline_vs_Exposed:Tranmission	Apalm_v2_evm.model.Sc0a5M3_281_HRSCAF_464.644	Bcl-2-like protein 2	1180.35	1.57792	0.172551	9.14464	5.98e-20	8.6e-18
Baseline_vs_Exposed:No_Transmission	Apalm_v2_evm.model.Sc0a5M3_314_HRSCAF_527.802	Beta-2 adrenergic receptor	13.0411	-1.53212	0.380142	-4.03039	5.57e-05	0.00135654
Baseline_vs_Exposed:No_Transmission	Apalm_v2_evm.model.Sc0a5M3_390_HRSCAF_714.303	Beta-2 adrenergic receptor	9.6211	-1.41136	0.386344	-3.65311	0.000259081	0.00435735
Baseline_vs_Exposed:Tranmission	Apalm_v2_evm.model.Sc0a5M3_314_HRSCAF_527.802	Beta-2 adrenergic receptor	13.0411	-1.73859	0.261927	-6.63768	3.19e-11	1.09e-09
Baseline_vs_Exposed:Tranmission	Apalm_v2_evm.model.Sc0a5M3_390_HRSCAF_714.303	Beta-2 adrenergic receptor	9.6211	-1.00772	0.220913	-4.56161	5.08e-06	5.83e-05
Baseline_vs_Exposed:No_Transmission	Apalm_v2_evm.model.Sc0a5M3_20_HRSCAF_34.145	Beta-4C adrenergic receptor	4.71648	2.41376	0.715602	3.37305	0.0007434	0.00970528
Baseline_vs_Exposed:Tranmission	Apalm_v2_evm.model.Sc0a5M3_20_HRSCAF_34.145	Beta-4C adrenergic receptor	4.71648	2.48326	0.561228	4.42469	9.66e-06	0.000103213
Baseline_vs_Exposed:No_Transmission	Apalm_v2_evm.model.Sc0a5M3_430_HRSCAF_812.233	Beta,beta-carotene 15,15'-dioxygenase	50.5142	1.19497	0.294786	4.05369	5.04e-05	0.0012524
Baseline_vs_Exposed:Tranmission	Apalm_v2_evm.model.Sc0a5M3_430_HRSCAF_812.233	Beta,beta-carotene 15,15'-dioxygenase	50.5142	1.61334	0.239528	6.73551	1.63e-11	5.86e-10
Baseline_vs_Exposed:No_Transmission	Apalm_v2_evm.model.Sc0a5M3_307_HRSCAF_512.441	BICD family-like cargo adapter 1	336.098	1.86168	0.274683	6.77757	1.22e-11	4.28e-09
Baseline_vs_Exposed:Tranmission	Apalm_v2_evm.model.Sc0a5M3_307_HRSCAF_512.441	BICD family-like cargo adapter 1	336.098	1.9392	0.225202	8.61096	7.24e-18	7.92e-16
Baseline_vs_Exposed:No_Transmission	Apalm_v2_evm.model.Sc0a5M3_314_HRSCAF_527.559	Bone morphogenetic protein 8A	39.2409	-1.00366	0.247433	-4.05628	4.99e-05	0.00124184
Baseline_vs_Exposed:Tranmission	Apalm_v2_evm.model.Sc0a5M3_314_HRSCAF_527.559	Bone morphogenetic protein 8A	39.2409	-1.31892	0.192462	-6.8529	7.24e-12	2.73e-10
Baseline_vs_Exposed:No_Transmission	Apalm_v2_evm.model.Sc0a5M3_337_HRSCAF_586.218	Brain-enriched guanylate kinase-associated protein	320.079	1.28924	0.204054	6.31814	2.65e-10	5.69e-08
Baseline_vs_Exposed:Tranmission	Apalm_v2_evm.model.Sc0a5M3_337_HRSCAF_586.218	Brain-enriched guanylate kinase-associated protein	320.079	2.11186	0.167078	12.64	1.27e-36	1.41e-33
Baseline_vs_Exposed:No_Transmission	Apalm_v2_evm.model.Sc0a5M3_281_HRSCAF_464.809	Brevican core protein	89.5843	2.9481	0.758783	3.8853	0.000102203	0.00214716
Baseline_vs_Exposed:Tranmission	Apalm_v2_evm.model.Sc0a5M3_281_HRSCAF_464.809	Brevican core protein	89.5843	2.9843	0.621205	4.80405	1.55e-06	2.06e-05
Baseline_vs_Exposed:No_Transmission	Apalm_v2_evm.model.Sc0a5M3_79_HRSCAF_143.484	Brevican core protein (Fragment)	15.43	1.94751	0.388291	5.01559	5.29e-07	2.91e-05
Baseline_vs_Exposed:Tranmission	Apalm_v2_evm.model.Sc0a5M3_79_HRSCAF_143.484	Brevican core protein (Fragment)	15.43	1.47322	0.316764	4.65086	3.31e-06	4.03e-05
Baseline_vs_Exposed:No_Transmission	Apalm_v2_evm.model.Sc0a5M3_10_HRSCAF_15.89	BTB and MATH domain-containing protein 15	14.5823	-1.15538	0.329652	-3.50484	0.000456877	0.00676354
Baseline_vs_Exposed:Tranmission	Apalm_v2_evm.model.Sc0a5M3_10_HRSCAF_15.89	BTB and MATH domain-containing protein 15	14.5823	-1.28622	0.257832	-4.98861	6.08e-07	8.78e-06
Baseline_vs_Exposed:No_Transmission	Apalm_v2_evm.model.Sc0a5M3_84_HRSCAF_150.238	BTB/POZ domain-containing protein 6	9.49473	-1.17928	0.342898	-3.43915	0.000583552	0.00806393
Baseline_vs_Exposed:Tranmission	Apalm_v2_evm.model.Sc0a5M3_84_HRSCAF_150.238	BTB/POZ domain-containing protein 6	9.49473	-1.11046	0.207615	-5.34864	8.86e-08	1.54e-06
Baseline_vs_Exposed:No_Transmission	Apalm_v2_evm.model.Sc0a5M3_322_HRSCAF_543.470	C-type lectin domain family 4 member E	41.314	3.6114	0.459184	7.86482	3.7e-15	3.68e-12
Baseline_vs_Exposed:Tranmission	Apalm_v2_evm.model.Sc0a5M3_322_HRSCAF_543.470	C-type lectin domain family 4 member E	41.314	3.10856	0.38109	8.15703	3.43e-16	2.81e-14
Baseline_vs_Exposed:No_Transmission	Apalm_v2_evm.model.Sc0a5M3_44_HRSCAF_77.357	Cadherin EGF LAG seven-pass G-type receptor 1	3.62173	3.03217	0.582883	5.20203	1.97e-07	1.28e-05
Baseline_vs_Exposed:Tranmission	Apalm_v2_evm.model.Sc0a5M3_44_HRSCAF_77.357	Cadherin EGF LAG seven-pass G-type receptor 1	3.62173	1.85702	0.419711	4.42452	9.67e-06	0.00010323
Baseline_vs_Exposed:No_Transmission	Apalm_v2_evm.model.Sc0a5M3_337_HRSCAF_586.398	Calcium-activated potassium channel subunit beta-3	98.9561	4.0171	0.624309	6.43448	1.24e-10	2.96e-08
Baseline_vs_Exposed:Tranmission	Apalm_v2_evm.model.Sc0a5M3_337_HRSCAF_586.398	Calcium-activated potassium channel subunit beta-3	98.9561	4.72516	0.521017	9.0691	1.2e-19	1.64e-17
Baseline_vs_Exposed:No_Transmission	Apalm_v2_evm.model.Sc0a5M3_1_HRSCAF_1.89	Calmodulin	3.42144	2.66966	0.598205	4.46278	8.09e-06	0.000292433
Baseline_vs_Exposed:Tranmission	Apalm_v2_evm.model.Sc0a5M3_1_HRSCAF_1.89	Calmodulin	3.42144	2.37618	0.501662	4.73661	2.17e-06	2.79e-05
Baseline_vs_Exposed:No_Transmission	Apalm_v2_evm.model.Sc0a5M3_1_HRSCAF_1.352	Calmodulin-lysine N-methyltransferase	18.0436	1.38063	0.293102	4.71042	2.47e-06	0.000108398
Baseline_vs_Exposed:Tranmission	Apalm_v2_evm.model.Sc0a5M3_1_HRSCAF_1.352	Calmodulin-lysine N-methyltransferase	18.0436	1.1876	0.236872	5.01367	5.34e-07	7.8e-06
Baseline_vs_Exposed:No_Transmission	Apalm_v2_evm.model.Sc0a5M3_331_HRSCAF_562.1229	cAMP-responsive element modulator	647.948	1.13194	0.18218	6.21329	5.19e-10	9.71e-08
Baseline_vs_Exposed:Tranmission	Apalm_v2_evm.model.Sc0a5M3_331_HRSCAF_562.1229	cAMP-responsive element modulator	647.948	1.23081	0.149361	8.2405	1.71e-16	1.46e-14
Baseline_vs_Exposed:No_Transmission	Apalm_v2_evm.model.Sc0a5M3_272_HRSCAF_451.242	Carbohydrate sulfotransferase 3	23.7404	1.10327	0.243211	4.53625	5.73e-06	0.000219577
Baseline_vs_Exposed:Tranmission	Apalm_v2_evm.model.Sc0a5M3_272_HRSCAF_451.242	Carbohydrate sulfotransferase 3	23.7404	1.0636	0.201943	5.26682	1.39e-07	2.32e-06
Baseline_vs_Exposed:No_Transmission	Apalm_v2_evm.model.Sc0a5M3_307_HRSCAF_512.581	Caspase-3	304.931	1.15611	0.247702	4.66734	3.05e-06	0.00012962
Baseline_vs_Exposed:Tranmission	Apalm_v2_evm.model.Sc0a5M3_307_HRSCAF_512.581	Caspase-3	304.931	1.0657	0.20319	5.24483	1.56e-07	2.58e-06
Baseline_vs_Exposed:No_Transmission	Apalm_v2_evm.model.Sc0a5M3_424_HRSCAF_798.782	Caveolin-1	21.5863	1.36568	0.273264	4.99768	5.8e-07	3.15e-05
Baseline_vs_Exposed:Tranmission	Apalm_v2_evm.model.Sc0a5M3_424_HRSCAF_798.782	Caveolin-1	21.5863	1.06384	0.220811	4.81787	1.45e-06	1.93e-05
Baseline_vs_Exposed:No_Transmission	Apalm_v2_evm.model.Sc0a5M3_2_HRSCAF_2.13	CCAAT/enhancer-binding protein gamma	132.344	1.59699	0.2228	7.1678	7.62e-13	3.69e-10
Baseline_vs_Exposed:No_Transmission	Apalm_v2_evm.model.Sc0a5M3_191_HRSCAF_332.190	CCAAT/enhancer-binding protein gamma	132.395	1.5933	0.222638	7.15647	8.28e-13	3.91e-10
Baseline_vs_Exposed:Tranmission	Apalm_v2_evm.model.Sc0a5M3_2_HRSCAF_2.13	CCAAT/enhancer-binding protein gamma	132.344	1.60861	0.18377	8.75338	2.07e-18	2.4e-16
Baseline_vs_Exposed:Tranmission	Apalm_v2_evm.model.Sc0a5M3_191_HRSCAF_332.190	CCAAT/enhancer-binding protein gamma	132.395	1.60644	0.183627	8.74838	2.16e-18	2.48e-16
Baseline_vs_Exposed:No_Transmission	Apalm_v2_evm.model.Sc0a5M3_307_HRSCAF_512.238	Cephalotoxin-like protein (Fragment)	69.0234	2.9242	0.771523	3.79017	0.000150543	0.00284907
Baseline_vs_Exposed:Tranmission	Apalm_v2_evm.model.Sc0a5M3_307_HRSCAF_512.238	Cephalotoxin-like protein (Fragment)	69.0234	3.22071	0.584098	5.51398	3.51e-08	6.62e-07
Baseline_vs_Exposed:No_Transmission	Apalm_v2_evm.model.Sc0a5M3_13_HRSCAF_21.50	Cholesterol oxidase	558.374	2.42842	0.282994	8.58117	9.39e-18	2.96e-14
Baseline_vs_Exposed:Tranmission	Apalm_v2_evm.model.Sc0a5M3_13_HRSCAF_21.50	Cholesterol oxidase	558.374	3.56713	0.231154	15.4318	1e-53	2.7e-50
Baseline_vs_Exposed:No_Transmission	Apalm_v2_evm.model.Sc0a5M3_84_HRSCAF_150.435	Coadhesin (Fragment)	14.8817	2.49431	0.424558	5.87508	4.23e-09	5.06e-07
Baseline_vs_Exposed:Tranmission	Apalm_v2_evm.model.Sc0a5M3_84_HRSCAF_150.435	Coadhesin (Fragment)	14.8817	1.07288	0.331502	3.23641	0.00121043	0.00672998
Baseline_vs_Exposed:No_Transmission	Apalm_v2_evm.model.Sc0a5M3_389_HRSCAF_706.109	Collagen alpha-1(VII) chain	10.716	2.212	0.616128	3.59017	0.000330468	0.0052924
Baseline_vs_Exposed:Tranmission	Apalm_v2_evm.model.Sc0a5M3_389_HRSCAF_706.109	Collagen alpha-1(VII) chain	10.716	4.72064	0.496975	9.49874	2.12e-21	3.86e-19
Baseline_vs_Exposed:No_Transmission	Apalm_v2_evm.model.Sc0a5M3_79_HRSCAF_143.644	Collagen alpha-1(XIV) chain	175.557	3.7867	0.466788	8.11226	4.97e-16	7.23e-13
Baseline_vs_Exposed:Tranmission	Apalm_v2_evm.model.Sc0a5M3_79_HRSCAF_143.644	Collagen alpha-1(XIV) chain	175.557	3.29329	0.386477	8.52132	1.58e-17	1.59e-15
Baseline_vs_Exposed:No_Transmission	Apalm_v2_evm.model.Sc0a5M3_79_HRSCAF_143.779	Collagen alpha-1(XXI) chain	7.29113	-1.304	0.342799	-3.80399	0.000142384	0.00273262
Baseline_vs_Exposed:Tranmission	Apalm_v2_evm.model.Sc0a5M3_79_HRSCAF_143.779	Collagen alpha-1(XXI) chain	7.29113	-1.00974	0.263771	-3.8281	0.000129138	0.000991801
Baseline_vs_Exposed:No_Transmission	Apalm_v2_evm.model.Sc0a5M3_401_HRSCAF_746.1176	Collagen alpha-1(XXI) chain	6.30473	2.37098	0.583231	4.06525	4.8e-05	0.00120348
Baseline_vs_Exposed:Tranmission	Apalm_v2_evm.model.Sc0a5M3_401_HRSCAF_746.1176	Collagen alpha-1(XXI) chain	6.30473	2.29766	0.449931	5.10671	3.28e-07	5.02e-06
Baseline_vs_Exposed:No_Transmission	Apalm_v2_evm.model.Sc0a5M3_20_HRSCAF_34.102	Collagen triple helix repeat-containing protein 1	263.402	2.01629	0.563245	3.57977	0.000343896	0.00545386
Baseline_vs_Exposed:Tranmission	Apalm_v2_evm.model.Sc0a5M3_20_HRSCAF_34.102	Collagen triple helix repeat-containing protein 1	263.402	1.72074	0.461855	3.72571	0.00019477	0.00141776
Baseline_vs_Exposed:No_Transmission	Apalm_v2_evm.model.Sc0a5M3_430_HRSCAF_812.206	Conodipine-M alpha chain	402.443	1.05706	0.295576	3.57625	0.000348553	0.00550924
Baseline_vs_Exposed:Tranmission	Apalm_v2_evm.model.Sc0a5M3_430_HRSCAF_812.206	Conodipine-M alpha chain	402.443	1.12006	0.243431	4.60114	4.2e-06	4.95e-05
Baseline_vs_Exposed:No_Transmission	Apalm_v2_evm.model.Sc0a5M3_84_HRSCAF_150.472	conserved hypothetical protein	29.0531	1.48358	0.35099	4.22685	2.37e-05	0.000692438
Baseline_vs_Exposed:Tranmission	Apalm_v2_evm.model.Sc0a5M3_84_HRSCAF_150.472	conserved hypothetical protein	29.0531	1.85016	0.28558	6.4786	9.26e-11	2.95e-09
Baseline_vs_Exposed:No_Transmission	Apalm_v2_evm.model.Sc0a5M3_424_HRSCAF_798.1109	Contactin-associated protein-like 2	14.4329	2.25392	0.437024	5.15743	2.5e-07	1.54e-05
Baseline_vs_Exposed:No_Transmission	Apalm_v2_evm.model.Sc0a5M3_79_HRSCAF_143.691	Contactin-associated protein-like 2	17.2279	2.17841	0.516857	4.21473	2.5e-05	0.000718447
Baseline_vs_Exposed:Tranmission	Apalm_v2_evm.model.Sc0a5M3_79_HRSCAF_143.691	Contactin-associated protein-like 2	17.2279	2.32115	0.443474	5.234	1.66e-07	2.73e-06
Baseline_vs_Exposed:Tranmission	Apalm_v2_evm.model.Sc0a5M3_424_HRSCAF_798.1109	Contactin-associated protein-like 2	14.4329	1.1727	0.374533	3.13109	0.00174158	0.00910142
Baseline_vs_Exposed:No_Transmission	Apalm_v2_evm.model.Sc0a5M3_390_HRSCAF_714.97	Core-binding factor subunit beta	312.179	1.56017	0.237853	6.55936	5.4e-11	1.57e-08
Baseline_vs_Exposed:Tranmission	Apalm_v2_evm.model.Sc0a5M3_390_HRSCAF_714.97	Core-binding factor subunit beta	312.179	1.75139	0.194539	9.00279	2.2e-19	2.91e-17
Baseline_vs_Exposed:No_Transmission	Apalm_v2_evm.model.Sc0a5M3_91_HRSCAF_167.224	CSC1-like protein ERD4	1722.42	1.67442	0.271129	6.17573	6.59e-10	1.15e-07
Baseline_vs_Exposed:Tranmission	Apalm_v2_evm.model.Sc0a5M3_91_HRSCAF_167.224	CSC1-like protein ERD4	1722.42	1.2763	0.222758	5.72955	1.01e-08	2.13e-07
Baseline_vs_Exposed:No_Transmission	Apalm_v2_evm.model.Sc0a5M3_229_HRSCAF_384.3	Cyclin-dependent kinase-like 2	22.345	1.77958	0.460973	3.86049	0.000113158	0.00231759
Baseline_vs_Exposed:Tranmission	Apalm_v2_evm.model.Sc0a5M3_229_HRSCAF_384.3	Cyclin-dependent kinase-like 2	22.345	2.92726	0.363045	8.06308	7.44e-16	5.79e-14
Baseline_vs_Exposed:No_Transmission	Apalm_v2_evm.model.Sc0a5M3_430_HRSCAF_812.323	Cytochrome P450 1A1	12.0192	-1.25212	0.369554	-3.38819	0.000703564	0.00927488
Baseline_vs_Exposed:Tranmission	Apalm_v2_evm.model.Sc0a5M3_430_HRSCAF_812.323	Cytochrome P450 1A1	12.0192	-3.16288	0.304158	-10.3988	2.51e-25	8.18e-23
Baseline_vs_Exposed:No_Transmission	Apalm_v2_evm.model.Sc0a5M3_84_HRSCAF_150.387	Cytosolic Fe-S cluster assembly factor NBP35	149.425	1.13755	0.221132	5.14419	2.69e-07	1.64e-05
Baseline_vs_Exposed:Tranmission	Apalm_v2_evm.model.Sc0a5M3_84_HRSCAF_150.387	Cytosolic Fe-S cluster assembly factor NBP35	149.425	1.03053	0.179889	5.72869	1.01e-08	2.14e-07
Baseline_vs_Exposed:No_Transmission	Apalm_v2_evm.model.Sc0a5M3_161_HRSCAF_285.266	Cytosolic phospholipase A2	991.618	1.29226	0.318589	4.05621	4.99e-05	0.00124184
Baseline_vs_Exposed:Tranmission	Apalm_v2_evm.model.Sc0a5M3_161_HRSCAF_285.266	Cytosolic phospholipase A2	991.618	1.90595	0.262033	7.2737	3.5e-13	1.6e-11
Baseline_vs_Exposed:No_Transmission	Apalm_v2_evm.model.Sc0a5M3_307_HRSCAF_512.469	D-amino-acid oxidase	203.154	4.87657	0.582209	8.37599	5.48e-17	1.15e-13
Baseline_vs_Exposed:Tranmission	Apalm_v2_evm.model.Sc0a5M3_307_HRSCAF_512.469	D-amino-acid oxidase	203.154	6.21945	0.48128	12.9227	3.35e-38	4.52e-35
Baseline_vs_Exposed:No_Transmission	Apalm_v2_evm.model.Sc0a5M3_271_HRSCAF_450.82	D(2) dopamine receptor A	46.4131	4.03695	0.522772	7.72219	1.14e-14	9.83e-12
Baseline_vs_Exposed:Tranmission	Apalm_v2_evm.model.Sc0a5M3_271_HRSCAF_450.82	D(2) dopamine receptor A	46.4131	5.20688	0.44364	11.7367	8.26e-32	5.21e-29
Baseline_vs_Exposed:No_Transmission	Apalm_v2_evm.model.Sc0a5M3_314_HRSCAF_527.1157	Death-associated protein kinase 3	32.3081	1.08467	0.2964	3.65947	0.000252739	0.00428763
Baseline_vs_Exposed:Tranmission	Apalm_v2_evm.model.Sc0a5M3_314_HRSCAF_527.1157	Death-associated protein kinase 3	32.3081	1.77484	0.235408	7.53943	4.72e-14	2.44e-12
Baseline_vs_Exposed:No_Transmission	Apalm_v2_evm.model.Sc0a5M3_124_HRSCAF_222.543	Deformed epidermal autoregulatory factor 1	1267.43	2.17404	0.270716	8.03068	9.69e-16	1.31e-12
Baseline_vs_Exposed:Tranmission	Apalm_v2_evm.model.Sc0a5M3_124_HRSCAF_222.543	Deformed epidermal autoregulatory factor 1	1267.43	2.80738	0.222316	12.6279	1.48e-36	1.56e-33
Baseline_vs_Exposed:No_Transmission	Apalm_v2_evm.model.Sc0a5M3_91_HRSCAF_167.102	Dehydrogenase/reductase SDR family member on chromosome X	19.0804	1.68557	0.500112	3.37039	0.000750624	0.00975914
Baseline_vs_Exposed:Tranmission	Apalm_v2_evm.model.Sc0a5M3_91_HRSCAF_167.102	Dehydrogenase/reductase SDR family member on chromosome X	19.0804	1.84836	0.399906	4.62198	3.8e-06	4.55e-05
Baseline_vs_Exposed:No_Transmission	Apalm_v2_evm.model.Sc0a5M3_389_HRSCAF_706.49	Deleted in malignant brain tumors 1 protein	10.3269	1.84022	0.445069	4.13468	3.55e-05	0.000949066
Baseline_vs_Exposed:Tranmission	Apalm_v2_evm.model.Sc0a5M3_389_HRSCAF_706.49	Deleted in malignant brain tumors 1 protein	10.3269	2.25774	0.316629	7.13057	1e-12	4.25e-11
Baseline_vs_Exposed:No_Transmission	Apalm_v2_evm.model.Sc0a5M3_161_HRSCAF_285.250	Dimethlysulfonioproprionate lyase 7	5031.64	1.13066	0.216844	5.21416	1.85e-07	1.21e-05
Baseline_vs_Exposed:Tranmission	Apalm_v2_evm.model.Sc0a5M3_161_HRSCAF_285.250	Dimethlysulfonioproprionate lyase 7	5031.64	1.39086	0.178277	7.8017	6.11e-15	3.97e-13
Baseline_vs_Exposed:No_Transmission	Apalm_v2_evm.model.Sc0a5M3_314_HRSCAF_527.62	Disrupted in renal carcinoma protein 2 homolog	10.0026	-1.46551	0.394162	-3.71805	0.000200766	0.00355886
Baseline_vs_Exposed:Tranmission	Apalm_v2_evm.model.Sc0a5M3_314_HRSCAF_527.62	Disrupted in renal carcinoma protein 2 homolog	10.0026	-1.62177	0.249915	-6.48927	8.63e-11	2.77e-09
Baseline_vs_Exposed:No_Transmission	Apalm_v2_evm.model.Sc0a5M3_79_HRSCAF_143.615	DnaJ homolog subfamily B member 5	347.208	1.52025	0.290489	5.23344	1.66e-07	1.11e-05
Baseline_vs_Exposed:Tranmission	Apalm_v2_evm.model.Sc0a5M3_79_HRSCAF_143.615	DnaJ homolog subfamily B member 5	347.208	1.65012	0.238393	6.92186	4.46e-12	1.72e-10
Baseline_vs_Exposed:No_Transmission	Apalm_v2_evm.model.Sc0a5M3_330_HRSCAF_560.156	Doublesex-and mab-3-related transcription factor A2	128.705	1.41734	0.226833	6.24842	4.15e-10	8.16e-08
Baseline_vs_Exposed:Tranmission	Apalm_v2_evm.model.Sc0a5M3_330_HRSCAF_560.156	Doublesex-and mab-3-related transcription factor A2	128.705	1.77381	0.183659	9.65821	4.54e-22	9.11e-20
Baseline_vs_Exposed:No_Transmission	Apalm_v2_evm.model.Sc0a5M3_14_HRSCAF_24.681	E3 ubiquitin-protein ligase TRIM56	210.454	1.1218	0.208675	5.37583	7.62e-08	5.76e-06
Baseline_vs_Exposed:Tranmission	Apalm_v2_evm.model.Sc0a5M3_14_HRSCAF_24.681	E3 ubiquitin-protein ligase TRIM56	210.454	1.19029	0.171885	6.92495	4.36e-12	1.68e-10
Baseline_vs_Exposed:No_Transmission	Apalm_v2_evm.model.Sc0a5M3_272_HRSCAF_451.378	E3 ubiquitin-protein ligase TRIM71	13.9199	-1.42567	0.372593	-3.82634	0.000130064	0.00254001
Baseline_vs_Exposed:Tranmission	Apalm_v2_evm.model.Sc0a5M3_272_HRSCAF_451.378	E3 ubiquitin-protein ligase TRIM71	13.9199	-1.03668	0.278175	-3.7267	0.000194001	0.0014143
Baseline_vs_Exposed:No_Transmission	Apalm_v2_evm.model.Sc0a5M3_430_HRSCAF_812.463	E3 ubiquitin-protein ligase TRIM71	45.3025	2.50648	0.321524	7.79564	6.41e-15	6.06e-12
Baseline_vs_Exposed:No_Transmission	Apalm_v2_evm.model.Sc0a5M3_331_HRSCAF_562.775	E3 ubiquitin-protein ligase TRIM71	18.6217	-1.1765	0.237336	-4.95712	7.15e-07	3.76e-05
Baseline_vs_Exposed:No_Transmission	Apalm_v2_evm.model.Sc0a5M3_331_HRSCAF_562.811	E3 ubiquitin-protein ligase TRIM71	33.3139	1.44112	0.318344	4.52693	5.98e-06	0.000228905
Baseline_vs_Exposed:Tranmission	Apalm_v2_evm.model.Sc0a5M3_430_HRSCAF_812.463	E3 ubiquitin-protein ligase TRIM71	45.3025	1.97815	0.260036	7.60723	2.8e-14	1.53e-12
Baseline_vs_Exposed:Tranmission	Apalm_v2_evm.model.Sc0a5M3_331_HRSCAF_562.775	E3 ubiquitin-protein ligase TRIM71	18.6217	-1.27109	0.178193	-7.13326	9.8e-13	4.17e-11
Baseline_vs_Exposed:Tranmission	Apalm_v2_evm.model.Sc0a5M3_331_HRSCAF_562.811	E3 ubiquitin-protein ligase TRIM71	33.3139	1.25172	0.25451	4.91815	8.74e-07	1.22e-05
Baseline_vs_Exposed:No_Transmission	Apalm_v2_evm.model.Sc0a5M3_337_HRSCAF_586.376	EGF-like repeat and discoidin I-like domain-containing protein 3	7.97155	2.21701	0.432614	5.12468	2.98e-07	1.79e-05
Baseline_vs_Exposed:Tranmission	Apalm_v2_evm.model.Sc0a5M3_337_HRSCAF_586.376	EGF-like repeat and discoidin I-like domain-containing protein 3	7.97155	1.13203	0.336234	3.36681	0.00076044	0.0044999
Baseline_vs_Exposed:No_Transmission	Apalm_v2_evm.model.Sc0a5M3_401_HRSCAF_746.960	Elongation of very long chain fatty acids protein 4	6.8268	2.45117	0.647894	3.78329	0.000154768	0.00290829
Baseline_vs_Exposed:Tranmission	Apalm_v2_evm.model.Sc0a5M3_401_HRSCAF_746.960	Elongation of very long chain fatty acids protein 4	6.8268	1.99477	0.51686	3.85939	0.000113669	0.000891987
Baseline_vs_Exposed:No_Transmission	Apalm_v2_evm.model.Sc0a5M3_10_HRSCAF_15.164	Endoglucanase D	454.855	1.87084	0.445073	4.20346	2.63e-05	0.000745017
Baseline_vs_Exposed:Tranmission	Apalm_v2_evm.model.Sc0a5M3_10_HRSCAF_15.164	Endoglucanase D	454.855	2.4322	0.365625	6.65216	2.89e-11	1.01e-09
Baseline_vs_Exposed:No_Transmission	Apalm_v2_evm.model.Sc0a5M3_281_HRSCAF_464.509	Endothelin-converting enzyme 1	24.5593	1.41861	0.377617	3.75673	0.000172146	0.00314419
Baseline_vs_Exposed:Tranmission	Apalm_v2_evm.model.Sc0a5M3_281_HRSCAF_464.509	Endothelin-converting enzyme 1	24.5593	1.04585	0.2935	3.56337	0.000366121	0.00242507
Baseline_vs_Exposed:No_Transmission	Apalm_v2_evm.model.Sc0a5M3_124_HRSCAF_222.73	Ephrin type-A receptor 3	16.1389	2.24595	0.42703	5.25947	1.44e-07	9.79e-06
Baseline_vs_Exposed:Tranmission	Apalm_v2_evm.model.Sc0a5M3_124_HRSCAF_222.73	Ephrin type-A receptor 3	16.1389	2.14783	0.335893	6.39439	1.61e-10	4.88e-09
Baseline_vs_Exposed:No_Transmission	Apalm_v2_evm.model.Sc0a5M3_4_HRSCAF_4.159	Ephrin-B1	204.32	2.55488	0.312461	8.17664	2.92e-16	4.6e-13
Baseline_vs_Exposed:Tranmission	Apalm_v2_evm.model.Sc0a5M3_4_HRSCAF_4.159	Ephrin-B1	204.32	1.9299	0.254089	7.59538	3.07e-14	1.67e-12
Baseline_vs_Exposed:No_Transmission	Apalm_v2_evm.model.Sc0a5M3_382_HRSCAF_692.697	ETS domain-containing protein Elk-1	900.476	2.12299	0.239726	8.8559	8.3e-19	3.14e-15
Baseline_vs_Exposed:Tranmission	Apalm_v2_evm.model.Sc0a5M3_382_HRSCAF_692.697	ETS domain-containing protein Elk-1	900.476	3.07541	0.19694	15.6159	5.67e-55	2.14e-51
Baseline_vs_Exposed:No_Transmission	Apalm_v2_evm.model.Sc0a5M3_382_HRSCAF_692.693	ETS-related transcription factor Elf-2	146.897	1.26642	0.36321	3.48674	0.000488944	0.00709908
Baseline_vs_Exposed:Tranmission	Apalm_v2_evm.model.Sc0a5M3_382_HRSCAF_692.693	ETS-related transcription factor Elf-2	146.897	1.16835	0.298221	3.91774	8.94e-05	0.000725492
Baseline_vs_Exposed:No_Transmission	Apalm_v2_evm.model.Sc0a5M3_424_HRSCAF_798.522	Exonuclease	619.853	1.93259	0.322098	6	1.97e-09	2.91e-07
Baseline_vs_Exposed:Tranmission	Apalm_v2_evm.model.Sc0a5M3_424_HRSCAF_798.522	Exonuclease	619.853	2.47559	0.26507	9.33935	9.69e-21	1.65e-18
Baseline_vs_Exposed:No_Transmission	Apalm_v2_evm.model.Sc0a5M3_337_HRSCAF_586.56	F-box/LRR-repeat protein 2	5.08931	-1.2081	0.313739	-3.85065	0.000117803	0.00237921
Baseline_vs_Exposed:Tranmission	Apalm_v2_evm.model.Sc0a5M3_337_HRSCAF_586.56	F-box/LRR-repeat protein 2	5.08931	-1.14259	0.225655	-5.06344	4.12e-07	6.13e-06
Baseline_vs_Exposed:No_Transmission	Apalm_v2_evm.model.Sc0a5M3_401_HRSCAF_746.426	F-box/LRR-repeat protein 20	72.9242	-1.2508	0.247536	-5.05299	4.35e-07	2.44e-05
Baseline_vs_Exposed:Tranmission	Apalm_v2_evm.model.Sc0a5M3_401_HRSCAF_746.426	F-box/LRR-repeat protein 20	72.9242	-1.48225	0.192984	-7.68066	1.58e-14	9.15e-13
Baseline_vs_Exposed:No_Transmission	Apalm_v2_evm.model.Sc0a5M3_401_HRSCAF_746.991	Fibrinogen-like protein A	53.0954	1.062	0.263465	4.03089	5.56e-05	0.00135626
Baseline_vs_Exposed:Tranmission	Apalm_v2_evm.model.Sc0a5M3_401_HRSCAF_746.991	Fibrinogen-like protein A	53.0954	1.31156	0.214865	6.10412	1.03e-09	2.65e-08
Baseline_vs_Exposed:No_Transmission	Apalm_v2_evm.model.Sc0a5M3_229_HRSCAF_384.4	Fibropellin-1	252.737	4.25987	0.790307	5.39014	7.04e-08	5.37e-06
Baseline_vs_Exposed:No_Transmission	Apalm_v2_evm.model.Sc0a5M3_314_HRSCAF_527.832	Fibropellin-1	10.8881	1.89539	0.46463	4.07934	4.52e-05	0.00114907
Baseline_vs_Exposed:Tranmission	Apalm_v2_evm.model.Sc0a5M3_229_HRSCAF_384.4	Fibropellin-1	252.737	5.76458	0.645536	8.92992	4.26e-19	5.37e-17
Baseline_vs_Exposed:Tranmission	Apalm_v2_evm.model.Sc0a5M3_314_HRSCAF_527.832	Fibropellin-1	10.8881	1.56999	0.37523	4.18406	2.86e-05	0.000267179
Baseline_vs_Exposed:No_Transmission	Apalm_v2_evm.model.Sc0a5M3_161_HRSCAF_285.199	Flotillin-2	635.455	1.67858	0.252747	6.64136	3.11e-11	9.63e-09
Baseline_vs_Exposed:Tranmission	Apalm_v2_evm.model.Sc0a5M3_161_HRSCAF_285.199	Flotillin-2	635.455	2.09128	0.208111	10.0489	9.29e-24	2.62e-21
Baseline_vs_Exposed:No_Transmission	Apalm_v2_evm.model.Sc0a5M3_79_HRSCAF_143.316	Four and a half LIM domains protein 2	351.459	1.10699	0.240224	4.60816	4.06e-06	0.000164097
Baseline_vs_Exposed:Tranmission	Apalm_v2_evm.model.Sc0a5M3_79_HRSCAF_143.316	Four and a half LIM domains protein 2	351.459	1.16963	0.197216	5.93069	3.02e-09	7.16e-08
Baseline_vs_Exposed:No_Transmission	Apalm_v2_evm.model.Sc0a5M3_44_HRSCAF_77.31	Fructose-1-phosphate phosphatase YqaB	30.5414	1.15432	0.307339	3.75585	0.000172757	0.00315231
Baseline_vs_Exposed:Tranmission	Apalm_v2_evm.model.Sc0a5M3_44_HRSCAF_77.31	Fructose-1-phosphate phosphatase YqaB	30.5414	1.43075	0.2491	5.74369	9.26e-09	1.97e-07
Baseline_vs_Exposed:No_Transmission	Apalm_v2_evm.model.Sc0a5M3_337_HRSCAF_586.443	galanin receptor type 2-like, partial	9.5135	1.25574	0.327826	3.83051	0.000127878	0.00250964
Baseline_vs_Exposed:Tranmission	Apalm_v2_evm.model.Sc0a5M3_337_HRSCAF_586.443	galanin receptor type 2-like, partial	9.5135	1.23434	0.279043	4.42348	9.71e-06	0.000103671
Baseline_vs_Exposed:No_Transmission	Apalm_v2_evm.model.Sc0a5M3_307_HRSCAF_512.216	Gastric triacylglycerol lipase	27.5586	-1.13649	0.325877	-3.48749	0.00048757	0.00708456
Baseline_vs_Exposed:Tranmission	Apalm_v2_evm.model.Sc0a5M3_307_HRSCAF_512.216	Gastric triacylglycerol lipase	27.5586	-2.15235	0.242197	-8.88675	6.29e-19	7.67e-17
Baseline_vs_Exposed:No_Transmission	Apalm_v2_evm.model.Sc0a5M3_191_HRSCAF_332.146	Glycine-rich domain-containing protein 2	128.781	1.23269	0.264901	4.6534	3.27e-06	0.000136856
Baseline_vs_Exposed:Tranmission	Apalm_v2_evm.model.Sc0a5M3_191_HRSCAF_332.146	Glycine-rich domain-containing protein 2	128.781	1.98216	0.21649	9.15591	5.39e-20	7.84e-18
Baseline_vs_Exposed:No_Transmission	Apalm_v2_evm.model.Sc0a5M3_390_HRSCAF_714.423	Glycogen-binding subunit 76A	191.63	1.65209	0.262259	6.29948	2.99e-10	6.2e-08
Baseline_vs_Exposed:No_Transmission	Apalm_v2_evm.model.Sc0a5M3_390_HRSCAF_714.424	Glycogen-binding subunit 76A	365.475	1.09712	0.184237	5.95492	2.6e-09	3.59e-07
Baseline_vs_Exposed:Tranmission	Apalm_v2_evm.model.Sc0a5M3_390_HRSCAF_714.423	Glycogen-binding subunit 76A	191.63	2.29318	0.216216	10.606	2.8e-26	1.04e-23
Baseline_vs_Exposed:Tranmission	Apalm_v2_evm.model.Sc0a5M3_390_HRSCAF_714.424	Glycogen-binding subunit 76A	365.475	1.34096	0.15104	8.87821	6.79e-19	8.18e-17
Baseline_vs_Exposed:No_Transmission	Apalm_v2_evm.model.Sc0a5M3_44_HRSCAF_77.301	Golgi-associated plant pathogenesis-related protein 1	158.293	1.68715	0.384321	4.38995	1.13e-05	0.000382052
Baseline_vs_Exposed:Tranmission	Apalm_v2_evm.model.Sc0a5M3_44_HRSCAF_77.301	Golgi-associated plant pathogenesis-related protein 1	158.293	3.46077	0.313574	11.0365	2.55e-28	1.19e-25
Baseline_vs_Exposed:No_Transmission	Apalm_v2_evm.model.Sc0a5M3_161_HRSCAF_285.588	Gonadotropin-releasing hormone II receptor	4.49963	-1.66131	0.47787	-3.47649	0.000508026	0.00730877
Baseline_vs_Exposed:Tranmission	Apalm_v2_evm.model.Sc0a5M3_161_HRSCAF_285.588	Gonadotropin-releasing hormone II receptor	4.49963	-2.05833	0.365917	-5.62514	1.85e-08	3.72e-07
Baseline_vs_Exposed:No_Transmission	Apalm_v2_evm.model.Sc0a5M3_1_HRSCAF_1.390	Gremlin-2	37.9071	-1.50975	0.285398	-5.28997	1.22e-07	8.44e-06
Baseline_vs_Exposed:Tranmission	Apalm_v2_evm.model.Sc0a5M3_1_HRSCAF_1.390	Gremlin-2	37.9071	-1.65404	0.22065	-7.49619	6.57e-14	3.32e-12
Baseline_vs_Exposed:No_Transmission	Apalm_v2_evm.model.Sc0a5M3_390_HRSCAF_714.236	GTP-binding protein drn-1 (Fragment)	1012.63	1.28817	0.238958	5.39078	7.02e-08	5.37e-06
Baseline_vs_Exposed:Tranmission	Apalm_v2_evm.model.Sc0a5M3_390_HRSCAF_714.236	GTP-binding protein drn-1 (Fragment)	1012.63	1.74349	0.196281	8.88265	6.53e-19	7.91e-17
Baseline_vs_Exposed:No_Transmission	Apalm_v2_evm.model.Sc0a5M3_430_HRSCAF_812.137	Heat shock factor protein 1	3746.12	2.71014	0.367132	7.38192	1.56e-13	9.83e-11
Baseline_vs_Exposed:Tranmission	Apalm_v2_evm.model.Sc0a5M3_430_HRSCAF_812.137	Heat shock factor protein 1	3746.12	2.69679	0.301822	8.93503	4.07e-19	5.16e-17
Baseline_vs_Exposed:No_Transmission	Apalm_v2_evm.model.Sc0a5M3_281_HRSCAF_464.370	Heat shock protein 68	4588.54	2.76029	0.474519	5.81703	5.99e-09	6.66e-07
Baseline_vs_Exposed:Tranmission	Apalm_v2_evm.model.Sc0a5M3_281_HRSCAF_464.370	Heat shock protein 68	4588.54	3.07154	0.390199	7.87173	3.5e-15	2.42e-13
Baseline_vs_Exposed:No_Transmission	Apalm_v2_evm.model.Sc0a5M3_337_HRSCAF_586.361	Heat shock protein HSP 90-alpha 1	14994.1	1.05729	0.20719	5.10299	3.34e-07	1.97e-05
Baseline_vs_Exposed:Tranmission	Apalm_v2_evm.model.Sc0a5M3_337_HRSCAF_586.361	Heat shock protein HSP 90-alpha 1	14994.1	1.13882	0.17035	6.6852	2.31e-11	8.1e-10
Baseline_vs_Exposed:No_Transmission	Apalm_v2_evm.model.Sc0a5M3_337_HRSCAF_586.517	Heat shock protein Hsp-16.2	1726.63	2.85445	0.469738	6.07669	1.23e-09	2e-07
Baseline_vs_Exposed:No_Transmission	Apalm_v2_evm.model.Sc0a5M3_337_HRSCAF_586.519	Heat shock protein Hsp-16.2	6648.98	2.99172	0.511148	5.85295	4.83e-09	5.59e-07
Baseline_vs_Exposed:Tranmission	Apalm_v2_evm.model.Sc0a5M3_337_HRSCAF_586.517	Heat shock protein Hsp-16.2	1726.63	3.13995	0.386184	8.13072	4.27e-16	3.4e-14
Baseline_vs_Exposed:Tranmission	Apalm_v2_evm.model.Sc0a5M3_337_HRSCAF_586.519	Heat shock protein Hsp-16.2	6648.98	2.97484	0.42028	7.07823	1.46e-12	6.03e-11
Baseline_vs_Exposed:No_Transmission	Apalm_v2_evm.model.Sc0a5M3_221_HRSCAF_370.236	Hemagglutinin/amebocyte aggregation factor	837.754	2.24072	0.342101	6.54987	5.76e-11	1.62e-08
Baseline_vs_Exposed:Tranmission	Apalm_v2_evm.model.Sc0a5M3_221_HRSCAF_370.236	Hemagglutinin/amebocyte aggregation factor	837.754	1.72955	0.281492	6.14421	8.04e-10	2.13e-08
Baseline_vs_Exposed:No_Transmission	Apalm_v2_evm.model.Sc0a5M3_14_HRSCAF_24.264	Hemicentin-1	138.949	3.04602	0.467814	6.51117	7.46e-11	1.99e-08
Baseline_vs_Exposed:No_Transmission	Apalm_v2_evm.model.Sc0a5M3_382_HRSCAF_692.163	Hemicentin-1	253.497	1.00505	0.263402	3.81563	0.000135836	0.00263099
Baseline_vs_Exposed:Tranmission	Apalm_v2_evm.model.Sc0a5M3_14_HRSCAF_24.264	Hemicentin-1	138.949	2.88285	0.400532	7.19755	6.13e-13	2.71e-11
Baseline_vs_Exposed:Tranmission	Apalm_v2_evm.model.Sc0a5M3_382_HRSCAF_692.163	Hemicentin-1	253.497	1.29161	0.217953	5.92608	3.1e-09	7.34e-08
Baseline_vs_Exposed:No_Transmission	Apalm_v2_evm.model.Sc0a5M3_44_HRSCAF_77.312	Hephaestin	83.9741	2.35985	0.287617	8.20483	2.31e-16	3.97e-13
Baseline_vs_Exposed:Tranmission	Apalm_v2_evm.model.Sc0a5M3_44_HRSCAF_77.312	Hephaestin	83.9741	3.56299	0.238104	14.964	1.26e-50	2.98e-47
Baseline_vs_Exposed:No_Transmission	Apalm_v2_evm.model.Sc0a5M3_252_HRSCAF_417.67	Hexosaminidase D	7.61952	-1.98364	0.53588	-3.70166	0.000214198	0.00374578
Baseline_vs_Exposed:Tranmission	Apalm_v2_evm.model.Sc0a5M3_252_HRSCAF_417.67	Hexosaminidase D	7.61952	-2.45705	0.407122	-6.03516	1.59e-09	3.99e-08
Baseline_vs_Exposed:No_Transmission	Apalm_v2_evm.model.Sc0a5M3_375_HRSCAF_671.435	HIG1 domain family member 1C	1545.13	1.75587	0.291559	6.02234	1.72e-09	2.66e-07
Baseline_vs_Exposed:Tranmission	Apalm_v2_evm.model.Sc0a5M3_375_HRSCAF_671.435	HIG1 domain family member 1C	1545.13	2.21158	0.239726	9.22544	2.82e-20	4.49e-18
Baseline_vs_Exposed:No_Transmission	Apalm_v2_evm.model.Sc0a5M3_314_HRSCAF_527.312	High-affinity choline transporter 1	26.4427	1.90719	0.336639	5.66539	1.47e-08	1.44e-06
Baseline_vs_Exposed:Tranmission	Apalm_v2_evm.model.Sc0a5M3_314_HRSCAF_527.312	High-affinity choline transporter 1	26.4427	2.79046	0.25193	11.0763	1.63e-28	7.92e-26
Baseline_vs_Exposed:No_Transmission	Apalm_v2_evm.model.Sc0a5M3_424_HRSCAF_798.537	Histone acetyltransferase HAC5	10.7545	2.03149	0.529255	3.8384	0.000123839	0.00246159
Baseline_vs_Exposed:Tranmission	Apalm_v2_evm.model.Sc0a5M3_424_HRSCAF_798.537	Histone acetyltransferase HAC5	10.7545	2.53819	0.415806	6.10428	1.03e-09	2.65e-08
Baseline_vs_Exposed:No_Transmission	Apalm_v2_evm.model.Sc0a5M3_401_HRSCAF_746.32	Histone H3, embryonic	132.923	2.82353	0.330725	8.53741	1.37e-17	3.71e-14
Baseline_vs_Exposed:Tranmission	Apalm_v2_evm.model.Sc0a5M3_401_HRSCAF_746.32	Histone H3, embryonic	132.923	3.14857	0.268856	11.711	1.12e-31	6.83e-29
Baseline_vs_Exposed:No_Transmission	Apalm_v2_evm.model.Sc0a5M3_331_HRSCAF_562.485	HSPB1-associated protein 1	76.4943	1.47583	0.237114	6.22414	4.84e-10	9.34e-08
Baseline_vs_Exposed:Tranmission	Apalm_v2_evm.model.Sc0a5M3_331_HRSCAF_562.485	HSPB1-associated protein 1	76.4943	1.32172	0.195388	6.76457	1.34e-11	4.86e-10
Baseline_vs_Exposed:No_Transmission	Apalm_v2_evm.model.Sc0a5M3_91_HRSCAF_167.68	hypothetical protein	197.441	3.49687	0.368281	9.4951	2.2e-21	2.08e-17
Baseline_vs_Exposed:No_Transmission	Apalm_v2_evm.model.Sc0a5M3_307_HRSCAF_512.716	hypothetical protein	197.536	3.5066	0.368163	9.52458	1.66e-21	2.08e-17
Baseline_vs_Exposed:No_Transmission	Apalm_v2_evm.model.Sc0a5M3_382_HRSCAF_692.166	hypothetical protein	11.3482	3.86291	0.575175	6.71606	1.87e-11	6.42e-09
Baseline_vs_Exposed:No_Transmission	Apalm_v2_evm.model.Sc0a5M3_124_HRSCAF_222.369	hypothetical protein	140.817	1.87244	0.29574	6.33139	2.43e-10	5.28e-08
Baseline_vs_Exposed:No_Transmission	Apalm_v2_evm.model.Sc0a5M3_330_HRSCAF_560.23	hypothetical protein	83.535	1.62716	0.272304	5.97552	2.29e-09	3.26e-07
Baseline_vs_Exposed:No_Transmission	Apalm_v2_evm.model.Sc0a5M3_307_HRSCAF_512.335	hypothetical protein	60.8169	3.31589	0.559408	5.9275	3.08e-09	4.04e-07
Baseline_vs_Exposed:No_Transmission	Apalm_v2_evm.model.Sc0a5M3_272_HRSCAF_451.593	hypothetical protein	4104.34	2.14559	0.372012	5.76754	8.04e-09	8.64e-07
Baseline_vs_Exposed:No_Transmission	Apalm_v2_evm.model.Sc0a5M3_14_HRSCAF_24.440	hypothetical protein	125.086	1.65375	0.295399	5.59834	2.16e-08	2.02e-06
Baseline_vs_Exposed:No_Transmission	Apalm_v2_evm.model.Sc0a5M3_1_HRSCAF_1.299	hypothetical protein	519.571	1.37508	0.248405	5.53563	3.1e-08	2.73e-06
Baseline_vs_Exposed:No_Transmission	Apalm_v2_evm.model.Sc0a5M3_124_HRSCAF_222.452	hypothetical protein	30.5255	1.48533	0.269273	5.51608	3.47e-08	3.02e-06
Baseline_vs_Exposed:No_Transmission	Apalm_v2_evm.model.Sc0a5M3_14_HRSCAF_24.261	hypothetical protein	412.919	2.86555	0.520802	5.5022	3.75e-08	3.22e-06
Baseline_vs_Exposed:No_Transmission	Apalm_v2_evm.model.Sc0a5M3_314_HRSCAF_527.105	hypothetical protein	51.5019	1.19916	0.24365	4.92164	8.58e-07	4.37e-05
Baseline_vs_Exposed:No_Transmission	Apalm_v2_evm.model.Sc0a5M3_430_HRSCAF_812.11	hypothetical protein	121.052	1.01667	0.216498	4.69596	2.65e-06	0.000115585
Baseline_vs_Exposed:No_Transmission	Apalm_v2_evm.model.Sc0a5M3_314_HRSCAF_527.674	hypothetical protein	16.1236	1.44425	0.342779	4.21336	2.52e-05	0.000721735
Baseline_vs_Exposed:No_Transmission	Apalm_v2_evm.model.Sc0a5M3_401_HRSCAF_746.473	hypothetical protein	6.39229	2.30616	0.55019	4.19157	2.77e-05	0.000772413
Baseline_vs_Exposed:No_Transmission	Apalm_v2_evm.model.Sc0a5M3_307_HRSCAF_512.53	hypothetical protein	5.48594	2.45411	0.591612	4.14818	3.35e-05	0.000907628
Baseline_vs_Exposed:No_Transmission	Apalm_v2_evm.model.Sc0a5M3_1_HRSCAF_1.374	hypothetical protein	11.5295	-1.68191	0.406059	-4.14202	3.44e-05	0.000925712
Baseline_vs_Exposed:No_Transmission	Apalm_v2_evm.model.Sc0a5M3_44_HRSCAF_77.310	hypothetical protein	4.57312	1.96949	0.481972	4.08632	4.38e-05	0.0011272
Baseline_vs_Exposed:No_Transmission	Apalm_v2_evm.model.Sc0a5M3_390_HRSCAF_714.64	hypothetical protein	104.122	1.00674	0.25001	4.0268	5.65e-05	0.00137485
Baseline_vs_Exposed:No_Transmission	Apalm_v2_evm.model.Sc0a5M3_20_HRSCAF_34.105	hypothetical protein	5.27419	2.58347	0.662754	3.89809	9.7e-05	0.00205243
Baseline_vs_Exposed:No_Transmission	Apalm_v2_evm.model.Sc0a5M3_221_HRSCAF_370.193	hypothetical protein	18.9826	1.38734	0.366973	3.78049	0.000156517	0.0029266
Baseline_vs_Exposed:No_Transmission	Apalm_v2_evm.model.Sc0a5M3_401_HRSCAF_746.1164	hypothetical protein	2.42225	-1.69479	0.474054	-3.5751	0.000350095	0.00552498
Baseline_vs_Exposed:No_Transmission	Apalm_v2_evm.model.Sc0a5M3_401_HRSCAF_746.1141	hypothetical protein	5315.12	1.77145	0.526608	3.36388	0.000768536	0.00996461
Baseline_vs_Exposed:Tranmission	Apalm_v2_evm.model.Sc0a5M3_91_HRSCAF_167.68	hypothetical protein	197.441	5.49577	0.309364	17.7647	1.33e-70	1.25e-66
Baseline_vs_Exposed:Tranmission	Apalm_v2_evm.model.Sc0a5M3_307_HRSCAF_512.716	hypothetical protein	197.536	5.50038	0.309263	17.7854	9.16e-71	1.25e-66
Baseline_vs_Exposed:Tranmission	Apalm_v2_evm.model.Sc0a5M3_1_HRSCAF_1.299	hypothetical protein	519.571	1.87176	0.204944	9.13302	6.66e-20	9.4e-18
Baseline_vs_Exposed:Tranmission	Apalm_v2_evm.model.Sc0a5M3_1_HRSCAF_1.374	hypothetical protein	11.5295	-2.79641	0.330739	-8.45501	2.79e-17	2.72e-15
Baseline_vs_Exposed:Tranmission	Apalm_v2_evm.model.Sc0a5M3_330_HRSCAF_560.23	hypothetical protein	83.535	1.88231	0.22346	8.42346	3.66e-17	3.49e-15
Baseline_vs_Exposed:Tranmission	Apalm_v2_evm.model.Sc0a5M3_307_HRSCAF_512.335	hypothetical protein	60.8169	3.5641	0.463279	7.69321	1.43e-14	8.4e-13
Baseline_vs_Exposed:Tranmission	Apalm_v2_evm.model.Sc0a5M3_430_HRSCAF_812.11	hypothetical protein	121.052	1.26954	0.179129	7.0873	1.37e-12	5.66e-11
Baseline_vs_Exposed:Tranmission	Apalm_v2_evm.model.Sc0a5M3_44_HRSCAF_77.310	hypothetical protein	4.57312	2.62858	0.383609	6.85224	7.27e-12	2.74e-10
Baseline_vs_Exposed:Tranmission	Apalm_v2_evm.model.Sc0a5M3_14_HRSCAF_24.440	hypothetical protein	125.086	1.64965	0.244092	6.75833	1.4e-11	5.05e-10
Baseline_vs_Exposed:Tranmission	Apalm_v2_evm.model.Sc0a5M3_124_HRSCAF_222.369	hypothetical protein	140.817	1.62262	0.241997	6.70514	2.01e-11	7.14e-10
Baseline_vs_Exposed:Tranmission	Apalm_v2_evm.model.Sc0a5M3_401_HRSCAF_746.1141	hypothetical protein	5315.12	2.85891	0.433026	6.60218	4.05e-11	1.37e-09
Baseline_vs_Exposed:Tranmission	Apalm_v2_evm.model.Sc0a5M3_314_HRSCAF_527.105	hypothetical protein	51.5019	1.22565	0.19928	6.15035	7.73e-10	2.06e-08
Baseline_vs_Exposed:Tranmission	Apalm_v2_evm.model.Sc0a5M3_221_HRSCAF_370.193	hypothetical protein	18.9826	1.72784	0.291772	5.92188	3.18e-09	7.5e-08
Baseline_vs_Exposed:Tranmission	Apalm_v2_evm.model.Sc0a5M3_20_HRSCAF_34.105	hypothetical protein	5.27419	3.00263	0.510392	5.88298	4.03e-09	9.26e-08
Baseline_vs_Exposed:Tranmission	Apalm_v2_evm.model.Sc0a5M3_390_HRSCAF_714.64	hypothetical protein	104.122	1.18949	0.208261	5.7115	1.12e-08	2.34e-07
Baseline_vs_Exposed:Tranmission	Apalm_v2_evm.model.Sc0a5M3_382_HRSCAF_692.166	hypothetical protein	11.3482	2.51464	0.45395	5.53946	3.03e-08	5.83e-07
Baseline_vs_Exposed:Tranmission	Apalm_v2_evm.model.Sc0a5M3_124_HRSCAF_222.452	hypothetical protein	30.5255	1.18466	0.223022	5.31184	1.09e-07	1.84e-06
Baseline_vs_Exposed:Tranmission	Apalm_v2_evm.model.Sc0a5M3_314_HRSCAF_527.674	hypothetical protein	16.1236	1.38024	0.266684	5.17556	2.27e-07	3.67e-06
Baseline_vs_Exposed:Tranmission	Apalm_v2_evm.model.Sc0a5M3_401_HRSCAF_746.1164	hypothetical protein	2.42225	-1.81392	0.356702	-5.08525	3.67e-07	5.55e-06
Baseline_vs_Exposed:Tranmission	Apalm_v2_evm.model.Sc0a5M3_307_HRSCAF_512.53	hypothetical protein	5.48594	2.42371	0.527074	4.59842	4.26e-06	5e-05
Baseline_vs_Exposed:Tranmission	Apalm_v2_evm.model.Sc0a5M3_272_HRSCAF_451.593	hypothetical protein	4104.34	1.35821	0.306057	4.43776	9.09e-06	9.81e-05
Baseline_vs_Exposed:Tranmission	Apalm_v2_evm.model.Sc0a5M3_401_HRSCAF_746.473	hypothetical protein	6.39229	1.63396	0.432245	3.78017	0.000156722	0.00117334
Baseline_vs_Exposed:Tranmission	Apalm_v2_evm.model.Sc0a5M3_14_HRSCAF_24.261	hypothetical protein	412.919	1.36818	0.429019	3.18908	0.00142724	0.00772639
Baseline_vs_Exposed:No_Transmission	Apalm_v2_evm.model.Sc0a5M3_361_HRSCAF_634.371	hypothetical protein AWC38_SpisGene16868	161.749	2.34227	0.396172	5.91226	3.37e-09	4.25e-07
Baseline_vs_Exposed:Tranmission	Apalm_v2_evm.model.Sc0a5M3_361_HRSCAF_634.371	hypothetical protein AWC38_SpisGene16868	161.749	1.86749	0.326224	5.72455	1.04e-08	2.19e-07
Baseline_vs_Exposed:No_Transmission	Apalm_v2_evm.model.Sc0a5M3_161_HRSCAF_285.90	hypothetical protein AWC38_SpisGene2608	11.0321	2.30919	0.57898	3.98838	6.65e-05	0.0015488
Baseline_vs_Exposed:Tranmission	Apalm_v2_evm.model.Sc0a5M3_161_HRSCAF_285.90	hypothetical protein AWC38_SpisGene2608	11.0321	1.91311	0.520811	3.67334	0.000239404	0.00167829
Baseline_vs_Exposed:No_Transmission	Apalm_v2_evm.model.Sc0a5M3_10_HRSCAF_15.95	Hypoxia-inducible factor 1-alpha	1952.26	1.1618	0.140065	8.29471	1.09e-16	2.06e-13
Baseline_vs_Exposed:Tranmission	Apalm_v2_evm.model.Sc0a5M3_10_HRSCAF_15.95	Hypoxia-inducible factor 1-alpha	1952.26	1.88083	0.1149	16.3692	3.18e-60	1.5e-56
Baseline_vs_Exposed:No_Transmission	Apalm_v2_evm.model.Sc0a5M3_272_HRSCAF_451.110	Inactive pancreatic lipase-related protein 1	232.396	1.08128	0.30184	3.58229	0.000340596	0.00541516
Baseline_vs_Exposed:Tranmission	Apalm_v2_evm.model.Sc0a5M3_272_HRSCAF_451.110	Inactive pancreatic lipase-related protein 1	232.396	2.45249	0.246048	9.96752	2.11e-23	5.63e-21
Baseline_vs_Exposed:No_Transmission	Apalm_v2_evm.model.Sc0a5M3_171_HRSCAF_300.49	Integrator complex subunit 7	475.775	1.4978	0.232216	6.45005	1.12e-10	2.86e-08
Baseline_vs_Exposed:Tranmission	Apalm_v2_evm.model.Sc0a5M3_171_HRSCAF_300.49	Integrator complex subunit 7	475.775	1.84492	0.190689	9.67502	3.85e-22	8.09e-20
Baseline_vs_Exposed:No_Transmission	Apalm_v2_evm.model.Sc0a5M3_79_HRSCAF_143.609	JmjC domain-containing protein 7	61.1737	1.77013	0.265796	6.65974	2.74e-11	8.79e-09
Baseline_vs_Exposed:Tranmission	Apalm_v2_evm.model.Sc0a5M3_79_HRSCAF_143.609	JmjC domain-containing protein 7	61.1737	1.92504	0.215777	8.92146	4.6e-19	5.72e-17
Baseline_vs_Exposed:No_Transmission	Apalm_v2_evm.model.Sc0a5M3_424_HRSCAF_798.594	Kelch-like protein 5	281.294	1.10632	0.186626	5.92802	3.07e-09	4.04e-07
Baseline_vs_Exposed:Tranmission	Apalm_v2_evm.model.Sc0a5M3_424_HRSCAF_798.594	Kelch-like protein 5	281.294	1.30722	0.151962	8.60227	7.82e-18	8.49e-16
Baseline_vs_Exposed:No_Transmission	Apalm_v2_evm.model.Sc0a5M3_401_HRSCAF_746.879	Krueppel-like factor 5	1289.08	1.28159	0.334066	3.83635	0.000124875	0.00246929
Baseline_vs_Exposed:Tranmission	Apalm_v2_evm.model.Sc0a5M3_401_HRSCAF_746.879	Krueppel-like factor 5	1289.08	1.55762	0.274542	5.67354	1.4e-08	2.87e-07
Baseline_vs_Exposed:No_Transmission	Apalm_v2_evm.model.Sc0a5M3_91_HRSCAF_167.354	Layilin	118.245	1.81607	0.309196	5.87351	4.27e-09	5.07e-07
Baseline_vs_Exposed:Tranmission	Apalm_v2_evm.model.Sc0a5M3_91_HRSCAF_167.354	Layilin	118.245	1.77641	0.255043	6.96516	3.28e-12	1.29e-10
Baseline_vs_Exposed:No_Transmission	Apalm_v2_evm.model.Sc0a5M3_79_HRSCAF_143.871	Lipoma-preferred partner homolog	635.003	1.04126	0.211847	4.91518	8.87e-07	4.48e-05
Baseline_vs_Exposed:Tranmission	Apalm_v2_evm.model.Sc0a5M3_79_HRSCAF_143.871	Lipoma-preferred partner homolog	635.003	1.48448	0.17414	8.52465	1.53e-17	1.55e-15
Baseline_vs_Exposed:No_Transmission	Apalm_v2_evm.model.Sc0a5M3_331_HRSCAF_562.706	Low affinity immunoglobulin epsilon Fc receptor	710.698	1.40071	0.199499	7.02114	2.2e-12	9.45e-10
Baseline_vs_Exposed:Tranmission	Apalm_v2_evm.model.Sc0a5M3_331_HRSCAF_562.706	Low affinity immunoglobulin epsilon Fc receptor	710.698	1.28607	0.164172	7.83367	4.74e-15	3.2e-13
Baseline_vs_Exposed:No_Transmission	Apalm_v2_evm.model.Sc0a5M3_271_HRSCAF_450.100	Low affinity immunoglobulin epsilon Fc receptor	91.488	-7.01062	1.1831	-5.92563	3.11e-09	4.06e-07
Baseline_vs_Exposed:Tranmission	Apalm_v2_evm.model.Sc0a5M3_271_HRSCAF_450.100	Low affinity immunoglobulin epsilon Fc receptor	91.488	-7.8214	1.00142	-7.81035	5.7e-15	3.74e-13
Baseline_vs_Exposed:No_Transmission	Apalm_v2_evm.model.Sc0a5M3_361_HRSCAF_634.473	Low density lipoprotein receptor adapter protein 1-A	156.626	1.00218	0.197624	5.07116	3.95e-07	2.26e-05
Baseline_vs_Exposed:Tranmission	Apalm_v2_evm.model.Sc0a5M3_361_HRSCAF_634.473	Low density lipoprotein receptor adapter protein 1-A	156.626	1.13675	0.162762	6.98412	2.87e-12	1.14e-10
Baseline_vs_Exposed:No_Transmission	Apalm_v2_evm.model.Sc0a5M3_161_HRSCAF_285.346	Low density lipoprotein receptor adapter protein 1-B	412.525	1.10967	0.208346	5.32607	1e-07	7.16e-06
Baseline_vs_Exposed:Tranmission	Apalm_v2_evm.model.Sc0a5M3_161_HRSCAF_285.346	Low density lipoprotein receptor adapter protein 1-B	412.525	1.34314	0.170851	7.86151	3.8e-15	2.61e-13
Baseline_vs_Exposed:No_Transmission	Apalm_v2_evm.model.Sc0a5M3_281_HRSCAF_464.680	Low-density lipoprotein receptor-related protein 2	51.1399	1.09293	0.301988	3.61911	0.000295621	0.00484685
Baseline_vs_Exposed:Tranmission	Apalm_v2_evm.model.Sc0a5M3_281_HRSCAF_464.680	Low-density lipoprotein receptor-related protein 2	51.1399	1.14614	0.224823	5.09795	3.43e-07	5.23e-06
Baseline_vs_Exposed:No_Transmission	Apalm_v2_evm.model.Sc0a5M3_281_HRSCAF_464.679	Low-density lipoprotein receptor-related protein 5	147.466	1.4632	0.264561	5.53067	3.19e-08	2.79e-06
Baseline_vs_Exposed:Tranmission	Apalm_v2_evm.model.Sc0a5M3_281_HRSCAF_464.679	Low-density lipoprotein receptor-related protein 5	147.466	1.17143	0.206223	5.68039	1.34e-08	2.77e-07
Baseline_vs_Exposed:No_Transmission	Apalm_v2_evm.model.Sc0a5M3_382_HRSCAF_692.340	Macrophage-expressed gene 1 protein	24.0291	-1.86555	0.487081	-3.83006	0.00012811	0.00250964
Baseline_vs_Exposed:Tranmission	Apalm_v2_evm.model.Sc0a5M3_382_HRSCAF_692.340	Macrophage-expressed gene 1 protein	24.0291	-1.37942	0.390526	-3.53221	0.000412105	0.00268358
Baseline_vs_Exposed:No_Transmission	Apalm_v2_evm.model.Sc0a5M3_44_HRSCAF_77.732	Major facilitator superfamily domain-containing protein 10	328.051	1.43111	0.234328	6.10728	1.01e-09	1.71e-07
Baseline_vs_Exposed:Tranmission	Apalm_v2_evm.model.Sc0a5M3_44_HRSCAF_77.732	Major facilitator superfamily domain-containing protein 10	328.051	1.47868	0.191947	7.70359	1.32e-14	7.79e-13
Baseline_vs_Exposed:No_Transmission	Apalm_v2_evm.model.Sc0a5M3_281_HRSCAF_464.226	Major facilitator superfamily domain-containing protein 12	31.1673	3.61727	0.481795	7.50792	6.01e-14	4.21e-11
Baseline_vs_Exposed:Tranmission	Apalm_v2_evm.model.Sc0a5M3_281_HRSCAF_464.226	Major facilitator superfamily domain-containing protein 12	31.1673	3.73241	0.34455	10.8327	2.41e-27	1.01e-24
Baseline_vs_Exposed:No_Transmission	Apalm_v2_evm.model.Sc0a5M3_382_HRSCAF_692.654	Major facilitator superfamily domain-containing protein 3	37.8563	1.75725	0.335892	5.23158	1.68e-07	1.12e-05
Baseline_vs_Exposed:Tranmission	Apalm_v2_evm.model.Sc0a5M3_382_HRSCAF_692.654	Major facilitator superfamily domain-containing protein 3	37.8563	2.7135	0.274191	9.8964	4.32e-23	1.09e-20
Baseline_vs_Exposed:No_Transmission	Apalm_v2_evm.model.Sc0a5M3_330_HRSCAF_560.253	Major facilitator superfamily domain-containing protein 8	157.927	1.77305	0.317473	5.58488	2.34e-08	2.17e-06
Baseline_vs_Exposed:Tranmission	Apalm_v2_evm.model.Sc0a5M3_330_HRSCAF_560.253	Major facilitator superfamily domain-containing protein 8	157.927	2.55428	0.260791	9.79437	1.19e-22	2.78e-20
Baseline_vs_Exposed:No_Transmission	Apalm_v2_evm.model.Sc0a5M3_307_HRSCAF_512.739	MAM and LDL-receptor class A domain-containing protein 1 (Fragment)	6.81455	2.98441	0.599094	4.98154	6.31e-07	3.38e-05
Baseline_vs_Exposed:Tranmission	Apalm_v2_evm.model.Sc0a5M3_307_HRSCAF_512.739	MAM and LDL-receptor class A domain-containing protein 1 (Fragment)	6.81455	3.63664	0.51304	7.08841	1.36e-12	5.62e-11
Baseline_vs_Exposed:No_Transmission	Apalm_v2_evm.model.Sc0a5M3_171_HRSCAF_300.17	Matrix metalloproteinase-16	1632.13	1.28618	0.226451	5.67974	1.35e-08	1.34e-06
Baseline_vs_Exposed:Tranmission	Apalm_v2_evm.model.Sc0a5M3_171_HRSCAF_300.17	Matrix metalloproteinase-16	1632.13	1.96968	0.186463	10.5633	4.41e-26	1.54e-23
Baseline_vs_Exposed:No_Transmission	Apalm_v2_evm.model.Sc0a5M3_272_HRSCAF_451.258	Matrix metalloproteinase-9	2.64209	-2.02265	0.529891	-3.8171	0.000135027	0.002618
Baseline_vs_Exposed:Tranmission	Apalm_v2_evm.model.Sc0a5M3_272_HRSCAF_451.258	Matrix metalloproteinase-9	2.64209	-2.235	0.343256	-6.51118	7.46e-11	2.43e-09
Baseline_vs_Exposed:No_Transmission	Apalm_v2_evm.model.Sc0a5M3_124_HRSCAF_222.453	Membrane progestin receptor gamma-A	17.1657	1.43462	0.338938	4.23268	2.31e-05	0.000679975
Baseline_vs_Exposed:Tranmission	Apalm_v2_evm.model.Sc0a5M3_124_HRSCAF_222.453	Membrane progestin receptor gamma-A	17.1657	1.02156	0.273912	3.72952	0.000191849	0.00140407
Baseline_vs_Exposed:No_Transmission	Apalm_v2_evm.model.Sc0a5M3_331_HRSCAF_562.702	Mesoderm posterior protein 2	11.1371	-1.0317	0.295708	-3.48891	0.000485003	0.00705811
Baseline_vs_Exposed:Tranmission	Apalm_v2_evm.model.Sc0a5M3_331_HRSCAF_562.702	Mesoderm posterior protein 2	11.1371	-1.71595	0.237946	-7.21149	5.53e-13	2.46e-11
Baseline_vs_Exposed:No_Transmission	Apalm_v2_evm.model.Sc0a5M3_412_HRSCAF_775.15	Metalloproteinase inhibitor 3	338.121	1.04533	0.224558	4.65505	3.24e-06	0.000136674
Baseline_vs_Exposed:Tranmission	Apalm_v2_evm.model.Sc0a5M3_412_HRSCAF_775.15	Metalloproteinase inhibitor 3	338.121	1.53254	0.184714	8.29683	1.07e-16	9.4e-15
Baseline_vs_Exposed:No_Transmission	Apalm_v2_evm.model.Sc0a5M3_4_HRSCAF_4.317	Metalloproteinase inhibitor 4	2936.07	2.09939	0.321401	6.53198	6.49e-11	1.79e-08
Baseline_vs_Exposed:No_Transmission	Apalm_v2_evm.model.Sc0a5M3_44_HRSCAF_77.792	Metalloproteinase inhibitor 4	419.414	1.18228	0.296905	3.98202	6.83e-05	0.0015772
Baseline_vs_Exposed:Tranmission	Apalm_v2_evm.model.Sc0a5M3_4_HRSCAF_4.317	Metalloproteinase inhibitor 4	2936.07	2.86214	0.264247	10.8313	2.45e-27	1.01e-24
Baseline_vs_Exposed:Tranmission	Apalm_v2_evm.model.Sc0a5M3_44_HRSCAF_77.792	Metalloproteinase inhibitor 4	419.414	1.797	0.243276	7.38666	1.51e-13	7.24e-12
Baseline_vs_Exposed:No_Transmission	Apalm_v2_evm.model.Sc0a5M3_424_HRSCAF_798.399	Mite group 2 allergen Gly d 2.02	6.39967	3.04887	0.905769	3.36606	0.000762513	0.0099001
Baseline_vs_Exposed:Tranmission	Apalm_v2_evm.model.Sc0a5M3_424_HRSCAF_798.399	Mite group 2 allergen Gly d 2.02	6.39967	6.53646	0.732942	8.91811	4.74e-19	5.86e-17
Baseline_vs_Exposed:No_Transmission	Apalm_v2_evm.model.Sc0a5M3_4_HRSCAF_4.295	Monocarboxylate transporter 10	227.989	1.14198	0.191876	5.95166	2.65e-09	3.64e-07
Baseline_vs_Exposed:Tranmission	Apalm_v2_evm.model.Sc0a5M3_4_HRSCAF_4.295	Monocarboxylate transporter 10	227.989	1.63502	0.156425	10.4525	1.43e-25	4.73e-23
Baseline_vs_Exposed:No_Transmission	Apalm_v2_evm.model.Sc0a5M3_389_HRSCAF_706.131	mucin-19-like	24.543	1.60543	0.24581	6.5312	6.52e-11	1.79e-08
Baseline_vs_Exposed:Tranmission	Apalm_v2_evm.model.Sc0a5M3_389_HRSCAF_706.131	mucin-19-like	24.543	1.23583	0.200669	6.15855	7.34e-10	1.97e-08
Baseline_vs_Exposed:No_Transmission	Apalm_v2_evm.model.Sc0a5M3_13_HRSCAF_21.149	Muscleblind-like protein 2a	305.343	1.84782	0.305093	6.05657	1.39e-09	2.21e-07
Baseline_vs_Exposed:Tranmission	Apalm_v2_evm.model.Sc0a5M3_13_HRSCAF_21.149	Muscleblind-like protein 2a	305.343	1.81916	0.249647	7.28694	3.17e-13	1.45e-11
Baseline_vs_Exposed:No_Transmission	Apalm_v2_evm.model.Sc0a5M3_271_HRSCAF_450.149	N-acetyl-beta-glucosaminyl-glycoprotein 4-beta-N-acetylgalactosaminyltransferase 1	303.49	1.46999	0.225631	6.515	7.27e-11	1.96e-08
Baseline_vs_Exposed:Tranmission	Apalm_v2_evm.model.Sc0a5M3_271_HRSCAF_450.149	N-acetyl-beta-glucosaminyl-glycoprotein 4-beta-N-acetylgalactosaminyltransferase 1	303.49	1.29745	0.183623	7.06582	1.6e-12	6.55e-11
Baseline_vs_Exposed:No_Transmission	Apalm_v2_evm.model.Sc0a5M3_4_HRSCAF_4.365	Netrin receptor UNC5C	248.166	1.07108	0.215266	4.97559	6.5e-07	3.47e-05
Baseline_vs_Exposed:Tranmission	Apalm_v2_evm.model.Sc0a5M3_4_HRSCAF_4.365	Netrin receptor UNC5C	248.166	1.19826	0.172184	6.95916	3.42e-12	1.33e-10
Baseline_vs_Exposed:No_Transmission	Apalm_v2_evm.model.Sc0a5M3_221_HRSCAF_370.59	Netrin-1	20.9531	-1.52369	0.241272	-6.31524	2.7e-10	5.73e-08
Baseline_vs_Exposed:Tranmission	Apalm_v2_evm.model.Sc0a5M3_221_HRSCAF_370.59	Netrin-1	20.9531	-1.72954	0.178164	-9.70759	2.8e-22	6.01e-20
Baseline_vs_Exposed:No_Transmission	Apalm_v2_evm.model.Sc0a5M3_10_HRSCAF_15.185	Neuroglobin	11.5066	1.12882	0.327873	3.44285	0.000575624	0.0079929
Baseline_vs_Exposed:Tranmission	Apalm_v2_evm.model.Sc0a5M3_10_HRSCAF_15.185	Neuroglobin	11.5066	1.19911	0.25332	4.73356	2.21e-06	2.82e-05
Baseline_vs_Exposed:No_Transmission	Apalm_v2_evm.model.Sc0a5M3_424_HRSCAF_798.878	Neuronal acetylcholine receptor subunit beta-3	327.15	1.31597	0.3161	4.16314	3.14e-05	0.000858231
Baseline_vs_Exposed:Tranmission	Apalm_v2_evm.model.Sc0a5M3_424_HRSCAF_798.878	Neuronal acetylcholine receptor subunit beta-3	327.15	1.61639	0.25839	6.25562	3.96e-10	1.12e-08
Baseline_vs_Exposed:No_Transmission	Apalm_v2_evm.model.Sc0a5M3_13_HRSCAF_21.41	Neuropeptide FF receptor 2	2.12654	-2.50454	0.605537	-4.13606	3.53e-05	0.000945428
Baseline_vs_Exposed:Tranmission	Apalm_v2_evm.model.Sc0a5M3_13_HRSCAF_21.41	Neuropeptide FF receptor 2	2.12654	-1.24039	0.370076	-3.35172	0.000803122	0.00471524
Baseline_vs_Exposed:No_Transmission	Apalm_v2_evm.model.Sc0a5M3_10_HRSCAF_15.237	Neuropeptide FF receptor 2	3.83811	1.68258	0.393955	4.27101	1.95e-05	0.000593242
Baseline_vs_Exposed:Tranmission	Apalm_v2_evm.model.Sc0a5M3_10_HRSCAF_15.237	Neuropeptide FF receptor 2	3.83811	1.39766	0.257451	5.42881	5.67e-08	1.03e-06
Baseline_vs_Exposed:No_Transmission	Apalm_v2_evm.model.Sc0a5M3_314_HRSCAF_527.472	NK1 transcription factor-related protein 1	10.5064	-1.23873	0.355519	-3.4843	0.000493429	0.00714772
Baseline_vs_Exposed:Tranmission	Apalm_v2_evm.model.Sc0a5M3_314_HRSCAF_527.472	NK1 transcription factor-related protein 1	10.5064	-1.20259	0.26371	-4.56028	5.11e-06	5.86e-05
Baseline_vs_Exposed:No_Transmission	Apalm_v2_evm.model.Sc0a5M3_281_HRSCAF_464.686	Octopamine receptor beta-2R	56.9493	1.65585	0.257886	6.42086	1.36e-10	3.16e-08
Baseline_vs_Exposed:Tranmission	Apalm_v2_evm.model.Sc0a5M3_281_HRSCAF_464.686	Octopamine receptor beta-2R	56.9493	2.4443	0.207727	11.7669	5.78e-32	3.77e-29
Baseline_vs_Exposed:No_Transmission	Apalm_v2_evm.model.Sc0a5M3_330_HRSCAF_560.457	Omega-6 fatty acid desaturase, endoplasmic reticulum isozyme 1	35.6395	-1.11683	0.242187	-4.61143	4e-06	0.000162227
Baseline_vs_Exposed:Tranmission	Apalm_v2_evm.model.Sc0a5M3_330_HRSCAF_560.457	Omega-6 fatty acid desaturase, endoplasmic reticulum isozyme 1	35.6395	-1.43313	0.179525	-7.98291	1.43e-15	1.06e-13
Baseline_vs_Exposed:No_Transmission	Apalm_v2_evm.model.Sc0a5M3_91_HRSCAF_167.332	Opsin Rh4	89.7656	2.39837	0.386195	6.21026	5.29e-10	9.8e-08
Baseline_vs_Exposed:Tranmission	Apalm_v2_evm.model.Sc0a5M3_91_HRSCAF_167.332	Opsin Rh4	89.7656	2.14708	0.315567	6.80387	1.02e-11	3.76e-10
Baseline_vs_Exposed:No_Transmission	Apalm_v2_evm.model.Sc0a5M3_281_HRSCAF_464.962	Orexin receptor type 1	16.0448	1.56771	0.34767	4.50918	6.51e-06	0.00024313
Baseline_vs_Exposed:Tranmission	Apalm_v2_evm.model.Sc0a5M3_281_HRSCAF_464.962	Orexin receptor type 1	16.0448	2.23591	0.278405	8.03117	9.66e-16	7.39e-14
Baseline_vs_Exposed:No_Transmission	Apalm_v2_evm.model.Sc0a5M3_430_HRSCAF_812.136	Origin recognition complex subunit 6	40.1173	1.63793	0.308853	5.30327	1.14e-07	7.91e-06
Baseline_vs_Exposed:Tranmission	Apalm_v2_evm.model.Sc0a5M3_430_HRSCAF_812.136	Origin recognition complex subunit 6	40.1173	1.48519	0.253021	5.86984	4.36e-09	9.91e-08
Baseline_vs_Exposed:No_Transmission	Apalm_v2_evm.model.Sc0a5M3_427_HRSCAF_802.226	Paired box protein Pax-3-B	207.147	3.7013	0.484914	7.6329	2.3e-14	1.89e-11
Baseline_vs_Exposed:No_Transmission	Apalm_v2_evm.model.Sc0a5M3_427_HRSCAF_802.228	Paired box protein Pax-3-B	707.337	1.43974	0.223494	6.44197	1.18e-10	2.9e-08
Baseline_vs_Exposed:No_Transmission	Apalm_v2_evm.model.Sc0a5M3_427_HRSCAF_802.225	Paired box protein Pax-3-B	7.28962	3.3048	0.694042	4.76167	1.92e-06	8.79e-05
Baseline_vs_Exposed:Tranmission	Apalm_v2_evm.model.Sc0a5M3_427_HRSCAF_802.228	Paired box protein Pax-3-B	707.337	1.65211	0.183531	9.00182	2.22e-19	2.91e-17
Baseline_vs_Exposed:Tranmission	Apalm_v2_evm.model.Sc0a5M3_427_HRSCAF_802.226	Paired box protein Pax-3-B	207.147	3.43605	0.397863	8.63625	5.81e-18	6.38e-16
Baseline_vs_Exposed:Tranmission	Apalm_v2_evm.model.Sc0a5M3_427_HRSCAF_802.225	Paired box protein Pax-3-B	7.28962	2.35084	0.583041	4.03203	5.53e-05	0.000475364
Baseline_vs_Exposed:No_Transmission	Apalm_v2_evm.model.Sc0a5M3_424_HRSCAF_798.984	Pancreatic lipase-related protein 2	87.1538	2.41868	0.515899	4.68829	2.75e-06	0.000119176
Baseline_vs_Exposed:No_Transmission	Apalm_v2_evm.model.Sc0a5M3_424_HRSCAF_798.981	Pancreatic lipase-related protein 2	230.91	1.94513	0.548211	3.54813	0.000387973	0.00600112
Baseline_vs_Exposed:Tranmission	Apalm_v2_evm.model.Sc0a5M3_424_HRSCAF_798.981	Pancreatic lipase-related protein 2	230.91	2.1629	0.449326	4.81366	1.48e-06	1.97e-05
Baseline_vs_Exposed:Tranmission	Apalm_v2_evm.model.Sc0a5M3_424_HRSCAF_798.984	Pancreatic lipase-related protein 2	87.1538	1.55942	0.424487	3.67366	0.000239103	0.0016778
Baseline_vs_Exposed:No_Transmission	Apalm_v2_evm.model.Sc0a5M3_314_HRSCAF_527.900	Pancreatic secretory granule membrane major glycoprotein GP2	21.3904	2.4733	0.474962	5.20737	1.92e-07	1.25e-05
Baseline_vs_Exposed:No_Transmission	Apalm_v2_evm.model.Sc0a5M3_314_HRSCAF_527.901	Pancreatic secretory granule membrane major glycoprotein GP2	21.6864	2.15026	0.505198	4.25628	2.08e-05	0.000624693
Baseline_vs_Exposed:No_Transmission	Apalm_v2_evm.model.Sc0a5M3_314_HRSCAF_527.903	Pancreatic secretory granule membrane major glycoprotein GP2	13.9857	1.88754	0.5345	3.53141	0.000413358	0.00626633
Baseline_vs_Exposed:Tranmission	Apalm_v2_evm.model.Sc0a5M3_314_HRSCAF_527.900	Pancreatic secretory granule membrane major glycoprotein GP2	21.3904	4.07941	0.35896	11.3645	6.28e-30	3.21e-27
Baseline_vs_Exposed:Tranmission	Apalm_v2_evm.model.Sc0a5M3_314_HRSCAF_527.903	Pancreatic secretory granule membrane major glycoprotein GP2	13.9857	4.00137	0.392933	10.1833	2.35e-24	6.95e-22
Baseline_vs_Exposed:Tranmission	Apalm_v2_evm.model.Sc0a5M3_314_HRSCAF_527.901	Pancreatic secretory granule membrane major glycoprotein GP2	21.6864	3.89395	0.397413	9.79826	1.15e-22	2.71e-20
Baseline_vs_Exposed:No_Transmission	Apalm_v2_evm.model.Sc0a5M3_161_HRSCAF_285.651	Paxillin	438.822	1.05739	0.203762	5.18934	2.11e-07	1.35e-05
Baseline_vs_Exposed:Tranmission	Apalm_v2_evm.model.Sc0a5M3_161_HRSCAF_285.651	Paxillin	438.822	1.23006	0.166899	7.37011	1.7e-13	8.14e-12
Baseline_vs_Exposed:No_Transmission	Apalm_v2_evm.model.Sc0a5M3_401_HRSCAF_746.1420	Perlucin-like protein	38.9866	1.85795	0.372438	4.98862	6.08e-07	3.28e-05
Baseline_vs_Exposed:Tranmission	Apalm_v2_evm.model.Sc0a5M3_401_HRSCAF_746.1420	Perlucin-like protein	38.9866	1.20163	0.302557	3.97156	7.14e-05	0.000595149
Baseline_vs_Exposed:No_Transmission	Apalm_v2_evm.model.Sc0a5M3_161_HRSCAF_285.344	Peroxidasin	3470.89	1.19099	0.349314	3.4095	0.00065082	0.00871161
Baseline_vs_Exposed:Tranmission	Apalm_v2_evm.model.Sc0a5M3_161_HRSCAF_285.344	Peroxidasin	3470.89	1.55383	0.287133	5.41153	6.25e-08	1.12e-06
Baseline_vs_Exposed:No_Transmission	Apalm_v2_evm.model.Sc0a5M3_116_HRSCAF_212.3	Peroxidasin homolog	119.373	1.61358	0.319928	5.04356	4.57e-07	2.56e-05
Baseline_vs_Exposed:Tranmission	Apalm_v2_evm.model.Sc0a5M3_116_HRSCAF_212.3	Peroxidasin homolog	119.373	2.3171	0.252123	9.19032	3.92e-20	5.92e-18
Baseline_vs_Exposed:No_Transmission	Apalm_v2_evm.model.Sc0a5M3_14_HRSCAF_24.655	Peroxisomal membrane protein 11A	129.13	1.15382	0.211303	5.46049	4.75e-08	3.95e-06
Baseline_vs_Exposed:Tranmission	Apalm_v2_evm.model.Sc0a5M3_14_HRSCAF_24.655	Peroxisomal membrane protein 11A	129.13	1.49765	0.171279	8.74393	2.25e-18	2.55e-16
Baseline_vs_Exposed:No_Transmission	Apalm_v2_evm.model.Sc0a5M3_191_HRSCAF_332.30	Phosphatidylinositol 3,4,5-trisphosphate 3-phosphatase and dual-specificity protein phosphatase PTEN	494.961	1.98779	0.308392	6.44566	1.15e-10	2.89e-08
Baseline_vs_Exposed:Tranmission	Apalm_v2_evm.model.Sc0a5M3_191_HRSCAF_332.30	Phosphatidylinositol 3,4,5-trisphosphate 3-phosphatase and dual-specificity protein phosphatase PTEN	494.961	1.55311	0.253122	6.13583	8.47e-10	2.23e-08
Baseline_vs_Exposed:No_Transmission	Apalm_v2_evm.model.Sc0a5M3_390_HRSCAF_714.509	Phosphoenolpyruvate carboxykinase [GTP], mitochondrial	563.977	1.62038	0.23115	7.0101	2.38e-12	1e-09
Baseline_vs_Exposed:Tranmission	Apalm_v2_evm.model.Sc0a5M3_390_HRSCAF_714.509	Phosphoenolpyruvate carboxykinase [GTP], mitochondrial	563.977	1.45566	0.189504	7.68145	1.57e-14	9.12e-13
Baseline_vs_Exposed:No_Transmission	Apalm_v2_evm.model.Sc0a5M3_91_HRSCAF_167.10	Pleckstrin homology domain-containing family G member 7	212.939	1.41504	0.188719	7.49812	6.47e-14	4.37e-11
Baseline_vs_Exposed:Tranmission	Apalm_v2_evm.model.Sc0a5M3_91_HRSCAF_167.10	Pleckstrin homology domain-containing family G member 7	212.939	1.86775	0.152277	12.2655	1.39e-34	1.14e-31
Baseline_vs_Exposed:No_Transmission	Apalm_v2_evm.model.Sc0a5M3_331_HRSCAF_562.1116	Polycystic kidney disease 2-like 1 protein	5.22438	3.0485	0.567405	5.37271	7.76e-08	5.84e-06
Baseline_vs_Exposed:Tranmission	Apalm_v2_evm.model.Sc0a5M3_331_HRSCAF_562.1116	Polycystic kidney disease 2-like 1 protein	5.22438	2.10553	0.461176	4.56558	4.98e-06	5.73e-05
Baseline_vs_Exposed:No_Transmission	Apalm_v2_evm.model.Sc0a5M3_331_HRSCAF_562.1117	Polycystic kidney disease protein 1-like 2	4.05256	1.84077	0.527418	3.49015	0.000482751	0.00703116
Baseline_vs_Exposed:Tranmission	Apalm_v2_evm.model.Sc0a5M3_331_HRSCAF_562.1117	Polycystic kidney disease protein 1-like 2	4.05256	2.47637	0.389044	6.36527	1.95e-10	5.8e-09
Baseline_vs_Exposed:No_Transmission	Apalm_v2_evm.model.Sc0a5M3_272_HRSCAF_451.128	Potassium channel subfamily K member 9	15.9334	-1.77869	0.521349	-3.41171	0.00064556	0.00866738
Baseline_vs_Exposed:Tranmission	Apalm_v2_evm.model.Sc0a5M3_272_HRSCAF_451.128	Potassium channel subfamily K member 9	15.9334	-2.2018	0.42661	-5.16116	2.45e-07	3.92e-06
Baseline_vs_Exposed:No_Transmission	Apalm_v2_evm.model.Sc0a5M3_161_HRSCAF_285.289	PREDICTED: ALK tyrosine kinase receptor-like isoform X3	12.9311	1.98784	0.388588	5.11554	3.13e-07	1.87e-05
Baseline_vs_Exposed:Tranmission	Apalm_v2_evm.model.Sc0a5M3_161_HRSCAF_285.289	PREDICTED: ALK tyrosine kinase receptor-like isoform X3	12.9311	1.73684	0.293403	5.91964	3.23e-09	7.6e-08
Baseline_vs_Exposed:No_Transmission	Apalm_v2_evm.model.Sc0a5M3_401_HRSCAF_746.1001	PREDICTED: cell wall integrity and stress response component 3-like	22.5448	1.34836	0.381501	3.53435	0.000408775	0.00622181
Baseline_vs_Exposed:Tranmission	Apalm_v2_evm.model.Sc0a5M3_401_HRSCAF_746.1001	PREDICTED: cell wall integrity and stress response component 3-like	22.5448	1.27344	0.295553	4.30867	1.64e-05	0.000164277
Baseline_vs_Exposed:No_Transmission	Apalm_v2_evm.model.Sc0a5M3_281_HRSCAF_464.1081	PREDICTED: cyclin-dependent kinase 11B-like, partial	11.4617	2.57105	0.669651	3.83939	0.00012334	0.00245434
Baseline_vs_Exposed:Tranmission	Apalm_v2_evm.model.Sc0a5M3_281_HRSCAF_464.1081	PREDICTED: cyclin-dependent kinase 11B-like, partial	11.4617	-1.98225	0.582555	-3.40269	0.000667262	0.00404422
Baseline_vs_Exposed:No_Transmission	Apalm_v2_evm.model.Sc0a5M3_151_HRSCAF_267.282	PREDICTED: golgin subfamily A member 4-like	2290.9	1.58341	0.258818	6.11785	9.48e-10	1.62e-07
Baseline_vs_Exposed:Tranmission	Apalm_v2_evm.model.Sc0a5M3_151_HRSCAF_267.282	PREDICTED: golgin subfamily A member 4-like	2290.9	1.02761	0.212736	4.83042	1.36e-06	1.83e-05
Baseline_vs_Exposed:No_Transmission	Apalm_v2_evm.model.Sc0a5M3_369_HRSCAF_655.281	PREDICTED: interferon regulatory factor 2-like isoform X2	210.967	-1.02405	0.183415	-5.58327	2.36e-08	2.18e-06
Baseline_vs_Exposed:Tranmission	Apalm_v2_evm.model.Sc0a5M3_369_HRSCAF_655.281	PREDICTED: interferon regulatory factor 2-like isoform X2	210.967	-1.18814	0.149207	-7.96303	1.68e-15	1.23e-13
Baseline_vs_Exposed:No_Transmission	Apalm_v2_evm.model.Sc0a5M3_389_HRSCAF_706.6	PREDICTED: loricrin-like	25.1821	2.12535	0.47893	4.4377	9.09e-06	0.000323702
Baseline_vs_Exposed:Tranmission	Apalm_v2_evm.model.Sc0a5M3_389_HRSCAF_706.6	PREDICTED: loricrin-like	25.1821	4.06567	0.371524	10.9432	7.16e-28	3.15e-25
Baseline_vs_Exposed:No_Transmission	Apalm_v2_evm.model.Sc0a5M3_151_HRSCAF_267.346	PREDICTED: NADPH-dependent aldehyde reductase ARI1-like isoform X1	2247.77	2.15647	0.311952	6.91283	4.75e-12	1.91e-09
Baseline_vs_Exposed:Tranmission	Apalm_v2_evm.model.Sc0a5M3_151_HRSCAF_267.346	PREDICTED: NADPH-dependent aldehyde reductase ARI1-like isoform X1	2247.77	2.49411	0.256445	9.72572	2.34e-22	5.09e-20
Baseline_vs_Exposed:No_Transmission	Apalm_v2_evm.model.Sc0a5M3_281_HRSCAF_464.410	PREDICTED: nascent polypeptide-associated complex subunit alpha, muscle-specific form-like, partial	19.4902	-1.71278	0.40683	-4.21007	2.55e-05	0.0007301
Baseline_vs_Exposed:Tranmission	Apalm_v2_evm.model.Sc0a5M3_281_HRSCAF_464.410	PREDICTED: nascent polypeptide-associated complex subunit alpha, muscle-specific form-like, partial	19.4902	-2.04177	0.314179	-6.49875	8.1e-11	2.62e-09
Baseline_vs_Exposed:No_Transmission	Apalm_v2_evm.model.Sc0a5M3_191_HRSCAF_332.42	PREDICTED: neuronal pentraxin-1-like isoform X1	3.77429	1.30727	0.350175	3.7332	0.000189059	0.00339086
Baseline_vs_Exposed:Tranmission	Apalm_v2_evm.model.Sc0a5M3_191_HRSCAF_332.42	PREDICTED: neuronal pentraxin-1-like isoform X1	3.77429	1.00045	0.234435	4.26752	1.98e-05	0.000194914
Baseline_vs_Exposed:No_Transmission	Apalm_v2_evm.model.Sc0a5M3_230_HRSCAF_385.18	PREDICTED: P2X purinoceptor 7-like	48.4182	1.79527	0.359038	5.00022	5.73e-07	3.13e-05
Baseline_vs_Exposed:Tranmission	Apalm_v2_evm.model.Sc0a5M3_230_HRSCAF_385.18	PREDICTED: P2X purinoceptor 7-like	48.4182	1.5843	0.298447	5.30848	1.11e-07	1.87e-06
Baseline_vs_Exposed:No_Transmission	Apalm_v2_evm.model.Sc0a5M3_424_HRSCAF_798.730	PREDICTED: rho-associated protein kinase let-502-like	169.428	1.33524	0.311168	4.29105	1.78e-05	0.000553537
Baseline_vs_Exposed:Tranmission	Apalm_v2_evm.model.Sc0a5M3_424_HRSCAF_798.730	PREDICTED: rho-associated protein kinase let-502-like	169.428	1.54044	0.255146	6.03749	1.57e-09	3.94e-08
Baseline_vs_Exposed:No_Transmission	Apalm_v2_evm.model.Sc0a5M3_389_HRSCAF_706.150	PREDICTED: RNA-directed DNA polymerase from mobile element jockey-like	15.7496	2.63491	0.58798	4.48129	7.42e-06	0.000273406
Baseline_vs_Exposed:Tranmission	Apalm_v2_evm.model.Sc0a5M3_389_HRSCAF_706.150	PREDICTED: RNA-directed DNA polymerase from mobile element jockey-like	15.7496	4.05302	0.48136	8.41994	3.77e-17	3.58e-15
Baseline_vs_Exposed:No_Transmission	Apalm_v2_evm.model.Sc0a5M3_314_HRSCAF_527.954	PREDICTED: tumor necrosis factor receptor superfamily member 16-like	476.335	1.45254	0.380895	3.8135	0.000137014	0.00264567
Baseline_vs_Exposed:Tranmission	Apalm_v2_evm.model.Sc0a5M3_314_HRSCAF_527.954	PREDICTED: tumor necrosis factor receptor superfamily member 16-like	476.335	2.54823	0.312826	8.14583	3.77e-16	3.06e-14
Baseline_vs_Exposed:No_Transmission	Apalm_v2_evm.model.Sc0a5M3_271_HRSCAF_450.83	PREDICTED: uncharacterized protein K02A2.6-like	38.8026	4.02509	0.441322	9.12051	7.48e-20	4.71e-16
Baseline_vs_Exposed:Tranmission	Apalm_v2_evm.model.Sc0a5M3_271_HRSCAF_450.83	PREDICTED: uncharacterized protein K02A2.6-like	38.8026	4.27844	0.361808	11.8252	2.89e-32	2.03e-29
Baseline_vs_Exposed:No_Transmission	Apalm_v2_evm.model.Sc0a5M3_1_HRSCAF_1.232	PREDICTED: uncharacterized protein LOC107328003	137.913	2.34558	0.338795	6.92329	4.41e-12	1.81e-09
Baseline_vs_Exposed:Tranmission	Apalm_v2_evm.model.Sc0a5M3_1_HRSCAF_1.232	PREDICTED: uncharacterized protein LOC107328003	137.913	1.12333	0.276032	4.06957	4.71e-05	0.000412593
Baseline_vs_Exposed:No_Transmission	Apalm_v2_evm.model.Sc0a5M3_124_HRSCAF_222.144	PREDICTED: uncharacterized protein LOC107328490	47.4356	1.37308	0.319804	4.29352	1.76e-05	0.000549291
Baseline_vs_Exposed:Tranmission	Apalm_v2_evm.model.Sc0a5M3_124_HRSCAF_222.144	PREDICTED: uncharacterized protein LOC107328490	47.4356	1.70496	0.272247	6.26255	3.79e-10	1.08e-08
Baseline_vs_Exposed:No_Transmission	Apalm_v2_evm.model.Sc0a5M3_330_HRSCAF_560.456	PREDICTED: uncharacterized protein LOC107328623 isoform X2	921.288	1.79068	0.30207	5.92804	3.07e-09	4.04e-07
Baseline_vs_Exposed:Tranmission	Apalm_v2_evm.model.Sc0a5M3_330_HRSCAF_560.456	PREDICTED: uncharacterized protein LOC107328623 isoform X2	921.288	1.86959	0.248133	7.53466	4.9e-14	2.53e-12
Baseline_vs_Exposed:No_Transmission	Apalm_v2_evm.model.Sc0a5M3_390_HRSCAF_714.150	PREDICTED: uncharacterized protein LOC107328797	12.2636	-1.11545	0.248342	-4.49161	7.07e-06	0.000262216
Baseline_vs_Exposed:Tranmission	Apalm_v2_evm.model.Sc0a5M3_390_HRSCAF_714.150	PREDICTED: uncharacterized protein LOC107328797	12.2636	-1.1475	0.18787	-6.10793	1.01e-09	2.6e-08
Baseline_vs_Exposed:No_Transmission	Apalm_v2_evm.model.Sc0a5M3_314_HRSCAF_527.626	PREDICTED: uncharacterized protein LOC107329521 isoform X1	18.7491	2.60274	0.509658	5.10683	3.28e-07	1.94e-05
Baseline_vs_Exposed:Tranmission	Apalm_v2_evm.model.Sc0a5M3_314_HRSCAF_527.626	PREDICTED: uncharacterized protein LOC107329521 isoform X1	18.7491	2.03348	0.44502	4.56943	4.89e-06	5.65e-05
Baseline_vs_Exposed:No_Transmission	Apalm_v2_evm.model.Sc0a5M3_314_HRSCAF_527.912	PREDICTED: uncharacterized protein LOC107329772	32.7917	1.48804	0.432265	3.44243	0.000576514	0.0079929
Baseline_vs_Exposed:Tranmission	Apalm_v2_evm.model.Sc0a5M3_314_HRSCAF_527.912	PREDICTED: uncharacterized protein LOC107329772	32.7917	1.23488	0.353229	3.49597	0.000472333	0.00301297
Baseline_vs_Exposed:No_Transmission	Apalm_v2_evm.model.Sc0a5M3_424_HRSCAF_798.398	PREDICTED: uncharacterized protein LOC107331454	423.488	1.56043	0.352478	4.42703	9.55e-06	0.000334439
Baseline_vs_Exposed:Tranmission	Apalm_v2_evm.model.Sc0a5M3_424_HRSCAF_798.398	PREDICTED: uncharacterized protein LOC107331454	423.488	1.72007	0.289755	5.9363	2.92e-09	6.94e-08
Baseline_vs_Exposed:No_Transmission	Apalm_v2_evm.model.Sc0a5M3_314_HRSCAF_527.1053	PREDICTED: uncharacterized protein LOC107331603 isoform X1	13.4411	2.09983	0.454398	4.62113	3.82e-06	0.000156846
Baseline_vs_Exposed:Tranmission	Apalm_v2_evm.model.Sc0a5M3_314_HRSCAF_527.1053	PREDICTED: uncharacterized protein LOC107331603 isoform X1	13.4411	1.72185	0.401197	4.29178	1.77e-05	0.000176163
Baseline_vs_Exposed:No_Transmission	Apalm_v2_evm.model.Sc0a5M3_84_HRSCAF_150.333	PREDICTED: uncharacterized protein LOC107331806, partial	25.6199	1.62808	0.334249	4.87086	1.11e-06	5.48e-05
Baseline_vs_Exposed:Tranmission	Apalm_v2_evm.model.Sc0a5M3_84_HRSCAF_150.333	PREDICTED: uncharacterized protein LOC107331806, partial	25.6199	1.23501	0.249622	4.94754	7.52e-07	1.07e-05
Baseline_vs_Exposed:No_Transmission	Apalm_v2_evm.model.Sc0a5M3_124_HRSCAF_222.347	PREDICTED: uncharacterized protein LOC107332076	73.8195	2.37698	0.326478	7.28066	3.32e-13	1.85e-10
Baseline_vs_Exposed:Tranmission	Apalm_v2_evm.model.Sc0a5M3_124_HRSCAF_222.347	PREDICTED: uncharacterized protein LOC107332076	73.8195	2.19835	0.269974	8.14284	3.86e-16	3.11e-14
Baseline_vs_Exposed:No_Transmission	Apalm_v2_evm.model.Sc0a5M3_124_HRSCAF_222.305	PREDICTED: uncharacterized protein LOC107332153	54.9521	1.17651	0.18843	6.24378	4.27e-10	8.32e-08
Baseline_vs_Exposed:Tranmission	Apalm_v2_evm.model.Sc0a5M3_124_HRSCAF_222.305	PREDICTED: uncharacterized protein LOC107332153	54.9521	1.29945	0.155618	8.35025	6.81e-17	6.19e-15
Baseline_vs_Exposed:No_Transmission	Apalm_v2_evm.model.Sc0a5M3_221_HRSCAF_370.135	PREDICTED: uncharacterized protein LOC107332657 isoform X1	123.393	1.58271	0.356977	4.43365	9.26e-06	0.000326761
Baseline_vs_Exposed:Tranmission	Apalm_v2_evm.model.Sc0a5M3_221_HRSCAF_370.135	PREDICTED: uncharacterized protein LOC107332657 isoform X1	123.393	1.40466	0.293328	4.78869	1.68e-06	2.2e-05
Baseline_vs_Exposed:No_Transmission	Apalm_v2_evm.model.Sc0a5M3_361_HRSCAF_634.367	PREDICTED: uncharacterized protein LOC107333148 isoform X3	43.3699	1.89076	0.366238	5.16266	2.43e-07	1.52e-05
Baseline_vs_Exposed:Tranmission	Apalm_v2_evm.model.Sc0a5M3_361_HRSCAF_634.367	PREDICTED: uncharacterized protein LOC107333148 isoform X3	43.3699	1.15272	0.302267	3.81359	0.000136962	0.00104611
Baseline_vs_Exposed:No_Transmission	Apalm_v2_evm.model.Sc0a5M3_369_HRSCAF_655.591	PREDICTED: uncharacterized protein LOC107333256	137.231	2.25465	0.505728	4.45823	8.26e-06	0.000297568
Baseline_vs_Exposed:Tranmission	Apalm_v2_evm.model.Sc0a5M3_369_HRSCAF_655.591	PREDICTED: uncharacterized protein LOC107333256	137.231	3.5189	0.409678	8.58942	8.74e-18	9.28e-16
Baseline_vs_Exposed:No_Transmission	Apalm_v2_evm.model.Sc0a5M3_314_HRSCAF_527.618	PREDICTED: uncharacterized protein LOC107334229	72.9149	1.29489	0.378924	3.41728	0.000632494	0.00852888
Baseline_vs_Exposed:Tranmission	Apalm_v2_evm.model.Sc0a5M3_314_HRSCAF_527.618	PREDICTED: uncharacterized protein LOC107334229	72.9149	2.88723	0.310259	9.30585	1.33e-20	2.2e-18
Baseline_vs_Exposed:No_Transmission	Apalm_v2_evm.model.Sc0a5M3_44_HRSCAF_77.555	PREDICTED: uncharacterized protein LOC107334410	144.133	-1.09599	0.202421	-5.41442	6.15e-08	4.83e-06
Baseline_vs_Exposed:Tranmission	Apalm_v2_evm.model.Sc0a5M3_44_HRSCAF_77.555	PREDICTED: uncharacterized protein LOC107334410	144.133	-2.23018	0.166945	-13.3588	1.05e-40	1.66e-37
Baseline_vs_Exposed:No_Transmission	Apalm_v2_evm.model.Sc0a5M3_314_HRSCAF_527.555	PREDICTED: uncharacterized protein LOC107334854	109.536	1.73212	0.337632	5.13018	2.89e-07	1.75e-05
Baseline_vs_Exposed:No_Transmission	Apalm_v2_evm.model.Sc0a5M3_314_HRSCAF_527.556	PREDICTED: uncharacterized protein LOC107334854	96.4129	1.60412	0.375153	4.27591	1.9e-05	0.000583018
Baseline_vs_Exposed:Tranmission	Apalm_v2_evm.model.Sc0a5M3_314_HRSCAF_527.555	PREDICTED: uncharacterized protein LOC107334854	109.536	1.85302	0.279167	6.63768	3.19e-11	1.09e-09
Baseline_vs_Exposed:Tranmission	Apalm_v2_evm.model.Sc0a5M3_314_HRSCAF_527.556	PREDICTED: uncharacterized protein LOC107334854	96.4129	1.82702	0.306224	5.96627	2.43e-09	5.85e-08
Baseline_vs_Exposed:No_Transmission	Apalm_v2_evm.model.Sc0a5M3_1_HRSCAF_1.73	PREDICTED: uncharacterized protein LOC107335213 isoform X1	510.357	1.14826	0.232996	4.92822	8.3e-07	4.26e-05
Baseline_vs_Exposed:Tranmission	Apalm_v2_evm.model.Sc0a5M3_1_HRSCAF_1.73	PREDICTED: uncharacterized protein LOC107335213 isoform X1	510.357	1.63281	0.191726	8.51634	1.65e-17	1.65e-15
Baseline_vs_Exposed:No_Transmission	Apalm_v2_evm.model.Sc0a5M3_79_HRSCAF_143.855	PREDICTED: uncharacterized protein LOC107335711	2252.01	1.95876	0.42086	4.65418	3.25e-06	0.000136797
Baseline_vs_Exposed:No_Transmission	Apalm_v2_evm.model.Sc0a5M3_79_HRSCAF_143.853	PREDICTED: uncharacterized protein LOC107335711	54.2524	1.14784	0.269258	4.26297	2.02e-05	0.000609166
Baseline_vs_Exposed:No_Transmission	Apalm_v2_evm.model.Sc0a5M3_226_HRSCAF_375.3	PREDICTED: uncharacterized protein LOC107335711	456.121	1.53576	0.429704	3.57399	0.000351578	0.00554119
Baseline_vs_Exposed:Tranmission	Apalm_v2_evm.model.Sc0a5M3_79_HRSCAF_143.855	PREDICTED: uncharacterized protein LOC107335711	2252.01	2.72782	0.346091	7.88179	3.23e-15	2.26e-13
Baseline_vs_Exposed:Tranmission	Apalm_v2_evm.model.Sc0a5M3_226_HRSCAF_375.3	PREDICTED: uncharacterized protein LOC107335711	456.121	2.57866	0.353169	7.3015	2.85e-13	1.32e-11
Baseline_vs_Exposed:Tranmission	Apalm_v2_evm.model.Sc0a5M3_79_HRSCAF_143.853	PREDICTED: uncharacterized protein LOC107335711	54.2524	1.11074	0.218809	5.0763	3.85e-07	5.8e-06
Baseline_vs_Exposed:No_Transmission	Apalm_v2_evm.model.Sc0a5M3_382_HRSCAF_692.441	PREDICTED: uncharacterized protein LOC107337236	3.62064	1.74868	0.464587	3.76394	0.000167257	0.0030847
Baseline_vs_Exposed:Tranmission	Apalm_v2_evm.model.Sc0a5M3_382_HRSCAF_692.441	PREDICTED: uncharacterized protein LOC107337236	3.62064	1.27868	0.385296	3.31871	0.000904359	0.00522015
Baseline_vs_Exposed:No_Transmission	Apalm_v2_evm.model.Sc0a5M3_424_HRSCAF_798.653	PREDICTED: uncharacterized protein LOC107337448	20.2923	3.90213	0.543413	7.18077	6.93e-13	3.45e-10
Baseline_vs_Exposed:No_Transmission	Apalm_v2_evm.model.Sc0a5M3_424_HRSCAF_798.655	PREDICTED: uncharacterized protein LOC107337448	138.031	1.81355	0.308622	5.87628	4.2e-09	5.05e-07
Baseline_vs_Exposed:Tranmission	Apalm_v2_evm.model.Sc0a5M3_424_HRSCAF_798.653	PREDICTED: uncharacterized protein LOC107337448	20.2923	5.95643	0.466537	12.7673	2.5e-37	2.95e-34
Baseline_vs_Exposed:Tranmission	Apalm_v2_evm.model.Sc0a5M3_424_HRSCAF_798.655	PREDICTED: uncharacterized protein LOC107337448	138.031	2.06761	0.254596	8.12111	4.62e-16	3.67e-14
Baseline_vs_Exposed:No_Transmission	Apalm_v2_evm.model.Sc0a5M3_401_HRSCAF_746.974	PREDICTED: uncharacterized protein LOC107337591	153.113	1.17171	0.247631	4.73171	2.23e-06	9.98e-05
Baseline_vs_Exposed:Tranmission	Apalm_v2_evm.model.Sc0a5M3_401_HRSCAF_746.974	PREDICTED: uncharacterized protein LOC107337591	153.113	2.00033	0.205113	9.75232	1.8e-22	3.96e-20
Baseline_vs_Exposed:No_Transmission	Apalm_v2_evm.model.Sc0a5M3_401_HRSCAF_746.980	PREDICTED: uncharacterized protein LOC107337597	131.622	1.33094	0.244643	5.44034	5.32e-08	4.35e-06
Baseline_vs_Exposed:Tranmission	Apalm_v2_evm.model.Sc0a5M3_401_HRSCAF_746.980	PREDICTED: uncharacterized protein LOC107337597	131.622	1.78481	0.199954	8.92613	4.41e-19	5.52e-17
Baseline_vs_Exposed:No_Transmission	Apalm_v2_evm.model.Sc0a5M3_331_HRSCAF_562.484	PREDICTED: uncharacterized protein LOC107338364	816.814	1.66903	0.235466	7.08819	1.36e-12	6.26e-10
Baseline_vs_Exposed:Tranmission	Apalm_v2_evm.model.Sc0a5M3_331_HRSCAF_562.484	PREDICTED: uncharacterized protein LOC107338364	816.814	1.30364	0.193311	6.74376	1.54e-11	5.57e-10
Baseline_vs_Exposed:No_Transmission	Apalm_v2_evm.model.Sc0a5M3_331_HRSCAF_562.472	PREDICTED: uncharacterized protein LOC107338375 isoform X1	6.36635	-2.39235	0.615973	-3.88386	0.000102812	0.00215347
Baseline_vs_Exposed:Tranmission	Apalm_v2_evm.model.Sc0a5M3_331_HRSCAF_562.472	PREDICTED: uncharacterized protein LOC107338375 isoform X1	6.36635	-3.90903	0.506269	-7.72125	1.15e-14	6.96e-13
Baseline_vs_Exposed:No_Transmission	Apalm_v2_evm.model.Sc0a5M3_14_HRSCAF_24.607	PREDICTED: uncharacterized protein LOC107339599 isoform X1	794.236	1.49706	0.234484	6.38448	1.72e-10	3.87e-08
Baseline_vs_Exposed:Tranmission	Apalm_v2_evm.model.Sc0a5M3_14_HRSCAF_24.607	PREDICTED: uncharacterized protein LOC107339599 isoform X1	794.236	2.30412	0.192804	11.9506	6.45e-33	4.87e-30
Baseline_vs_Exposed:No_Transmission	Apalm_v2_evm.model.Sc0a5M3_382_HRSCAF_692.718	PREDICTED: uncharacterized protein LOC107340160 isoform X2	40.4492	2.28514	0.403791	5.65921	1.52e-08	1.49e-06
Baseline_vs_Exposed:Tranmission	Apalm_v2_evm.model.Sc0a5M3_382_HRSCAF_692.718	PREDICTED: uncharacterized protein LOC107340160 isoform X2	40.4492	1.46886	0.327039	4.49139	7.08e-06	7.86e-05
Baseline_vs_Exposed:No_Transmission	Apalm_v2_evm.model.Sc0a5M3_281_HRSCAF_464.1009	PREDICTED: uncharacterized protein LOC107340394	740.767	1.05231	0.268182	3.92388	8.71e-05	0.00190864
Baseline_vs_Exposed:Tranmission	Apalm_v2_evm.model.Sc0a5M3_281_HRSCAF_464.1009	PREDICTED: uncharacterized protein LOC107340394	740.767	1.1879	0.220207	5.39447	6.87e-08	1.22e-06
Baseline_vs_Exposed:No_Transmission	Apalm_v2_evm.model.Sc0a5M3_430_HRSCAF_812.383	PREDICTED: uncharacterized protein LOC107340647	27.1738	1.2022	0.257559	4.66766	3.05e-06	0.00012962
Baseline_vs_Exposed:Tranmission	Apalm_v2_evm.model.Sc0a5M3_430_HRSCAF_812.383	PREDICTED: uncharacterized protein LOC107340647	27.1738	1.16781	0.204039	5.72344	1.04e-08	2.2e-07
Baseline_vs_Exposed:No_Transmission	Apalm_v2_evm.model.Sc0a5M3_330_HRSCAF_560.263	PREDICTED: uncharacterized protein LOC107341866	12.9046	1.41578	0.327674	4.32072	1.56e-05	0.000496627
Baseline_vs_Exposed:Tranmission	Apalm_v2_evm.model.Sc0a5M3_330_HRSCAF_560.263	PREDICTED: uncharacterized protein LOC107341866	12.9046	1.9036	0.253735	7.50232	6.27e-14	3.19e-12
Baseline_vs_Exposed:No_Transmission	Apalm_v2_evm.model.Sc0a5M3_401_HRSCAF_746.1419	PREDICTED: uncharacterized protein LOC107342164 isoform X10	30.5618	2.30526	0.434096	5.31049	1.09e-07	7.71e-06
Baseline_vs_Exposed:Tranmission	Apalm_v2_evm.model.Sc0a5M3_401_HRSCAF_746.1419	PREDICTED: uncharacterized protein LOC107342164 isoform X10	30.5618	1.58248	0.352573	4.48839	7.18e-06	7.97e-05
Baseline_vs_Exposed:No_Transmission	Apalm_v2_evm.model.Sc0a5M3_401_HRSCAF_746.243	PREDICTED: uncharacterized protein LOC107342400	15.6158	2.13969	0.509726	4.19772	2.7e-05	0.00075621
Baseline_vs_Exposed:Tranmission	Apalm_v2_evm.model.Sc0a5M3_401_HRSCAF_746.243	PREDICTED: uncharacterized protein LOC107342400	15.6158	2.72404	0.412479	6.60408	4e-11	1.36e-09
Baseline_vs_Exposed:No_Transmission	Apalm_v2_evm.model.Sc0a5M3_424_HRSCAF_798.560	PREDICTED: uncharacterized protein LOC107342498	38.2474	4.40366	0.600755	7.33021	2.3e-13	1.4e-10
Baseline_vs_Exposed:No_Transmission	Apalm_v2_evm.model.Sc0a5M3_424_HRSCAF_798.561	PREDICTED: uncharacterized protein LOC107342498	20.5744	4.31739	0.591434	7.29988	2.88e-13	1.65e-10
Baseline_vs_Exposed:Tranmission	Apalm_v2_evm.model.Sc0a5M3_424_HRSCAF_798.560	PREDICTED: uncharacterized protein LOC107342498	38.2474	4.11297	0.500335	8.22043	2.03e-16	1.7e-14
Baseline_vs_Exposed:Tranmission	Apalm_v2_evm.model.Sc0a5M3_424_HRSCAF_798.561	PREDICTED: uncharacterized protein LOC107342498	20.5744	3.60866	0.488455	7.3879	1.49e-13	7.19e-12
Baseline_vs_Exposed:No_Transmission	Apalm_v2_evm.model.Sc0a5M3_79_HRSCAF_143.151	PREDICTED: uncharacterized protein LOC107342988 isoform X1	15.8831	1.42573	0.375268	3.79923	0.000145144	0.00277712
Baseline_vs_Exposed:Tranmission	Apalm_v2_evm.model.Sc0a5M3_79_HRSCAF_143.151	PREDICTED: uncharacterized protein LOC107342988 isoform X1	15.8831	2.5251	0.329057	7.67376	1.67e-14	9.63e-13
Baseline_vs_Exposed:No_Transmission	Apalm_v2_evm.model.Sc0a5M3_79_HRSCAF_143.257	PREDICTED: uncharacterized protein LOC107343180	50.8111	-1.3051	0.337278	-3.86951	0.000109052	0.00225797
Baseline_vs_Exposed:Tranmission	Apalm_v2_evm.model.Sc0a5M3_79_HRSCAF_143.257	PREDICTED: uncharacterized protein LOC107343180	50.8111	-1.80007	0.276097	-6.5197	7.04e-11	2.3e-09
Baseline_vs_Exposed:No_Transmission	Apalm_v2_evm.model.Sc0a5M3_314_HRSCAF_527.916	PREDICTED: uncharacterized protein LOC107343304	30.2012	1.61006	0.350974	4.58741	4.49e-06	0.00017786
Baseline_vs_Exposed:Tranmission	Apalm_v2_evm.model.Sc0a5M3_314_HRSCAF_527.916	PREDICTED: uncharacterized protein LOC107343304	30.2012	1.76452	0.285633	6.17759	6.51e-10	1.77e-08
Baseline_vs_Exposed:No_Transmission	Apalm_v2_evm.model.Sc0a5M3_13_HRSCAF_21.224	PREDICTED: uncharacterized protein LOC107343973	126.21	2.28126	0.335941	6.79065	1.12e-11	4.03e-09
Baseline_vs_Exposed:Tranmission	Apalm_v2_evm.model.Sc0a5M3_13_HRSCAF_21.224	PREDICTED: uncharacterized protein LOC107343973	126.21	2.26908	0.274032	8.28036	1.23e-16	1.06e-14
Baseline_vs_Exposed:No_Transmission	Apalm_v2_evm.model.Sc0a5M3_13_HRSCAF_21.225	PREDICTED: uncharacterized protein LOC107343974 isoform X1	24.9303	2.66172	0.468279	5.68405	1.32e-08	1.32e-06
Baseline_vs_Exposed:Tranmission	Apalm_v2_evm.model.Sc0a5M3_13_HRSCAF_21.225	PREDICTED: uncharacterized protein LOC107343974 isoform X1	24.9303	3.14101	0.373214	8.41609	3.89e-17	3.68e-15
Baseline_vs_Exposed:No_Transmission	Apalm_v2_evm.model.Sc0a5M3_14_HRSCAF_24.37	PREDICTED: uncharacterized protein LOC107344100	242.615	3.37894	0.491649	6.87267	6.3e-12	2.43e-09
Baseline_vs_Exposed:Tranmission	Apalm_v2_evm.model.Sc0a5M3_14_HRSCAF_24.37	PREDICTED: uncharacterized protein LOC107344100	242.615	3.67143	0.404687	9.07227	1.17e-19	1.61e-17
Baseline_vs_Exposed:No_Transmission	Apalm_v2_evm.model.Sc0a5M3_14_HRSCAF_24.35	PREDICTED: uncharacterized protein LOC107344102	333.424	1.74199	0.270661	6.43605	1.23e-10	2.96e-08
Baseline_vs_Exposed:Tranmission	Apalm_v2_evm.model.Sc0a5M3_14_HRSCAF_24.35	PREDICTED: uncharacterized protein LOC107344102	333.424	1.65106	0.22174	7.4459	9.63e-14	4.82e-12
Baseline_vs_Exposed:No_Transmission	Apalm_v2_evm.model.Sc0a5M3_91_HRSCAF_167.295	PREDICTED: uncharacterized protein LOC107344830 isoform X4	3.5073	-2.78907	0.811227	-3.43808	0.000585849	0.00808101
Baseline_vs_Exposed:Tranmission	Apalm_v2_evm.model.Sc0a5M3_91_HRSCAF_167.295	PREDICTED: uncharacterized protein LOC107344830 isoform X4	3.5073	-3.0549	0.627481	-4.86851	1.12e-06	1.55e-05
Baseline_vs_Exposed:No_Transmission	Apalm_v2_evm.model.Sc0a5M3_91_HRSCAF_167.298	PREDICTED: uncharacterized protein LOC107344830 isoform X7	55.8207	-2.15498	0.56824	-3.79238	0.000149211	0.00283486
Baseline_vs_Exposed:Tranmission	Apalm_v2_evm.model.Sc0a5M3_91_HRSCAF_167.298	PREDICTED: uncharacterized protein LOC107344830 isoform X7	55.8207	-2.59257	0.465193	-5.57311	2.5e-08	4.89e-07
Baseline_vs_Exposed:No_Transmission	Apalm_v2_evm.model.Sc0a5M3_330_HRSCAF_560.21	PREDICTED: uncharacterized protein LOC107345383	923.912	1.11548	0.216288	5.15737	2.5e-07	1.54e-05
Baseline_vs_Exposed:Tranmission	Apalm_v2_evm.model.Sc0a5M3_330_HRSCAF_560.21	PREDICTED: uncharacterized protein LOC107345383	923.912	1.68065	0.177737	9.45583	3.2e-21	5.66e-19
Baseline_vs_Exposed:No_Transmission	Apalm_v2_evm.model.Sc0a5M3_14_HRSCAF_24.355	PREDICTED: uncharacterized protein LOC107345990	14.0028	1.55934	0.306074	5.09466	3.49e-07	2.04e-05
Baseline_vs_Exposed:Tranmission	Apalm_v2_evm.model.Sc0a5M3_14_HRSCAF_24.355	PREDICTED: uncharacterized protein LOC107345990	14.0028	1.77399	0.239186	7.41679	1.2e-13	5.86e-12
Baseline_vs_Exposed:No_Transmission	Apalm_v2_evm.model.Sc0a5M3_337_HRSCAF_586.612	PREDICTED: uncharacterized protein LOC107346612	362.642	1.02079	0.18199	5.60904	2.03e-08	1.93e-06
Baseline_vs_Exposed:Tranmission	Apalm_v2_evm.model.Sc0a5M3_337_HRSCAF_586.612	PREDICTED: uncharacterized protein LOC107346612	362.642	1.36311	0.148826	9.15907	5.23e-20	7.67e-18
Baseline_vs_Exposed:No_Transmission	Apalm_v2_evm.model.Sc0a5M3_124_HRSCAF_222.528	PREDICTED: uncharacterized protein LOC107346881	136.792	2.27563	0.378033	6.01966	1.75e-09	2.69e-07
Baseline_vs_Exposed:Tranmission	Apalm_v2_evm.model.Sc0a5M3_124_HRSCAF_222.528	PREDICTED: uncharacterized protein LOC107346881	136.792	3.65347	0.310211	11.7774	5.1e-32	3.45e-29
Baseline_vs_Exposed:No_Transmission	Apalm_v2_evm.model.Sc0a5M3_401_HRSCAF_746.57	PREDICTED: uncharacterized protein LOC107347206 isoform X1	332.853	1.10751	0.243882	4.5412	5.59e-06	0.000214917
Baseline_vs_Exposed:Tranmission	Apalm_v2_evm.model.Sc0a5M3_401_HRSCAF_746.57	PREDICTED: uncharacterized protein LOC107347206 isoform X1	332.853	1.36383	0.200045	6.81763	9.26e-12	3.44e-10
Baseline_vs_Exposed:No_Transmission	Apalm_v2_evm.model.Sc0a5M3_401_HRSCAF_746.1374	PREDICTED: uncharacterized protein LOC107348150	25.1374	1.06443	0.259037	4.10919	3.97e-05	0.00104104
Baseline_vs_Exposed:Tranmission	Apalm_v2_evm.model.Sc0a5M3_401_HRSCAF_746.1374	PREDICTED: uncharacterized protein LOC107348150	25.1374	1.33253	0.200595	6.64292	3.08e-11	1.06e-09
Baseline_vs_Exposed:No_Transmission	Apalm_v2_evm.model.Sc0a5M3_281_HRSCAF_464.1130	PREDICTED: uncharacterized protein LOC107348772	6.6937	4.71308	1.22334	3.85264	0.000116849	0.00237191
Baseline_vs_Exposed:Tranmission	Apalm_v2_evm.model.Sc0a5M3_281_HRSCAF_464.1130	PREDICTED: uncharacterized protein LOC107348772	6.6937	3.94882	1.01021	3.90889	9.27e-05	0.000748416
Baseline_vs_Exposed:No_Transmission	Apalm_v2_evm.model.Sc0a5M3_14_HRSCAF_24.390	PREDICTED: uncharacterized protein LOC107349253	3.02822	2.41505	0.625121	3.86334	0.000111848	0.00230074
Baseline_vs_Exposed:Tranmission	Apalm_v2_evm.model.Sc0a5M3_14_HRSCAF_24.390	PREDICTED: uncharacterized protein LOC107349253	3.02822	3.19742	0.45519	7.02437	2.15e-12	8.63e-11
Baseline_vs_Exposed:No_Transmission	Apalm_v2_evm.model.Sc0a5M3_281_HRSCAF_464.958	PREDICTED: uncharacterized protein LOC107349330 isoform X2	140.055	1.6282	0.41933	3.88286	0.000103233	0.00215637
Baseline_vs_Exposed:Tranmission	Apalm_v2_evm.model.Sc0a5M3_281_HRSCAF_464.958	PREDICTED: uncharacterized protein LOC107349330 isoform X2	140.055	1.42572	0.343959	4.14503	3.4e-05	0.000311044
Baseline_vs_Exposed:No_Transmission	Apalm_v2_evm.model.Sc0a5M3_324_HRSCAF_548.41	PREDICTED: uncharacterized protein LOC107349558	103.568	2.63091	0.483637	5.43984	5.33e-08	4.35e-06
Baseline_vs_Exposed:Tranmission	Apalm_v2_evm.model.Sc0a5M3_324_HRSCAF_548.41	PREDICTED: uncharacterized protein LOC107349558	103.568	1.9909	0.39944	4.98423	6.22e-07	8.96e-06
Baseline_vs_Exposed:No_Transmission	Apalm_v2_evm.model.Sc0a5M3_84_HRSCAF_150.473	PREDICTED: uncharacterized protein LOC107349730	71.9495	2.04355	0.326097	6.2667	3.69e-10	7.5e-08
Baseline_vs_Exposed:Tranmission	Apalm_v2_evm.model.Sc0a5M3_84_HRSCAF_150.473	PREDICTED: uncharacterized protein LOC107349730	71.9495	2.08229	0.265416	7.84535	4.32e-15	2.94e-13
Baseline_vs_Exposed:No_Transmission	Apalm_v2_evm.model.Sc0a5M3_84_HRSCAF_150.74	PREDICTED: uncharacterized protein LOC107350112	19.9728	1.53753	0.379425	4.05227	5.07e-05	0.00125672
Baseline_vs_Exposed:Tranmission	Apalm_v2_evm.model.Sc0a5M3_84_HRSCAF_150.74	PREDICTED: uncharacterized protein LOC107350112	19.9728	1.41861	0.299885	4.73051	2.24e-06	2.85e-05
Baseline_vs_Exposed:No_Transmission	Apalm_v2_evm.model.Sc0a5M3_424_HRSCAF_798.785	PREDICTED: uncharacterized protein LOC107351069	57.4557	-1.10673	0.313482	-3.53044	0.000414868	0.00627916
Baseline_vs_Exposed:Tranmission	Apalm_v2_evm.model.Sc0a5M3_424_HRSCAF_798.785	PREDICTED: uncharacterized protein LOC107351069	57.4557	-1.12506	0.255122	-4.40989	1.03e-05	0.000109592
Baseline_vs_Exposed:No_Transmission	Apalm_v2_evm.model.Sc0a5M3_375_HRSCAF_671.385	PREDICTED: uncharacterized protein LOC107351342 isoform X1	96.2725	1.16147	0.280827	4.13589	3.54e-05	0.000945428
Baseline_vs_Exposed:Tranmission	Apalm_v2_evm.model.Sc0a5M3_375_HRSCAF_671.385	PREDICTED: uncharacterized protein LOC107351342 isoform X1	96.2725	2.24556	0.232526	9.65724	4.58e-22	9.11e-20
Baseline_vs_Exposed:No_Transmission	Apalm_v2_evm.model.Sc0a5M3_171_HRSCAF_300.190	PREDICTED: uncharacterized protein LOC107351389 isoform X2	24.283	1.54476	0.310547	4.97432	6.55e-07	3.49e-05
Baseline_vs_Exposed:Tranmission	Apalm_v2_evm.model.Sc0a5M3_171_HRSCAF_300.190	PREDICTED: uncharacterized protein LOC107351389 isoform X2	24.283	1.59931	0.258482	6.1873	6.12e-10	1.67e-08
Baseline_vs_Exposed:No_Transmission	Apalm_v2_evm.model.Sc0a5M3_44_HRSCAF_77.248	PREDICTED: uncharacterized protein LOC107351709 isoform X1	23.2981	1.48633	0.319369	4.65395	3.26e-06	0.000136797
Baseline_vs_Exposed:Tranmission	Apalm_v2_evm.model.Sc0a5M3_44_HRSCAF_77.248	PREDICTED: uncharacterized protein LOC107351709 isoform X1	23.2981	1.82355	0.249629	7.30503	2.77e-13	1.28e-11
Baseline_vs_Exposed:No_Transmission	Apalm_v2_evm.model.Sc0a5M3_330_HRSCAF_560.264	PREDICTED: uncharacterized protein LOC107352285	42.9183	1.16723	0.33332	3.50183	0.000462073	0.00682957
Baseline_vs_Exposed:Tranmission	Apalm_v2_evm.model.Sc0a5M3_330_HRSCAF_560.264	PREDICTED: uncharacterized protein LOC107352285	42.9183	1.44965	0.281206	5.15512	2.53e-07	4.04e-06
Baseline_vs_Exposed:No_Transmission	Apalm_v2_evm.model.Sc0a5M3_281_HRSCAF_464.225	PREDICTED: uncharacterized protein LOC107352346 isoform X1	26.6798	1.85051	0.430157	4.30195	1.69e-05	0.000531631
Baseline_vs_Exposed:Tranmission	Apalm_v2_evm.model.Sc0a5M3_281_HRSCAF_464.225	PREDICTED: uncharacterized protein LOC107352346 isoform X1	26.6798	3.47996	0.315774	11.0204	3.05e-28	1.37e-25
Baseline_vs_Exposed:No_Transmission	Apalm_v2_evm.model.Sc0a5M3_369_HRSCAF_655.641	PREDICTED: uncharacterized protein LOC107352627	49.3154	-1.02708	0.299019	-3.43485	0.000592889	0.00814383
Baseline_vs_Exposed:Tranmission	Apalm_v2_evm.model.Sc0a5M3_369_HRSCAF_655.641	PREDICTED: uncharacterized protein LOC107352627	49.3154	-1.38185	0.242275	-5.70363	1.17e-08	2.44e-07
Baseline_vs_Exposed:No_Transmission	Apalm_v2_evm.model.Sc0a5M3_281_HRSCAF_464.697	PREDICTED: uncharacterized protein LOC107352883	9.33389	2.57852	0.612584	4.20926	2.56e-05	0.000730457
Baseline_vs_Exposed:Tranmission	Apalm_v2_evm.model.Sc0a5M3_281_HRSCAF_464.697	PREDICTED: uncharacterized protein LOC107352883	9.33389	3.54066	0.51806	6.83446	8.23e-12	3.08e-10
Baseline_vs_Exposed:No_Transmission	Apalm_v2_evm.model.Sc0a5M3_430_HRSCAF_812.12	PREDICTED: uncharacterized protein LOC107354179 isoform X1	48.4638	1.88465	0.318239	5.92211	3.18e-09	4.08e-07
Baseline_vs_Exposed:Tranmission	Apalm_v2_evm.model.Sc0a5M3_430_HRSCAF_812.12	PREDICTED: uncharacterized protein LOC107354179 isoform X1	48.4638	2.18528	0.260742	8.38101	5.25e-17	4.84e-15
Baseline_vs_Exposed:No_Transmission	Apalm_v2_evm.model.Sc0a5M3_401_HRSCAF_746.218	PREDICTED: uncharacterized protein LOC107355653	7.23968	-1.56789	0.415282	-3.77549	0.000159697	0.00297136
Baseline_vs_Exposed:Tranmission	Apalm_v2_evm.model.Sc0a5M3_401_HRSCAF_746.218	PREDICTED: uncharacterized protein LOC107355653	7.23968	-1.39373	0.267321	-5.2137	1.85e-07	3.02e-06
Baseline_vs_Exposed:No_Transmission	Apalm_v2_evm.model.Sc0a5M3_79_HRSCAF_143.565	PREDICTED: uncharacterized protein LOC107355829	12.5973	-1.1784	0.342759	-3.43798	0.00058607	0.00808101
Baseline_vs_Exposed:Tranmission	Apalm_v2_evm.model.Sc0a5M3_79_HRSCAF_143.565	PREDICTED: uncharacterized protein LOC107355829	12.5973	-1.71544	0.270601	-6.33936	2.31e-10	6.8e-09
Baseline_vs_Exposed:No_Transmission	Apalm_v2_evm.model.Sc0a5M3_84_HRSCAF_150.172	PREDICTED: uncharacterized protein LOC107356067 isoform X1	152.54	1.35608	0.33048	4.10336	4.07e-05	0.00106029
Baseline_vs_Exposed:Tranmission	Apalm_v2_evm.model.Sc0a5M3_84_HRSCAF_150.172	PREDICTED: uncharacterized protein LOC107356067 isoform X1	152.54	2.00756	0.270311	7.42686	1.11e-13	5.46e-12
Baseline_vs_Exposed:No_Transmission	Apalm_v2_evm.model.Sc0a5M3_331_HRSCAF_562.1161	PREDICTED: uncharacterized protein LOC107356619 isoform X1	1327.34	3.04599	0.775367	3.92844	8.55e-05	0.00187718
Baseline_vs_Exposed:Tranmission	Apalm_v2_evm.model.Sc0a5M3_331_HRSCAF_562.1161	PREDICTED: uncharacterized protein LOC107356619 isoform X1	1327.34	2.71121	0.637268	4.25442	2.1e-05	0.000204469
Baseline_vs_Exposed:No_Transmission	Apalm_v2_evm.model.Sc0a5M3_331_HRSCAF_562.1170	PREDICTED: uncharacterized protein LOC107356620	3087.4	3.31024	0.517496	6.39665	1.59e-10	3.62e-08
Baseline_vs_Exposed:Tranmission	Apalm_v2_evm.model.Sc0a5M3_331_HRSCAF_562.1170	PREDICTED: uncharacterized protein LOC107356620	3087.4	5.3037	0.425301	12.4705	1.08e-35	1.08e-32
Baseline_vs_Exposed:No_Transmission	Apalm_v2_evm.model.Sc0a5M3_307_HRSCAF_512.102	PREDICTED: uncharacterized protein LOC107356733	41.7924	1.4246	0.249314	5.71409	1.1e-08	1.12e-06
Baseline_vs_Exposed:Tranmission	Apalm_v2_evm.model.Sc0a5M3_307_HRSCAF_512.102	PREDICTED: uncharacterized protein LOC107356733	41.7924	2.19071	0.203818	10.7484	6.03e-27	2.43e-24
Baseline_vs_Exposed:No_Transmission	Apalm_v2_evm.model.Sc0a5M3_96_HRSCAF_175.45	PREDICTED: uncharacterized protein LOC107357303 isoform X3	321.762	1.06501	0.175763	6.05938	1.37e-09	2.21e-07
Baseline_vs_Exposed:Tranmission	Apalm_v2_evm.model.Sc0a5M3_96_HRSCAF_175.45	PREDICTED: uncharacterized protein LOC107357303 isoform X3	321.762	1.21393	0.142227	8.53522	1.4e-17	1.44e-15
Baseline_vs_Exposed:No_Transmission	Apalm_v2_evm.model.Sc0a5M3_281_HRSCAF_464.501	PREDICTED: uncharacterized protein LOC107358202	1950.8	1.42044	0.245843	5.77783	7.57e-09	8.17e-07
Baseline_vs_Exposed:Tranmission	Apalm_v2_evm.model.Sc0a5M3_281_HRSCAF_464.501	PREDICTED: uncharacterized protein LOC107358202	1950.8	1.62897	0.202304	8.05207	8.14e-16	6.28e-14
Baseline_vs_Exposed:No_Transmission	Apalm_v2_evm.model.Sc0a5M3_390_HRSCAF_714.339	PREDICTED: uncharacterized protein PB18E9.04c-like	186.728	3.08344	0.596233	5.17153	2.32e-07	1.46e-05
Baseline_vs_Exposed:Tranmission	Apalm_v2_evm.model.Sc0a5M3_390_HRSCAF_714.339	PREDICTED: uncharacterized protein PB18E9.04c-like	186.728	4.03509	0.469998	8.58532	9.06e-18	9.51e-16
Baseline_vs_Exposed:No_Transmission	Apalm_v2_evm.model.Sc0a5M3_307_HRSCAF_512.148	PREDICTED: uncharacterized protein YML079W-like	275.912	2.04282	0.418724	4.87868	1.07e-06	5.3e-05
Baseline_vs_Exposed:No_Transmission	Apalm_v2_evm.model.Sc0a5M3_307_HRSCAF_512.146	PREDICTED: uncharacterized protein YML079W-like	731.765	1.50896	0.404307	3.73221	0.000189805	0.00340102
Baseline_vs_Exposed:Tranmission	Apalm_v2_evm.model.Sc0a5M3_307_HRSCAF_512.146	PREDICTED: uncharacterized protein YML079W-like	731.765	2.28633	0.33249	6.87639	6.14e-12	2.33e-10
Baseline_vs_Exposed:Tranmission	Apalm_v2_evm.model.Sc0a5M3_307_HRSCAF_512.148	PREDICTED: uncharacterized protein YML079W-like	275.912	1.73647	0.343617	5.05352	4.34e-07	6.44e-06
Baseline_vs_Exposed:No_Transmission	Apalm_v2_evm.model.Sc0a5M3_307_HRSCAF_512.285	PREDICTED: uncharacterized skeletal organic matrix protein 1-like isoform X1	87.2386	1.70216	0.418439	4.0679	4.74e-05	0.00119414
Baseline_vs_Exposed:Tranmission	Apalm_v2_evm.model.Sc0a5M3_307_HRSCAF_512.285	PREDICTED: uncharacterized skeletal organic matrix protein 1-like isoform X1	87.2386	2.37969	0.34136	6.97119	3.14e-12	1.24e-10
Baseline_vs_Exposed:No_Transmission	Apalm_v2_evm.model.Sc0a5M3_307_HRSCAF_512.284	PREDICTED: uncharacterized skeletal organic matrix protein 1-like isoform X2	230.654	2.57955	0.512897	5.02938	4.92e-07	2.74e-05
Baseline_vs_Exposed:Tranmission	Apalm_v2_evm.model.Sc0a5M3_307_HRSCAF_512.284	PREDICTED: uncharacterized skeletal organic matrix protein 1-like isoform X2	230.654	3.34741	0.419779	7.97422	1.53e-15	1.13e-13
Baseline_vs_Exposed:No_Transmission	Apalm_v2_evm.model.Sc0a5M3_424_HRSCAF_798.212	PREDICTED: vascular endothelial growth factor C-like isoform X1	1294.31	1.79816	0.304103	5.913	3.36e-09	4.25e-07
Baseline_vs_Exposed:Tranmission	Apalm_v2_evm.model.Sc0a5M3_424_HRSCAF_798.212	PREDICTED: vascular endothelial growth factor C-like isoform X1	1294.31	2.24615	0.249877	8.989	2.49e-19	3.25e-17
Baseline_vs_Exposed:No_Transmission	Apalm_v2_evm.model.Sc0a5M3_424_HRSCAF_798.532	PREDICTED: vicilin-like seed storage protein At2g18540	160.294	2.5871	0.427121	6.05705	1.39e-09	2.21e-07
Baseline_vs_Exposed:No_Transmission	Apalm_v2_evm.model.Sc0a5M3_337_HRSCAF_586.306	PREDICTED: vicilin-like seed storage protein At2g18540	53.1948	2.1653	0.510885	4.23833	2.25e-05	0.000666184
Baseline_vs_Exposed:Tranmission	Apalm_v2_evm.model.Sc0a5M3_424_HRSCAF_798.532	PREDICTED: vicilin-like seed storage protein At2g18540	160.294	3.25186	0.352933	9.21382	3.15e-20	4.88e-18
Baseline_vs_Exposed:Tranmission	Apalm_v2_evm.model.Sc0a5M3_337_HRSCAF_586.306	PREDICTED: vicilin-like seed storage protein At2g18540	53.1948	3.28073	0.42184	7.77719	7.42e-15	4.72e-13
Baseline_vs_Exposed:No_Transmission	Apalm_v2_evm.model.Sc0a5M3_14_HRSCAF_24.206	Pregnancy zone protein	75.6888	1.49235	0.279883	5.33206	9.71e-08	6.98e-06
Baseline_vs_Exposed:Tranmission	Apalm_v2_evm.model.Sc0a5M3_14_HRSCAF_24.206	Pregnancy zone protein	75.6888	1.58305	0.220944	7.16492	7.78e-13	3.39e-11
Baseline_vs_Exposed:No_Transmission	Apalm_v2_evm.model.Sc0a5M3_79_HRSCAF_143.242	Pro-Pol polyprotein	95.5026	1.04162	0.26253	3.96761	7.26e-05	0.00165948
Baseline_vs_Exposed:Tranmission	Apalm_v2_evm.model.Sc0a5M3_79_HRSCAF_143.242	Pro-Pol polyprotein	95.5026	1.02095	0.213113	4.79065	1.66e-06	2.19e-05
Baseline_vs_Exposed:No_Transmission	Apalm_v2_evm.model.Sc0a5M3_272_HRSCAF_451.217	Probable calcium-binding protein CML15	43.2999	2.32638	0.355167	6.55009	5.75e-11	1.62e-08
Baseline_vs_Exposed:Tranmission	Apalm_v2_evm.model.Sc0a5M3_272_HRSCAF_451.217	Probable calcium-binding protein CML15	43.2999	2.24594	0.298651	7.52029	5.47e-14	2.8e-12
Baseline_vs_Exposed:No_Transmission	Apalm_v2_evm.model.Sc0a5M3_424_HRSCAF_798.1025	Probable cysteine desulfurase	176.967	1.16192	0.273035	4.25556	2.09e-05	0.00062472
Baseline_vs_Exposed:Tranmission	Apalm_v2_evm.model.Sc0a5M3_424_HRSCAF_798.1025	Probable cysteine desulfurase	176.967	1.04852	0.22439	4.67274	2.97e-06	3.67e-05
Baseline_vs_Exposed:No_Transmission	Apalm_v2_evm.model.Sc0a5M3_369_HRSCAF_655.157	Probable N-acetyltransferase CML2	2866.7	1.47381	0.223962	6.58061	4.69e-11	1.41e-08
Baseline_vs_Exposed:Tranmission	Apalm_v2_evm.model.Sc0a5M3_369_HRSCAF_655.157	Probable N-acetyltransferase CML2	2866.7	1.67972	0.184087	9.12463	7.2e-20	1e-17
Baseline_vs_Exposed:No_Transmission	Apalm_v2_evm.model.Sc0a5M3_430_HRSCAF_812.458	Protein CBFA2T3	242.692	4.37215	0.491127	8.90227	5.47e-19	2.59e-15
Baseline_vs_Exposed:Tranmission	Apalm_v2_evm.model.Sc0a5M3_430_HRSCAF_812.458	Protein CBFA2T3	242.692	6.96438	0.418629	16.6361	3.81e-62	2.4e-58
Baseline_vs_Exposed:No_Transmission	Apalm_v2_evm.model.Sc0a5M3_375_HRSCAF_671.606	Protein FAM124A	272.675	1.45285	0.330114	4.40108	1.08e-05	0.000366233
Baseline_vs_Exposed:Tranmission	Apalm_v2_evm.model.Sc0a5M3_375_HRSCAF_671.606	Protein FAM124A	272.675	1.99473	0.271519	7.34657	2.03e-13	9.56e-12
Baseline_vs_Exposed:No_Transmission	Apalm_v2_evm.model.Sc0a5M3_390_HRSCAF_714.98	Protein FAM69C	1260.6	1.72076	0.290277	5.92801	3.07e-09	4.04e-07
Baseline_vs_Exposed:Tranmission	Apalm_v2_evm.model.Sc0a5M3_390_HRSCAF_714.98	Protein FAM69C	1260.6	1.89729	0.238665	7.94958	1.87e-15	1.36e-13
Baseline_vs_Exposed:No_Transmission	Apalm_v2_evm.model.Sc0a5M3_110_HRSCAF_200.7	Protein gustavus	1323.34	1.71927	0.278961	6.16312	7.13e-10	1.23e-07
Baseline_vs_Exposed:Tranmission	Apalm_v2_evm.model.Sc0a5M3_110_HRSCAF_200.7	Protein gustavus	1323.34	1.92225	0.229192	8.38709	4.98e-17	4.64e-15
Baseline_vs_Exposed:No_Transmission	Apalm_v2_evm.model.Sc0a5M3_369_HRSCAF_655.159	Protein mab-21-like	33.9582	-1.24271	0.243696	-5.09942	3.41e-07	2e-05
Baseline_vs_Exposed:Tranmission	Apalm_v2_evm.model.Sc0a5M3_369_HRSCAF_655.159	Protein mab-21-like	33.9582	-1.51969	0.194574	-7.81034	5.7e-15	3.74e-13
Baseline_vs_Exposed:No_Transmission	Apalm_v2_evm.model.Sc0a5M3_424_HRSCAF_798.932	Protein mab-21-like 2	15.1503	-1.10655	0.276268	-4.00536	6.19e-05	0.00146661
Baseline_vs_Exposed:Tranmission	Apalm_v2_evm.model.Sc0a5M3_424_HRSCAF_798.932	Protein mab-21-like 2	15.1503	-1.45127	0.199086	-7.28968	3.11e-13	1.43e-11
Baseline_vs_Exposed:No_Transmission	Apalm_v2_evm.model.Sc0a5M3_331_HRSCAF_562.1048	Protein NLRC5	28.428	-1.07785	0.309816	-3.47899	0.000503305	0.00725188
Baseline_vs_Exposed:Tranmission	Apalm_v2_evm.model.Sc0a5M3_331_HRSCAF_562.1048	Protein NLRC5	28.428	-1.02452	0.219398	-4.6697	3.02e-06	3.71e-05
Baseline_vs_Exposed:No_Transmission	Apalm_v2_evm.model.Sc0a5M3_424_HRSCAF_798.402	Protein NPC2 homolog	9.8979	3.1525	0.81186	3.88305	0.000103152	0.00215637
Baseline_vs_Exposed:Tranmission	Apalm_v2_evm.model.Sc0a5M3_424_HRSCAF_798.402	Protein NPC2 homolog	9.8979	7.41345	0.647884	11.4426	2.56e-30	1.38e-27
Baseline_vs_Exposed:No_Transmission	Apalm_v2_evm.model.Sc0a5M3_382_HRSCAF_692.495	Protein rolling stone	21.3944	1.7101	0.499236	3.42544	0.000613815	0.00836591
Baseline_vs_Exposed:Tranmission	Apalm_v2_evm.model.Sc0a5M3_382_HRSCAF_692.495	Protein rolling stone	21.3944	2.87664	0.396556	7.25405	4.04e-13	1.82e-11
Baseline_vs_Exposed:No_Transmission	Apalm_v2_evm.model.Sc0a5M3_91_HRSCAF_167.291	Protein Wnt-2b	140.357	1.16531	0.229074	5.08702	3.64e-07	2.11e-05
Baseline_vs_Exposed:Tranmission	Apalm_v2_evm.model.Sc0a5M3_91_HRSCAF_167.291	Protein Wnt-2b	140.357	1.71672	0.183885	9.33584	1e-20	1.68e-18
Baseline_vs_Exposed:No_Transmission	Apalm_v2_evm.model.Sc0a5M3_10_HRSCAF_15.256	Protein Wnt-6	13.224	-1.02038	0.295057	-3.45824	0.000543707	0.00769329
Baseline_vs_Exposed:Tranmission	Apalm_v2_evm.model.Sc0a5M3_10_HRSCAF_15.256	Protein Wnt-6	13.224	-1.08229	0.206447	-5.24245	1.58e-07	2.61e-06
Baseline_vs_Exposed:No_Transmission	Apalm_v2_evm.model.Sc0a5M3_431_HRSCAF_813.264	Protein-cysteine N-palmitoyltransferase HHAT	108.212	1.49544	0.2531	5.90848	3.45e-09	4.32e-07
Baseline_vs_Exposed:Tranmission	Apalm_v2_evm.model.Sc0a5M3_431_HRSCAF_813.264	Protein-cysteine N-palmitoyltransferase HHAT	108.212	1.05714	0.205797	5.13682	2.79e-07	4.37e-06
Baseline_vs_Exposed:No_Transmission	Apalm_v2_evm.model.Sc0a5M3_321_HRSCAF_539.6	Proto-oncogene c-Fos	4060.85	1.34682	0.283846	4.7449	2.09e-06	9.46e-05
Baseline_vs_Exposed:Tranmission	Apalm_v2_evm.model.Sc0a5M3_321_HRSCAF_539.6	Proto-oncogene c-Fos	4060.85	1.43853	0.233326	6.16533	7.03e-10	1.89e-08
Baseline_vs_Exposed:No_Transmission	Apalm_v2_evm.model.Sc0a5M3_281_HRSCAF_464.730	Protogenin	88.6279	1.53781	0.293485	5.23982	1.61e-07	1.08e-05
Baseline_vs_Exposed:No_Transmission	Apalm_v2_evm.model.Sc0a5M3_281_HRSCAF_464.728	Protogenin	26.5604	1.24254	0.297233	4.18038	2.91e-05	0.000806675
Baseline_vs_Exposed:Tranmission	Apalm_v2_evm.model.Sc0a5M3_281_HRSCAF_464.730	Protogenin	88.6279	1.53844	0.230529	6.67354	2.5e-11	8.76e-10
Baseline_vs_Exposed:Tranmission	Apalm_v2_evm.model.Sc0a5M3_281_HRSCAF_464.728	Protogenin	26.5604	1.41312	0.225704	6.26095	3.83e-10	1.08e-08
Baseline_vs_Exposed:No_Transmission	Apalm_v2_evm.model.Sc0a5M3_161_HRSCAF_285.288	Putative 115 kDa protein	23.4312	1.85798	0.412932	4.49949	6.81e-06	0.000253484
Baseline_vs_Exposed:Tranmission	Apalm_v2_evm.model.Sc0a5M3_161_HRSCAF_285.288	Putative 115 kDa protein	23.4312	1.55773	0.357053	4.36275	1.28e-05	0.000132968
Baseline_vs_Exposed:No_Transmission	Apalm_v2_evm.model.Sc0a5M3_324_HRSCAF_548.35	Putative ankyrin repeat protein FPV162	15.2983	-1.1644	0.287774	-4.04622	5.21e-05	0.00128291
Baseline_vs_Exposed:Tranmission	Apalm_v2_evm.model.Sc0a5M3_324_HRSCAF_548.35	Putative ankyrin repeat protein FPV162	15.2983	-1.11629	0.217016	-5.14382	2.69e-07	4.24e-06
Baseline_vs_Exposed:No_Transmission	Apalm_v2_evm.model.Sc0a5M3_171_HRSCAF_300.215	Putative cuticle collagen 90	65.9911	1.56998	0.363248	4.32205	1.55e-05	0.000495294
Baseline_vs_Exposed:Tranmission	Apalm_v2_evm.model.Sc0a5M3_171_HRSCAF_300.215	Putative cuticle collagen 90	65.9911	1.34104	0.292975	4.57731	4.71e-06	5.47e-05
Baseline_vs_Exposed:No_Transmission	Apalm_v2_evm.model.Sc0a5M3_191_HRSCAF_332.132	Putative diacyglycerol O-acyltransferase MT1809	11.225	1.41739	0.400332	3.54053	0.000399328	0.00611247
Baseline_vs_Exposed:Tranmission	Apalm_v2_evm.model.Sc0a5M3_191_HRSCAF_332.132	Putative diacyglycerol O-acyltransferase MT1809	11.225	1.54774	0.329891	4.69168	2.71e-06	3.4e-05
Baseline_vs_Exposed:No_Transmission	Apalm_v2_evm.model.Sc0a5M3_281_HRSCAF_464.1090	QRFP-like peptide receptor	160.202	1.80778	0.28052	6.44439	1.16e-10	2.89e-08
Baseline_vs_Exposed:Tranmission	Apalm_v2_evm.model.Sc0a5M3_281_HRSCAF_464.1090	QRFP-like peptide receptor	160.202	2.49629	0.229515	10.8764	1.49e-27	6.42e-25
Baseline_vs_Exposed:No_Transmission	Apalm_v2_evm.model.Sc0a5M3_424_HRSCAF_798.466	QRFP-like peptide receptor	7.49588	1.57573	0.353776	4.45403	8.43e-06	0.000302867
Baseline_vs_Exposed:No_Transmission	Apalm_v2_evm.model.Sc0a5M3_281_HRSCAF_464.1094	QRFP-like peptide receptor	5.7683	1.42611	0.353319	4.03633	5.43e-05	0.00132949
Baseline_vs_Exposed:Tranmission	Apalm_v2_evm.model.Sc0a5M3_424_HRSCAF_798.466	QRFP-like peptide receptor	7.49588	1.70795	0.266049	6.41969	1.37e-10	4.19e-09
Baseline_vs_Exposed:Tranmission	Apalm_v2_evm.model.Sc0a5M3_281_HRSCAF_464.1094	QRFP-like peptide receptor	5.7683	1.54843	0.272024	5.69227	1.25e-08	2.6e-07
Baseline_vs_Exposed:No_Transmission	Apalm_v2_evm.model.Sc0a5M3_91_HRSCAF_167.519	Ras-related protein Rab-30	516.702	1.72072	0.308813	5.57205	2.52e-08	2.27e-06
Baseline_vs_Exposed:Tranmission	Apalm_v2_evm.model.Sc0a5M3_91_HRSCAF_167.519	Ras-related protein Rab-30	516.702	1.61918	0.253825	6.37911	1.78e-10	5.34e-09
Baseline_vs_Exposed:No_Transmission	Apalm_v2_evm.model.Sc0a5M3_313_HRSCAF_525.8	Reticulocyte-binding protein 2 homolog a	43.121	2.51182	0.427361	5.87752	4.16e-09	5.05e-07
Baseline_vs_Exposed:Tranmission	Apalm_v2_evm.model.Sc0a5M3_313_HRSCAF_525.8	Reticulocyte-binding protein 2 homolog a	43.121	2.21278	0.341776	6.47437	9.52e-11	3e-09
Baseline_vs_Exposed:No_Transmission	Apalm_v2_evm.model.Sc0a5M3_424_HRSCAF_798.743	Retinol dehydrogenase 7	68.4804	2.08202	0.326885	6.36927	1.9e-10	4.22e-08
Baseline_vs_Exposed:Tranmission	Apalm_v2_evm.model.Sc0a5M3_424_HRSCAF_798.743	Retinol dehydrogenase 7	68.4804	1.93138	0.262059	7.37003	1.71e-13	8.14e-12
Baseline_vs_Exposed:No_Transmission	Apalm_v2_evm.model.Sc0a5M3_430_HRSCAF_812.655	Retrovirus-related Pol polyprotein from transposon 17.6	20.0346	2.06785	0.426965	4.84313	1.28e-06	6.18e-05
Baseline_vs_Exposed:Tranmission	Apalm_v2_evm.model.Sc0a5M3_430_HRSCAF_812.655	Retrovirus-related Pol polyprotein from transposon 17.6	20.0346	1.97152	0.34523	5.71073	1.12e-08	2.35e-07
Baseline_vs_Exposed:No_Transmission	Apalm_v2_evm.model.Sc0a5M3_430_HRSCAF_812.654	Retrovirus-related Pol polyprotein from transposon 412	17.6299	1.93625	0.405011	4.78073	1.75e-06	8.05e-05
Baseline_vs_Exposed:Tranmission	Apalm_v2_evm.model.Sc0a5M3_430_HRSCAF_812.654	Retrovirus-related Pol polyprotein from transposon 412	17.6299	1.81328	0.342361	5.29639	1.18e-07	1.99e-06
Baseline_vs_Exposed:No_Transmission	Apalm_v2_evm.model.Sc0a5M3_124_HRSCAF_222.554	Rhodopsin, GQ-coupled	16.7551	1.24376	0.282159	4.40802	1.04e-05	0.000357907
Baseline_vs_Exposed:Tranmission	Apalm_v2_evm.model.Sc0a5M3_124_HRSCAF_222.554	Rhodopsin, GQ-coupled	16.7551	1.56499	0.219208	7.13928	9.38e-13	4.02e-11
Baseline_vs_Exposed:No_Transmission	Apalm_v2_evm.model.Sc0a5M3_401_HRSCAF_746.290	Rhodopsin, GQ-coupled	25.6884	1.35205	0.299645	4.51218	6.42e-06	0.000240666
Baseline_vs_Exposed:Tranmission	Apalm_v2_evm.model.Sc0a5M3_401_HRSCAF_746.290	Rhodopsin, GQ-coupled	25.6884	1.40682	0.237269	5.92924	3.04e-09	7.22e-08
Baseline_vs_Exposed:No_Transmission	Apalm_v2_evm.model.Sc0a5M3_79_HRSCAF_143.432	Ribosomal protein S6 kinase alpha-3	555.985	1.28229	0.225636	5.68298	1.32e-08	1.32e-06
Baseline_vs_Exposed:Tranmission	Apalm_v2_evm.model.Sc0a5M3_79_HRSCAF_143.432	Ribosomal protein S6 kinase alpha-3	555.985	1.08027	0.184879	5.84312	5.12e-09	1.14e-07
Baseline_vs_Exposed:No_Transmission	Apalm_v2_evm.model.Sc0a5M3_401_HRSCAF_746.878	RNA-directed DNA polymerase from mobile element jockey	13.1791	3.35792	0.461814	7.27115	3.56e-13	1.93e-10
Baseline_vs_Exposed:No_Transmission	Apalm_v2_evm.model.Sc0a5M3_91_HRSCAF_167.431	RNA-directed DNA polymerase from mobile element jockey	71.3502	2.17986	0.466924	4.66856	3.03e-06	0.000129438
Baseline_vs_Exposed:Tranmission	Apalm_v2_evm.model.Sc0a5M3_91_HRSCAF_167.431	RNA-directed DNA polymerase from mobile element jockey	71.3502	5.5466	0.37504	14.7894	1.72e-49	3.24e-46
Baseline_vs_Exposed:Tranmission	Apalm_v2_evm.model.Sc0a5M3_401_HRSCAF_746.878	RNA-directed DNA polymerase from mobile element jockey	13.1791	2.29596	0.375254	6.11842	9.45e-10	2.46e-08
Baseline_vs_Exposed:No_Transmission	Apalm_v2_evm.model.Sc0a5M3_23_HRSCAF_38.8	Roundabout homolog 2	529.721	1.9276	0.280611	6.8693	6.45e-12	2.44e-09
Baseline_vs_Exposed:Tranmission	Apalm_v2_evm.model.Sc0a5M3_23_HRSCAF_38.8	Roundabout homolog 2	529.721	2.74567	0.227999	12.0425	2.13e-33	1.67e-30
Baseline_vs_Exposed:No_Transmission	Apalm_v2_evm.model.Sc0a5M3_79_HRSCAF_143.106	Runt-related transcription factor 1	1114.38	1.46414	0.250183	5.85229	4.85e-09	5.59e-07
Baseline_vs_Exposed:Tranmission	Apalm_v2_evm.model.Sc0a5M3_79_HRSCAF_143.106	Runt-related transcription factor 1	1114.38	1.87722	0.205379	9.14029	6.23e-20	8.85e-18
Baseline_vs_Exposed:No_Transmission	Apalm_v2_evm.model.Sc0a5M3_375_HRSCAF_671.437	RYamide receptor	17.6827	1.4664	0.349269	4.19849	2.69e-05	0.000754758
Baseline_vs_Exposed:Tranmission	Apalm_v2_evm.model.Sc0a5M3_375_HRSCAF_671.437	RYamide receptor	17.6827	1.9802	0.283164	6.99309	2.69e-12	1.07e-10
Baseline_vs_Exposed:No_Transmission	Apalm_v2_evm.model.Sc0a5M3_337_HRSCAF_586.694	Serine palmitoyltransferase 2	18.4832	2.59858	0.544365	4.7736	1.81e-06	8.3e-05
Baseline_vs_Exposed:Tranmission	Apalm_v2_evm.model.Sc0a5M3_337_HRSCAF_586.694	Serine palmitoyltransferase 2	18.4832	2.05215	0.433469	4.73423	2.2e-06	2.81e-05
Baseline_vs_Exposed:No_Transmission	Apalm_v2_evm.model.Sc0a5M3_337_HRSCAF_586.206	Serine/threonine-protein kinase Nek7	205.103	1.56917	0.252379	6.21753	5.05e-10	9.55e-08
Baseline_vs_Exposed:Tranmission	Apalm_v2_evm.model.Sc0a5M3_337_HRSCAF_586.206	Serine/threonine-protein kinase Nek7	205.103	1.3837	0.206512	6.70034	2.08e-11	7.36e-10
Baseline_vs_Exposed:No_Transmission	Apalm_v2_evm.model.Sc0a5M3_13_HRSCAF_21.21	Serine/threonine-protein kinase SIK2	2210.85	1.2357	0.27197	4.54353	5.53e-06	0.000212992
Baseline_vs_Exposed:Tranmission	Apalm_v2_evm.model.Sc0a5M3_13_HRSCAF_21.21	Serine/threonine-protein kinase SIK2	2210.85	1.58036	0.223524	7.07022	1.55e-12	6.36e-11
Baseline_vs_Exposed:No_Transmission	Apalm_v2_evm.model.Sc0a5M3_327_HRSCAF_556.27	Serine/threonine-protein phosphatase 6 regulatory ankyrin repeat subunit B	496.482	1.51231	0.280062	5.39988	6.67e-08	5.12e-06
Baseline_vs_Exposed:No_Transmission	Apalm_v2_evm.model.Sc0a5M3_13_HRSCAF_21.339	Serine/threonine-protein phosphatase 6 regulatory ankyrin repeat subunit B	22.22	-1.09564	0.30169	-3.63169	0.000281567	0.00465275
Baseline_vs_Exposed:Tranmission	Apalm_v2_evm.model.Sc0a5M3_327_HRSCAF_556.27	Serine/threonine-protein phosphatase 6 regulatory ankyrin repeat subunit B	496.482	1.20658	0.230445	5.23588	1.64e-07	2.7e-06
Baseline_vs_Exposed:Tranmission	Apalm_v2_evm.model.Sc0a5M3_13_HRSCAF_21.339	Serine/threonine-protein phosphatase 6 regulatory ankyrin repeat subunit B	22.22	-1.11036	0.240009	-4.62631	3.72e-06	4.47e-05
Baseline_vs_Exposed:No_Transmission	Apalm_v2_evm.model.Sc0a5M3_44_HRSCAF_77.581	SH3 and PX domain-containing protein 2B	644.641	1.35307	0.239708	5.64464	1.66e-08	1.6e-06
Baseline_vs_Exposed:Tranmission	Apalm_v2_evm.model.Sc0a5M3_44_HRSCAF_77.581	SH3 and PX domain-containing protein 2B	644.641	1.25043	0.196747	6.35553	2.08e-10	6.16e-09
Baseline_vs_Exposed:No_Transmission	Apalm_v2_evm.model.Sc0a5M3_281_HRSCAF_464.869	Short transient receptor potential channel 7	107.583	3.1713	0.417058	7.60397	2.87e-14	2.26e-11
Baseline_vs_Exposed:Tranmission	Apalm_v2_evm.model.Sc0a5M3_281_HRSCAF_464.869	Short transient receptor potential channel 7	107.583	5.07432	0.3265	15.5416	1.82e-54	5.72e-51
Baseline_vs_Exposed:No_Transmission	Apalm_v2_evm.model.Sc0a5M3_13_HRSCAF_21.38	Short-chain collagen C4 (Fragment)	94.5981	8.77994	1.11305	7.88819	3.07e-15	3.22e-12
Baseline_vs_Exposed:Tranmission	Apalm_v2_evm.model.Sc0a5M3_13_HRSCAF_21.38	Short-chain collagen C4 (Fragment)	94.5981	6.78151	0.883981	7.67155	1.7e-14	9.7e-13
Baseline_vs_Exposed:No_Transmission	Apalm_v2_evm.model.Sc0a5M3_431_HRSCAF_813.156	Short-chain collagen C4 (Fragment)	17.7225	4.34019	0.69998	6.20044	5.63e-10	1e-07
Baseline_vs_Exposed:No_Transmission	Apalm_v2_evm.model.Sc0a5M3_151_HRSCAF_267.384	Short-chain collagen C4 (Fragment)	100.171	5.24268	0.862452	6.0788	1.21e-09	1.99e-07
Baseline_vs_Exposed:Tranmission	Apalm_v2_evm.model.Sc0a5M3_431_HRSCAF_813.156	Short-chain collagen C4 (Fragment)	17.7225	4.83974	0.618643	7.82315	5.15e-15	3.44e-13
Baseline_vs_Exposed:Tranmission	Apalm_v2_evm.model.Sc0a5M3_151_HRSCAF_267.384	Short-chain collagen C4 (Fragment)	100.171	4.12594	0.71116	5.8017	6.56e-09	1.43e-07
Baseline_vs_Exposed:No_Transmission	Apalm_v2_evm.model.Sc0a5M3_424_HRSCAF_798.815	Small cysteine-rich protein 1 1	57.7436	2.28363	0.628365	3.63425	0.00027879	0.00462302
Baseline_vs_Exposed:Tranmission	Apalm_v2_evm.model.Sc0a5M3_424_HRSCAF_798.815	Small cysteine-rich protein 1 1	57.7436	2.27112	0.51867	4.37872	1.19e-05	0.00012461
Baseline_vs_Exposed:No_Transmission	Apalm_v2_evm.model.Sc0a5M3_330_HRSCAF_560.300	Solute carrier family 23 member 2	736.209	1.19761	0.289485	4.13704	3.52e-05	0.000943362
Baseline_vs_Exposed:Tranmission	Apalm_v2_evm.model.Sc0a5M3_330_HRSCAF_560.300	Solute carrier family 23 member 2	736.209	1.44942	0.23686	6.11932	9.4e-10	2.45e-08
Baseline_vs_Exposed:No_Transmission	Apalm_v2_evm.model.Sc0a5M3_375_HRSCAF_671.85	STE20-related kinase adapter protein alpha	271.5	1.23458	0.211348	5.84143	5.18e-09	5.89e-07
Baseline_vs_Exposed:Tranmission	Apalm_v2_evm.model.Sc0a5M3_375_HRSCAF_671.85	STE20-related kinase adapter protein alpha	271.5	2.12927	0.171478	12.4171	2.11e-35	1.9e-32
Baseline_vs_Exposed:No_Transmission	Apalm_v2_evm.model.Sc0a5M3_369_HRSCAF_655.114	Stearoyl-CoA desaturase 5	37.2119	1.77482	0.516318	3.43745	0.000587224	0.00808512
Baseline_vs_Exposed:Tranmission	Apalm_v2_evm.model.Sc0a5M3_369_HRSCAF_655.114	Stearoyl-CoA desaturase 5	37.2119	1.41944	0.422725	3.35784	0.000785541	0.00463045
Baseline_vs_Exposed:No_Transmission	Apalm_v2_evm.model.Sc0a5M3_91_HRSCAF_167.333	Steroid 17-alpha-hydroxylase/17,20 lyase	16.9147	2.88606	0.432889	6.66697	2.61e-11	8.51e-09
Baseline_vs_Exposed:No_Transmission	Apalm_v2_evm.model.Sc0a5M3_124_HRSCAF_222.370	Steroid 17-alpha-hydroxylase/17,20 lyase	2040.19	1.80155	0.28963	6.22017	4.97e-10	9.48e-08
Baseline_vs_Exposed:No_Transmission	Apalm_v2_evm.model.Sc0a5M3_84_HRSCAF_150.298	Steroid 17-alpha-hydroxylase/17,20 lyase	3.7783	2.12384	0.521553	4.07214	4.66e-05	0.00117572
Baseline_vs_Exposed:Tranmission	Apalm_v2_evm.model.Sc0a5M3_91_HRSCAF_167.333	Steroid 17-alpha-hydroxylase/17,20 lyase	16.9147	2.83266	0.349516	8.10453	5.3e-16	4.17e-14
Baseline_vs_Exposed:Tranmission	Apalm_v2_evm.model.Sc0a5M3_84_HRSCAF_150.298	Steroid 17-alpha-hydroxylase/17,20 lyase	3.7783	2.73421	0.375179	7.28776	3.15e-13	1.45e-11
Baseline_vs_Exposed:Tranmission	Apalm_v2_evm.model.Sc0a5M3_124_HRSCAF_222.370	Steroid 17-alpha-hydroxylase/17,20 lyase	2040.19	1.45284	0.238053	6.10303	1.04e-09	2.67e-08
Baseline_vs_Exposed:No_Transmission	Apalm_v2_evm.model.Sc0a5M3_421_HRSCAF_794.3	Substance-K receptor	4.85759	1.94182	0.568228	3.41733	0.00063239	0.00852888
Baseline_vs_Exposed:Tranmission	Apalm_v2_evm.model.Sc0a5M3_421_HRSCAF_794.3	Substance-K receptor	4.85759	1.46633	0.420464	3.48742	0.000487698	0.00308859
Baseline_vs_Exposed:No_Transmission	Apalm_v2_evm.model.Sc0a5M3_330_HRSCAF_560.372	Supervillin	76.9317	1.85665	0.332694	5.58065	2.4e-08	2.2e-06
Baseline_vs_Exposed:No_Transmission	Apalm_v2_evm.model.Sc0a5M3_330_HRSCAF_560.373	Supervillin	145.694	1.08177	0.216753	4.99081	6.01e-07	3.26e-05
Baseline_vs_Exposed:Tranmission	Apalm_v2_evm.model.Sc0a5M3_330_HRSCAF_560.373	Supervillin	145.694	1.04727	0.174594	5.9983	1.99e-09	4.91e-08
Baseline_vs_Exposed:Tranmission	Apalm_v2_evm.model.Sc0a5M3_330_HRSCAF_560.372	Supervillin	76.9317	1.29909	0.272012	4.77584	1.79e-06	2.34e-05
Baseline_vs_Exposed:No_Transmission	Apalm_v2_evm.model.Sc0a5M3_4_HRSCAF_4.320	Synaptotagmin-15	5.77143	1.36397	0.356825	3.82253	0.000132088	0.00256892
Baseline_vs_Exposed:Tranmission	Apalm_v2_evm.model.Sc0a5M3_4_HRSCAF_4.320	Synaptotagmin-15	5.77143	1.07444	0.271657	3.95514	7.65e-05	0.000631986
Baseline_vs_Exposed:No_Transmission	Apalm_v2_evm.model.Sc0a5M3_79_HRSCAF_143.308	T-box transcription factor TBX18	231.093	1.26351	0.230092	5.49134	3.99e-08	3.41e-06
Baseline_vs_Exposed:Tranmission	Apalm_v2_evm.model.Sc0a5M3_79_HRSCAF_143.308	T-box transcription factor TBX18	231.093	1.10103	0.189356	5.81462	6.08e-09	1.33e-07
Baseline_vs_Exposed:No_Transmission	Apalm_v2_evm.model.Sc0a5M3_1_HRSCAF_1.395	Tachykinin-like peptides receptor 99D	163.523	1.06113	0.180849	5.86748	4.42e-09	5.16e-07
Baseline_vs_Exposed:Tranmission	Apalm_v2_evm.model.Sc0a5M3_1_HRSCAF_1.395	Tachykinin-like peptides receptor 99D	163.523	1.14316	0.149319	7.65583	1.92e-14	1.08e-12
Baseline_vs_Exposed:No_Transmission	Apalm_v2_evm.model.Sc0a5M3_389_HRSCAF_706.350	Tctex1 domain-containing protein 1-B (Fragment)	8.52071	-1.95856	0.409188	-4.78645	1.7e-06	7.92e-05
Baseline_vs_Exposed:Tranmission	Apalm_v2_evm.model.Sc0a5M3_389_HRSCAF_706.350	Tctex1 domain-containing protein 1-B (Fragment)	8.52071	-2.05755	0.317672	-6.47695	9.36e-11	2.97e-09
Baseline_vs_Exposed:No_Transmission	Apalm_v2_evm.model.Sc0a5M3_1_HRSCAF_1.60	Tctex1 domain-containing protein 1-B (Fragment)	300.699	1.30232	0.195249	6.67007	2.56e-11	8.48e-09
Baseline_vs_Exposed:Tranmission	Apalm_v2_evm.model.Sc0a5M3_1_HRSCAF_1.60	Tctex1 domain-containing protein 1-B (Fragment)	300.699	1.27598	0.160844	7.93304	2.14e-15	1.54e-13
Baseline_vs_Exposed:No_Transmission	Apalm_v2_evm.model.Sc0a5M3_307_HRSCAF_512.336	Telomerase-binding protein EST1A	96.0516	2.10928	0.317134	6.65108	2.91e-11	9.17e-09
Baseline_vs_Exposed:No_Transmission	Apalm_v2_evm.model.Sc0a5M3_307_HRSCAF_512.337	Telomerase-binding protein EST1A	63.0186	1.42838	0.343117	4.16295	3.14e-05	0.000858231
Baseline_vs_Exposed:Tranmission	Apalm_v2_evm.model.Sc0a5M3_307_HRSCAF_512.336	Telomerase-binding protein EST1A	96.0516	1.41127	0.255642	5.52048	3.38e-08	6.4e-07
Baseline_vs_Exposed:Tranmission	Apalm_v2_evm.model.Sc0a5M3_307_HRSCAF_512.337	Telomerase-binding protein EST1A	63.0186	1.20597	0.277707	4.34261	1.41e-05	0.000143874
Baseline_vs_Exposed:No_Transmission	Apalm_v2_evm.model.Sc0a5M3_191_HRSCAF_332.81	Threonine-rich protein (Fragment)	28.6343	2.46076	0.530422	4.63925	3.5e-06	0.000144648
Baseline_vs_Exposed:Tranmission	Apalm_v2_evm.model.Sc0a5M3_191_HRSCAF_332.81	Threonine-rich protein (Fragment)	28.6343	5.04852	0.405265	12.4573	1.28e-35	1.21e-32
Baseline_vs_Exposed:No_Transmission	Apalm_v2_evm.model.Sc0a5M3_382_HRSCAF_692.164	Thrombospondin-2	38.3208	3.26158	0.518431	6.29125	3.15e-10	6.47e-08
Baseline_vs_Exposed:Tranmission	Apalm_v2_evm.model.Sc0a5M3_382_HRSCAF_692.164	Thrombospondin-2	38.3208	2.47094	0.42847	5.76688	8.08e-09	1.73e-07
Baseline_vs_Exposed:No_Transmission	Apalm_v2_evm.model.Sc0a5M3_430_HRSCAF_812.425	Thyroxine 5-deiodinase	5.07549	-1.75579	0.457985	-3.83372	0.000126218	0.00248804
Baseline_vs_Exposed:Tranmission	Apalm_v2_evm.model.Sc0a5M3_430_HRSCAF_812.425	Thyroxine 5-deiodinase	5.07549	-1.47239	0.263878	-5.57982	2.41e-08	4.75e-07
Baseline_vs_Exposed:No_Transmission	Apalm_v2_evm.model.Sc0a5M3_369_HRSCAF_655.348	TLD domain-containing protein 1	3.99941	2.83747	0.683661	4.15041	3.32e-05	0.000901426
Baseline_vs_Exposed:Tranmission	Apalm_v2_evm.model.Sc0a5M3_369_HRSCAF_655.348	TLD domain-containing protein 1	3.99941	2.40425	0.559289	4.29876	1.72e-05	0.00017116
Baseline_vs_Exposed:No_Transmission	Apalm_v2_evm.model.Sc0a5M3_171_HRSCAF_300.122	TNF receptor-associated factor 3	4919.04	1.44469	0.267224	5.4063	6.43e-08	4.96e-06
Baseline_vs_Exposed:Tranmission	Apalm_v2_evm.model.Sc0a5M3_171_HRSCAF_300.122	TNF receptor-associated factor 3	4919.04	1.70784	0.219662	7.77483	7.55e-15	4.79e-13
Baseline_vs_Exposed:No_Transmission	Apalm_v2_evm.model.Sc0a5M3_27_HRSCAF_46.3	TNFAIP3-interacting protein 1	2751.81	2.27864	0.384827	5.9212	3.2e-09	4.08e-07
Baseline_vs_Exposed:Tranmission	Apalm_v2_evm.model.Sc0a5M3_27_HRSCAF_46.3	TNFAIP3-interacting protein 1	2751.81	2.2203	0.31633	7.01891	2.24e-12	8.96e-11
Baseline_vs_Exposed:No_Transmission	Apalm_v2_evm.model.Sc0a5M3_322_HRSCAF_543.486	Toll-like receptor 2 type-1	66.7711	1.28942	0.305237	4.22434	2.4e-05	0.00069803
Baseline_vs_Exposed:Tranmission	Apalm_v2_evm.model.Sc0a5M3_322_HRSCAF_543.486	Toll-like receptor 2 type-1	66.7711	1.40133	0.245823	5.70056	1.19e-08	2.48e-07
Baseline_vs_Exposed:No_Transmission	Apalm_v2_evm.model.Sc0a5M3_331_HRSCAF_562.682	Toll-like receptor 6	2.03327	2.83905	0.675924	4.20026	2.67e-05	0.000752239
Baseline_vs_Exposed:Tranmission	Apalm_v2_evm.model.Sc0a5M3_331_HRSCAF_562.682	Toll-like receptor 6	2.03327	3.21804	0.534475	6.02094	1.73e-09	4.31e-08
Baseline_vs_Exposed:No_Transmission	Apalm_v2_evm.model.Sc0a5M3_281_HRSCAF_464.1201	Tolloid-like protein 1	101.214	1.42557	0.237084	6.01291	1.82e-09	2.73e-07
Baseline_vs_Exposed:Tranmission	Apalm_v2_evm.model.Sc0a5M3_281_HRSCAF_464.1201	Tolloid-like protein 1	101.214	1.04674	0.192333	5.44233	5.26e-08	9.59e-07
Baseline_vs_Exposed:No_Transmission	Apalm_v2_evm.model.Sc0a5M3_337_HRSCAF_586.305	Tolloid-like protein 2	1828.4	1.07543	0.251395	4.27784	1.89e-05	0.000579138
Baseline_vs_Exposed:Tranmission	Apalm_v2_evm.model.Sc0a5M3_337_HRSCAF_586.305	Tolloid-like protein 2	1828.4	1.13894	0.20623	5.52269	3.34e-08	6.35e-07
Baseline_vs_Exposed:No_Transmission	Apalm_v2_evm.model.Sc0a5M3_161_HRSCAF_285.562	Transcription elongation factor SPT6	12.0246	1.36703	0.336403	4.06366	4.83e-05	0.00120958
Baseline_vs_Exposed:Tranmission	Apalm_v2_evm.model.Sc0a5M3_161_HRSCAF_285.562	Transcription elongation factor SPT6	12.0246	1.28444	0.256596	5.00567	5.57e-07	8.1e-06
Baseline_vs_Exposed:No_Transmission	Apalm_v2_evm.model.Sc0a5M3_314_HRSCAF_527.158	Transcription factor AP-2-alpha	72.7675	-1.19276	0.240733	-4.95468	7.24e-07	3.79e-05
Baseline_vs_Exposed:Tranmission	Apalm_v2_evm.model.Sc0a5M3_314_HRSCAF_527.158	Transcription factor AP-2-alpha	72.7675	-1.48042	0.193511	-7.65032	2e-14	1.12e-12
Baseline_vs_Exposed:No_Transmission	Apalm_v2_evm.model.Sc0a5M3_13_HRSCAF_21.197	Transcription factor ETV6	648.454	1.64695	0.226751	7.26325	3.78e-13	1.98e-10
Baseline_vs_Exposed:Tranmission	Apalm_v2_evm.model.Sc0a5M3_13_HRSCAF_21.197	Transcription factor ETV6	648.454	2.39306	0.186243	12.8491	8.7e-38	1.1e-34
Baseline_vs_Exposed:No_Transmission	Apalm_v2_evm.model.Sc0a5M3_13_HRSCAF_21.227	Transcription factor Sox-14	18.9766	-1.08151	0.286154	-3.77946	0.000157168	0.00293587
Baseline_vs_Exposed:Tranmission	Apalm_v2_evm.model.Sc0a5M3_13_HRSCAF_21.227	Transcription factor Sox-14	18.9766	-1.09835	0.212444	-5.17009	2.34e-07	3.76e-06
Baseline_vs_Exposed:No_Transmission	Apalm_v2_evm.model.Sc0a5M3_431_HRSCAF_813.93	Transcriptional-regulating factor 1	700.493	1.70736	0.226933	7.52362	5.33e-14	3.87e-11
Baseline_vs_Exposed:Tranmission	Apalm_v2_evm.model.Sc0a5M3_431_HRSCAF_813.93	Transcriptional-regulating factor 1	700.493	1.10788	0.186236	5.94878	2.7e-09	6.48e-08
Baseline_vs_Exposed:No_Transmission	Apalm_v2_evm.model.Sc0a5M3_79_HRSCAF_143.345	Transient receptor potential cation channel subfamily A member 1	44.1696	1.20608	0.248172	4.85985	1.17e-06	5.72e-05
Baseline_vs_Exposed:No_Transmission	Apalm_v2_evm.model.Sc0a5M3_79_HRSCAF_143.341	Transient receptor potential cation channel subfamily A member 1	71.0224	1.30662	0.29451	4.43658	9.14e-06	0.000324765
Baseline_vs_Exposed:Tranmission	Apalm_v2_evm.model.Sc0a5M3_79_HRSCAF_143.341	Transient receptor potential cation channel subfamily A member 1	71.0224	1.94537	0.234737	8.28746	1.16e-16	1.01e-14
Baseline_vs_Exposed:Tranmission	Apalm_v2_evm.model.Sc0a5M3_79_HRSCAF_143.345	Transient receptor potential cation channel subfamily A member 1	44.1696	1.52006	0.197006	7.71583	1.2e-14	7.19e-13
Baseline_vs_Exposed:No_Transmission	Apalm_v2_evm.model.Sc0a5M3_14_HRSCAF_24.175	Transposable element P transposase	14.7802	1.89075	0.55295	3.41938	0.000627631	0.00850519
Baseline_vs_Exposed:Tranmission	Apalm_v2_evm.model.Sc0a5M3_14_HRSCAF_24.175	Transposable element P transposase	14.7802	2.19835	0.437538	5.02436	5.05e-07	7.4e-06
Baseline_vs_Exposed:No_Transmission	Apalm_v2_evm.model.Sc0a5M3_401_HRSCAF_746.13	Transposon Tf2-6 polyprotein	22.4755	1.51235	0.402046	3.76162	0.000168813	0.00311038
Baseline_vs_Exposed:Tranmission	Apalm_v2_evm.model.Sc0a5M3_401_HRSCAF_746.13	Transposon Tf2-6 polyprotein	22.4755	1.66556	0.341315	4.87985	1.06e-06	1.47e-05
Baseline_vs_Exposed:No_Transmission	Apalm_v2_evm.model.Sc0a5M3_314_HRSCAF_527.953	Transposon Tf2-9 polyprotein (Fragment)	89.4721	2.54611	0.454735	5.5991	2.15e-08	2.02e-06
Baseline_vs_Exposed:Tranmission	Apalm_v2_evm.model.Sc0a5M3_314_HRSCAF_527.953	Transposon Tf2-9 polyprotein (Fragment)	89.4721	3.19492	0.371605	8.59763	8.14e-18	8.74e-16
Baseline_vs_Exposed:No_Transmission	Apalm_v2_evm.model.Sc0a5M3_430_HRSCAF_812.656	Transposon Ty3-I Gag-Pol polyprotein	31.9882	2.07791	0.427797	4.85723	1.19e-06	5.78e-05
Baseline_vs_Exposed:Tranmission	Apalm_v2_evm.model.Sc0a5M3_430_HRSCAF_812.656	Transposon Ty3-I Gag-Pol polyprotein	31.9882	2.259	0.342527	6.5951	4.25e-11	1.43e-09
Baseline_vs_Exposed:No_Transmission	Apalm_v2_evm.model.Sc0a5M3_375_HRSCAF_671.678	Tricarboxylate transport protein, mitochondrial	168.479	1.59926	0.257866	6.20189	5.58e-10	1e-07
Baseline_vs_Exposed:Tranmission	Apalm_v2_evm.model.Sc0a5M3_375_HRSCAF_671.678	Tricarboxylate transport protein, mitochondrial	168.479	1.66186	0.211368	7.8624	3.77e-15	2.6e-13
Baseline_vs_Exposed:No_Transmission	Apalm_v2_evm.model.Sc0a5M3_272_HRSCAF_451.379	Tripartite motif-containing protein 3	12.5413	-1.67725	0.399288	-4.2006	2.66e-05	0.000752214
Baseline_vs_Exposed:Tranmission	Apalm_v2_evm.model.Sc0a5M3_272_HRSCAF_451.379	Tripartite motif-containing protein 3	12.5413	-1.13819	0.294971	-3.85864	0.000114021	0.00089438
Baseline_vs_Exposed:No_Transmission	Apalm_v2_evm.model.Sc0a5M3_161_HRSCAF_285.539	Tripartite motif-containing protein 3	30.4119	-1.28028	0.252791	-5.06457	4.09e-07	2.33e-05
Baseline_vs_Exposed:Tranmission	Apalm_v2_evm.model.Sc0a5M3_161_HRSCAF_285.539	Tripartite motif-containing protein 3	30.4119	-1.28713	0.19322	-6.66147	2.71e-11	9.47e-10
Baseline_vs_Exposed:No_Transmission	Apalm_v2_evm.model.Sc0a5M3_307_HRSCAF_512.627	Tropomyosin-1	296.197	1.11203	0.219603	5.0638	4.11e-07	2.33e-05
Baseline_vs_Exposed:Tranmission	Apalm_v2_evm.model.Sc0a5M3_307_HRSCAF_512.627	Tropomyosin-1	296.197	1.41231	0.180971	7.80408	5.99e-15	3.91e-13
Baseline_vs_Exposed:No_Transmission	Apalm_v2_evm.model.Sc0a5M3_79_HRSCAF_143.584	Tyrosinase	7.89421	3.30179	0.527832	6.25537	3.97e-10	7.98e-08
Baseline_vs_Exposed:No_Transmission	Apalm_v2_evm.model.Sc0a5M3_84_HRSCAF_150.408	Tyrosinase	38.4662	2.82656	0.521611	5.4189	6e-08	4.76e-06
Baseline_vs_Exposed:Tranmission	Apalm_v2_evm.model.Sc0a5M3_84_HRSCAF_150.408	Tyrosinase	38.4662	2.3751	0.430328	5.51928	3.4e-08	6.44e-07
Baseline_vs_Exposed:Tranmission	Apalm_v2_evm.model.Sc0a5M3_79_HRSCAF_143.584	Tyrosinase	7.89421	1.84052	0.41936	4.38887	1.14e-05	0.000119598
Baseline_vs_Exposed:No_Transmission	Apalm_v2_evm.model.Sc0a5M3_161_HRSCAF_285.376	Tyrosine-protein kinase Src42A	356.151	1.19398	0.217001	5.50219	3.75e-08	3.22e-06
Baseline_vs_Exposed:Tranmission	Apalm_v2_evm.model.Sc0a5M3_161_HRSCAF_285.376	Tyrosine-protein kinase Src42A	356.151	1.19571	0.177572	6.73371	1.65e-11	5.92e-10
Baseline_vs_Exposed:No_Transmission	Apalm_v2_evm.model.Sc0a5M3_151_HRSCAF_267.114	uncharacterized protein C11orf70 homolog isoform X1	504.406	1.53903	0.275833	5.57958	2.41e-08	2.2e-06
Baseline_vs_Exposed:Tranmission	Apalm_v2_evm.model.Sc0a5M3_151_HRSCAF_267.114	uncharacterized protein C11orf70 homolog isoform X1	504.406	1.7329	0.227312	7.62342	2.47e-14	1.37e-12
Baseline_vs_Exposed:No_Transmission	Apalm_v2_evm.model.Sc0a5M3_10_HRSCAF_15.69	uncharacterized protein LOC110039811	95.245	1.05439	0.203689	5.17649	2.26e-07	1.43e-05
Baseline_vs_Exposed:Tranmission	Apalm_v2_evm.model.Sc0a5M3_10_HRSCAF_15.69	uncharacterized protein LOC110039811	95.245	1.03504	0.166564	6.21406	5.16e-10	1.43e-08
Baseline_vs_Exposed:No_Transmission	Apalm_v2_evm.model.Sc0a5M3_1_HRSCAF_1.626	uncharacterized protein LOC110040718	38.2646	-3.64498	0.683136	-5.33565	9.52e-08	6.9e-06
Baseline_vs_Exposed:Tranmission	Apalm_v2_evm.model.Sc0a5M3_1_HRSCAF_1.626	uncharacterized protein LOC110040718	38.2646	-2.20753	0.540674	-4.08292	4.45e-05	0.000394153
Baseline_vs_Exposed:No_Transmission	Apalm_v2_evm.model.Sc0a5M3_14_HRSCAF_24.39	uncharacterized protein LOC110042126 isoform X2	144.465	3.73528	0.438805	8.51238	1.7e-17	4.03e-14
Baseline_vs_Exposed:Tranmission	Apalm_v2_evm.model.Sc0a5M3_14_HRSCAF_24.39	uncharacterized protein LOC110042126 isoform X2	144.465	5.33524	0.359108	14.8569	6.27e-50	1.32e-46
Baseline_vs_Exposed:No_Transmission	Apalm_v2_evm.model.Sc0a5M3_169_HRSCAF_298.116	uncharacterized protein LOC110046639	3061.43	1.38665	0.224576	6.17454	6.64e-10	1.15e-07
Baseline_vs_Exposed:Tranmission	Apalm_v2_evm.model.Sc0a5M3_169_HRSCAF_298.116	uncharacterized protein LOC110046639	3061.43	2.1405	0.18469	11.5897	4.65e-31	2.59e-28
Baseline_vs_Exposed:No_Transmission	Apalm_v2_evm.model.Sc0a5M3_281_HRSCAF_464.1184	uncharacterized protein LOC110047052 isoform X4	453.567	2.07147	0.331268	6.25313	4.02e-10	8.01e-08
Baseline_vs_Exposed:Tranmission	Apalm_v2_evm.model.Sc0a5M3_281_HRSCAF_464.1184	uncharacterized protein LOC110047052 isoform X4	453.567	2.71823	0.272377	9.97967	1.87e-23	5.05e-21
Baseline_vs_Exposed:No_Transmission	Apalm_v2_evm.model.Sc0a5M3_375_HRSCAF_671.485	uncharacterized protein LOC110058701	4.75504	-2.30406	0.588271	-3.91667	8.98e-05	0.00194189
Baseline_vs_Exposed:Tranmission	Apalm_v2_evm.model.Sc0a5M3_375_HRSCAF_671.485	uncharacterized protein LOC110058701	4.75504	-1.27593	0.38397	-3.323	0.00089056	0.00514837
Baseline_vs_Exposed:No_Transmission	Apalm_v2_evm.model.Sc0a5M3_14_HRSCAF_24.221	uncharacterized protein LOC110061240	13.6661	-1.35761	0.357423	-3.79833	0.000145675	0.00278448
Baseline_vs_Exposed:Tranmission	Apalm_v2_evm.model.Sc0a5M3_14_HRSCAF_24.221	uncharacterized protein LOC110061240	13.6661	-1.40665	0.267961	-5.24948	1.53e-07	2.52e-06
Baseline_vs_Exposed:No_Transmission	Apalm_v2_evm.model.Sc0a5M3_151_HRSCAF_267.328	uncharacterized protein LOC110068884	5.27427	1.38988	0.382241	3.63614	0.000276757	0.00459738
Baseline_vs_Exposed:Tranmission	Apalm_v2_evm.model.Sc0a5M3_151_HRSCAF_267.328	uncharacterized protein LOC110068884	5.27427	1.68739	0.267313	6.31242	2.75e-10	7.96e-09
Baseline_vs_Exposed:No_Transmission	Apalm_v2_evm.model.Sc0a5M3_13_HRSCAF_21.58	uncharacterized protein LOC110246176	6.09012	2.56094	0.685333	3.73677	0.000186396	0.00335584
Baseline_vs_Exposed:Tranmission	Apalm_v2_evm.model.Sc0a5M3_13_HRSCAF_21.58	uncharacterized protein LOC110246176	6.09012	2.0005	0.63253	3.1627	0.00156315	0.00834164
Baseline_vs_Exposed:No_Transmission	Apalm_v2_evm.model.Sc0a5M3_79_HRSCAF_143.604	uncharacterized protein LOC111324300	195.805	2.0252	0.315633	6.41631	1.4e-10	3.22e-08
Baseline_vs_Exposed:Tranmission	Apalm_v2_evm.model.Sc0a5M3_79_HRSCAF_143.604	uncharacterized protein LOC111324300	195.805	1.80927	0.259194	6.98037	2.94e-12	1.16e-10
Baseline_vs_Exposed:No_Transmission	Apalm_v2_evm.model.Sc0a5M3_389_HRSCAF_706.339	Zinc finger C2HC domain-containing protein 1A	361.737	1.53276	0.266784	5.74531	9.18e-09	9.58e-07
Baseline_vs_Exposed:Tranmission	Apalm_v2_evm.model.Sc0a5M3_389_HRSCAF_706.339	Zinc finger C2HC domain-containing protein 1A	361.737	1.30065	0.219983	5.91249	3.37e-09	7.9e-08
Baseline_vs_Exposed:No_Transmission	Apalm_v2_evm.model.Sc0a5M3_331_HRSCAF_562.1199	Zinc finger CW-type PWWP domain protein 2	152.474	1.0871	0.210037	5.17574	2.27e-07	1.44e-05
Baseline_vs_Exposed:Tranmission	Apalm_v2_evm.model.Sc0a5M3_331_HRSCAF_562.1199	Zinc finger CW-type PWWP domain protein 2	152.474	1.26249	0.169867	7.43221	1.07e-13	5.29e-12
Baseline_vs_Exposed:No_Transmission	Apalm_v2_evm.model.Sc0a5M3_314_HRSCAF_527.430	Zinc finger MYND domain-containing protein 19	85.5633	1.74419	0.336411	5.1847	2.16e-07	1.38e-05
Baseline_vs_Exposed:Tranmission	Apalm_v2_evm.model.Sc0a5M3_314_HRSCAF_527.430	Zinc finger MYND domain-containing protein 19	85.5633	1.38517	0.273052	5.07292	3.92e-07	5.9e-06
Baseline_vs_Exposed:No_Transmission	Apalm_v2_evm.model.Sc0a5M3_307_HRSCAF_512.728	Zinc finger protein 70	409.068	1.97012	0.246724	7.98512	1.4e-15	1.66e-12
Baseline_vs_Exposed:Tranmission	Apalm_v2_evm.model.Sc0a5M3_307_HRSCAF_512.728	Zinc finger protein 70	409.068	1.97747	0.202332	9.77338	1.46e-22	3.3e-20
Baseline_vs_Exposed:No_Transmission	Apalm_v2_evm.model.Sc0a5M3_401_HRSCAF_746.1341	Zinc finger protein ZIC 5	12.887	-1.04586	0.307971	-3.39596	0.000683883	0.00907236
Baseline_vs_Exposed:Tranmission	Apalm_v2_evm.model.Sc0a5M3_401_HRSCAF_746.1341	Zinc finger protein ZIC 5	12.887	-1.27226	0.203965	-6.23763	4.44e-10	1.25e-08
