# Supplementary material for: Innate immune gene expression in Acropora palmata is consistent despite variance in yearly disease events
Source: PLoS One. 2020 Oct 22;15(10):e0228514. doi: 10.1371/journal.pone.0228514 (PMC7580945; doi:10.1371/journal.pone.0228514)
Supplement: S6 Table — (XLSX) [file pone.0228514.s010.xlsx]

## Sheet: black
Gene.ID	Gene.Annotation
Apalm_v2_evm.model.Sc0a5M3_1_HRSCAF_1.11	FAS-associated factor 1
Apalm_v2_evm.model.Sc0a5M3_1_HRSCAF_1.31	Transmembrane prolyl 4-hydroxylase
Apalm_v2_evm.model.Sc0a5M3_1_HRSCAF_1.35	HAUS augmin-like complex subunit 3
Apalm_v2_evm.model.Sc0a5M3_1_HRSCAF_1.43	Mediator of RNA polymerase II transcription subunit 26
Apalm_v2_evm.model.Sc0a5M3_1_HRSCAF_1.52	UV excision repair protein RAD23 homolog B
Apalm_v2_evm.model.Sc0a5M3_1_HRSCAF_1.68	Intraflagellar transport protein 25 homolog
Apalm_v2_evm.model.Sc0a5M3_1_HRSCAF_1.77	Sorting nexin-30
Apalm_v2_evm.model.Sc0a5M3_1_HRSCAF_1.80	Lysine-specific demethylase 4C
Apalm_v2_evm.model.Sc0a5M3_1_HRSCAF_1.128	Coiled-coil domain-containing protein 130
Apalm_v2_evm.model.Sc0a5M3_1_HRSCAF_1.129	Transcription elongation factor A N-terminal and central domain-containing protein 2
Apalm_v2_evm.model.Sc0a5M3_1_HRSCAF_1.139	PREDICTED: protein shisa-5-like
Apalm_v2_evm.model.Sc0a5M3_1_HRSCAF_1.156	5'-AMP-activated protein kinase catalytic subunit alpha-2
Apalm_v2_evm.model.Sc0a5M3_1_HRSCAF_1.194	RNA 3'-terminal phosphate cyclase-like protein
Apalm_v2_evm.model.Sc0a5M3_1_HRSCAF_1.195	Protein PET117 homolog, mitochondrial
Apalm_v2_evm.model.Sc0a5M3_1_HRSCAF_1.213	Acetyl-coenzyme A transporter 1
Apalm_v2_evm.model.Sc0a5M3_1_HRSCAF_1.220	Retrovirus-related Pol polyprotein from transposon TNT 1-94
Apalm_v2_evm.model.Sc0a5M3_1_HRSCAF_1.269	Acyl-CoA-binding domain-containing protein 4
Apalm_v2_evm.model.Sc0a5M3_1_HRSCAF_1.274	PREDICTED: uncharacterized protein LOC107358188
Apalm_v2_evm.model.Sc0a5M3_1_HRSCAF_1.281	F-box/WD repeat-containing protein 9
Apalm_v2_evm.model.Sc0a5M3_1_HRSCAF_1.296	Origin recognition complex subunit 1
Apalm_v2_evm.model.Sc0a5M3_1_HRSCAF_1.302	Cytoplasmic dynein 2 light intermediate chain 1
Apalm_v2_evm.model.Sc0a5M3_1_HRSCAF_1.303	RWD domain-containing protein 3
Apalm_v2_evm.model.Sc0a5M3_1_HRSCAF_1.305	cingulin-like protein 1
Apalm_v2_evm.model.Sc0a5M3_1_HRSCAF_1.323	SCL-interrupting locus protein homolog
Apalm_v2_evm.model.Sc0a5M3_1_HRSCAF_1.351	Ankyrin repeat domain-containing protein 13C
Apalm_v2_evm.model.Sc0a5M3_1_HRSCAF_1.381	PREDICTED: uncharacterized protein LOC107347839
Apalm_v2_evm.model.Sc0a5M3_1_HRSCAF_1.391	Ergothioneine biosynthesis protein 1
Apalm_v2_evm.model.Sc0a5M3_1_HRSCAF_1.398	Methylmalonic aciduria and homocystinuria type C protein homolog
Apalm_v2_evm.model.Sc0a5M3_1_HRSCAF_1.399	Methylmalonic aciduria and homocystinuria type C protein homolog
Apalm_v2_evm.model.Sc0a5M3_1_HRSCAF_1.400	ATP synthase mitochondrial F1 complex assembly factor 1
Apalm_v2_evm.model.Sc0a5M3_1_HRSCAF_1.413	Hemicentin-1
Apalm_v2_evm.model.Sc0a5M3_1_HRSCAF_1.426	NADH-cytochrome b5 reductase-like
Apalm_v2_evm.model.Sc0a5M3_1_HRSCAF_1.441	Histone deacetylase 3
Apalm_v2_evm.model.Sc0a5M3_1_HRSCAF_1.474	hypothetical protein
Apalm_v2_evm.model.Sc0a5M3_1_HRSCAF_1.478	hypothetical protein
Apalm_v2_evm.model.Sc0a5M3_1_HRSCAF_1.502	Krueppel-like factor 12
Apalm_v2_evm.model.Sc0a5M3_1_HRSCAF_1.504	Carboxypeptidase D
Apalm_v2_evm.model.Sc0a5M3_1_HRSCAF_1.521	Putative tocopherol cyclase, chloroplastic
Apalm_v2_evm.model.Sc0a5M3_1_HRSCAF_1.548	Protein Asterix
Apalm_v2_evm.model.Sc0a5M3_1_HRSCAF_1.552	Neogenin
Apalm_v2_evm.model.Sc0a5M3_1_HRSCAF_1.566	Malate/(S)-sulfolactate dehydrogenase
Apalm_v2_evm.model.Sc0a5M3_1_HRSCAF_1.573	U3 small nucleolar ribonucleoprotein protein IMP3
Apalm_v2_evm.model.Sc0a5M3_1_HRSCAF_1.584	Coiled-coil domain-containing protein 78
Apalm_v2_evm.model.Sc0a5M3_1_HRSCAF_1.593	Cystathionine gamma-lyase
Apalm_v2_evm.model.Sc0a5M3_1_HRSCAF_1.600	Dedicator of cytokinesis protein 7
Apalm_v2_evm.model.Sc0a5M3_1_HRSCAF_1.605	Zinc transporter 7
Apalm_v2_evm.model.Sc0a5M3_2_HRSCAF_2.4	Protein DD3-3
Apalm_v2_evm.model.Sc0a5M3_2_HRSCAF_2.22	uncharacterized protein LOC111333807
Apalm_v2_evm.model.Sc0a5M3_2_HRSCAF_2.23	PREDICTED: uncharacterized protein LOC107352823
Apalm_v2_evm.model.Sc0a5M3_2_HRSCAF_2.26	uncharacterized protein LOC111343983
Apalm_v2_evm.model.Sc0a5M3_3_HRSCAF_3.3	Adhesion G protein-coupled receptor L3
Apalm_v2_evm.model.Sc0a5M3_3_HRSCAF_3.5	Transcription initiation factor TFIID subunit 2
Apalm_v2_evm.model.Sc0a5M3_3_HRSCAF_3.6	PREDICTED: uncharacterized protein LOC107335641
Apalm_v2_evm.model.Sc0a5M3_3_HRSCAF_3.8	Protein LTV1 homolog
Apalm_v2_evm.model.Sc0a5M3_4_HRSCAF_4.45	Flap endonuclease 1
Apalm_v2_evm.model.Sc0a5M3_4_HRSCAF_4.125	Ragulator complex protein LAMTOR3-A
Apalm_v2_evm.model.Sc0a5M3_4_HRSCAF_4.133	Inhibitor of nuclear factor kappa-B kinase subunit alpha
Apalm_v2_evm.model.Sc0a5M3_4_HRSCAF_4.207	PREDICTED: golgin subfamily A member 4-like
Apalm_v2_evm.model.Sc0a5M3_4_HRSCAF_4.214	Mitotic-spindle organizing protein 1
Apalm_v2_evm.model.Sc0a5M3_4_HRSCAF_4.245	Solute carrier family 15 member 4
Apalm_v2_evm.model.Sc0a5M3_4_HRSCAF_4.267	Cartilage oligomeric matrix protein
Apalm_v2_evm.model.Sc0a5M3_4_HRSCAF_4.276	Atrial natriuretic peptide receptor 1
Apalm_v2_evm.model.Sc0a5M3_4_HRSCAF_4.277	Hepatocyte nuclear factor 6
Apalm_v2_evm.model.Sc0a5M3_4_HRSCAF_4.283	PREDICTED: uncharacterized protein LOC107333756
Apalm_v2_evm.model.Sc0a5M3_4_HRSCAF_4.325	Coiled-coil-helix-coiled-coil-helix domain-containing protein 1
Apalm_v2_evm.model.Sc0a5M3_4_HRSCAF_4.326	PREDICTED: uncharacterized protein LOC107335418
Apalm_v2_evm.model.Sc0a5M3_4_HRSCAF_4.356	PREDICTED: uncharacterized protein LOC107343128
Apalm_v2_evm.model.Sc0a5M3_7_HRSCAF_7.4	Importin subunit alpha-1
Apalm_v2_evm.model.Sc0a5M3_8_HRSCAF_11.19	homeotic protein female sterile-like isoform X2
Apalm_v2_evm.model.Sc0a5M3_8_HRSCAF_11.34	Protein yippee-like 5
Apalm_v2_evm.model.Sc0a5M3_8_HRSCAF_11.37	PREDICTED: uncharacterized protein LOC107337909 isoform X1
Apalm_v2_evm.model.Sc0a5M3_8_HRSCAF_11.41	Mitochondrial thiamine pyrophosphate carrier
Apalm_v2_evm.model.Sc0a5M3_8_HRSCAF_11.61	Protein FAM221B
Apalm_v2_evm.model.Sc0a5M3_8_HRSCAF_11.69	PREDICTED: uncharacterized protein LOC107331919
Apalm_v2_evm.model.Sc0a5M3_10_HRSCAF_15.32	PRELI domain-containing protein 1, mitochondrial
Apalm_v2_evm.model.Sc0a5M3_10_HRSCAF_15.46	Translation initiation factor IF-2
Apalm_v2_evm.model.Sc0a5M3_10_HRSCAF_15.47	Hyccin
Apalm_v2_evm.model.Sc0a5M3_10_HRSCAF_15.57	E3 ubiquitin-protein ligase TRIM56
Apalm_v2_evm.model.Sc0a5M3_10_HRSCAF_15.85	Armadillo repeat-containing protein 4
Apalm_v2_evm.model.Sc0a5M3_10_HRSCAF_15.108	Pro-Pol polyprotein
Apalm_v2_evm.model.Sc0a5M3_10_HRSCAF_15.116	PREDICTED: uncharacterized protein LOC107336719
Apalm_v2_evm.model.Sc0a5M3_10_HRSCAF_15.118	Spermatogenesis-associated protein 17
Apalm_v2_evm.model.Sc0a5M3_10_HRSCAF_15.130	Calmodulin-2/4 (Fragment)
Apalm_v2_evm.model.Sc0a5M3_10_HRSCAF_15.145	Actin-related protein 3
Apalm_v2_evm.model.Sc0a5M3_10_HRSCAF_15.163	Bifunctional glutamate/proline--tRNA ligase
Apalm_v2_evm.model.Sc0a5M3_10_HRSCAF_15.174	Protein O-linked-mannose beta-1,2-N-acetylglucosaminyltransferase 1
Apalm_v2_evm.model.Sc0a5M3_10_HRSCAF_15.200	Homeobox protein otx5-B
Apalm_v2_evm.model.Sc0a5M3_10_HRSCAF_15.201	Homeobox protein OTX1
Apalm_v2_evm.model.Sc0a5M3_10_HRSCAF_15.206	Regulatory protein AfsR
Apalm_v2_evm.model.Sc0a5M3_10_HRSCAF_15.213	Zinc finger protein 782
Apalm_v2_evm.model.Sc0a5M3_10_HRSCAF_15.261	Homeobox protein goosecoid
Apalm_v2_evm.model.Sc0a5M3_10_HRSCAF_15.264	Protein CNPPD1
Apalm_v2_evm.model.Sc0a5M3_10_HRSCAF_15.267	Testis-expressed protein 43
Apalm_v2_evm.model.Sc0a5M3_10_HRSCAF_15.285	Protein FAM133B
Apalm_v2_evm.model.Sc0a5M3_10_HRSCAF_15.293	Apolipoprotein L3
Apalm_v2_evm.model.Sc0a5M3_10_HRSCAF_15.295	Electroneutral sodium bicarbonate exchanger 1
Apalm_v2_evm.model.Sc0a5M3_11_HRSCAF_18.24	B-cell lymphoma/leukemia 10
Apalm_v2_evm.model.Sc0a5M3_12_HRSCAF_20.13	Calmodulin
Apalm_v2_evm.model.Sc0a5M3_13_HRSCAF_21.8	Probable thiopurine S-methyltransferase
Apalm_v2_evm.model.Sc0a5M3_13_HRSCAF_21.17	Serine/threonine-protein kinase SIK3
Apalm_v2_evm.model.Sc0a5M3_13_HRSCAF_21.28	Patatin-like phospholipase domain-containing protein 4
Apalm_v2_evm.model.Sc0a5M3_13_HRSCAF_21.39	Collectin-46
Apalm_v2_evm.model.Sc0a5M3_13_HRSCAF_21.61	Dual serine/threonine and tyrosine protein kinase
Apalm_v2_evm.model.Sc0a5M3_13_HRSCAF_21.72	Z+D2:D90inc finger protein 511
Apalm_v2_evm.model.Sc0a5M3_13_HRSCAF_21.73	Tubulin-specific chaperone cofactor E-like protein
Apalm_v2_evm.model.Sc0a5M3_13_HRSCAF_21.75	Tetratricopeptide repeat protein 28
Apalm_v2_evm.model.Sc0a5M3_13_HRSCAF_21.87	Peripheral plasma membrane protein CASK
Apalm_v2_evm.model.Sc0a5M3_13_HRSCAF_21.99	UDP-glucuronic acid decarboxylase 1
Apalm_v2_evm.model.Sc0a5M3_13_HRSCAF_21.100	Serine/threonine-protein kinase PAK 3
Apalm_v2_evm.model.Sc0a5M3_13_HRSCAF_21.109	Serine/threonine-protein kinase 25
Apalm_v2_evm.model.Sc0a5M3_13_HRSCAF_21.126	Tubulin beta chain
Apalm_v2_evm.model.Sc0a5M3_13_HRSCAF_21.130	Down syndrome critical region protein 3 homolog
Apalm_v2_evm.model.Sc0a5M3_13_HRSCAF_21.139	Gamma-secretase subunit PEN-2
Apalm_v2_evm.model.Sc0a5M3_13_HRSCAF_21.145	TNF receptor-associated factor 6
Apalm_v2_evm.model.Sc0a5M3_13_HRSCAF_21.147	hypothetical protein
Apalm_v2_evm.model.Sc0a5M3_13_HRSCAF_21.174	Transmembrane protein 192
Apalm_v2_evm.model.Sc0a5M3_13_HRSCAF_21.189	tRNA-splicing endonuclease subunit Sen15
Apalm_v2_evm.model.Sc0a5M3_13_HRSCAF_21.191	Transforming growth factor beta regulator 1
Apalm_v2_evm.model.Sc0a5M3_13_HRSCAF_21.217	Ribonuclease H2 subunit B
Apalm_v2_evm.model.Sc0a5M3_13_HRSCAF_21.319	Motile sperm domain-containing protein 1
Apalm_v2_evm.model.Sc0a5M3_13_HRSCAF_21.333	Dynein assembly factor with WDR repeat domains 1
Apalm_v2_evm.model.Sc0a5M3_14_HRSCAF_24.11	Dynein assembly factor 4, axonemal
Apalm_v2_evm.model.Sc0a5M3_14_HRSCAF_24.12	Nucleotide triphosphate diphosphatase NUDT15
Apalm_v2_evm.model.Sc0a5M3_14_HRSCAF_24.25	Ubiquitin-conjugating enzyme E2 R2
Apalm_v2_evm.model.Sc0a5M3_14_HRSCAF_24.42	Sugar transporter SWEET1
Apalm_v2_evm.model.Sc0a5M3_14_HRSCAF_24.64	Tubulin polyglutamylase ttll6
Apalm_v2_evm.model.Sc0a5M3_14_HRSCAF_24.70	Major facilitator superfamily domain-containing protein 12
Apalm_v2_evm.model.Sc0a5M3_14_HRSCAF_24.79	Protein sidekick-1
Apalm_v2_evm.model.Sc0a5M3_14_HRSCAF_24.91	Basigin
Apalm_v2_evm.model.Sc0a5M3_14_HRSCAF_24.155	Neuropathy target esterase
Apalm_v2_evm.model.Sc0a5M3_14_HRSCAF_24.184	Amidase
Apalm_v2_evm.model.Sc0a5M3_14_HRSCAF_24.196	Ubiquitin-like modifier-activating enzyme 6
Apalm_v2_evm.model.Sc0a5M3_14_HRSCAF_24.223	NADH dehydrogenase [ubiquinone] 1 alpha subcomplex subunit 13
Apalm_v2_evm.model.Sc0a5M3_14_HRSCAF_24.235	Stimulated by retinoic acid gene 6 protein-like
Apalm_v2_evm.model.Sc0a5M3_14_HRSCAF_24.304	Mono [ADP-ribose] polymerase PARP16
Apalm_v2_evm.model.Sc0a5M3_14_HRSCAF_24.310	Voltage-gated hydrogen channel 1
Apalm_v2_evm.model.Sc0a5M3_14_HRSCAF_24.311	Exocyst complex component 5
Apalm_v2_evm.model.Sc0a5M3_14_HRSCAF_24.328	hypothetical protein AWC38_SpisGene20803
Apalm_v2_evm.model.Sc0a5M3_14_HRSCAF_24.331	Probable 39S ribosomal protein L24, mitochondrial
Apalm_v2_evm.model.Sc0a5M3_14_HRSCAF_24.336	Beta-1,3-galactosyltransferase 2
Apalm_v2_evm.model.Sc0a5M3_14_HRSCAF_24.354	Programmed cell death protein 7
Apalm_v2_evm.model.Sc0a5M3_14_HRSCAF_24.360	Phenylalanine--tRNA ligase, mitochondrial
Apalm_v2_evm.model.Sc0a5M3_14_HRSCAF_24.364	Krueppel-like factor 13
Apalm_v2_evm.model.Sc0a5M3_14_HRSCAF_24.370	Proline-rich protein PRCC
Apalm_v2_evm.model.Sc0a5M3_14_HRSCAF_24.378	PREDICTED: uncharacterized protein LOC107345966 isoform X3
Apalm_v2_evm.model.Sc0a5M3_14_HRSCAF_24.386	Insulin gene enhancer protein ISL-1
Apalm_v2_evm.model.Sc0a5M3_14_HRSCAF_24.423	Zinc finger RNA-binding protein
Apalm_v2_evm.model.Sc0a5M3_14_HRSCAF_24.425	PREDICTED: uncharacterized protein LOC107331306
Apalm_v2_evm.model.Sc0a5M3_14_HRSCAF_24.453	Cortactin-binding protein 2
Apalm_v2_evm.model.Sc0a5M3_14_HRSCAF_24.454	Alpha-N-acetylgalactosaminidase
Apalm_v2_evm.model.Sc0a5M3_14_HRSCAF_24.455	Exocyst complex component 2
Apalm_v2_evm.model.Sc0a5M3_14_HRSCAF_24.502	PREDICTED: uncharacterized protein LOC107334336
Apalm_v2_evm.model.Sc0a5M3_14_HRSCAF_24.561	hypothetical protein AC249_AIPGENE21799
Apalm_v2_evm.model.Sc0a5M3_14_HRSCAF_24.578	Adenylate kinase isoenzyme 6
Apalm_v2_evm.model.Sc0a5M3_14_HRSCAF_24.582	hypothetical protein AWC38_SpisGene8789
Apalm_v2_evm.model.Sc0a5M3_14_HRSCAF_24.635	Ras-related protein Rab-1A
Apalm_v2_evm.model.Sc0a5M3_14_HRSCAF_24.638	Ubiquitin-like protein 7
Apalm_v2_evm.model.Sc0a5M3_14_HRSCAF_24.641	Coiled-coil domain-containing protein 15
Apalm_v2_evm.model.Sc0a5M3_14_HRSCAF_24.642	Survival motor neuron protein
Apalm_v2_evm.model.Sc0a5M3_14_HRSCAF_24.645	Pyroglutamyl-peptidase 1
Apalm_v2_evm.model.Sc0a5M3_14_HRSCAF_24.668	Helicase-like transcription factor
Apalm_v2_evm.model.Sc0a5M3_14_HRSCAF_24.671	Helicase-like transcription factor
Apalm_v2_evm.model.Sc0a5M3_14_HRSCAF_24.712	Putative histone-lysine N-methyltransferase PRDM6
Apalm_v2_evm.model.Sc0a5M3_14_HRSCAF_24.740	Sodium channel protein 1 brain
Apalm_v2_evm.model.Sc0a5M3_14_HRSCAF_24.746	DNA-directed RNA polymerase III subunit RPC3
Apalm_v2_evm.model.Sc0a5M3_14_HRSCAF_24.748	Methylmalonyl-CoA epimerase, mitochondrial
Apalm_v2_evm.model.Sc0a5M3_14_HRSCAF_24.790	Neuroblastoma-amplified sequence
Apalm_v2_evm.model.Sc0a5M3_14_HRSCAF_24.799	Putative disease resistance protein
Apalm_v2_evm.model.Sc0a5M3_17_HRSCAF_28.4	Caspase-3
Apalm_v2_evm.model.Sc0a5M3_18_HRSCAF_30.19	TNF receptor-associated factor 6
Apalm_v2_evm.model.Sc0a5M3_18_HRSCAF_30.24	PREDICTED: uncharacterized protein LOC107343684
Apalm_v2_evm.model.Sc0a5M3_20_HRSCAF_34.41	Lysosomal alpha-glucosidase
Apalm_v2_evm.model.Sc0a5M3_20_HRSCAF_34.193	PREDICTED: uncharacterized protein LOC107342777
Apalm_v2_evm.model.Sc0a5M3_20_HRSCAF_34.206	Tetratricopeptide repeat protein 1
Apalm_v2_evm.model.Sc0a5M3_21_HRSCAF_35.10	hypothetical protein AWC38_SpisGene12419
Apalm_v2_evm.model.Sc0a5M3_23_HRSCAF_38.10	D-glutamate cyclase, mitochondrial
Apalm_v2_evm.model.Sc0a5M3_23_HRSCAF_38.14	Metallo-beta-lactamase domain-containing protein 2
Apalm_v2_evm.model.Sc0a5M3_23_HRSCAF_38.23	Poly [ADP-ribose] polymerase 11
Apalm_v2_evm.model.Sc0a5M3_24_HRSCAF_39.142	Putative nuclease HARBI1
Apalm_v2_evm.model.Sc0a5M3_24_HRSCAF_39.228	PREDICTED: gibberellin-regulated protein 14-like
Apalm_v2_evm.model.Sc0a5M3_24_HRSCAF_39.282	Neuropeptide FF receptor 2
Apalm_v2_evm.model.Sc0a5M3_24_HRSCAF_39.311	Lipopolysaccharide cholinephosphotransferase LicD
Apalm_v2_evm.model.Sc0a5M3_24_HRSCAF_39.323	WD repeat and HMG-box DNA-binding protein 1
Apalm_v2_evm.model.Sc0a5M3_44_HRSCAF_77.21	Putative ankyrin repeat protein FPV219
Apalm_v2_evm.model.Sc0a5M3_44_HRSCAF_77.30	DDRGK domain-containing protein 1
Apalm_v2_evm.model.Sc0a5M3_44_HRSCAF_77.39	PREDICTED: uncharacterized protein LOC107342055
Apalm_v2_evm.model.Sc0a5M3_44_HRSCAF_77.54	Protein TEX261
Apalm_v2_evm.model.Sc0a5M3_44_HRSCAF_77.59	Ribose-5-phosphate isomerase
Apalm_v2_evm.model.Sc0a5M3_44_HRSCAF_77.145	Sorting nexin-10B
Apalm_v2_evm.model.Sc0a5M3_44_HRSCAF_77.176	H/ACA ribonucleoprotein complex subunit 2-like protein
Apalm_v2_evm.model.Sc0a5M3_44_HRSCAF_77.177	PREDICTED: uncharacterized protein LOC107337842
Apalm_v2_evm.model.Sc0a5M3_44_HRSCAF_77.182	L-seryl-tRNA(Sec) kinase
Apalm_v2_evm.model.Sc0a5M3_44_HRSCAF_77.190	Nucleolar protein 56
Apalm_v2_evm.model.Sc0a5M3_44_HRSCAF_77.222	Frizzled-4
Apalm_v2_evm.model.Sc0a5M3_44_HRSCAF_77.235	Nuclear transcription factor Y subunit alpha
Apalm_v2_evm.model.Sc0a5M3_44_HRSCAF_77.266	O-phosphoseryl-tRNA(Sec) selenium transferase
Apalm_v2_evm.model.Sc0a5M3_44_HRSCAF_77.268	Tubulin delta chain
Apalm_v2_evm.model.Sc0a5M3_44_HRSCAF_77.269	Beta-galactosidase
Apalm_v2_evm.model.Sc0a5M3_44_HRSCAF_77.276	Short-chain dehydrogenase/reductase family 9C member 7
Apalm_v2_evm.model.Sc0a5M3_44_HRSCAF_77.282	NHL repeat-containing protein 2
Apalm_v2_evm.model.Sc0a5M3_44_HRSCAF_77.308	SWI/SNF-related matrix-associated actin-dependent regulator of chromatin subfamily E member 1-related
Apalm_v2_evm.model.Sc0a5M3_44_HRSCAF_77.323	Protein DPCD
Apalm_v2_evm.model.Sc0a5M3_44_HRSCAF_77.336	PREDICTED: uncharacterized protein LOC107333070
Apalm_v2_evm.model.Sc0a5M3_44_HRSCAF_77.368	ADP-ribosylation factor 4
Apalm_v2_evm.model.Sc0a5M3_44_HRSCAF_77.371	Actin-binding LIM protein 1
Apalm_v2_evm.model.Sc0a5M3_44_HRSCAF_77.398	RNA-binding protein 40
Apalm_v2_evm.model.Sc0a5M3_44_HRSCAF_77.420	Transmembrane and TPR repeat-containing protein 1
Apalm_v2_evm.model.Sc0a5M3_44_HRSCAF_77.421	NK1 transcription factor-related protein 1
Apalm_v2_evm.model.Sc0a5M3_44_HRSCAF_77.427	Glycerol-3-phosphate acyltransferase 4
Apalm_v2_evm.model.Sc0a5M3_44_HRSCAF_77.430	Guanine nucleotide-binding protein G(t) subunit alpha
Apalm_v2_evm.model.Sc0a5M3_44_HRSCAF_77.440	Zinc transporter ZIP13
Apalm_v2_evm.model.Sc0a5M3_44_HRSCAF_77.442	Transforming acidic coiled-coil-containing protein 1
Apalm_v2_evm.model.Sc0a5M3_44_HRSCAF_77.472	Tetratricopeptide repeat protein 14
Apalm_v2_evm.model.Sc0a5M3_44_HRSCAF_77.476	Protein FAM136A
Apalm_v2_evm.model.Sc0a5M3_44_HRSCAF_77.483	Stimulator of interferon genes protein
Apalm_v2_evm.model.Sc0a5M3_44_HRSCAF_77.488	4-hydroxyphenylpyruvate dioxygenase-like protein
Apalm_v2_evm.model.Sc0a5M3_44_HRSCAF_77.489	Sideroflexin-1
Apalm_v2_evm.model.Sc0a5M3_44_HRSCAF_77.496	Kinesin-like protein KIF11
Apalm_v2_evm.model.Sc0a5M3_44_HRSCAF_77.497	Receptor-type tyrosine-protein phosphatase F
Apalm_v2_evm.model.Sc0a5M3_44_HRSCAF_77.507	Pleckstrin-likey domain-containing family A member 7
Apalm_v2_evm.model.Sc0a5M3_44_HRSCAF_77.545	Hexokinase-2
Apalm_v2_evm.model.Sc0a5M3_44_HRSCAF_77.546	Vesicle transport protein SEC20
Apalm_v2_evm.model.Sc0a5M3_44_HRSCAF_77.567	DNA-directed primase/polymerase protein
Apalm_v2_evm.model.Sc0a5M3_44_HRSCAF_77.586	Poly(U)-binding-splicing factor PUF60-B
Apalm_v2_evm.model.Sc0a5M3_44_HRSCAF_77.591	Pre-mRNA-splicing factor SLU7
Apalm_v2_evm.model.Sc0a5M3_44_HRSCAF_77.592	Vesicular integral-membrane protein VIP36
Apalm_v2_evm.model.Sc0a5M3_44_HRSCAF_77.624	2,3-bisphosphoglycerate-independent phosphoglycerate mutase
Apalm_v2_evm.model.Sc0a5M3_44_HRSCAF_77.626	hypothetical protein AWC38_SpisGene4995
Apalm_v2_evm.model.Sc0a5M3_44_HRSCAF_77.736	PREDICTED: UPF0547 protein C16orf87 homolog
Apalm_v2_evm.model.Sc0a5M3_44_HRSCAF_77.749	PREDICTED: probable 28S ribosomal protein S26, mitochondrial
Apalm_v2_evm.model.Sc0a5M3_44_HRSCAF_77.752	Antigen KI-67
Apalm_v2_evm.model.Sc0a5M3_44_HRSCAF_77.778	Dual specificity protein phosphatase 1-A
Apalm_v2_evm.model.Sc0a5M3_44_HRSCAF_77.782	Major vault protein
Apalm_v2_evm.model.Sc0a5M3_44_HRSCAF_77.786	Transmembrane protein 180
Apalm_v2_evm.model.Sc0a5M3_44_HRSCAF_77.798	PREDICTED: vicilin-like seed storage protein At2g18540
Apalm_v2_evm.model.Sc0a5M3_44_HRSCAF_77.820	hypothetical protein
Apalm_v2_evm.model.Sc0a5M3_44_HRSCAF_77.852	RING finger protein 145
Apalm_v2_evm.model.Sc0a5M3_44_HRSCAF_77.859	Phosphatidylinositol 4-kinase type 2-beta
Apalm_v2_evm.model.Sc0a5M3_44_HRSCAF_77.875	Cytosol aminopeptidase
Apalm_v2_evm.model.Sc0a5M3_44_HRSCAF_77.877	Cell wall protein PRY3
Apalm_v2_evm.model.Sc0a5M3_48_HRSCAF_83.2	Tetratricopeptide repeat protein 28
Apalm_v2_evm.model.Sc0a5M3_48_HRSCAF_83.3	D-inositol 3-phosphate glycosyltransferase 1
Apalm_v2_evm.model.Sc0a5M3_53_HRSCAF_89.6	Histone deacetylase 11
Apalm_v2_evm.model.Sc0a5M3_53_HRSCAF_89.10	Fibulin-1
Apalm_v2_evm.model.Sc0a5M3_54_HRSCAF_94.3	hypothetical protein AC249_AIPGENE10103
Apalm_v2_evm.model.Sc0a5M3_57_HRSCAF_100.2	PREDICTED: uncharacterized protein LOC107351689
Apalm_v2_evm.model.Sc0a5M3_61_HRSCAF_106.200	Pogo transposable element with KRAB domain
Apalm_v2_evm.model.Sc0a5M3_77_HRSCAF_134.4	PREDICTED: uncharacterized protein LOC107355344
Apalm_v2_evm.model.Sc0a5M3_78_HRSCAF_140.7	Enkurin domain-containing protein 1
Apalm_v2_evm.model.Sc0a5M3_79_HRSCAF_143.32	NADH dehydrogenase [ubiquinone] 1 alpha subcomplex assembly factor 4
Apalm_v2_evm.model.Sc0a5M3_79_HRSCAF_143.37	Cullin-5
Apalm_v2_evm.model.Sc0a5M3_79_HRSCAF_143.51	Carbohydrate sulfotransferase 10
Apalm_v2_evm.model.Sc0a5M3_79_HRSCAF_143.63	PREDICTED: uncharacterized protein LOC107350951
Apalm_v2_evm.model.Sc0a5M3_79_HRSCAF_143.94	DNA mismatch repair protein Msh2
Apalm_v2_evm.model.Sc0a5M3_79_HRSCAF_143.111	BUD13 homolog
Apalm_v2_evm.model.Sc0a5M3_79_HRSCAF_143.121	CAAX prenyl protease 1 homolog
Apalm_v2_evm.model.Sc0a5M3_79_HRSCAF_143.141	Coiled-coil domain-containing protein 174
Apalm_v2_evm.model.Sc0a5M3_79_HRSCAF_143.144	Pirin-like protein
Apalm_v2_evm.model.Sc0a5M3_79_HRSCAF_143.149	Acetyl-CoA acetyltransferase, mitochondrial
Apalm_v2_evm.model.Sc0a5M3_79_HRSCAF_143.158	Uncharacterized protein C7orf26-like
Apalm_v2_evm.model.Sc0a5M3_79_HRSCAF_143.169	PREDICTED: uncharacterized protein LOC107328409
Apalm_v2_evm.model.Sc0a5M3_79_HRSCAF_143.196	E3 ubiquitin-protein ligase listerin
Apalm_v2_evm.model.Sc0a5M3_79_HRSCAF_143.211	Intraflagellar transport protein 88 homolog
Apalm_v2_evm.model.Sc0a5M3_79_HRSCAF_143.232	Acetyl-CoA acetyltransferase, cytosolic
Apalm_v2_evm.model.Sc0a5M3_79_HRSCAF_143.233	Pre-mRNA-splicing factor syf2
Apalm_v2_evm.model.Sc0a5M3_79_HRSCAF_143.255	5-methylcytosine rRNA methyltransferase NSUN4
Apalm_v2_evm.model.Sc0a5M3_79_HRSCAF_143.287	Trifunctional purine biosynthetic protein adenosine-3
Apalm_v2_evm.model.Sc0a5M3_79_HRSCAF_143.321	Probable serine/threonine-protein kinase PkwA
Apalm_v2_evm.model.Sc0a5M3_79_HRSCAF_143.328	Sterile alpha motif domain-containing protein 9-like
Apalm_v2_evm.model.Sc0a5M3_79_HRSCAF_143.366	Ryncolin-2
Apalm_v2_evm.model.Sc0a5M3_79_HRSCAF_143.372	Centrosomal protein of 57 kDa
Apalm_v2_evm.model.Sc0a5M3_79_HRSCAF_143.375	Hormonally up-regulated neu tumor-associated kinase
Apalm_v2_evm.model.Sc0a5M3_79_HRSCAF_143.382	Heterogeneous nuclear ribonucleoprotein Q
Apalm_v2_evm.model.Sc0a5M3_79_HRSCAF_143.384	Palmitoyltransferase ZDHHC16
Apalm_v2_evm.model.Sc0a5M3_79_HRSCAF_143.390	Coiled-coil domain-containing protein 91
Apalm_v2_evm.model.Sc0a5M3_79_HRSCAF_143.396	Calponin-1
Apalm_v2_evm.model.Sc0a5M3_79_HRSCAF_143.412	PREDICTED: uncharacterized protein LOC107350480
Apalm_v2_evm.model.Sc0a5M3_79_HRSCAF_143.414	Arginyl-tRNA--protein transferase 1
Apalm_v2_evm.model.Sc0a5M3_79_HRSCAF_143.415	Myotubularin-related protein 13
Apalm_v2_evm.model.Sc0a5M3_79_HRSCAF_143.483	AT-rich interactive domain-containing protein 1B
Apalm_v2_evm.model.Sc0a5M3_79_HRSCAF_143.512	Kinetochore protein NDC80 homolog
Apalm_v2_evm.model.Sc0a5M3_79_HRSCAF_143.560	RING finger protein 17
Apalm_v2_evm.model.Sc0a5M3_79_HRSCAF_143.603	DNA polymerase theta
Apalm_v2_evm.model.Sc0a5M3_79_HRSCAF_143.605	Transcription initiation factor TFIID subunit 12
Apalm_v2_evm.model.Sc0a5M3_79_HRSCAF_143.632	Proteasomal ATPase-associated factor 1
Apalm_v2_evm.model.Sc0a5M3_79_HRSCAF_143.637	Potassium/sodium hyperpolarization-activated cyclic nucleotide-gated channel 2
Apalm_v2_evm.model.Sc0a5M3_79_HRSCAF_143.655	Metabotropic glutamate receptor 1
Apalm_v2_evm.model.Sc0a5M3_79_HRSCAF_143.694	Lipase ZK262.3
Apalm_v2_evm.model.Sc0a5M3_79_HRSCAF_143.695	PREDICTED: uncharacterized protein LOC107339228
Apalm_v2_evm.model.Sc0a5M3_79_HRSCAF_143.702	Protein FAM228B
Apalm_v2_evm.model.Sc0a5M3_79_HRSCAF_143.715	Schlafen family member 13
Apalm_v2_evm.model.Sc0a5M3_79_HRSCAF_143.737	Metallophosphoesterase domain-containing protein 1
Apalm_v2_evm.model.Sc0a5M3_79_HRSCAF_143.742	Peroxisomal targeting signal 2 receptor
Apalm_v2_evm.model.Sc0a5M3_79_HRSCAF_143.778	Pseudouridylate synthase 7 homolog
Apalm_v2_evm.model.Sc0a5M3_79_HRSCAF_143.872	N-alpha-acetyltransferase 38, NatC auxiliary subunit
Apalm_v2_evm.model.Sc0a5M3_79_HRSCAF_143.885	Condensin complex subunit 1
Apalm_v2_evm.model.Sc0a5M3_79_HRSCAF_143.1019	Type-1 angiotensin II receptor-associated protein
Apalm_v2_evm.model.Sc0a5M3_79_HRSCAF_143.1052	Polyhomeotic-like protein 1
Apalm_v2_evm.model.Sc0a5M3_79_HRSCAF_143.1265	Transposon TX1 uncharacterized 149 kDa protein, partial
Apalm_v2_evm.model.Sc0a5M3_83_HRSCAF_149.12	Structure-specific endonuclease subunit SLX4
Apalm_v2_evm.model.Sc0a5M3_83_HRSCAF_149.27	Non-histone protein 10
Apalm_v2_evm.model.Sc0a5M3_83_HRSCAF_149.29	C-Jun-amino-terminal kinase-interacting protein 4
Apalm_v2_evm.model.Sc0a5M3_84_HRSCAF_150.4	cAMP-dependent protein kinase type II-alpha regulatory subunit
Apalm_v2_evm.model.Sc0a5M3_84_HRSCAF_150.15	Mesoderm-specific transcript protein
Apalm_v2_evm.model.Sc0a5M3_84_HRSCAF_150.26	Putative 28S ribosomal protein S25, mitochondrial
Apalm_v2_evm.model.Sc0a5M3_84_HRSCAF_150.57	hypothetical protein
Apalm_v2_evm.model.Sc0a5M3_84_HRSCAF_150.58	PREDICTED: uncharacterized protein LOC107342423 isoform X2
Apalm_v2_evm.model.Sc0a5M3_84_HRSCAF_150.73	Serine/threonine-protein phosphatase 4 regulatory subunit 2
Apalm_v2_evm.model.Sc0a5M3_84_HRSCAF_150.99	Methionine aminopeptidase 2
Apalm_v2_evm.model.Sc0a5M3_84_HRSCAF_150.101	Cytochrome b561 domain-containing protein 1
Apalm_v2_evm.model.Sc0a5M3_84_HRSCAF_150.104	Nuclear-interacting partner of ALK
Apalm_v2_evm.model.Sc0a5M3_84_HRSCAF_150.114	Succinate-semialdehyde dehydrogenase, mitochondrial
Apalm_v2_evm.model.Sc0a5M3_84_HRSCAF_150.116	Uridine 5'-monophosphate synthase
Apalm_v2_evm.model.Sc0a5M3_84_HRSCAF_150.127	tRNA-splicing ligase RtcB homolog
Apalm_v2_evm.model.Sc0a5M3_84_HRSCAF_150.143	N-alpha-acetyltransferase 10
Apalm_v2_evm.model.Sc0a5M3_84_HRSCAF_150.153	hypothetical protein AWC38_SpisGene14089
Apalm_v2_evm.model.Sc0a5M3_84_HRSCAF_150.185	uncharacterized protein LOC110041121
Apalm_v2_evm.model.Sc0a5M3_84_HRSCAF_150.215	D-inositol 3-phosphate glycosyltransferase
Apalm_v2_evm.model.Sc0a5M3_84_HRSCAF_150.217	Acylamino-acid-releasing enzyme
Apalm_v2_evm.model.Sc0a5M3_84_HRSCAF_150.299	Store-operated calcium entry regulator STIMATE
Apalm_v2_evm.model.Sc0a5M3_84_HRSCAF_150.327	PREDICTED: uncharacterized protein LOC107331807 isoform X2
Apalm_v2_evm.model.Sc0a5M3_84_HRSCAF_150.339	Methylglutaconyl-CoA hydratase, mitochondrial
Apalm_v2_evm.model.Sc0a5M3_84_HRSCAF_150.353	PREDICTED: uncharacterized protein LOC107346659
Apalm_v2_evm.model.Sc0a5M3_84_HRSCAF_150.357	Leukotriene A-4 hydrolase
Apalm_v2_evm.model.Sc0a5M3_84_HRSCAF_150.360	hypothetical protein
Apalm_v2_evm.model.Sc0a5M3_84_HRSCAF_150.361	PREDICTED: uncharacterized protein LOC107329945
Apalm_v2_evm.model.Sc0a5M3_84_HRSCAF_150.422	Probable carboxypeptidase X1
Apalm_v2_evm.model.Sc0a5M3_84_HRSCAF_150.429	Leukocyte elastase inhibitor
Apalm_v2_evm.model.Sc0a5M3_84_HRSCAF_150.436	Neuropilin-2
Apalm_v2_evm.model.Sc0a5M3_84_HRSCAF_150.512	PREDICTED: uncharacterized protein LOC107343140 isoform X1
Apalm_v2_evm.model.Sc0a5M3_84_HRSCAF_150.568	Polynucleotide 5'-hydroxyl-kinase NOL9
Apalm_v2_evm.model.Sc0a5M3_84_HRSCAF_150.620	hypothetical protein AC249_AIPGENE2602
Apalm_v2_evm.model.Sc0a5M3_91_HRSCAF_167.16	Acid phosphatase type 7
Apalm_v2_evm.model.Sc0a5M3_91_HRSCAF_167.18	Proprotein convertase subtilisin/kexin type 5
Apalm_v2_evm.model.Sc0a5M3_91_HRSCAF_167.20	Proprotein convertase subtilisin/kexin type 4
Apalm_v2_evm.model.Sc0a5M3_91_HRSCAF_167.22	Interferon-related developmental regulator 1
Apalm_v2_evm.model.Sc0a5M3_91_HRSCAF_167.33	Dapdiamide synthesis protein DdaC
Apalm_v2_evm.model.Sc0a5M3_91_HRSCAF_167.50	Embryonic protein UVS.2
Apalm_v2_evm.model.Sc0a5M3_91_HRSCAF_167.59	WD repeat-containing protein 19
Apalm_v2_evm.model.Sc0a5M3_91_HRSCAF_167.67	Nuclear pore complex protein Nup153
Apalm_v2_evm.model.Sc0a5M3_91_HRSCAF_167.86	Mitotic spindle assembly checkpoint protein MAD2B
Apalm_v2_evm.model.Sc0a5M3_91_HRSCAF_167.98	Protein SDA1 homolog
Apalm_v2_evm.model.Sc0a5M3_91_HRSCAF_167.105	Nocturnin
Apalm_v2_evm.model.Sc0a5M3_91_HRSCAF_167.109	28S ribosomal protein S31, mitochondrial
Apalm_v2_evm.model.Sc0a5M3_91_HRSCAF_167.110	Serine/threonine-protein kinase PLK4
Apalm_v2_evm.model.Sc0a5M3_91_HRSCAF_167.111	Probable sphingosine-1-phosphate phosphatase
Apalm_v2_evm.model.Sc0a5M3_91_HRSCAF_167.112	Pre-mRNA 3'-end-processing factor FIP1
Apalm_v2_evm.model.Sc0a5M3_91_HRSCAF_167.126	T-box transcription factor TBX20
Apalm_v2_evm.model.Sc0a5M3_91_HRSCAF_167.151	Cilia- and flagella-associated protein 97
Apalm_v2_evm.model.Sc0a5M3_91_HRSCAF_167.187	Acylglycerol kinase, mitochondrial
Apalm_v2_evm.model.Sc0a5M3_91_HRSCAF_167.188	Krueppel-like factor 7
Apalm_v2_evm.model.Sc0a5M3_91_HRSCAF_167.212	Tumor suppressor candidate 2
Apalm_v2_evm.model.Sc0a5M3_91_HRSCAF_167.223	Aminopeptidase O
Apalm_v2_evm.model.Sc0a5M3_91_HRSCAF_167.229	EF-hand calcium-binding domain-containing protein 10
Apalm_v2_evm.model.Sc0a5M3_91_HRSCAF_167.251	PREDICTED: uncharacterized protein LOC107338067
Apalm_v2_evm.model.Sc0a5M3_91_HRSCAF_167.327	Zinc finger CCHC domain-containing protein 10
Apalm_v2_evm.model.Sc0a5M3_91_HRSCAF_167.329	UPF0518 protein v1g243165
Apalm_v2_evm.model.Sc0a5M3_91_HRSCAF_167.396	Methionine adenosyltransferase 2 subunit beta
Apalm_v2_evm.model.Sc0a5M3_91_HRSCAF_167.411	Mothers against decapentaplegic homolog 5
Apalm_v2_evm.model.Sc0a5M3_91_HRSCAF_167.446	DnaJ homolog subfamily A member 3, mitochondrial
Apalm_v2_evm.model.Sc0a5M3_91_HRSCAF_167.449	Protein SGT1 homolog
Apalm_v2_evm.model.Sc0a5M3_91_HRSCAF_167.453	RuvB-like 1
Apalm_v2_evm.model.Sc0a5M3_91_HRSCAF_167.471	Leucine-rich repeat-containing protein 51
Apalm_v2_evm.model.Sc0a5M3_91_HRSCAF_167.498	Olfactomedin-like protein 2B
Apalm_v2_evm.model.Sc0a5M3_91_HRSCAF_167.542	Arylamine N-acetyltransferase 2
Apalm_v2_evm.model.Sc0a5M3_91_HRSCAF_167.546	Arylamine N-acetyltransferase, pineal gland isozyme NAT-10
Apalm_v2_evm.model.Sc0a5M3_91_HRSCAF_167.549	Type I inositol 3,4-bisphosphate 4-phosphatase
Apalm_v2_evm.model.Sc0a5M3_91_HRSCAF_167.552	RNA-directed DNA polymerase from mobile element jockey
Apalm_v2_evm.model.Sc0a5M3_91_HRSCAF_167.581	Ufm1-specific protease 2
Apalm_v2_evm.model.Sc0a5M3_96_HRSCAF_175.1	hypothetical protein AC249_AIPGENE21799
Apalm_v2_evm.model.Sc0a5M3_96_HRSCAF_175.13	50S ribosomal protein L20
Apalm_v2_evm.model.Sc0a5M3_96_HRSCAF_175.15	LisH domain-containing protein ARMC9
Apalm_v2_evm.model.Sc0a5M3_96_HRSCAF_175.40	von Willebrand factor A domain-containing protein 7
Apalm_v2_evm.model.Sc0a5M3_105_HRSCAF_191.13	Transmembrane protease serine 2
Apalm_v2_evm.model.Sc0a5M3_116_HRSCAF_212.2	Peroxidasin homolog
Apalm_v2_evm.model.Sc0a5M3_116_HRSCAF_212.4	Beclin-1
Apalm_v2_evm.model.Sc0a5M3_123_HRSCAF_221.2	PREDICTED: uncharacterized protein LOC107351749, partial
Apalm_v2_evm.model.Sc0a5M3_123_HRSCAF_221.4	Flavin-containing monooxygenase FMO GS-OX-like 3
Apalm_v2_evm.model.Sc0a5M3_124_HRSCAF_222.6	UPF0462 protein C4orf33 homolog
Apalm_v2_evm.model.Sc0a5M3_124_HRSCAF_222.17	DNA fragmentation factor subunit alpha
Apalm_v2_evm.model.Sc0a5M3_124_HRSCAF_222.46	WD repeat-containing protein 70
Apalm_v2_evm.model.Sc0a5M3_124_HRSCAF_222.60	uncharacterized protein LOC110042349
Apalm_v2_evm.model.Sc0a5M3_124_HRSCAF_222.110	hypothetical protein
Apalm_v2_evm.model.Sc0a5M3_124_HRSCAF_222.121	Peroxisomal membrane protein PEX14
Apalm_v2_evm.model.Sc0a5M3_124_HRSCAF_222.136	E3 ubiquitin-protein ligase MARCH1
Apalm_v2_evm.model.Sc0a5M3_124_HRSCAF_222.174	Coiled-coil domain-containing protein 23
Apalm_v2_evm.model.Sc0a5M3_124_HRSCAF_222.203	Xyloside xylosyltransferase 1
Apalm_v2_evm.model.Sc0a5M3_124_HRSCAF_222.205	BTB/POZ domain-containing protein 6
Apalm_v2_evm.model.Sc0a5M3_124_HRSCAF_222.208	BTB/POZ domain-containing protein 6
Apalm_v2_evm.model.Sc0a5M3_124_HRSCAF_222.212	PREDICTED: receptor-transporting protein 3-like
Apalm_v2_evm.model.Sc0a5M3_124_HRSCAF_222.250	PREDICTED: uncharacterized protein LOC107356832
Apalm_v2_evm.model.Sc0a5M3_124_HRSCAF_222.275	Dynamin-like 120 kDa protein, mitochondrial
Apalm_v2_evm.model.Sc0a5M3_124_HRSCAF_222.276	PREDICTED: uncharacterized protein LOC107332178 isoform X2
Apalm_v2_evm.model.Sc0a5M3_124_HRSCAF_222.280	Fork head domain-containing protein FD3
Apalm_v2_evm.model.Sc0a5M3_124_HRSCAF_222.282	Calmodulin-binding transcription activator 1
Apalm_v2_evm.model.Sc0a5M3_124_HRSCAF_222.287	DnaJ homolog subfamily C member 11
Apalm_v2_evm.model.Sc0a5M3_124_HRSCAF_222.291	Coiled-coil domain-containing protein 50
Apalm_v2_evm.model.Sc0a5M3_124_HRSCAF_222.296	High affinity cGMP-specific 3',5'-cyclic phosphodiesterase 9A
Apalm_v2_evm.model.Sc0a5M3_124_HRSCAF_222.330	DDB1- and CUL4-associated factor 10
Apalm_v2_evm.model.Sc0a5M3_124_HRSCAF_222.353	DNA ligase 3
Apalm_v2_evm.model.Sc0a5M3_124_HRSCAF_222.375	uncharacterized protein LOC110063762
Apalm_v2_evm.model.Sc0a5M3_124_HRSCAF_222.389	Transmembrane protein 177
Apalm_v2_evm.model.Sc0a5M3_124_HRSCAF_222.395	PREDICTED: UPF0711 protein C18orf21-like
Apalm_v2_evm.model.Sc0a5M3_124_HRSCAF_222.418	Major facilitator superfamily domain-containing protein 6
Apalm_v2_evm.model.Sc0a5M3_124_HRSCAF_222.436	Elongator complex protein 5
Apalm_v2_evm.model.Sc0a5M3_124_HRSCAF_222.446	hypothetical protein AWC38_SpisGene12419
Apalm_v2_evm.model.Sc0a5M3_124_HRSCAF_222.455	Probable mitochondrial ATPase complex subunit atp10
Apalm_v2_evm.model.Sc0a5M3_124_HRSCAF_222.486	Phosphoinositide 3-kinase regulatory subunit 4
Apalm_v2_evm.model.Sc0a5M3_124_HRSCAF_222.520	Caspase-8
Apalm_v2_evm.model.Sc0a5M3_124_HRSCAF_222.531	Membrane progestin receptor gamma-A
Apalm_v2_evm.model.Sc0a5M3_124_HRSCAF_222.560	Prostamide/prostaglandin F synthase
Apalm_v2_evm.model.Sc0a5M3_124_HRSCAF_222.562	Ras-related protein Rab-10
Apalm_v2_evm.model.Sc0a5M3_124_HRSCAF_222.568	PREDICTED: uncharacterized protein LOC107339167
Apalm_v2_evm.model.Sc0a5M3_125_HRSCAF_225.5	Centrosomal protein of 72 kDa
Apalm_v2_evm.model.Sc0a5M3_125_HRSCAF_225.13	hypothetical protein AWC38_SpisGene23142
Apalm_v2_evm.model.Sc0a5M3_151_HRSCAF_267.2	Ecto-NOX disulfide-thiol exchanger 1
Apalm_v2_evm.model.Sc0a5M3_151_HRSCAF_267.21	Anaphase-promoting complex subunit 16
Apalm_v2_evm.model.Sc0a5M3_151_HRSCAF_267.41	DCN1-like protein 1
Apalm_v2_evm.model.Sc0a5M3_151_HRSCAF_267.55	Retinoblastoma-associated protein
Apalm_v2_evm.model.Sc0a5M3_151_HRSCAF_267.91	PREDICTED: uncharacterized protein LOC107333705
Apalm_v2_evm.model.Sc0a5M3_151_HRSCAF_267.98	U2 small nuclear ribonucleoprotein auxiliary factor 35 kDa subunit-related protein 1
Apalm_v2_evm.model.Sc0a5M3_151_HRSCAF_267.101	Leukocyte elastase inhibitor
Apalm_v2_evm.model.Sc0a5M3_151_HRSCAF_267.124	Integral membrane protein GPR180
Apalm_v2_evm.model.Sc0a5M3_151_HRSCAF_267.125	RNA-binding motif protein, X-linked 2
Apalm_v2_evm.model.Sc0a5M3_151_HRSCAF_267.131	PREDICTED: chromosome partition protein Smc-like
Apalm_v2_evm.model.Sc0a5M3_151_HRSCAF_267.144	Eukaryotic initiation factor 4A-III
Apalm_v2_evm.model.Sc0a5M3_151_HRSCAF_267.148	Ubiquitin-like-conjugating enzyme ATG3
Apalm_v2_evm.model.Sc0a5M3_151_HRSCAF_267.151	G-protein coupled receptor 161
Apalm_v2_evm.model.Sc0a5M3_151_HRSCAF_267.162	Follistatin-related protein 1
Apalm_v2_evm.model.Sc0a5M3_151_HRSCAF_267.181	Trafficking protein particle complex subunit 1
Apalm_v2_evm.model.Sc0a5M3_151_HRSCAF_267.191	Clathrin heavy chain linker domain-containing protein 1
Apalm_v2_evm.model.Sc0a5M3_151_HRSCAF_267.264	Probable ATP-dependent RNA helicase DDX6
Apalm_v2_evm.model.Sc0a5M3_151_HRSCAF_267.272	Glycine receptor subunit alphaZ1
Apalm_v2_evm.model.Sc0a5M3_151_HRSCAF_267.309	Leucine-rich repeat-containing protein 63
Apalm_v2_evm.model.Sc0a5M3_151_HRSCAF_267.327	Pterin-4-alpha-carbinolamine dehydratase 2
Apalm_v2_evm.model.Sc0a5M3_151_HRSCAF_267.330	PREDICTED: uncharacterized protein LOC107346415
Apalm_v2_evm.model.Sc0a5M3_151_HRSCAF_267.331	Oligoribonuclease, mitochondrial
Apalm_v2_evm.model.Sc0a5M3_151_HRSCAF_267.342	G2/mitotic-specific cyclin-B3
Apalm_v2_evm.model.Sc0a5M3_151_HRSCAF_267.358	Cullin-4A
Apalm_v2_evm.model.Sc0a5M3_151_HRSCAF_267.359	Cullin-4B
Apalm_v2_evm.model.Sc0a5M3_151_HRSCAF_267.385	Collectin-46
Apalm_v2_evm.model.Sc0a5M3_156_HRSCAF_272.5	Meiotic nuclear division protein 1 homolog
Apalm_v2_evm.model.Sc0a5M3_158_HRSCAF_280.8	Cyclin-dependent kinase-like 2
Apalm_v2_evm.model.Sc0a5M3_161_HRSCAF_285.121	Putative L-aspartate dehydrogenase
Apalm_v2_evm.model.Sc0a5M3_161_HRSCAF_285.125	Histone-lysine N-methyltransferase SETD1B-A
Apalm_v2_evm.model.Sc0a5M3_161_HRSCAF_285.158	Transcription elongation factor SPT4
Apalm_v2_evm.model.Sc0a5M3_161_HRSCAF_285.165	CAP-Gly domain-containing linker protein 1
Apalm_v2_evm.model.Sc0a5M3_161_HRSCAF_285.175	TBCC domain-containing protein 1
Apalm_v2_evm.model.Sc0a5M3_161_HRSCAF_285.184	Arginine/serine-rich coiled-coil protein 2
Apalm_v2_evm.model.Sc0a5M3_161_HRSCAF_285.221	Serine/threonine/tyrosine-interacting-like protein 1
Apalm_v2_evm.model.Sc0a5M3_161_HRSCAF_285.238	INO80 complex subunit E
Apalm_v2_evm.model.Sc0a5M3_161_HRSCAF_285.240	Peroxidasin
Apalm_v2_evm.model.Sc0a5M3_161_HRSCAF_285.262	Mitochondrial ubiquitin ligase activator of NFKB 1
Apalm_v2_evm.model.Sc0a5M3_161_HRSCAF_285.273	PREDICTED: hydralysin-2-like
Apalm_v2_evm.model.Sc0a5M3_161_HRSCAF_285.275	EARP-interacting protein homolog
Apalm_v2_evm.model.Sc0a5M3_161_HRSCAF_285.292	Cell division cycle-associated 7-like protein
Apalm_v2_evm.model.Sc0a5M3_161_HRSCAF_285.310	PREDICTED: uncharacterized protein LOC107337522
Apalm_v2_evm.model.Sc0a5M3_161_HRSCAF_285.315	Serine/threonine-protein kinase Sgk1
Apalm_v2_evm.model.Sc0a5M3_161_HRSCAF_285.325	XK-related protein 6
Apalm_v2_evm.model.Sc0a5M3_161_HRSCAF_285.328	D-aspartate oxidase
Apalm_v2_evm.model.Sc0a5M3_161_HRSCAF_285.340	Peroxidasin
Apalm_v2_evm.model.Sc0a5M3_161_HRSCAF_285.351	Eukaryotic translation elongation factor 1 epsilon-1
Apalm_v2_evm.model.Sc0a5M3_161_HRSCAF_285.355	Histone acetyltransferase KAT8
Apalm_v2_evm.model.Sc0a5M3_161_HRSCAF_285.381	Sister chromatid cohesion protein DCC1
Apalm_v2_evm.model.Sc0a5M3_161_HRSCAF_285.394	Syntaxin-12
Apalm_v2_evm.model.Sc0a5M3_161_HRSCAF_285.409	Calcium homeostasis endoplasmic reticulum protein
Apalm_v2_evm.model.Sc0a5M3_161_HRSCAF_285.419	mRNA export factor
Apalm_v2_evm.model.Sc0a5M3_161_HRSCAF_285.429	PREDICTED: uncharacterized protein LOC107336023 isoform X1
Apalm_v2_evm.model.Sc0a5M3_161_HRSCAF_285.459	Peroxisomal membrane protein PEX13
Apalm_v2_evm.model.Sc0a5M3_161_HRSCAF_285.471	MAP kinase-activated protein kinase 5
Apalm_v2_evm.model.Sc0a5M3_161_HRSCAF_285.489	Serine/threonine-protein kinase mos
Apalm_v2_evm.model.Sc0a5M3_161_HRSCAF_285.491	Ubiquitin-conjugating enzyme E2 W
Apalm_v2_evm.model.Sc0a5M3_161_HRSCAF_285.500	PREDICTED: trichohyalin-like
Apalm_v2_evm.model.Sc0a5M3_161_HRSCAF_285.523	O(6)-methylguanine-induced apoptosis 2
Apalm_v2_evm.model.Sc0a5M3_161_HRSCAF_285.527	Trifunctional enzyme subunit alpha, mitochondrial
Apalm_v2_evm.model.Sc0a5M3_161_HRSCAF_285.532	Laminin subunit alpha
Apalm_v2_evm.model.Sc0a5M3_161_HRSCAF_285.605	ATP-dependent RNA helicase DDX55
Apalm_v2_evm.model.Sc0a5M3_161_HRSCAF_285.613	Vacuolar protein sorting-associated protein 53 homolog
Apalm_v2_evm.model.Sc0a5M3_161_HRSCAF_285.633	Gametogenetin-binding protein 2
Apalm_v2_evm.model.Sc0a5M3_161_HRSCAF_285.656	PREDICTED: uncharacterized protein LOC107348928 isoform X1
Apalm_v2_evm.model.Sc0a5M3_161_HRSCAF_285.670	Serine/threonine-protein kinase PknD
Apalm_v2_evm.model.Sc0a5M3_161_HRSCAF_285.682	Eyes absent homolog 1
Apalm_v2_evm.model.Sc0a5M3_161_HRSCAF_285.683	ATPase family AAA domain-containing protein 2B
Apalm_v2_evm.model.Sc0a5M3_162_HRSCAF_287.2	PREDICTED: uncharacterized protein LOC107351142
Apalm_v2_evm.model.Sc0a5M3_162_HRSCAF_287.3	Endoribonuclease LACTB2
Apalm_v2_evm.model.Sc0a5M3_162_HRSCAF_287.7	tRNA (guanine(10)-N2)-methyltransferase homolog
Apalm_v2_evm.model.Sc0a5M3_162_HRSCAF_287.18	Protein FAM8A1
Apalm_v2_evm.model.Sc0a5M3_162_HRSCAF_287.20	Beta-1,3-N-acetylglucosaminyltransferase lunatic fringe
Apalm_v2_evm.model.Sc0a5M3_162_HRSCAF_287.22	YTH domain-containing family protein 1
Apalm_v2_evm.model.Sc0a5M3_162_HRSCAF_287.23	PREDICTED: uncharacterized protein LOC107341737 isoform X2
Apalm_v2_evm.model.Sc0a5M3_162_HRSCAF_287.31	Sperm flagellar protein 1
Apalm_v2_evm.model.Sc0a5M3_169_HRSCAF_298.19	Potassium voltage-gated channel subfamily H member 6
Apalm_v2_evm.model.Sc0a5M3_169_HRSCAF_298.73	Protein POLR1D, isoform 2
Apalm_v2_evm.model.Sc0a5M3_169_HRSCAF_298.95	Protein lin-37 homolog
Apalm_v2_evm.model.Sc0a5M3_169_HRSCAF_298.113	Pleckstrin-2
Apalm_v2_evm.model.Sc0a5M3_169_HRSCAF_298.136	31 kDa ribonucleoprotein, chloroplastic
Apalm_v2_evm.model.Sc0a5M3_171_HRSCAF_300.4	Bifunctional protein GlmU
Apalm_v2_evm.model.Sc0a5M3_171_HRSCAF_300.6	DNA replication licensing factor mcm5-A
Apalm_v2_evm.model.Sc0a5M3_171_HRSCAF_300.7	Serine/threonine-protein phosphatase PP1-beta catalytic subunit
Apalm_v2_evm.model.Sc0a5M3_171_HRSCAF_300.8	PREDICTED: uncharacterized protein LOC107349629 isoform X1
Apalm_v2_evm.model.Sc0a5M3_171_HRSCAF_300.15	Zinc finger protein-like 1
Apalm_v2_evm.model.Sc0a5M3_171_HRSCAF_300.28	Two pore calcium channel protein 1
Apalm_v2_evm.model.Sc0a5M3_171_HRSCAF_300.44	Protein cornichon homolog 4
Apalm_v2_evm.model.Sc0a5M3_171_HRSCAF_300.58	T-complex protein 1 subunit delta
Apalm_v2_evm.model.Sc0a5M3_171_HRSCAF_300.65	Dihydroxyacetone phosphate acyltransferase
Apalm_v2_evm.model.Sc0a5M3_171_HRSCAF_300.76	Amine oxidase [flavin-containing] B
Apalm_v2_evm.model.Sc0a5M3_171_HRSCAF_300.88	TNF receptor-associated factor 4
Apalm_v2_evm.model.Sc0a5M3_171_HRSCAF_300.103	O-acetyl-ADP-ribose deacetylase MACROD2
Apalm_v2_evm.model.Sc0a5M3_171_HRSCAF_300.104	Glycogen phosphorylase
Apalm_v2_evm.model.Sc0a5M3_171_HRSCAF_300.125	Small nuclear ribonucleoprotein Sm D2
Apalm_v2_evm.model.Sc0a5M3_171_HRSCAF_300.135	TALPID3 protein
Apalm_v2_evm.model.Sc0a5M3_171_HRSCAF_300.141	hypothetical protein
Apalm_v2_evm.model.Sc0a5M3_171_HRSCAF_300.155	Dipeptidyl peptidase 3
Apalm_v2_evm.model.Sc0a5M3_171_HRSCAF_300.156	Monocarboxylate transporter 10
Apalm_v2_evm.model.Sc0a5M3_171_HRSCAF_300.184	uncharacterized protein C19orf47-like
Apalm_v2_evm.model.Sc0a5M3_171_HRSCAF_300.201	All-trans-retinyl ester 13-cis isomerohydrolase
Apalm_v2_evm.model.Sc0a5M3_171_HRSCAF_300.236	Monoacylglycerol lipase ABHD12
Apalm_v2_evm.model.Sc0a5M3_171_HRSCAF_300.250	Calpain-B
Apalm_v2_evm.model.Sc0a5M3_171_HRSCAF_300.259	kinesin-related protein 4-like
Apalm_v2_evm.model.Sc0a5M3_171_HRSCAF_300.260	Kinetochore-associated protein 1
Apalm_v2_evm.model.Sc0a5M3_171_HRSCAF_300.271	39S ribosomal protein L49, mitochondrial
Apalm_v2_evm.model.Sc0a5M3_173_HRSCAF_306.23	Plexin domain-containing protein 2
Apalm_v2_evm.model.Sc0a5M3_173_HRSCAF_306.35	E3 ubiquitin-protein ligase DZIP3
Apalm_v2_evm.model.Sc0a5M3_173_HRSCAF_306.46	PREDICTED: uncharacterized methyltransferase C25B8.09-like
Apalm_v2_evm.model.Sc0a5M3_173_HRSCAF_306.54	HAUS augmin-like complex subunit 1
Apalm_v2_evm.model.Sc0a5M3_173_HRSCAF_306.57	PREDICTED: uncharacterized protein LOC107344594 isoform X1
Apalm_v2_evm.model.Sc0a5M3_184_HRSCAF_321.9	hypothetical protein AC249_AIPGENE28621
Apalm_v2_evm.model.Sc0a5M3_191_HRSCAF_332.4	Integrator complex subunit 12
Apalm_v2_evm.model.Sc0a5M3_191_HRSCAF_332.43	Methylthioribose-1-phosphate isomerase
Apalm_v2_evm.model.Sc0a5M3_191_HRSCAF_332.85	Serine/threonine-protein kinase greatwall
Apalm_v2_evm.model.Sc0a5M3_191_HRSCAF_332.107	Ubiquitin-conjugating enzyme E2 T
Apalm_v2_evm.model.Sc0a5M3_191_HRSCAF_332.127	PREDICTED: uncharacterized protein LOC107343929 isoform X1
Apalm_v2_evm.model.Sc0a5M3_191_HRSCAF_332.128	PREDICTED: uncharacterized protein LOC107343929 isoform X2
Apalm_v2_evm.model.Sc0a5M3_191_HRSCAF_332.149	Aquaporin-9
Apalm_v2_evm.model.Sc0a5M3_191_HRSCAF_332.150	Aquaporin-3
Apalm_v2_evm.model.Sc0a5M3_191_HRSCAF_332.157	tRNA (cytosine-5-)-methyltransferase
Apalm_v2_evm.model.Sc0a5M3_191_HRSCAF_332.181	uncharacterized protein LOC111333807
Apalm_v2_evm.model.Sc0a5M3_193_HRSCAF_334.23	HMG domain-containing protein 3
Apalm_v2_evm.model.Sc0a5M3_217_HRSCAF_366.4	PREDICTED: uncharacterized protein LOC107328347 isoform X1
Apalm_v2_evm.model.Sc0a5M3_221_HRSCAF_370.14	Gamma-glutamyl hydrolase
Apalm_v2_evm.model.Sc0a5M3_221_HRSCAF_370.47	G protein-activated inward rectifier potassium channel 2
Apalm_v2_evm.model.Sc0a5M3_221_HRSCAF_370.50	GPN-loop GTPase 1
Apalm_v2_evm.model.Sc0a5M3_221_HRSCAF_370.58	Atrial natriuretic peptide receptor 2
Apalm_v2_evm.model.Sc0a5M3_221_HRSCAF_370.61	Cyclic nucleotide-binding domain-containing protein 2
Apalm_v2_evm.model.Sc0a5M3_221_HRSCAF_370.69	Mitochondrial dicarboxylate carrier
Apalm_v2_evm.model.Sc0a5M3_221_HRSCAF_370.120	TGF-beta-activated kinase 1 and MAP3K7-binding protein 1
Apalm_v2_evm.model.Sc0a5M3_221_HRSCAF_370.167	GA-binding protein alpha chain
Apalm_v2_evm.model.Sc0a5M3_221_HRSCAF_370.179	Coiled-coil domain-containing protein 33
Apalm_v2_evm.model.Sc0a5M3_221_HRSCAF_370.183	Monocyte to macrophage differentiation factor
Apalm_v2_evm.model.Sc0a5M3_221_HRSCAF_370.212	Transmembrane channel-like protein 5
Apalm_v2_evm.model.Sc0a5M3_221_HRSCAF_370.243	Fibrocystin-L
Apalm_v2_evm.model.Sc0a5M3_221_HRSCAF_370.244	uncharacterized protein LOC110051512
Apalm_v2_evm.model.Sc0a5M3_221_HRSCAF_370.249	Baculoviral IAP repeat-containing protein 5
Apalm_v2_evm.model.Sc0a5M3_221_HRSCAF_370.266	E3 ubiquitin-protein ligase TRAF7
Apalm_v2_evm.model.Sc0a5M3_221_HRSCAF_370.271	PREDICTED: A-kinase anchor protein 9-like
Apalm_v2_evm.model.Sc0a5M3_221_HRSCAF_370.281	Phosphatidylinositol-glycan biosynthesis class X protein
Apalm_v2_evm.model.Sc0a5M3_221_HRSCAF_370.285	Ubiquitin domain-containing protein UBFD1
Apalm_v2_evm.model.Sc0a5M3_221_HRSCAF_370.289	Nucleolar protein 12
Apalm_v2_evm.model.Sc0a5M3_221_HRSCAF_370.292	Glycerophosphodiester phosphodiesterase 1
Apalm_v2_evm.model.Sc0a5M3_221_HRSCAF_370.326	PREDICTED: cylicin-2-like
Apalm_v2_evm.model.Sc0a5M3_221_HRSCAF_370.333	Pyridoxal-dependent decarboxylase domain-containing protein 1
Apalm_v2_evm.model.Sc0a5M3_221_HRSCAF_370.341	Disintegrin and metalloproteinase domain-containing protein 12
Apalm_v2_evm.model.Sc0a5M3_221_HRSCAF_370.347	Ubiquitin carboxyl-terminal hydrolase 31
Apalm_v2_evm.model.Sc0a5M3_221_HRSCAF_370.348	Thrombospondin-type laminin G domain and EAR repeat-containing protein
Apalm_v2_evm.model.Sc0a5M3_221_HRSCAF_370.353	PREDICTED: uncharacterized protein LOC107341592
Apalm_v2_evm.model.Sc0a5M3_221_HRSCAF_370.361	Serine/threonine-protein kinase 19
Apalm_v2_evm.model.Sc0a5M3_221_HRSCAF_370.371	Ubiquitin carboxyl-terminal hydrolase 22
Apalm_v2_evm.model.Sc0a5M3_221_HRSCAF_370.381	Protein CLEC16A
Apalm_v2_evm.model.Sc0a5M3_221_HRSCAF_370.384	Eukaryotic translation initiation factor 3 subunit B
Apalm_v2_evm.model.Sc0a5M3_221_HRSCAF_370.386	RYamide receptor
Apalm_v2_evm.model.Sc0a5M3_221_HRSCAF_370.390	von Willebrand factor A domain-containing protein 3A
Apalm_v2_evm.model.Sc0a5M3_221_HRSCAF_370.410	PREDICTED: uncharacterized protein LOC107347547
Apalm_v2_evm.model.Sc0a5M3_221_HRSCAF_370.417	Dynactin subunit 5
Apalm_v2_evm.model.Sc0a5M3_221_HRSCAF_370.418	Peflin
Apalm_v2_evm.model.Sc0a5M3_221_HRSCAF_370.430	Centrosomal protein of 131 kDa
Apalm_v2_evm.model.Sc0a5M3_221_HRSCAF_370.435	Polycystic kidney disease protein 1-like 2
Apalm_v2_evm.model.Sc0a5M3_221_HRSCAF_370.452	Centriolar coiled-coil protein of 110 kDa
Apalm_v2_evm.model.Sc0a5M3_221_HRSCAF_370.456	Endonuclease V
Apalm_v2_evm.model.Sc0a5M3_221_HRSCAF_370.483	RNA binding protein fox-1 homolog 3
Apalm_v2_evm.model.Sc0a5M3_221_HRSCAF_370.487	Bifunctional arginine demethylase and lysyl-hydroxylase JMJD6
Apalm_v2_evm.model.Sc0a5M3_221_HRSCAF_370.492	Histone-lysine N-methyltransferase SMYD3
Apalm_v2_evm.model.Sc0a5M3_229_HRSCAF_384.2	Collagen alpha-2(I) chain
Apalm_v2_evm.model.Sc0a5M3_244_HRSCAF_406.7	HD domain-containing protein 2
Apalm_v2_evm.model.Sc0a5M3_246_HRSCAF_410.2	2-aminoethylphosphonate--pyruvate transaminase
Apalm_v2_evm.model.Sc0a5M3_252_HRSCAF_417.4	Di-N-acetylchitobiase
Apalm_v2_evm.model.Sc0a5M3_252_HRSCAF_417.17	PREDICTED: uncharacterized protein LOC107345674
Apalm_v2_evm.model.Sc0a5M3_252_HRSCAF_417.22	V-type proton ATPase subunit C 1-A
Apalm_v2_evm.model.Sc0a5M3_252_HRSCAF_417.27	Probable ATP-dependent RNA helicase DDX31
Apalm_v2_evm.model.Sc0a5M3_252_HRSCAF_417.57	Oxysterol-binding protein-related protein 11
Apalm_v2_evm.model.Sc0a5M3_252_HRSCAF_417.78	Eukaryotic elongation factor 2 kinase
Apalm_v2_evm.model.Sc0a5M3_262_HRSCAF_432.38	Facilitated trehalose transporter Tret1
Apalm_v2_evm.model.Sc0a5M3_271_HRSCAF_450.16	PAX-interacting protein 1
Apalm_v2_evm.model.Sc0a5M3_271_HRSCAF_450.65	Nucleoporin NUP53
Apalm_v2_evm.model.Sc0a5M3_271_HRSCAF_450.103	Cleavage and polyadenylation specificity factor subunit 3
Apalm_v2_evm.model.Sc0a5M3_271_HRSCAF_450.125	Dynein assembly factor 3, axonemal
Apalm_v2_evm.model.Sc0a5M3_271_HRSCAF_450.129	Protein phosphatase inhibitor 2
Apalm_v2_evm.model.Sc0a5M3_271_HRSCAF_450.133	Beta-1,4-glucuronyltransferase 1
Apalm_v2_evm.model.Sc0a5M3_272_HRSCAF_451.16	Mucolipin-3
Apalm_v2_evm.model.Sc0a5M3_272_HRSCAF_451.18	Mucolipin-3
Apalm_v2_evm.model.Sc0a5M3_272_HRSCAF_451.37	Nuclear factor 1 B-type
Apalm_v2_evm.model.Sc0a5M3_272_HRSCAF_451.38	Neuron navigator 3
Apalm_v2_evm.model.Sc0a5M3_272_HRSCAF_451.75	Nucleoredoxin-like protein 2
Apalm_v2_evm.model.Sc0a5M3_272_HRSCAF_451.77	DNA-directed RNA polymerases I, II, and III subunit RPABC1
Apalm_v2_evm.model.Sc0a5M3_272_HRSCAF_451.91	Histone H2A deubiquitinase MYSM1
Apalm_v2_evm.model.Sc0a5M3_272_HRSCAF_451.100	G-protein coupled receptor 143
Apalm_v2_evm.model.Sc0a5M3_272_HRSCAF_451.151	Beta-1,3-galactosyltransferase 1
Apalm_v2_evm.model.Sc0a5M3_272_HRSCAF_451.157	Leucine-rich repeat-containing protein 40
Apalm_v2_evm.model.Sc0a5M3_272_HRSCAF_451.162	uncharacterized protein LOC111323938 isoform X1
Apalm_v2_evm.model.Sc0a5M3_272_HRSCAF_451.163	Thiosulfate sulfurtransferase
Apalm_v2_evm.model.Sc0a5M3_272_HRSCAF_451.166	Phospholipase D3
Apalm_v2_evm.model.Sc0a5M3_272_HRSCAF_451.176	GTP:AMP phosphotransferase AK3, mitochondrial
Apalm_v2_evm.model.Sc0a5M3_272_HRSCAF_451.215	Protein KRI1 homolog
Apalm_v2_evm.model.Sc0a5M3_272_HRSCAF_451.218	Calcium-binding protein CML19
Apalm_v2_evm.model.Sc0a5M3_272_HRSCAF_451.241	Cytochrome c-type heme lyase
Apalm_v2_evm.model.Sc0a5M3_272_HRSCAF_451.256	Transcription elongation factor 1 homolog
Apalm_v2_evm.model.Sc0a5M3_272_HRSCAF_451.267	Hydroxyproline O-galactosyltransferase GALT3
Apalm_v2_evm.model.Sc0a5M3_272_HRSCAF_451.268	Ankyrin-1
Apalm_v2_evm.model.Sc0a5M3_272_HRSCAF_451.297	E3 ubiquitin-protein ligase TRIM71
Apalm_v2_evm.model.Sc0a5M3_272_HRSCAF_451.314	E3 ubiquitin-protein ligase TRIM71
Apalm_v2_evm.model.Sc0a5M3_272_HRSCAF_451.317	Plasminogen receptor (KT)
Apalm_v2_evm.model.Sc0a5M3_272_HRSCAF_451.336	Steroid 17-alpha-hydroxylase/17,20 lyase
Apalm_v2_evm.model.Sc0a5M3_272_HRSCAF_451.338	E3 ubiquitin-protein ligase TRIM71
Apalm_v2_evm.model.Sc0a5M3_272_HRSCAF_451.349	Methyltransferase-like protein 4
Apalm_v2_evm.model.Sc0a5M3_272_HRSCAF_451.385	PREDICTED: protein SREK1IP1-like, partial
Apalm_v2_evm.model.Sc0a5M3_272_HRSCAF_451.392	PREDICTED: uncharacterized protein LOC107336505 isoform X2
Apalm_v2_evm.model.Sc0a5M3_272_HRSCAF_451.397	Protein MB21D2
Apalm_v2_evm.model.Sc0a5M3_272_HRSCAF_451.403	Zinc finger protein 367
Apalm_v2_evm.model.Sc0a5M3_272_HRSCAF_451.409	RING finger protein 11
Apalm_v2_evm.model.Sc0a5M3_272_HRSCAF_451.418	PREDICTED: uncharacterized protein LOC107336481
Apalm_v2_evm.model.Sc0a5M3_272_HRSCAF_451.419	PREDICTED: uncharacterized protein LOC107336521 isoform X2
Apalm_v2_evm.model.Sc0a5M3_272_HRSCAF_451.420	PREDICTED: uncharacterized protein LOC107336525 isoform X1
Apalm_v2_evm.model.Sc0a5M3_272_HRSCAF_451.422	Tolloid-like protein 2
Apalm_v2_evm.model.Sc0a5M3_272_HRSCAF_451.464	Tolloid-like protein 2
Apalm_v2_evm.model.Sc0a5M3_272_HRSCAF_451.552	Tetratricopeptide repeat protein 28
Apalm_v2_evm.model.Sc0a5M3_272_HRSCAF_451.566	Ankyrin repeat, PH and SEC7 domain containing protein secG
Apalm_v2_evm.model.Sc0a5M3_272_HRSCAF_451.750	Membralin
Apalm_v2_evm.model.Sc0a5M3_281_HRSCAF_464.33	TELO2-interacting protein 2
Apalm_v2_evm.model.Sc0a5M3_281_HRSCAF_464.55	Guanine deaminase
Apalm_v2_evm.model.Sc0a5M3_281_HRSCAF_464.63	Glycine amidinotransferase, mitochondrial
Apalm_v2_evm.model.Sc0a5M3_281_HRSCAF_464.66	hypothetical protein AWC38_SpisGene1046
Apalm_v2_evm.model.Sc0a5M3_281_HRSCAF_464.84	Restriction of telomere capping protein 5
Apalm_v2_evm.model.Sc0a5M3_281_HRSCAF_464.87	Mothers against decapentaplegic homolog 2
Apalm_v2_evm.model.Sc0a5M3_281_HRSCAF_464.88	Trypsin-3
Apalm_v2_evm.model.Sc0a5M3_281_HRSCAF_464.93	CDC42 small effector protein 2-A
Apalm_v2_evm.model.Sc0a5M3_281_HRSCAF_464.102	AP-4 complex subunit epsilon-1
Apalm_v2_evm.model.Sc0a5M3_281_HRSCAF_464.103	AP-4 complex subunit epsilon-1
Apalm_v2_evm.model.Sc0a5M3_281_HRSCAF_464.148	GTP-binding protein yptV2
Apalm_v2_evm.model.Sc0a5M3_281_HRSCAF_464.176	PREDICTED: nucleolin-like
Apalm_v2_evm.model.Sc0a5M3_281_HRSCAF_464.278	Zinc finger BED domain-containing protein 1
Apalm_v2_evm.model.Sc0a5M3_281_HRSCAF_464.279	PREDICTED: uncharacterized protein LOC107343397
Apalm_v2_evm.model.Sc0a5M3_281_HRSCAF_464.304	PREDICTED: uncharacterized protein LOC107336233
Apalm_v2_evm.model.Sc0a5M3_281_HRSCAF_464.311	PREDICTED: uncharacterized protein LOC107336239
Apalm_v2_evm.model.Sc0a5M3_281_HRSCAF_464.319	Neuropeptide FF receptor 2
Apalm_v2_evm.model.Sc0a5M3_281_HRSCAF_464.350	[F-actin]-monooxygenase MICAL3
Apalm_v2_evm.model.Sc0a5M3_281_HRSCAF_464.351	PREDICTED: uncharacterized protein LOC107336276
Apalm_v2_evm.model.Sc0a5M3_281_HRSCAF_464.353	Dual specificity tyrosine-phosphorylation-regulated kinase 2
Apalm_v2_evm.model.Sc0a5M3_281_HRSCAF_464.382	Copper homeostasis protein cutC homolog
Apalm_v2_evm.model.Sc0a5M3_281_HRSCAF_464.387	Developmentally-regulated GTP-binding protein 2
Apalm_v2_evm.model.Sc0a5M3_281_HRSCAF_464.392	Phospholipid-metabolizing enzyme A-C1
Apalm_v2_evm.model.Sc0a5M3_281_HRSCAF_464.396	Protein CIP2A homolog
Apalm_v2_evm.model.Sc0a5M3_281_HRSCAF_464.423	Kelch-like protein 8
Apalm_v2_evm.model.Sc0a5M3_281_HRSCAF_464.429	Synaptotagmin-7
Apalm_v2_evm.model.Sc0a5M3_281_HRSCAF_464.442	Sperm-tail PG-rich repeat-containing protein 2
Apalm_v2_evm.model.Sc0a5M3_281_HRSCAF_464.478	Alpha-dioxygenase 2
Apalm_v2_evm.model.Sc0a5M3_281_HRSCAF_464.508	Synphilin-1
Apalm_v2_evm.model.Sc0a5M3_281_HRSCAF_464.511	Exopolyphosphatase PRUNE1
Apalm_v2_evm.model.Sc0a5M3_281_HRSCAF_464.522	Ufm1-specific protease 1
Apalm_v2_evm.model.Sc0a5M3_281_HRSCAF_464.527	Fibrillin-1
Apalm_v2_evm.model.Sc0a5M3_281_HRSCAF_464.548	Lipase member K
Apalm_v2_evm.model.Sc0a5M3_281_HRSCAF_464.549	Protein phosphatase 1 regulatory subunit 32
Apalm_v2_evm.model.Sc0a5M3_281_HRSCAF_464.554	USP6 N-terminal-like protein
Apalm_v2_evm.model.Sc0a5M3_281_HRSCAF_464.557	uncharacterized protein LOC110065523 isoform X1
Apalm_v2_evm.model.Sc0a5M3_281_HRSCAF_464.591	Erlin-2-B
Apalm_v2_evm.model.Sc0a5M3_281_HRSCAF_464.597	Protein phosphatase 1 regulatory subunit 12C
Apalm_v2_evm.model.Sc0a5M3_281_HRSCAF_464.671	Probable maltase-glucoamylase 2
Apalm_v2_evm.model.Sc0a5M3_281_HRSCAF_464.690	28S ribosomal protein S35, mitochondrial
Apalm_v2_evm.model.Sc0a5M3_281_HRSCAF_464.700	Glutamate-rich WD repeat-containing protein 1
Apalm_v2_evm.model.Sc0a5M3_281_HRSCAF_464.736	UPF0676 protein C1494.01
Apalm_v2_evm.model.Sc0a5M3_281_HRSCAF_464.737	UPF0676 protein C1494.01
Apalm_v2_evm.model.Sc0a5M3_281_HRSCAF_464.756	Hypoxia-inducible factor 1-alpha inhibitor
Apalm_v2_evm.model.Sc0a5M3_281_HRSCAF_464.761	PREDICTED: uncharacterized protein LOC107348306
Apalm_v2_evm.model.Sc0a5M3_281_HRSCAF_464.815	BTB/POZ domain-containing protein KCTD20
Apalm_v2_evm.model.Sc0a5M3_281_HRSCAF_464.817	UPF0676 protein C1494.01
Apalm_v2_evm.model.Sc0a5M3_281_HRSCAF_464.839	E3 ubiquitin-protein ligase MYLIP-A
Apalm_v2_evm.model.Sc0a5M3_281_HRSCAF_464.844	Protein FAM60A
Apalm_v2_evm.model.Sc0a5M3_281_HRSCAF_464.845	Ras-like protein RAS2
Apalm_v2_evm.model.Sc0a5M3_281_HRSCAF_464.858	39S ribosomal protein L23, mitochondrial
Apalm_v2_evm.model.Sc0a5M3_281_HRSCAF_464.888	Hermansky-Pudlak syndrome 1 protein
Apalm_v2_evm.model.Sc0a5M3_281_HRSCAF_464.892	Polycomb group RING finger protein 5-A
Apalm_v2_evm.model.Sc0a5M3_281_HRSCAF_464.906	Transcription factor COE3
Apalm_v2_evm.model.Sc0a5M3_281_HRSCAF_464.907	Signal recognition particle subunit SRP72
Apalm_v2_evm.model.Sc0a5M3_281_HRSCAF_464.928	Superoxide dismutase [Cu-Zn] 1
Apalm_v2_evm.model.Sc0a5M3_281_HRSCAF_464.935	Nuclear receptor-binding factor 2
Apalm_v2_evm.model.Sc0a5M3_281_HRSCAF_464.951	Probable ATP-dependent RNA helicase DDX56
Apalm_v2_evm.model.Sc0a5M3_281_HRSCAF_464.954	Allatostatin-A receptor
Apalm_v2_evm.model.Sc0a5M3_281_HRSCAF_464.991	protein ANTAGONIST OF LIKE HETEROCHROMATIN PROTEIN 1-like
Apalm_v2_evm.model.Sc0a5M3_281_HRSCAF_464.1044	Glycerol-3-phosphate acyltransferase 1, mitochondrial
Apalm_v2_evm.model.Sc0a5M3_281_HRSCAF_464.1055	O-acetyl-ADP-ribose deacetylase 1
Apalm_v2_evm.model.Sc0a5M3_281_HRSCAF_464.1057	Myb/SANT-like DNA-binding domain-containing protein 4
Apalm_v2_evm.model.Sc0a5M3_281_HRSCAF_464.1065	Vacuolar fusion protein MON1 homolog A
Apalm_v2_evm.model.Sc0a5M3_281_HRSCAF_464.1089	Histone-lysine N-methyltransferase setd3
Apalm_v2_evm.model.Sc0a5M3_281_HRSCAF_464.1115	F-box/WD repeat-containing protein pof11
Apalm_v2_evm.model.Sc0a5M3_281_HRSCAF_464.1118	Kinesin-like protein KIF20A
Apalm_v2_evm.model.Sc0a5M3_281_HRSCAF_464.1150	Ceramide synthase 1
Apalm_v2_evm.model.Sc0a5M3_281_HRSCAF_464.1151	Riboflavin-binding protein
Apalm_v2_evm.model.Sc0a5M3_281_HRSCAF_464.1186	Isochorismatase domain-containing protein 2
Apalm_v2_evm.model.Sc0a5M3_281_HRSCAF_464.1190	Isochorismatase domain-containing protein 2
Apalm_v2_evm.model.Sc0a5M3_281_HRSCAF_464.1199	LRP chaperone MESD
Apalm_v2_evm.model.Sc0a5M3_281_HRSCAF_464.1212	PREDICTED: uncharacterized protein LOC107358209 isoform X2
Apalm_v2_evm.model.Sc0a5M3_281_HRSCAF_464.1213	PREDICTED: uncharacterized protein LOC107358209 isoform X1
Apalm_v2_evm.model.Sc0a5M3_282_HRSCAF_465.7	Chromodomain Y-like protein 2
Apalm_v2_evm.model.Sc0a5M3_287_HRSCAF_474.1	hypothetical protein
Apalm_v2_evm.model.Sc0a5M3_287_HRSCAF_474.2	PREDICTED: coiled-coil domain-containing protein 74A-like
Apalm_v2_evm.model.Sc0a5M3_287_HRSCAF_474.3	Protein moonraker
Apalm_v2_evm.model.Sc0a5M3_287_HRSCAF_474.4	PREDICTED: uncharacterized protein LOC107340839
Apalm_v2_evm.model.Sc0a5M3_291_HRSCAF_478.5	Alpha-L-iduronidase
Apalm_v2_evm.model.Sc0a5M3_291_HRSCAF_478.16	FMN-dependent NADH-azoreductase
Apalm_v2_evm.model.Sc0a5M3_292_HRSCAF_482.8	hypothetical protein AWC38_SpisGene24126
Apalm_v2_evm.model.Sc0a5M3_293_HRSCAF_484.10	MICOS complex subunit MIC27
Apalm_v2_evm.model.Sc0a5M3_293_HRSCAF_484.13	hypothetical protein
Apalm_v2_evm.model.Sc0a5M3_293_HRSCAF_484.31	Vesicle transport through interaction with t-SNAREs homolog 1A
Apalm_v2_evm.model.Sc0a5M3_293_HRSCAF_484.57	D-inositol 3-phosphate glycosyltransferase 1
Apalm_v2_evm.model.Sc0a5M3_293_HRSCAF_484.79	Hydroxyacyl-coenzyme A dehydrogenase, mitochondrial
Apalm_v2_evm.model.Sc0a5M3_304_HRSCAF_504.12	Serine/threonine-protein kinase ULK3
Apalm_v2_evm.model.Sc0a5M3_307_HRSCAF_512.123	Ataxin-2-like protein
Apalm_v2_evm.model.Sc0a5M3_307_HRSCAF_512.130	RING finger protein 10
Apalm_v2_evm.model.Sc0a5M3_307_HRSCAF_512.143	Protein NipSnap homolog 1
Apalm_v2_evm.model.Sc0a5M3_307_HRSCAF_512.194	hypothetical protein AWC38_SpisGene9792
Apalm_v2_evm.model.Sc0a5M3_307_HRSCAF_512.203	DNA topoisomerase 2-alpha
Apalm_v2_evm.model.Sc0a5M3_307_HRSCAF_512.204	DNA topoisomerase 2-alpha
Apalm_v2_evm.model.Sc0a5M3_307_HRSCAF_512.211	PREDICTED: uncharacterized protein LOC107327822
Apalm_v2_evm.model.Sc0a5M3_307_HRSCAF_512.244	hypothetical protein AC249_AIPGENE28112
Apalm_v2_evm.model.Sc0a5M3_307_HRSCAF_512.274	Proline-rich protein 11
Apalm_v2_evm.model.Sc0a5M3_307_HRSCAF_512.293	Replication factor C subunit 5
Apalm_v2_evm.model.Sc0a5M3_307_HRSCAF_512.303	Armadillo repeat-containing protein 5
Apalm_v2_evm.model.Sc0a5M3_307_HRSCAF_512.310	Glyoxalase domain-containing protein 4
Apalm_v2_evm.model.Sc0a5M3_307_HRSCAF_512.342	uncharacterized protein LOC111322105
Apalm_v2_evm.model.Sc0a5M3_307_HRSCAF_512.349	Mediator of RNA polymerase II transcription subunit 15
Apalm_v2_evm.model.Sc0a5M3_307_HRSCAF_512.351	Mediator of RNA polymerase II transcription subunit 23
Apalm_v2_evm.model.Sc0a5M3_307_HRSCAF_512.353	PREDICTED: lipopolysaccharide-induced tumor necrosis factor-alpha factor homolog
Apalm_v2_evm.model.Sc0a5M3_307_HRSCAF_512.360	MORN repeat-containing protein 3
Apalm_v2_evm.model.Sc0a5M3_307_HRSCAF_512.390	Protein phosphatase PTC7 homolog
Apalm_v2_evm.model.Sc0a5M3_307_HRSCAF_512.414	Alpha-(1,3)-fucosyltransferase 5
Apalm_v2_evm.model.Sc0a5M3_307_HRSCAF_512.420	Golgin subfamily A member 3
Apalm_v2_evm.model.Sc0a5M3_307_HRSCAF_512.426	NADH dehydrogenase [ubiquinone] iron-sulfur protein 8, mitochondrial
Apalm_v2_evm.model.Sc0a5M3_307_HRSCAF_512.429	dCTP pyrophosphatase 1
Apalm_v2_evm.model.Sc0a5M3_307_HRSCAF_512.434	Derlin-2
Apalm_v2_evm.model.Sc0a5M3_307_HRSCAF_512.436	Sin3 histone deacetylase corepressor complex component SDS3
Apalm_v2_evm.model.Sc0a5M3_307_HRSCAF_512.460	Fanconi anemia group J protein homolog
Apalm_v2_evm.model.Sc0a5M3_307_HRSCAF_512.477	L-serine dehydratase/L-threonine deaminase
Apalm_v2_evm.model.Sc0a5M3_307_HRSCAF_512.483	FK506-binding protein 5-like isoform X2
Apalm_v2_evm.model.Sc0a5M3_307_HRSCAF_512.490	PREDICTED: uncharacterized protein LOC107358503
Apalm_v2_evm.model.Sc0a5M3_307_HRSCAF_512.492	BTB/POZ domain-containing adapter for CUL3-mediated RhoA degradation protein 3
Apalm_v2_evm.model.Sc0a5M3_307_HRSCAF_512.495	28S ribosomal protein S23, mitochondrial
Apalm_v2_evm.model.Sc0a5M3_307_HRSCAF_512.500	PREDICTED: uncharacterized protein LOC107358496
Apalm_v2_evm.model.Sc0a5M3_307_HRSCAF_512.512	Lissencephaly-1 homolog
Apalm_v2_evm.model.Sc0a5M3_307_HRSCAF_512.521	Protein spinster homolog 1
Apalm_v2_evm.model.Sc0a5M3_307_HRSCAF_512.528	PREDICTED: uncharacterized protein LOC107343818
Apalm_v2_evm.model.Sc0a5M3_307_HRSCAF_512.553	E3 ubiquitin-protein ligase RNF25
Apalm_v2_evm.model.Sc0a5M3_307_HRSCAF_512.562	NFATC2-interacting protein
Apalm_v2_evm.model.Sc0a5M3_307_HRSCAF_512.589	Transmembrane protein 134
Apalm_v2_evm.model.Sc0a5M3_307_HRSCAF_512.600	BRCA1-associated protein
Apalm_v2_evm.model.Sc0a5M3_307_HRSCAF_512.602	Rho-related protein racA
Apalm_v2_evm.model.Sc0a5M3_307_HRSCAF_512.605	Putative TPR repeat-containing protein R856
Apalm_v2_evm.model.Sc0a5M3_307_HRSCAF_512.622	GDP-D-glucose phosphorylase 1
Apalm_v2_evm.model.Sc0a5M3_307_HRSCAF_512.628	Probable ATP-dependent RNA helicase DDX43
Apalm_v2_evm.model.Sc0a5M3_307_HRSCAF_512.634	E3 ubiquitin-protein ligase MIB1
Apalm_v2_evm.model.Sc0a5M3_307_HRSCAF_512.668	Acyl-CoA dehydrogenase family member 10
Apalm_v2_evm.model.Sc0a5M3_307_HRSCAF_512.712	cystinosin homolog
Apalm_v2_evm.model.Sc0a5M3_307_HRSCAF_512.730	PREDICTED: uncharacterized protein LOC107355344
Apalm_v2_evm.model.Sc0a5M3_307_HRSCAF_512.747	hypothetical protein
Apalm_v2_evm.model.Sc0a5M3_307_HRSCAF_512.748	E3 ubiquitin-protein ligase RGLG4
Apalm_v2_evm.model.Sc0a5M3_307_HRSCAF_512.761	PREDICTED: uncharacterized protein LOC107340828
Apalm_v2_evm.model.Sc0a5M3_307_HRSCAF_512.763	Two pore calcium channel protein 1
Apalm_v2_evm.model.Sc0a5M3_307_HRSCAF_512.782	Serine/threonine-protein phosphatase 4 catalytic subunit
Apalm_v2_evm.model.Sc0a5M3_307_HRSCAF_512.788	CDP-diacylglycerol--inositol 3-phosphatidyltransferase
Apalm_v2_evm.model.Sc0a5M3_307_HRSCAF_512.799	NIF3-like protein 1
Apalm_v2_evm.model.Sc0a5M3_307_HRSCAF_512.802	PREDICTED: WD repeat-containing protein 5-like
Apalm_v2_evm.model.Sc0a5M3_307_HRSCAF_512.813	LON peptidase N-terminal domain and RING finger protein 3
Apalm_v2_evm.model.Sc0a5M3_307_HRSCAF_512.817	Organic cation transporter protein
Apalm_v2_evm.model.Sc0a5M3_307_HRSCAF_512.834	Probable RNA-binding protein 19
Apalm_v2_evm.model.Sc0a5M3_307_HRSCAF_512.842	B-cell CLL/lymphoma 7 protein family member B-B
Apalm_v2_evm.model.Sc0a5M3_307_HRSCAF_512.845	Ubiquitin carboxyl-terminal hydrolase 14
Apalm_v2_evm.model.Sc0a5M3_307_HRSCAF_512.852	Solute carrier family 15 member 4
Apalm_v2_evm.model.Sc0a5M3_307_HRSCAF_512.866	Putative ankyrin repeat protein RF_0381
Apalm_v2_evm.model.Sc0a5M3_307_HRSCAF_512.877	Transducin beta-like protein 2
Apalm_v2_evm.model.Sc0a5M3_307_HRSCAF_512.880	INO80 complex subunit B
Apalm_v2_evm.model.Sc0a5M3_307_HRSCAF_512.895	Elongator complex protein 3
Apalm_v2_evm.model.Sc0a5M3_307_HRSCAF_512.902	Mediator of RNA polymerase II transcription subunit 31
Apalm_v2_evm.model.Sc0a5M3_307_HRSCAF_512.909	UDP-glucose 4-epimerase
Apalm_v2_evm.model.Sc0a5M3_307_HRSCAF_512.910	Glucoside xylosyltransferase 2
Apalm_v2_evm.model.Sc0a5M3_307_HRSCAF_512.924	Aflatoxin B1 aldehyde reductase member 2
Apalm_v2_evm.model.Sc0a5M3_307_HRSCAF_512.932	Origin recognition complex subunit 5
Apalm_v2_evm.model.Sc0a5M3_309_HRSCAF_517.10	PREDICTED: uncharacterized protein LOC107348871 isoform X4
Apalm_v2_evm.model.Sc0a5M3_312_HRSCAF_521.1	TNFAIP3-interacting protein 1
Apalm_v2_evm.model.Sc0a5M3_313_HRSCAF_525.7	rRNA methyltransferase 3, mitochondrial
Apalm_v2_evm.model.Sc0a5M3_314_HRSCAF_527.1	Sarcosine dehydrogenase, mitochondrial
Apalm_v2_evm.model.Sc0a5M3_314_HRSCAF_527.14	Lipoxygenase homology domain-containing protein 1
Apalm_v2_evm.model.Sc0a5M3_314_HRSCAF_527.19	Uricase
Apalm_v2_evm.model.Sc0a5M3_314_HRSCAF_527.38	Phosphatidylinositol N-acetylglucosaminyltransferase subunit C
Apalm_v2_evm.model.Sc0a5M3_314_HRSCAF_527.40	PREDICTED: uncharacterized protein LOC107344644
Apalm_v2_evm.model.Sc0a5M3_314_HRSCAF_527.84	Endophilin-A2
Apalm_v2_evm.model.Sc0a5M3_314_HRSCAF_527.86	Probable Xaa-Pro aminopeptidase 3
Apalm_v2_evm.model.Sc0a5M3_314_HRSCAF_527.114	Flavin-containing monooxygenase FMO GS-OX1
Apalm_v2_evm.model.Sc0a5M3_314_HRSCAF_527.115	Caspase-8
Apalm_v2_evm.model.Sc0a5M3_314_HRSCAF_527.136	Prominin-1-A
Apalm_v2_evm.model.Sc0a5M3_314_HRSCAF_527.162	PREDICTED: uncharacterized protein LOC107351226
Apalm_v2_evm.model.Sc0a5M3_314_HRSCAF_527.182	Ras-related protein Rab-14
Apalm_v2_evm.model.Sc0a5M3_314_HRSCAF_527.184	Tetratricopeptide repeat protein 28
Apalm_v2_evm.model.Sc0a5M3_314_HRSCAF_527.189	Synaptotagmin-9
Apalm_v2_evm.model.Sc0a5M3_314_HRSCAF_527.235	PREDICTED: uncharacterized protein LOC107339391
Apalm_v2_evm.model.Sc0a5M3_314_HRSCAF_527.240	Anaphase-promoting complex subunit CDC26
Apalm_v2_evm.model.Sc0a5M3_314_HRSCAF_527.281	Guanine nucleotide-binding protein-like 1
Apalm_v2_evm.model.Sc0a5M3_314_HRSCAF_527.350	Laminin subunit beta-2
Apalm_v2_evm.model.Sc0a5M3_314_HRSCAF_527.390	Putative RNA polymerase II subunit B1 CTD phosphatase RPAP2
Apalm_v2_evm.model.Sc0a5M3_314_HRSCAF_527.415	Myeloid differentiation primary response protein MyD88
Apalm_v2_evm.model.Sc0a5M3_314_HRSCAF_527.448	Pre-mRNA-splicing factor SYF1
Apalm_v2_evm.model.Sc0a5M3_314_HRSCAF_527.450	DNA polymerase epsilon subunit 3
Apalm_v2_evm.model.Sc0a5M3_314_HRSCAF_527.467	Probable cytosolic iron-sulfur protein assembly protein CIAO1 homolog
Apalm_v2_evm.model.Sc0a5M3_314_HRSCAF_527.484	General transcription factor 3C polypeptide 5
Apalm_v2_evm.model.Sc0a5M3_314_HRSCAF_527.513	Endophilin-B1
Apalm_v2_evm.model.Sc0a5M3_314_HRSCAF_527.517	Mini-chromosome maintenance complex-binding protein
Apalm_v2_evm.model.Sc0a5M3_314_HRSCAF_527.585	snRNA-activating protein complex subunit 3
Apalm_v2_evm.model.Sc0a5M3_314_HRSCAF_527.654	PREDICTED: uncharacterized protein C1orf21 homolog
Apalm_v2_evm.model.Sc0a5M3_314_HRSCAF_527.676	PREDICTED: uncharacterized protein LOC107353664 isoform X1
Apalm_v2_evm.model.Sc0a5M3_314_HRSCAF_527.683	PREDICTED: uncharacterized protein LOC107352048 isoform X1
Apalm_v2_evm.model.Sc0a5M3_314_HRSCAF_527.691	Serine/threonine-protein kinase Kist
Apalm_v2_evm.model.Sc0a5M3_314_HRSCAF_527.698	Putative sulfiredoxin
Apalm_v2_evm.model.Sc0a5M3_314_HRSCAF_527.721	High affinity copper uptake protein 1
Apalm_v2_evm.model.Sc0a5M3_314_HRSCAF_527.750	Probable DNA polymerase
Apalm_v2_evm.model.Sc0a5M3_314_HRSCAF_527.776	Procollagen galactosyltransferase 1
Apalm_v2_evm.model.Sc0a5M3_314_HRSCAF_527.786	Insoluble matrix shell protein 1
Apalm_v2_evm.model.Sc0a5M3_314_HRSCAF_527.884	Rab-like protein 6
Apalm_v2_evm.model.Sc0a5M3_314_HRSCAF_527.917	Ankyrin repeat and LEM domain-containing protein 1
Apalm_v2_evm.model.Sc0a5M3_314_HRSCAF_527.918	LOW QUALITY PROTEIN: uncharacterized protein C9orf85 homolog
Apalm_v2_evm.model.Sc0a5M3_314_HRSCAF_527.921	Protein PRRC1
Apalm_v2_evm.model.Sc0a5M3_314_HRSCAF_527.1008	PREDICTED: uncharacterized protein LOC107342776
Apalm_v2_evm.model.Sc0a5M3_314_HRSCAF_527.1021	High mobility group protein 20A
Apalm_v2_evm.model.Sc0a5M3_314_HRSCAF_527.1032	PREDICTED: uncharacterized protein LOC107346129 isoform X1
Apalm_v2_evm.model.Sc0a5M3_314_HRSCAF_527.1130	Stomatin-like protein 2, mitochondrial
Apalm_v2_evm.model.Sc0a5M3_314_HRSCAF_527.1143	Receptor expression-enhancing protein 5
Apalm_v2_evm.model.Sc0a5M3_314_HRSCAF_527.1144	Solute carrier family 25 member 46
Apalm_v2_evm.model.Sc0a5M3_314_HRSCAF_527.1150	Fructose-1,6-bisphosphatase isozyme 2
Apalm_v2_evm.model.Sc0a5M3_314_HRSCAF_527.1172	Leucine-rich repeat-containing protein 49
Apalm_v2_evm.model.Sc0a5M3_314_HRSCAF_527.1188	Protein NLRC5
Apalm_v2_evm.model.Sc0a5M3_316_HRSCAF_532.1	Probable tRNA N6-adenosine threonylcarbamoyltransferase
Apalm_v2_evm.model.Sc0a5M3_322_HRSCAF_543.45	Death-associated protein kinase 3
Apalm_v2_evm.model.Sc0a5M3_322_HRSCAF_543.316	Discoidin, CUB and LCCL domain-containing protein 2
Apalm_v2_evm.model.Sc0a5M3_322_HRSCAF_543.431	D-inositol 3-phosphate glycosyltransferase
Apalm_v2_evm.model.Sc0a5M3_322_HRSCAF_543.443	Gag-Pol polyprotein
Apalm_v2_evm.model.Sc0a5M3_322_HRSCAF_543.517	D-inositol 3-phosphate glycosyltransferase
Apalm_v2_evm.model.Sc0a5M3_322_HRSCAF_543.535	Tetratricopeptide repeat protein 28
Apalm_v2_evm.model.Sc0a5M3_322_HRSCAF_543.543	G patch domain-containing protein 2
Apalm_v2_evm.model.Sc0a5M3_322_HRSCAF_543.544	PREDICTED: uncharacterized protein LOC107345532
Apalm_v2_evm.model.Sc0a5M3_322_HRSCAF_543.620	Protein phosphatase 2C-like domain-containing protein 1
Apalm_v2_evm.model.Sc0a5M3_322_HRSCAF_543.626	Pejvakin
Apalm_v2_evm.model.Sc0a5M3_324_HRSCAF_548.19	Glutathione synthetase
Apalm_v2_evm.model.Sc0a5M3_324_HRSCAF_548.23	PREDICTED: cell wall integrity and stress response component 4-like
Apalm_v2_evm.model.Sc0a5M3_324_HRSCAF_548.34	Nose resistant to fluoxetine protein 6
Apalm_v2_evm.model.Sc0a5M3_324_HRSCAF_548.49	PREDICTED: uncharacterized protein LOC107349548 isoform X1
Apalm_v2_evm.model.Sc0a5M3_327_HRSCAF_556.5	Exonuclease 3'-5' domain-containing protein 1
Apalm_v2_evm.model.Sc0a5M3_327_HRSCAF_556.40	SUMO-conjugating enzyme UBC9-A
Apalm_v2_evm.model.Sc0a5M3_327_HRSCAF_556.44	Myc protein
Apalm_v2_evm.model.Sc0a5M3_327_HRSCAF_556.45	Transcriptional regulator Myc-B
Apalm_v2_evm.model.Sc0a5M3_327_HRSCAF_556.64	RuvB-like 2
Apalm_v2_evm.model.Sc0a5M3_327_HRSCAF_556.71	Choline/ethanolamine kinase
Apalm_v2_evm.model.Sc0a5M3_327_HRSCAF_556.82	PREDICTED: uncharacterized protein LOC107345143 isoform X1
Apalm_v2_evm.model.Sc0a5M3_327_HRSCAF_556.88	Glycogen [starch] synthase, muscle
Apalm_v2_evm.model.Sc0a5M3_327_HRSCAF_556.94	Leucine-rich repeat-containing protein 56
Apalm_v2_evm.model.Sc0a5M3_330_HRSCAF_560.5	Set1/Ash2 histone methyltransferase complex subunit ASH2
Apalm_v2_evm.model.Sc0a5M3_330_HRSCAF_560.66	Serine/threonine-protein kinase Nek1
Apalm_v2_evm.model.Sc0a5M3_330_HRSCAF_560.77	Isovaleryl-CoA dehydrogenase, mitochondrial
Apalm_v2_evm.model.Sc0a5M3_330_HRSCAF_560.88	Zinc finger SWIM domain-containing protein 8
Apalm_v2_evm.model.Sc0a5M3_330_HRSCAF_560.92	26S proteasome non-ATPase regulatory subunit 2
Apalm_v2_evm.model.Sc0a5M3_330_HRSCAF_560.95	uncharacterized protein LOC110050899
Apalm_v2_evm.model.Sc0a5M3_330_HRSCAF_560.97	Molybdate-anion transporter
Apalm_v2_evm.model.Sc0a5M3_330_HRSCAF_560.101	DNA repair protein XRCC4
Apalm_v2_evm.model.Sc0a5M3_330_HRSCAF_560.141	PREDICTED: uncharacterized protein LOC107347943 isoform X2
Apalm_v2_evm.model.Sc0a5M3_330_HRSCAF_560.152	Transmembrane emp24 domain-containing protein 7
Apalm_v2_evm.model.Sc0a5M3_330_HRSCAF_560.153	Myotrophin
Apalm_v2_evm.model.Sc0a5M3_330_HRSCAF_560.165	Ubiquitin carboxyl-terminal hydrolase 37
Apalm_v2_evm.model.Sc0a5M3_330_HRSCAF_560.194	Ubiquitin conjugation factor E4 A
Apalm_v2_evm.model.Sc0a5M3_330_HRSCAF_560.196	Diphthine--ammonia ligase
Apalm_v2_evm.model.Sc0a5M3_330_HRSCAF_560.205	Protein phosphatase 1 regulatory subunit 21
Apalm_v2_evm.model.Sc0a5M3_330_HRSCAF_560.210	Tetratricopeptide repeat protein 13
Apalm_v2_evm.model.Sc0a5M3_330_HRSCAF_560.212	Adhesion G-protein coupled receptor D1
Apalm_v2_evm.model.Sc0a5M3_330_HRSCAF_560.215	Myosin-IIIa
Apalm_v2_evm.model.Sc0a5M3_330_HRSCAF_560.219	Homeobox protein Nkx-2.2a
Apalm_v2_evm.model.Sc0a5M3_330_HRSCAF_560.223	Homeobox protein Nkx-2.2a
Apalm_v2_evm.model.Sc0a5M3_330_HRSCAF_560.224	Homeobox protein Nkx-2.2
Apalm_v2_evm.model.Sc0a5M3_330_HRSCAF_560.225	Homeobox protein Nkx-2.2a
Apalm_v2_evm.model.Sc0a5M3_330_HRSCAF_560.231	COMM domain-containing protein 7
Apalm_v2_evm.model.Sc0a5M3_330_HRSCAF_560.236	Kynurenine 3-monooxygenase
Apalm_v2_evm.model.Sc0a5M3_330_HRSCAF_560.244	Signal recognition particle 54 kDa protein
Apalm_v2_evm.model.Sc0a5M3_330_HRSCAF_560.261	Rap1 GTPase-GDP dissociation stimulator 1-B
Apalm_v2_evm.model.Sc0a5M3_330_HRSCAF_560.271	Ras-related protein Rab-11A
Apalm_v2_evm.model.Sc0a5M3_330_HRSCAF_560.279	hypothetical protein AWC38_SpisGene6439
Apalm_v2_evm.model.Sc0a5M3_330_HRSCAF_560.281	Angio-associated migratory cell protein
Apalm_v2_evm.model.Sc0a5M3_330_HRSCAF_560.284	Outer dense fiber protein 3
Apalm_v2_evm.model.Sc0a5M3_330_HRSCAF_560.297	Frizzled-5
Apalm_v2_evm.model.Sc0a5M3_330_HRSCAF_560.304	Rho GTPase-activating protein 11A
Apalm_v2_evm.model.Sc0a5M3_330_HRSCAF_560.335	Hydroxysteroid 11-beta-dehydrogenase 1-like protein
Apalm_v2_evm.model.Sc0a5M3_330_HRSCAF_560.361	Flap endonuclease GEN homolog 1
Apalm_v2_evm.model.Sc0a5M3_330_HRSCAF_560.369	Pleckstrin homology domain-containing family A member 8
Apalm_v2_evm.model.Sc0a5M3_330_HRSCAF_560.380	Mannose-1-phosphate guanyltransferase alpha-A
Apalm_v2_evm.model.Sc0a5M3_330_HRSCAF_560.386	Phospholipase DDHD1
Apalm_v2_evm.model.Sc0a5M3_330_HRSCAF_560.412	N-alpha-acetyltransferase 20
Apalm_v2_evm.model.Sc0a5M3_330_HRSCAF_560.430	Protein-L-isoaspartate(D-aspartate) O-methyltransferase
Apalm_v2_evm.model.Sc0a5M3_330_HRSCAF_560.447	Probable glycoprotein hormone G-protein coupled receptor
Apalm_v2_evm.model.Sc0a5M3_330_HRSCAF_560.454	Bone morphogenetic protein receptor type-1B
Apalm_v2_evm.model.Sc0a5M3_330_HRSCAF_560.507	Protein vav
Apalm_v2_evm.model.Sc0a5M3_330_HRSCAF_560.540	Cilia- and flagella-associated protein 70
Apalm_v2_evm.model.Sc0a5M3_330_HRSCAF_560.567	Rhamnosyl O-methyltransferase
Apalm_v2_evm.model.Sc0a5M3_331_HRSCAF_562.30	Homeobox protein GBX-1
Apalm_v2_evm.model.Sc0a5M3_331_HRSCAF_562.178	hypothetical protein
Apalm_v2_evm.model.Sc0a5M3_331_HRSCAF_562.244	Probable RNA-directed DNA polymerase from transposon BS
Apalm_v2_evm.model.Sc0a5M3_331_HRSCAF_562.441	Collagen-like protein 7
Apalm_v2_evm.model.Sc0a5M3_331_HRSCAF_562.462	Signal transducer and activator of transcription 5B
Apalm_v2_evm.model.Sc0a5M3_331_HRSCAF_562.559	Zinc finger protein 271
Apalm_v2_evm.model.Sc0a5M3_331_HRSCAF_562.561	Zinc finger protein 271
Apalm_v2_evm.model.Sc0a5M3_331_HRSCAF_562.584	Dephospho-CoA kinase domain-containing protein
Apalm_v2_evm.model.Sc0a5M3_331_HRSCAF_562.613	Condensin-2 complex subunit G2
Apalm_v2_evm.model.Sc0a5M3_331_HRSCAF_562.675	PREDICTED: uncharacterized protein LOC107328863
Apalm_v2_evm.model.Sc0a5M3_331_HRSCAF_562.676	Coagulation factor VIII
Apalm_v2_evm.model.Sc0a5M3_331_HRSCAF_562.705	Pancreas transcription factor 1 subunit alpha
Apalm_v2_evm.model.Sc0a5M3_331_HRSCAF_562.815	Oxidoreductase NAD-binding domain-containing protein 1
Apalm_v2_evm.model.Sc0a5M3_331_HRSCAF_562.816	Putative nuclease HARBI1
Apalm_v2_evm.model.Sc0a5M3_331_HRSCAF_562.828	Universal stress protein MJ0577
Apalm_v2_evm.model.Sc0a5M3_331_HRSCAF_562.837	Probable glycosyltransferase STELLO1
Apalm_v2_evm.model.Sc0a5M3_331_HRSCAF_562.843	V-type proton ATPase subunit F
Apalm_v2_evm.model.Sc0a5M3_331_HRSCAF_562.936	Collagen alpha-6(VI) chain
Apalm_v2_evm.model.Sc0a5M3_331_HRSCAF_562.939	3-hydroxyisobutyrate dehydrogenase, mitochondrial
Apalm_v2_evm.model.Sc0a5M3_331_HRSCAF_562.962	Amine oxidase [flavin-containing] A
Apalm_v2_evm.model.Sc0a5M3_331_HRSCAF_562.965	Neuroligin-4, X-linked
Apalm_v2_evm.model.Sc0a5M3_331_HRSCAF_562.1001	50S ribosomal protein L2
Apalm_v2_evm.model.Sc0a5M3_331_HRSCAF_562.1003	Syndetin
Apalm_v2_evm.model.Sc0a5M3_331_HRSCAF_562.1005	PREDICTED: uncharacterized protein LOC107357124
Apalm_v2_evm.model.Sc0a5M3_331_HRSCAF_562.1051	Coiled-coil domain-containing protein 93
Apalm_v2_evm.model.Sc0a5M3_331_HRSCAF_562.1081	PTB domain-containing engulfment adapter protein 1
Apalm_v2_evm.model.Sc0a5M3_331_HRSCAF_562.1093	Synaptotagmin-C
Apalm_v2_evm.model.Sc0a5M3_331_HRSCAF_562.1096	Chondroitin sulfate synthase 2
Apalm_v2_evm.model.Sc0a5M3_331_HRSCAF_562.1115	Coiled-coil domain-containing protein 89
Apalm_v2_evm.model.Sc0a5M3_331_HRSCAF_562.1126	Little elongation complex subunit 2
Apalm_v2_evm.model.Sc0a5M3_331_HRSCAF_562.1134	Protein C21orf2
Apalm_v2_evm.model.Sc0a5M3_331_HRSCAF_562.1137	WD repeat-containing protein 37
Apalm_v2_evm.model.Sc0a5M3_331_HRSCAF_562.1169	Chloride intracellular channel protein 3
Apalm_v2_evm.model.Sc0a5M3_331_HRSCAF_562.1200	Glyoxal reductase
Apalm_v2_evm.model.Sc0a5M3_331_HRSCAF_562.1201	Transmembrane protein 98
Apalm_v2_evm.model.Sc0a5M3_331_HRSCAF_562.1204	Neuropeptide FF receptor 2
Apalm_v2_evm.model.Sc0a5M3_331_HRSCAF_562.1212	DNA polymerase iota
Apalm_v2_evm.model.Sc0a5M3_331_HRSCAF_562.1218	Disks large-associated protein 1
Apalm_v2_evm.model.Sc0a5M3_331_HRSCAF_562.1226	Leucine-rich repeat-containing protein 46
Apalm_v2_evm.model.Sc0a5M3_331_HRSCAF_562.1238	Protein snail homolog Sna
Apalm_v2_evm.model.Sc0a5M3_331_HRSCAF_562.1242	Abl interactor 1
Apalm_v2_evm.model.Sc0a5M3_331_HRSCAF_562.1253	Synaptotagmin-1
Apalm_v2_evm.model.Sc0a5M3_331_HRSCAF_562.1264	PREDICTED: uncharacterized protein LOC107350525
Apalm_v2_evm.model.Sc0a5M3_331_HRSCAF_562.1280	Zygotic DNA replication licensing factor mcm6-B
Apalm_v2_evm.model.Sc0a5M3_332_HRSCAF_563.2	Protein zer-1 homolog
Apalm_v2_evm.model.Sc0a5M3_332_HRSCAF_563.10	Ribonuclease 3
Apalm_v2_evm.model.Sc0a5M3_336_HRSCAF_582.4	D-inositol 3-phosphate glycosyltransferase 1
Apalm_v2_evm.model.Sc0a5M3_336_HRSCAF_582.17	Tetratricopeptide repeat protein 28
Apalm_v2_evm.model.Sc0a5M3_337_HRSCAF_586.21	PREDICTED: uncharacterized protein LOC107331262 isoform X1
Apalm_v2_evm.model.Sc0a5M3_337_HRSCAF_586.57	COP9 signalosome complex subunit 2
Apalm_v2_evm.model.Sc0a5M3_337_HRSCAF_586.62	Glucosamine 6-phosphate N-acetyltransferase
Apalm_v2_evm.model.Sc0a5M3_337_HRSCAF_586.63	Probable E3 ubiquitin-protein ligase HECTD2
Apalm_v2_evm.model.Sc0a5M3_337_HRSCAF_586.78	Retrovirus-related Pol polyprotein from type-1 retrotransposable element R2 (Fragment)
Apalm_v2_evm.model.Sc0a5M3_337_HRSCAF_586.88	Serine palmitoyltransferase 2
Apalm_v2_evm.model.Sc0a5M3_337_HRSCAF_586.115	Aprataxin and PNK-like factor
Apalm_v2_evm.model.Sc0a5M3_337_HRSCAF_586.165	Down syndrome cell adhesion molecule-like protein Dscam2
Apalm_v2_evm.model.Sc0a5M3_337_HRSCAF_586.193	Cell growth regulator with RING finger domain protein 1
Apalm_v2_evm.model.Sc0a5M3_337_HRSCAF_586.197	GTP cyclohydrolase 1
Apalm_v2_evm.model.Sc0a5M3_337_HRSCAF_586.208	PREDICTED: uncharacterized protein LOC107354887
Apalm_v2_evm.model.Sc0a5M3_337_HRSCAF_586.231	DNA-directed RNA polymerase II subunit RPB7
Apalm_v2_evm.model.Sc0a5M3_337_HRSCAF_586.263	Spastin
Apalm_v2_evm.model.Sc0a5M3_337_HRSCAF_586.264	NF-kappa-B-repressing factor
Apalm_v2_evm.model.Sc0a5M3_337_HRSCAF_586.282	Kinesin-like protein KIF6
Apalm_v2_evm.model.Sc0a5M3_337_HRSCAF_586.298	Beclin 1-associated autophagy-related key regulator
Apalm_v2_evm.model.Sc0a5M3_337_HRSCAF_586.311	Collagen alpha-1(V) chain
Apalm_v2_evm.model.Sc0a5M3_337_HRSCAF_586.342	DNA helicase MCM8
Apalm_v2_evm.model.Sc0a5M3_337_HRSCAF_586.373	Spermatogenesis-defective protein 39-like
Apalm_v2_evm.model.Sc0a5M3_337_HRSCAF_586.380	Complex I intermediate-associated protein 30, mitochondrial
Apalm_v2_evm.model.Sc0a5M3_337_HRSCAF_586.396	Sesquipedalian-1
Apalm_v2_evm.model.Sc0a5M3_337_HRSCAF_586.404	PREDICTED: uncharacterized protein LOC107355298
Apalm_v2_evm.model.Sc0a5M3_337_HRSCAF_586.406	PREDICTED: uncharacterized protein LOC107355300
Apalm_v2_evm.model.Sc0a5M3_337_HRSCAF_586.407	PREDICTED: uncharacterized protein LOC107355301
Apalm_v2_evm.model.Sc0a5M3_337_HRSCAF_586.422	PREDICTED: uncharacterized protein LOC107334766
Apalm_v2_evm.model.Sc0a5M3_337_HRSCAF_586.449	Spondin-2
Apalm_v2_evm.model.Sc0a5M3_337_HRSCAF_586.450	Zinc finger protein DPF3
Apalm_v2_evm.model.Sc0a5M3_337_HRSCAF_586.453	Epididymal secretory protein E1
Apalm_v2_evm.model.Sc0a5M3_337_HRSCAF_586.457	BRISC and BRCA1-A complex member 2
Apalm_v2_evm.model.Sc0a5M3_337_HRSCAF_586.463	Heterogeneous nuclear ribonucleoprotein L
Apalm_v2_evm.model.Sc0a5M3_337_HRSCAF_586.472	hypothetical protein AWC38_SpisGene4474
Apalm_v2_evm.model.Sc0a5M3_337_HRSCAF_586.487	PREDICTED: uncharacterized protein LOC107334076
Apalm_v2_evm.model.Sc0a5M3_337_HRSCAF_586.494	Probable serine/threonine-protein kinase DDB_G0282895
Apalm_v2_evm.model.Sc0a5M3_337_HRSCAF_586.499	Replication stress response regulator SDE2
Apalm_v2_evm.model.Sc0a5M3_337_HRSCAF_586.549	pre-mRNA 3' end processing protein WDR33
Apalm_v2_evm.model.Sc0a5M3_337_HRSCAF_586.553	Collagen alpha-1(VI) chain
Apalm_v2_evm.model.Sc0a5M3_337_HRSCAF_586.562	PREDICTED: uncharacterized protein LOC107342873
Apalm_v2_evm.model.Sc0a5M3_337_HRSCAF_586.569	Cytochrome B5-like protein
Apalm_v2_evm.model.Sc0a5M3_337_HRSCAF_586.571	PREDICTED: uncharacterized protein LOC107342865
Apalm_v2_evm.model.Sc0a5M3_337_HRSCAF_586.579	WD repeat-containing protein 64
Apalm_v2_evm.model.Sc0a5M3_337_HRSCAF_586.581	Interferon-induced 6-16 family protein
Apalm_v2_evm.model.Sc0a5M3_337_HRSCAF_586.587	Collagen alpha-6(VI) chain
Apalm_v2_evm.model.Sc0a5M3_337_HRSCAF_586.606	ATP-dependent DNA helicase PIF1
Apalm_v2_evm.model.Sc0a5M3_337_HRSCAF_586.633	Protein NDRG3
Apalm_v2_evm.model.Sc0a5M3_337_HRSCAF_586.643	39S ribosomal protein L33, mitochondrial
Apalm_v2_evm.model.Sc0a5M3_337_HRSCAF_586.645	Actin-related protein 10
Apalm_v2_evm.model.Sc0a5M3_337_HRSCAF_586.653	Probable inactive tRNA-specific adenosine deaminase-like protein 3
Apalm_v2_evm.model.Sc0a5M3_337_HRSCAF_586.715	Fucose-1-phosphate guanylyltransferase
Apalm_v2_evm.model.Sc0a5M3_337_HRSCAF_586.717	Pinin
Apalm_v2_evm.model.Sc0a5M3_337_HRSCAF_586.739	Tetratricopeptide repeat protein 9C
Apalm_v2_evm.model.Sc0a5M3_337_HRSCAF_586.771	Transcription factor IIIB 90 kDa subunit
Apalm_v2_evm.model.Sc0a5M3_337_HRSCAF_586.795	hypothetical protein AWC38_SpisGene13139
Apalm_v2_evm.model.Sc0a5M3_337_HRSCAF_586.857	hypothetical protein
Apalm_v2_evm.model.Sc0a5M3_338_HRSCAF_588.196	Alpha-(1,3)-fucosyltransferase 4
Apalm_v2_evm.model.Sc0a5M3_339_HRSCAF_589.3	Exocyst complex component 8
Apalm_v2_evm.model.Sc0a5M3_339_HRSCAF_589.6	Migration and invasion-inhibitory protein
Apalm_v2_evm.model.Sc0a5M3_341_HRSCAF_593.5	Nuclear receptor corepressor 1
Apalm_v2_evm.model.Sc0a5M3_341_HRSCAF_593.28	PREDICTED: uncharacterized protein LOC107340434
Apalm_v2_evm.model.Sc0a5M3_343_HRSCAF_597.133	Cyclic GMP-AMP synthase
Apalm_v2_evm.model.Sc0a5M3_344_HRSCAF_598.3	PREDICTED: uncharacterized protein LOC107355137 isoform X1
Apalm_v2_evm.model.Sc0a5M3_352_HRSCAF_611.7	NFX1-type zinc finger-containing protein 1
Apalm_v2_evm.model.Sc0a5M3_357_HRSCAF_619.12	Low-density lipoprotein receptor-related protein 4
Apalm_v2_evm.model.Sc0a5M3_361_HRSCAF_634.24	DNA-directed RNA polymerases I, II, and III subunit RPABC3
Apalm_v2_evm.model.Sc0a5M3_361_HRSCAF_634.33	Mitochondrial fission 1 protein
Apalm_v2_evm.model.Sc0a5M3_361_HRSCAF_634.45	Retinol dehydrogenase 8
Apalm_v2_evm.model.Sc0a5M3_361_HRSCAF_634.46	Retinol dehydrogenase 8
Apalm_v2_evm.model.Sc0a5M3_361_HRSCAF_634.107	hypothetical protein
Apalm_v2_evm.model.Sc0a5M3_361_HRSCAF_634.109	Proto-oncogene tyrosine-protein kinase receptor Ret
Apalm_v2_evm.model.Sc0a5M3_361_HRSCAF_634.135	39S ribosomal protein L37, mitochondrial
Apalm_v2_evm.model.Sc0a5M3_361_HRSCAF_634.149	Pseudouridylate synthase 7 homolog-like protein
Apalm_v2_evm.model.Sc0a5M3_361_HRSCAF_634.158	Omega-amidase NIT2
Apalm_v2_evm.model.Sc0a5M3_361_HRSCAF_634.180	Protein NLRC3
Apalm_v2_evm.model.Sc0a5M3_361_HRSCAF_634.193	Ubiquinone/menaquinone biosynthesis C-methyltransferase UbiE
Apalm_v2_evm.model.Sc0a5M3_361_HRSCAF_634.195	ZP domain-containing protein
Apalm_v2_evm.model.Sc0a5M3_361_HRSCAF_634.202	Succinate--CoA ligase [ADP-forming] subunit beta, mitochondrial (Fragment)
Apalm_v2_evm.model.Sc0a5M3_361_HRSCAF_634.218	Tctex1 domain-containing protein 2
Apalm_v2_evm.model.Sc0a5M3_361_HRSCAF_634.224	PREDICTED: uncharacterized protein LOC107356400
Apalm_v2_evm.model.Sc0a5M3_361_HRSCAF_634.239	uncharacterized protein LOC110044086
Apalm_v2_evm.model.Sc0a5M3_361_HRSCAF_634.253	Sodium/hydrogen exchanger 6
Apalm_v2_evm.model.Sc0a5M3_361_HRSCAF_634.256	Coatomer subunit delta
Apalm_v2_evm.model.Sc0a5M3_361_HRSCAF_634.274	Upstream stimulatory factor 2
Apalm_v2_evm.model.Sc0a5M3_361_HRSCAF_634.313	Glycine receptor subunit alpha-3
Apalm_v2_evm.model.Sc0a5M3_361_HRSCAF_634.327	uncharacterized protein LOC110042057
Apalm_v2_evm.model.Sc0a5M3_361_HRSCAF_634.336	Ubiquitin carboxyl-terminal hydrolase 2
Apalm_v2_evm.model.Sc0a5M3_361_HRSCAF_634.339	Zinc finger protein 93
Apalm_v2_evm.model.Sc0a5M3_361_HRSCAF_634.370	TWiK family of potassium channels protein 18
Apalm_v2_evm.model.Sc0a5M3_361_HRSCAF_634.383	Alpha-1,3-mannosyl-glycoprotein 4-beta-N-acetylglucosaminyltransferase C
Apalm_v2_evm.model.Sc0a5M3_361_HRSCAF_634.450	DDB1- and CUL4-associated factor 8
Apalm_v2_evm.model.Sc0a5M3_361_HRSCAF_634.547	PREDICTED: uncharacterized protein LOC107328547
Apalm_v2_evm.model.Sc0a5M3_361_HRSCAF_634.575	Zinc finger protein DZIP1L
Apalm_v2_evm.model.Sc0a5M3_361_HRSCAF_634.624	PREDICTED: uncharacterized protein C14orf93 homolog
Apalm_v2_evm.model.Sc0a5M3_361_HRSCAF_634.633	Pro-Pol polyprotein
Apalm_v2_evm.model.Sc0a5M3_367_HRSCAF_651.9	Brefeldin A-inhibited guanine nucleotide-exchange protein 1
Apalm_v2_evm.model.Sc0a5M3_369_HRSCAF_655.19	Beta-1,3-galactosyltransferase 1
Apalm_v2_evm.model.Sc0a5M3_369_HRSCAF_655.21	Beta-1,3-galactosyltransferase 1
Apalm_v2_evm.model.Sc0a5M3_369_HRSCAF_655.36	28S ribosomal protein S28, mitochondrial
Apalm_v2_evm.model.Sc0a5M3_369_HRSCAF_655.39	Protein zwilch homolog
Apalm_v2_evm.model.Sc0a5M3_369_HRSCAF_655.49	FK506-binding protein 2
Apalm_v2_evm.model.Sc0a5M3_369_HRSCAF_655.50	U11/U12 small nuclear ribonucleoprotein 25 kDa protein
Apalm_v2_evm.model.Sc0a5M3_369_HRSCAF_655.53	Thioredoxin domain-containing protein 5
Apalm_v2_evm.model.Sc0a5M3_369_HRSCAF_655.61	Protein IMPACT-B
Apalm_v2_evm.model.Sc0a5M3_369_HRSCAF_655.68	Biogenesis of lysosome-related organelles complex 1 subunit 2
Apalm_v2_evm.model.Sc0a5M3_369_HRSCAF_655.69	E3 ubiquitin-protein ligase RNF181
Apalm_v2_evm.model.Sc0a5M3_369_HRSCAF_655.78	Marginal zone B- and B1-cell-specific protein
Apalm_v2_evm.model.Sc0a5M3_369_HRSCAF_655.84	Bifunctional heparan sulfate N-deacetylase/N-sulfotransferase 4
Apalm_v2_evm.model.Sc0a5M3_369_HRSCAF_655.97	Anaphase-promoting complex subunit 13
Apalm_v2_evm.model.Sc0a5M3_369_HRSCAF_655.120	Golgi SNAP receptor complex member 1
Apalm_v2_evm.model.Sc0a5M3_369_HRSCAF_655.126	Beta-hexosaminidase
Apalm_v2_evm.model.Sc0a5M3_369_HRSCAF_655.214	p53-induced protein with a death domain
Apalm_v2_evm.model.Sc0a5M3_369_HRSCAF_655.263	PREDICTED: uncharacterized protein LOC107330209
Apalm_v2_evm.model.Sc0a5M3_369_HRSCAF_655.265	ATP-dependent RNA helicase DDX54
Apalm_v2_evm.model.Sc0a5M3_369_HRSCAF_655.271	hypothetical protein
Apalm_v2_evm.model.Sc0a5M3_369_HRSCAF_655.279	Pantetheinase
Apalm_v2_evm.model.Sc0a5M3_369_HRSCAF_655.285	hypothetical protein
Apalm_v2_evm.model.Sc0a5M3_369_HRSCAF_655.305	Myelin expression factor 2
Apalm_v2_evm.model.Sc0a5M3_369_HRSCAF_655.363	COX assembly mitochondrial protein homolog
Apalm_v2_evm.model.Sc0a5M3_369_HRSCAF_655.386	Biogenesis of lysosome-related organelles complex 1 subunit 5
Apalm_v2_evm.model.Sc0a5M3_369_HRSCAF_655.388	F-box only protein 43
Apalm_v2_evm.model.Sc0a5M3_369_HRSCAF_655.389	Biogenesis of lysosome-related organelles complex 1 subunit 5
Apalm_v2_evm.model.Sc0a5M3_369_HRSCAF_655.470	DNA-directed RNA polymerases I, II, and III subunit RPABC4
Apalm_v2_evm.model.Sc0a5M3_369_HRSCAF_655.484	Ubiquitin-conjugating enzyme E2 C
Apalm_v2_evm.model.Sc0a5M3_369_HRSCAF_655.493	RYamide receptor
Apalm_v2_evm.model.Sc0a5M3_369_HRSCAF_655.524	Protein cereblon
Apalm_v2_evm.model.Sc0a5M3_369_HRSCAF_655.528	Chromatin accessibility complex protein 1
Apalm_v2_evm.model.Sc0a5M3_369_HRSCAF_655.552	Epoxide hydrolase 1
Apalm_v2_evm.model.Sc0a5M3_369_HRSCAF_655.555	Epoxide hydrolase 1
Apalm_v2_evm.model.Sc0a5M3_369_HRSCAF_655.563	Ribose-phosphate pyrophosphokinase 4
Apalm_v2_evm.model.Sc0a5M3_369_HRSCAF_655.565	PREDICTED: uncharacterized protein LOC107344262
Apalm_v2_evm.model.Sc0a5M3_369_HRSCAF_655.574	Inositol polyphosphate multikinase
Apalm_v2_evm.model.Sc0a5M3_373_HRSCAF_664.4	PREDICTED: uncharacterized protein LOC107356338
Apalm_v2_evm.model.Sc0a5M3_373_HRSCAF_664.5	hypothetical protein AWC38_SpisGene20582
Apalm_v2_evm.model.Sc0a5M3_375_HRSCAF_671.45	Polypeptide N-acetylgalactosaminyltransferase 1
Apalm_v2_evm.model.Sc0a5M3_375_HRSCAF_671.52	Leucine-rich repeat flightless-interacting protein 2
Apalm_v2_evm.model.Sc0a5M3_375_HRSCAF_671.118	Rho-related protein racA
Apalm_v2_evm.model.Sc0a5M3_375_HRSCAF_671.120	Sorting nexin-4
Apalm_v2_evm.model.Sc0a5M3_375_HRSCAF_671.124	Proteasome subunit alpha type-2
Apalm_v2_evm.model.Sc0a5M3_375_HRSCAF_671.126	Aspartate--tRNA ligase, cytoplasmic
Apalm_v2_evm.model.Sc0a5M3_375_HRSCAF_671.150	Neurogenic locus Notch protein
Apalm_v2_evm.model.Sc0a5M3_375_HRSCAF_671.179	Estradiol 17-beta-dehydrogenase 8
Apalm_v2_evm.model.Sc0a5M3_375_HRSCAF_671.217	tRNA-dihydrouridine(47) synthase [NAD(P)(+)]-like
Apalm_v2_evm.model.Sc0a5M3_375_HRSCAF_671.223	H2.0-like homeobox protein
Apalm_v2_evm.model.Sc0a5M3_375_HRSCAF_671.227	TNF receptor-associated factor 4
Apalm_v2_evm.model.Sc0a5M3_375_HRSCAF_671.232	Protein downstream neighbor of son homolog
Apalm_v2_evm.model.Sc0a5M3_375_HRSCAF_671.275	BRCA1-associated RING domain protein 1
Apalm_v2_evm.model.Sc0a5M3_375_HRSCAF_671.337	T-complex protein 1 subunit epsilon
Apalm_v2_evm.model.Sc0a5M3_375_HRSCAF_671.352	Cyclin-T1
Apalm_v2_evm.model.Sc0a5M3_375_HRSCAF_671.362	Glycine--tRNA ligase
Apalm_v2_evm.model.Sc0a5M3_375_HRSCAF_671.429	ax-like protein X
Apalm_v2_evm.model.Sc0a5M3_375_HRSCAF_671.432	Histone acetyltransferase type B catalytic subunit
Apalm_v2_evm.model.Sc0a5M3_375_HRSCAF_671.446	SH3 domain-binding protein 5 homolog
Apalm_v2_evm.model.Sc0a5M3_375_HRSCAF_671.450	Small glutamine-rich tetratricopeptide repeat-containing protein alpha
Apalm_v2_evm.model.Sc0a5M3_375_HRSCAF_671.478	Breast cancer type 1 susceptibility protein-like
Apalm_v2_evm.model.Sc0a5M3_375_HRSCAF_671.509	COMM domain-containing protein 3
Apalm_v2_evm.model.Sc0a5M3_375_HRSCAF_671.523	Contactin-associated protein 1
Apalm_v2_evm.model.Sc0a5M3_375_HRSCAF_671.529	Insulin-induced gene 2 protein
Apalm_v2_evm.model.Sc0a5M3_375_HRSCAF_671.537	Phosphatidylinositol 5-phosphate 4-kinase type-2 alpha
Apalm_v2_evm.model.Sc0a5M3_375_HRSCAF_671.542	SWI/SNF-related matrix-associated actin-dependent regulator of chromatin subfamily E member 1
Apalm_v2_evm.model.Sc0a5M3_375_HRSCAF_671.550	UBX domain-containing protein 4
Apalm_v2_evm.model.Sc0a5M3_375_HRSCAF_671.559	Indian hedgehog protein
Apalm_v2_evm.model.Sc0a5M3_375_HRSCAF_671.567	Phytanoyl-CoA dioxygenase domain-containing protein 1
Apalm_v2_evm.model.Sc0a5M3_375_HRSCAF_671.580	Coiled-coil domain-containing protein 12
Apalm_v2_evm.model.Sc0a5M3_375_HRSCAF_671.585	Protein farnesyltransferase subunit beta
Apalm_v2_evm.model.Sc0a5M3_375_HRSCAF_671.616	Cytoplasmic dynein 1 intermediate chain 2
Apalm_v2_evm.model.Sc0a5M3_375_HRSCAF_671.625	Peptide methionine sulfoxide reductase MsrB
Apalm_v2_evm.model.Sc0a5M3_375_HRSCAF_671.627	Methionine aminopeptidase 1D, mitochondrial
Apalm_v2_evm.model.Sc0a5M3_375_HRSCAF_671.628	Alternative oxidase, mitochondrial
Apalm_v2_evm.model.Sc0a5M3_375_HRSCAF_671.630	Sorting nexin-3
Apalm_v2_evm.model.Sc0a5M3_375_HRSCAF_671.634	hypothetical protein
Apalm_v2_evm.model.Sc0a5M3_375_HRSCAF_671.646	CCA tRNA nucleotidyltransferase 1, mitochondrial
Apalm_v2_evm.model.Sc0a5M3_375_HRSCAF_671.681	Protein FAM134C
Apalm_v2_evm.model.Sc0a5M3_375_HRSCAF_671.686	Organic cation transporter-like protein
Apalm_v2_evm.model.Sc0a5M3_379_HRSCAF_680.16	PREDICTED: receptor-interacting serine/threonine-protein kinase 4-like, partial
Apalm_v2_evm.model.Sc0a5M3_379_HRSCAF_680.17	Ankyrin-1
Apalm_v2_evm.model.Sc0a5M3_379_HRSCAF_680.23	Putative serine/threonine-protein kinase pats1
Apalm_v2_evm.model.Sc0a5M3_382_HRSCAF_692.95	hypothetical protein AWC38_SpisGene25840
Apalm_v2_evm.model.Sc0a5M3_382_HRSCAF_692.245	Protein NLRC3
Apalm_v2_evm.model.Sc0a5M3_382_HRSCAF_692.403	39S ribosomal protein L46, mitochondrial
Apalm_v2_evm.model.Sc0a5M3_382_HRSCAF_692.452	PREDICTED: CUB domain-containing protein-like
Apalm_v2_evm.model.Sc0a5M3_382_HRSCAF_692.481	Cyclin-dependent kinase 20
Apalm_v2_evm.model.Sc0a5M3_382_HRSCAF_692.501	WD repeat-containing protein 49
Apalm_v2_evm.model.Sc0a5M3_382_HRSCAF_692.511	RNA polymerase II-associated protein 3
Apalm_v2_evm.model.Sc0a5M3_382_HRSCAF_692.548	Complex I assembly factor TIMMDC1, mitochondrial
Apalm_v2_evm.model.Sc0a5M3_382_HRSCAF_692.555	PREDICTED: uncharacterized protein LOC107350253 isoform X1
Apalm_v2_evm.model.Sc0a5M3_382_HRSCAF_692.560	Contactin-6
Apalm_v2_evm.model.Sc0a5M3_382_HRSCAF_692.570	Egg protein-like 1
Apalm_v2_evm.model.Sc0a5M3_382_HRSCAF_692.613	Cytochrome P450 10
Apalm_v2_evm.model.Sc0a5M3_382_HRSCAF_692.615	Cytochrome P450 10
Apalm_v2_evm.model.Sc0a5M3_382_HRSCAF_692.637	hypothetical protein
Apalm_v2_evm.model.Sc0a5M3_382_HRSCAF_692.743	Nephrocystin-3
Apalm_v2_evm.model.Sc0a5M3_382_HRSCAF_692.751	Sentrin-specific protease 8
Apalm_v2_evm.model.Sc0a5M3_382_HRSCAF_692.753	Ras-related protein Rab-7L1
Apalm_v2_evm.model.Sc0a5M3_382_HRSCAF_692.775	PREDICTED: flocculation protein FLO11-like isoform X2
Apalm_v2_evm.model.Sc0a5M3_382_HRSCAF_692.786	DNA/RNA-binding protein KIN17
Apalm_v2_evm.model.Sc0a5M3_382_HRSCAF_692.807	THO complex subunit 7 homolog
Apalm_v2_evm.model.Sc0a5M3_382_HRSCAF_692.828	POC1 centriolar protein homolog A
Apalm_v2_evm.model.Sc0a5M3_384_HRSCAF_695.18	Probable serine/threonine-protein kinase pats1
Apalm_v2_evm.model.Sc0a5M3_384_HRSCAF_695.22	hypothetical protein
Apalm_v2_evm.model.Sc0a5M3_387_HRSCAF_700.4	Peptidyl-prolyl cis-trans isomerase FKBP8
Apalm_v2_evm.model.Sc0a5M3_389_HRSCAF_706.26	Cytochrome P450 4V2
Apalm_v2_evm.model.Sc0a5M3_389_HRSCAF_706.93	Potassium voltage-gated channel protein Shaker
Apalm_v2_evm.model.Sc0a5M3_389_HRSCAF_706.126	Gametocyte-specific factor 1
Apalm_v2_evm.model.Sc0a5M3_389_HRSCAF_706.133	ATP-dependent 6-phosphofructokinase, muscle type
Apalm_v2_evm.model.Sc0a5M3_389_HRSCAF_706.135	hypothetical protein
Apalm_v2_evm.model.Sc0a5M3_389_HRSCAF_706.145	P30 adhesin
Apalm_v2_evm.model.Sc0a5M3_389_HRSCAF_706.186	Tyrosyl-DNA phosphodiesterase 2
Apalm_v2_evm.model.Sc0a5M3_389_HRSCAF_706.206	Platelet-activating factor acetylhydrolase
Apalm_v2_evm.model.Sc0a5M3_389_HRSCAF_706.207	Platelet-activating factor acetylhydrolase 2, cytoplasmic
Apalm_v2_evm.model.Sc0a5M3_389_HRSCAF_706.245	PREDICTED: uncharacterized protein LOC107351852
Apalm_v2_evm.model.Sc0a5M3_389_HRSCAF_706.252	Enoyl-CoA hydratase domain-containing protein 3, mitochondrial
Apalm_v2_evm.model.Sc0a5M3_389_HRSCAF_706.294	Ras-like protein family member 11B
Apalm_v2_evm.model.Sc0a5M3_389_HRSCAF_706.302	3-hydroxypropionyl-coenzyme A dehydratase
Apalm_v2_evm.model.Sc0a5M3_389_HRSCAF_706.311	hypothetical protein AC249_AIPGENE11750
Apalm_v2_evm.model.Sc0a5M3_389_HRSCAF_706.325	Schlafen-like protein 1
Apalm_v2_evm.model.Sc0a5M3_390_HRSCAF_714.3	PREDICTED: uncharacterized protein LOC107348164
Apalm_v2_evm.model.Sc0a5M3_390_HRSCAF_714.35	Zinc finger protein 26
Apalm_v2_evm.model.Sc0a5M3_390_HRSCAF_714.89	Glycoprotein-N-acetylgalactosamine 3-beta-galactosyltransferase 1
Apalm_v2_evm.model.Sc0a5M3_390_HRSCAF_714.91	Biliverdin reductase A
Apalm_v2_evm.model.Sc0a5M3_390_HRSCAF_714.94	Protein AKTIP homolog
Apalm_v2_evm.model.Sc0a5M3_390_HRSCAF_714.96	Katanin p80 WD40 repeat-containing subunit B1
Apalm_v2_evm.model.Sc0a5M3_390_HRSCAF_714.132	Sorting nexin-21
Apalm_v2_evm.model.Sc0a5M3_390_HRSCAF_714.142	Gametocyte-specific factor 1
Apalm_v2_evm.model.Sc0a5M3_390_HRSCAF_714.144	Mitochondrial ribonuclease P catalytic subunit
Apalm_v2_evm.model.Sc0a5M3_390_HRSCAF_714.151	Phosphoethanolamine N-methyltransferase 1
Apalm_v2_evm.model.Sc0a5M3_390_HRSCAF_714.152	Glucose-fructose oxidoreductase domain-containing protein 1
Apalm_v2_evm.model.Sc0a5M3_390_HRSCAF_714.230	Cytochrome P450 10
Apalm_v2_evm.model.Sc0a5M3_390_HRSCAF_714.234	Ankyrin repeat domain-containing protein SOWAHC
Apalm_v2_evm.model.Sc0a5M3_390_HRSCAF_714.248	E3 ubiquitin-protein ligase AMFR
Apalm_v2_evm.model.Sc0a5M3_390_HRSCAF_714.277	Probable serine/threonine-protein kinase kinX
Apalm_v2_evm.model.Sc0a5M3_390_HRSCAF_714.295	Apoptotic chromatin condensation inducer in the nucleus
Apalm_v2_evm.model.Sc0a5M3_390_HRSCAF_714.302	PREDICTED: uncharacterized protein LOC107334687
Apalm_v2_evm.model.Sc0a5M3_390_HRSCAF_714.309	PREDICTED: uncharacterized protein LOC107334694
Apalm_v2_evm.model.Sc0a5M3_390_HRSCAF_714.337	Kelch-like protein 20
Apalm_v2_evm.model.Sc0a5M3_390_HRSCAF_714.338	PREDICTED: uncharacterized protein LOC107334716 isoform X6
Apalm_v2_evm.model.Sc0a5M3_390_HRSCAF_714.346	Centrosomal protein of 76 kDa
Apalm_v2_evm.model.Sc0a5M3_390_HRSCAF_714.348	Kelch-like protein 12
Apalm_v2_evm.model.Sc0a5M3_390_HRSCAF_714.362	F-box only protein 15
Apalm_v2_evm.model.Sc0a5M3_390_HRSCAF_714.374	Dual specificity protein phosphatase 3
Apalm_v2_evm.model.Sc0a5M3_390_HRSCAF_714.381	LYR motif-containing protein 4
Apalm_v2_evm.model.Sc0a5M3_390_HRSCAF_714.406	Tripartite motif-containing protein 3
Apalm_v2_evm.model.Sc0a5M3_390_HRSCAF_714.451	Neural retina-specific leucine zipper protein
Apalm_v2_evm.model.Sc0a5M3_390_HRSCAF_714.474	Transmembrane protein 104 homolog
Apalm_v2_evm.model.Sc0a5M3_390_HRSCAF_714.492	Metal tolerance protein 3
Apalm_v2_evm.model.Sc0a5M3_390_HRSCAF_714.508	Phosphoenolpyruvate carboxykinase [GTP], mitochondrial
Apalm_v2_evm.model.Sc0a5M3_398_HRSCAF_736.41	Putative E3 ubiquitin-protein ligase UBR7
Apalm_v2_evm.model.Sc0a5M3_398_HRSCAF_736.43	Putative E3 ubiquitin-protein ligase UBR7
Apalm_v2_evm.model.Sc0a5M3_398_HRSCAF_736.49	Protein phosphatase 1B
Apalm_v2_evm.model.Sc0a5M3_398_HRSCAF_736.55	SET domain-containing protein 9
Apalm_v2_evm.model.Sc0a5M3_398_HRSCAF_736.57	Coiled-coil domain-containing protein 61
Apalm_v2_evm.model.Sc0a5M3_398_HRSCAF_736.59	Enolase-phosphatase E1
Apalm_v2_evm.model.Sc0a5M3_398_HRSCAF_736.312	Cytochrome c oxidase protein 20 homolog
Apalm_v2_evm.model.Sc0a5M3_398_HRSCAF_736.492	PREDICTED: uncharacterized protein LOC107353204
Apalm_v2_evm.model.Sc0a5M3_398_HRSCAF_736.495	DNA polymerase alpha subunit B
Apalm_v2_evm.model.Sc0a5M3_398_HRSCAF_736.511	PREDICTED: uncharacterized protein LOC107329891
Apalm_v2_evm.model.Sc0a5M3_398_HRSCAF_736.533	E3 ubiquitin-protein ligase DZIP3
Apalm_v2_evm.model.Sc0a5M3_398_HRSCAF_736.575	StAR-related lipid transfer protein 9
Apalm_v2_evm.model.Sc0a5M3_398_HRSCAF_736.655	SprT-like domain-containing protein Spartan
Apalm_v2_evm.model.Sc0a5M3_398_HRSCAF_736.673	Kelch-like protein 12
Apalm_v2_evm.model.Sc0a5M3_398_HRSCAF_736.680	PREDICTED: RNA polymerase-associated protein LEO1-like
Apalm_v2_evm.model.Sc0a5M3_398_HRSCAF_736.685	Scm-like with four MBT domains protein 1
Apalm_v2_evm.model.Sc0a5M3_398_HRSCAF_736.698	Kinesin-like protein Klp98A
Apalm_v2_evm.model.Sc0a5M3_398_HRSCAF_736.703	Retinol dehydrogenase 13
Apalm_v2_evm.model.Sc0a5M3_398_HRSCAF_736.729	hypothetical protein
Apalm_v2_evm.model.Sc0a5M3_399_HRSCAF_740.2	Exportin-4
Apalm_v2_evm.model.Sc0a5M3_401_HRSCAF_746.1	Nucleotide-binding oligomerization domain-containing protein 2
Apalm_v2_evm.model.Sc0a5M3_401_HRSCAF_746.12	E3 ubiquitin-protein ligase DZIP3
Apalm_v2_evm.model.Sc0a5M3_401_HRSCAF_746.18	Cation channel sperm-associated protein subunit epsilon
Apalm_v2_evm.model.Sc0a5M3_401_HRSCAF_746.26	ATP synthase mitochondrial F1 complex assembly factor 2
Apalm_v2_evm.model.Sc0a5M3_401_HRSCAF_746.31	PREDICTED: uncharacterized protein LOC107347152
Apalm_v2_evm.model.Sc0a5M3_401_HRSCAF_746.38	WD repeat-containing protein 5
Apalm_v2_evm.model.Sc0a5M3_401_HRSCAF_746.71	Sorting nexin-8
Apalm_v2_evm.model.Sc0a5M3_401_HRSCAF_746.75	Sorting nexin-8
Apalm_v2_evm.model.Sc0a5M3_401_HRSCAF_746.78	stress response protein NST1-like
Apalm_v2_evm.model.Sc0a5M3_401_HRSCAF_746.101	uncharacterized protein LOC110060266 isoform X1
Apalm_v2_evm.model.Sc0a5M3_401_HRSCAF_746.119	ATP-dependent RNA helicase TDRD9
Apalm_v2_evm.model.Sc0a5M3_401_HRSCAF_746.146	Alpha-2C adrenergic receptor
Apalm_v2_evm.model.Sc0a5M3_401_HRSCAF_746.169	Septin-9
Apalm_v2_evm.model.Sc0a5M3_401_HRSCAF_746.186	Target of rapamycin complex subunit lst8
Apalm_v2_evm.model.Sc0a5M3_401_HRSCAF_746.192	PREDICTED: uncharacterized protein LOC107348100
Apalm_v2_evm.model.Sc0a5M3_401_HRSCAF_746.231	CCR4-NOT transcription complex subunit 3
Apalm_v2_evm.model.Sc0a5M3_401_HRSCAF_746.244	PREDICTED: uncharacterized protein LOC107342398 isoform X1
Apalm_v2_evm.model.Sc0a5M3_401_HRSCAF_746.260	hypothetical protein AWC38_SpisGene13455
Apalm_v2_evm.model.Sc0a5M3_401_HRSCAF_746.282	Arrestin domain-containing protein A
Apalm_v2_evm.model.Sc0a5M3_401_HRSCAF_746.295	PREDICTED: riboflavin-binding protein-like
Apalm_v2_evm.model.Sc0a5M3_401_HRSCAF_746.311	Golgi to ER traffic protein 4 homolog
Apalm_v2_evm.model.Sc0a5M3_401_HRSCAF_746.318	PREDICTED: uncharacterized protein LOC107339125
Apalm_v2_evm.model.Sc0a5M3_401_HRSCAF_746.425	Tripartite motif-containing protein 2
Apalm_v2_evm.model.Sc0a5M3_401_HRSCAF_746.461	Autophagy-related protein 101
Apalm_v2_evm.model.Sc0a5M3_401_HRSCAF_746.462	Serine/threonine-protein phosphatase PP1-beta
Apalm_v2_evm.model.Sc0a5M3_401_HRSCAF_746.861	uncharacterized protein LOC110042288
Apalm_v2_evm.model.Sc0a5M3_401_HRSCAF_746.920	4-aminobutyrate aminotransferase, mitochondrial
Apalm_v2_evm.model.Sc0a5M3_401_HRSCAF_746.928	Thioredoxin domain-containing protein 11
Apalm_v2_evm.model.Sc0a5M3_401_HRSCAF_746.944	ZP domain-containing protein
Apalm_v2_evm.model.Sc0a5M3_401_HRSCAF_746.975	KRR1 small subunit processome component homolog
Apalm_v2_evm.model.Sc0a5M3_401_HRSCAF_746.976	Bromodomain testis-specific protein
Apalm_v2_evm.model.Sc0a5M3_401_HRSCAF_746.978	Myosin-M heavy chain
Apalm_v2_evm.model.Sc0a5M3_401_HRSCAF_746.994	Transmembrane protein 117
Apalm_v2_evm.model.Sc0a5M3_401_HRSCAF_746.1002	UPF0705 protein C11orf49 homolog
Apalm_v2_evm.model.Sc0a5M3_401_HRSCAF_746.1003	PIH1 domain-containing protein 1
Apalm_v2_evm.model.Sc0a5M3_401_HRSCAF_746.1009	PREDICTED: uncharacterized protein LOC107348467
Apalm_v2_evm.model.Sc0a5M3_401_HRSCAF_746.1065	Putative 2'-deoxynucleoside 5'-phosphate N-hydrolase 1
Apalm_v2_evm.model.Sc0a5M3_401_HRSCAF_746.1088	uncharacterized protein LOC110066719
Apalm_v2_evm.model.Sc0a5M3_401_HRSCAF_746.1103	MOB kinase activator 2
Apalm_v2_evm.model.Sc0a5M3_401_HRSCAF_746.1105	Serine/threonine kinase SAD-1
Apalm_v2_evm.model.Sc0a5M3_401_HRSCAF_746.1126	thyroid transcription factor 1-associated protein 26-like
Apalm_v2_evm.model.Sc0a5M3_401_HRSCAF_746.1135	Zinc metalloproteinase nas-15
Apalm_v2_evm.model.Sc0a5M3_401_HRSCAF_746.1171	Apoptosis regulator BAX
Apalm_v2_evm.model.Sc0a5M3_401_HRSCAF_746.1187	ADP-ribosylation factor-like protein 1
Apalm_v2_evm.model.Sc0a5M3_401_HRSCAF_746.1237	Protein ABHD14A
Apalm_v2_evm.model.Sc0a5M3_401_HRSCAF_746.1267	Cyclin-F
Apalm_v2_evm.model.Sc0a5M3_401_HRSCAF_746.1271	Sorting nexin-29
Apalm_v2_evm.model.Sc0a5M3_401_HRSCAF_746.1273	Calcium-regulated heat-stable protein 1
Apalm_v2_evm.model.Sc0a5M3_401_HRSCAF_746.1296	Sodium-coupled monocarboxylate transporter 2
Apalm_v2_evm.model.Sc0a5M3_401_HRSCAF_746.1305	Glutamine amidotransferase-like class 1 domain-containing protein 1
Apalm_v2_evm.model.Sc0a5M3_401_HRSCAF_746.1307	Elongator complex protein 4
Apalm_v2_evm.model.Sc0a5M3_401_HRSCAF_746.1347	E3 ubiquitin-protein ligase TRIM71
Apalm_v2_evm.model.Sc0a5M3_401_HRSCAF_746.1376	Formin-binding protein 4
Apalm_v2_evm.model.Sc0a5M3_401_HRSCAF_746.1378	PREDICTED: uncharacterized protein LOC107348139 isoform X1
Apalm_v2_evm.model.Sc0a5M3_401_HRSCAF_746.1380	Potassium voltage-gated channel subfamily A member 2
Apalm_v2_evm.model.Sc0a5M3_401_HRSCAF_746.1390	Radial spoke head 10 homolog B
Apalm_v2_evm.model.Sc0a5M3_401_HRSCAF_746.1394	Cleavage and polyadenylation specificity factor subunit 7
Apalm_v2_evm.model.Sc0a5M3_401_HRSCAF_746.1412	Low-density lipoprotein receptor-related protein 6
Apalm_v2_evm.model.Sc0a5M3_402_HRSCAF_756.5	Cilia- and flagella-associated protein 91
Apalm_v2_evm.model.Sc0a5M3_402_HRSCAF_756.12	NLR family CARD domain-containing protein 3
Apalm_v2_evm.model.Sc0a5M3_403_HRSCAF_758.1	Tetratricopeptide repeat protein 28
Apalm_v2_evm.model.Sc0a5M3_408_HRSCAF_768.11	hypothetical protein
Apalm_v2_evm.model.Sc0a5M3_408_HRSCAF_768.12	hypothetical protein
Apalm_v2_evm.model.Sc0a5M3_411_HRSCAF_772.10	Ras-related protein Rab-10
Apalm_v2_evm.model.Sc0a5M3_412_HRSCAF_775.9	Magnesium transporter protein 1
Apalm_v2_evm.model.Sc0a5M3_412_HRSCAF_775.12	DCN1-like protein 4
Apalm_v2_evm.model.Sc0a5M3_412_HRSCAF_775.13	Sister chromatid cohesion protein PDS5 homolog B
Apalm_v2_evm.model.Sc0a5M3_412_HRSCAF_775.17	PREDICTED: uncharacterized protein LOC107353873 isoform X1
Apalm_v2_evm.model.Sc0a5M3_419_HRSCAF_792.8	S-methyl-5'-thioadenosine phosphorylase
Apalm_v2_evm.model.Sc0a5M3_424_HRSCAF_798.14	PREDICTED: uncharacterized protein LOC107328282
Apalm_v2_evm.model.Sc0a5M3_424_HRSCAF_798.112	WD repeat-containing protein 55
Apalm_v2_evm.model.Sc0a5M3_424_HRSCAF_798.137	PREDICTED: uncharacterized protein LOC107334790
Apalm_v2_evm.model.Sc0a5M3_424_HRSCAF_798.205	PREDICTED: uncharacterized protein LOC107339937
Apalm_v2_evm.model.Sc0a5M3_424_HRSCAF_798.206	Phosphatidylinositol 3,4,5-trisphosphate 3-phosphatase TPTE2
Apalm_v2_evm.model.Sc0a5M3_424_HRSCAF_798.222	Tolloid-like protein 2
Apalm_v2_evm.model.Sc0a5M3_424_HRSCAF_798.227	C2 domain-containing protein 3
Apalm_v2_evm.model.Sc0a5M3_424_HRSCAF_798.230	Pleiotropic regulator 1
Apalm_v2_evm.model.Sc0a5M3_424_HRSCAF_798.324	Serine/threonine-protein kinase DCLK2
Apalm_v2_evm.model.Sc0a5M3_424_HRSCAF_798.326	Amidophosphoribosyltransferase
Apalm_v2_evm.model.Sc0a5M3_424_HRSCAF_798.342	Serine/threonine-protein kinase Nek4
Apalm_v2_evm.model.Sc0a5M3_424_HRSCAF_798.377	D-inositol 3-phosphate glycosyltransferase
Apalm_v2_evm.model.Sc0a5M3_424_HRSCAF_798.379	Nephrocystin-3
Apalm_v2_evm.model.Sc0a5M3_424_HRSCAF_798.450	hypothetical protein
Apalm_v2_evm.model.Sc0a5M3_424_HRSCAF_798.482	PREDICTED: uncharacterized protein LOC107349618
Apalm_v2_evm.model.Sc0a5M3_424_HRSCAF_798.497	Small glutamine-rich tetratricopeptide repeat-containing protein alpha
Apalm_v2_evm.model.Sc0a5M3_424_HRSCAF_798.498	PREDICTED: uncharacterized protein LOC107349232
Apalm_v2_evm.model.Sc0a5M3_424_HRSCAF_798.635	Rho GTPase-activating protein 26
Apalm_v2_evm.model.Sc0a5M3_424_HRSCAF_798.696	Coiled-coil domain-containing protein 138
Apalm_v2_evm.model.Sc0a5M3_424_HRSCAF_798.711	Tumor necrosis factor receptor superfamily member 22
Apalm_v2_evm.model.Sc0a5M3_424_HRSCAF_798.728	PREDICTED: uncharacterized protein LOC107335930
Apalm_v2_evm.model.Sc0a5M3_424_HRSCAF_798.736	NEDD4 family-interacting protein 1
Apalm_v2_evm.model.Sc0a5M3_424_HRSCAF_798.745	Vacuolar protein-sorting-associated protein 36
Apalm_v2_evm.model.Sc0a5M3_424_HRSCAF_798.747	Male-specific lethal 3 homolog
Apalm_v2_evm.model.Sc0a5M3_424_HRSCAF_798.752	Protein NLRC5
Apalm_v2_evm.model.Sc0a5M3_424_HRSCAF_798.754	Anoctamin-7
Apalm_v2_evm.model.Sc0a5M3_424_HRSCAF_798.795	Voltage-dependent calcium channel subunit alpha-2/delta-2
Apalm_v2_evm.model.Sc0a5M3_424_HRSCAF_798.809	Alpha-1,3-mannosyl-glycoprotein 4-beta-N-acetylglucosaminyltransferase C
Apalm_v2_evm.model.Sc0a5M3_424_HRSCAF_798.813	Probable protein S-acyltransferase 23
Apalm_v2_evm.model.Sc0a5M3_424_HRSCAF_798.832	hypothetical protein
Apalm_v2_evm.model.Sc0a5M3_424_HRSCAF_798.873	Activated CDC42 kinase 1
Apalm_v2_evm.model.Sc0a5M3_424_HRSCAF_798.902	PREDICTED: uncharacterized protein LOC107331142
Apalm_v2_evm.model.Sc0a5M3_424_HRSCAF_798.905	Carbohydrate sulfotransferase 1
Apalm_v2_evm.model.Sc0a5M3_424_HRSCAF_798.908	COMM domain-containing protein 6
Apalm_v2_evm.model.Sc0a5M3_424_HRSCAF_798.910	Integrator complex subunit 9 homolog
Apalm_v2_evm.model.Sc0a5M3_424_HRSCAF_798.929	PREDICTED: uncharacterized protein LOC107331112
Apalm_v2_evm.model.Sc0a5M3_424_HRSCAF_798.930	Nuclear protein MDM1
Apalm_v2_evm.model.Sc0a5M3_424_HRSCAF_798.937	Thyroxine 5-deiodinase (Fragment)
Apalm_v2_evm.model.Sc0a5M3_424_HRSCAF_798.938	Type I iodothyronine deiodinase
Apalm_v2_evm.model.Sc0a5M3_424_HRSCAF_798.957	Probable tRNA methyltransferase 9-like protein
Apalm_v2_evm.model.Sc0a5M3_424_HRSCAF_798.963	PREDICTED: uncharacterized protein LOC107351826
Apalm_v2_evm.model.Sc0a5M3_424_HRSCAF_798.965	Dipeptidyl-peptidase 5
Apalm_v2_evm.model.Sc0a5M3_424_HRSCAF_798.995	Octopamine receptor beta-2R
Apalm_v2_evm.model.Sc0a5M3_424_HRSCAF_798.1004	Tryptophan 2,3-dioxygenase
Apalm_v2_evm.model.Sc0a5M3_424_HRSCAF_798.1047	DNA excision repair protein ERCC-1
Apalm_v2_evm.model.Sc0a5M3_424_HRSCAF_798.1060	U1 small nuclear ribonucleoprotein C
Apalm_v2_evm.model.Sc0a5M3_424_HRSCAF_798.1101	Alpha-1,6-mannosylglycoprotein 6-beta-N-acetylglucosaminyltransferase A
Apalm_v2_evm.model.Sc0a5M3_424_HRSCAF_798.1104	PREDICTED: uncharacterized protein LOC107345674
Apalm_v2_evm.model.Sc0a5M3_424_HRSCAF_798.1105	Contactin-associated protein-like 2
Apalm_v2_evm.model.Sc0a5M3_424_HRSCAF_798.1125	Di-N-acetylchitobiase
Apalm_v2_evm.model.Sc0a5M3_425_HRSCAF_799.8	PREDICTED: uncharacterized protein LOC107348871 isoform X1
Apalm_v2_evm.model.Sc0a5M3_427_HRSCAF_802.59	Bloom syndrome protein
Apalm_v2_evm.model.Sc0a5M3_427_HRSCAF_802.222	Methyl-CpG-binding domain protein 2
Apalm_v2_evm.model.Sc0a5M3_427_HRSCAF_802.252	PREDICTED: uncharacterized protein LOC107358377
Apalm_v2_evm.model.Sc0a5M3_427_HRSCAF_802.253	COMM domain-containing protein 10
Apalm_v2_evm.model.Sc0a5M3_427_HRSCAF_802.258	G kinase-anchoring protein 1
Apalm_v2_evm.model.Sc0a5M3_427_HRSCAF_802.376	Exonuclease
Apalm_v2_evm.model.Sc0a5M3_427_HRSCAF_802.380	Eukaryotic translation initiation factor 3 subunit J
Apalm_v2_evm.model.Sc0a5M3_427_HRSCAF_802.382	Vacuolar protein sorting-associated protein 33B
Apalm_v2_evm.model.Sc0a5M3_427_HRSCAF_802.394	hypothetical protein
Apalm_v2_evm.model.Sc0a5M3_427_HRSCAF_802.407	Neuroendocrine convertase 1
Apalm_v2_evm.model.Sc0a5M3_427_HRSCAF_802.410	PREDICTED: uncharacterized protein LOC107340434
Apalm_v2_evm.model.Sc0a5M3_427_HRSCAF_802.417	Coiled-coil domain-containing protein 113
Apalm_v2_evm.model.Sc0a5M3_430_HRSCAF_812.4	HEAT repeat-containing protein 3
Apalm_v2_evm.model.Sc0a5M3_430_HRSCAF_812.5	Alanine aminotransferase 2-like
Apalm_v2_evm.model.Sc0a5M3_430_HRSCAF_812.6	Alanine aminotransferase 2
Apalm_v2_evm.model.Sc0a5M3_430_HRSCAF_812.28	ATP-dependent RNA helicase DDX1
Apalm_v2_evm.model.Sc0a5M3_430_HRSCAF_812.39	Synaptic vesicle membrane protein VAT-1 homolog
Apalm_v2_evm.model.Sc0a5M3_430_HRSCAF_812.56	hypothetical protein
Apalm_v2_evm.model.Sc0a5M3_430_HRSCAF_812.57	NFX1-type zinc finger-containing protein 1
Apalm_v2_evm.model.Sc0a5M3_430_HRSCAF_812.58	uncharacterized protein LOC111322207
Apalm_v2_evm.model.Sc0a5M3_430_HRSCAF_812.81	Protein LCHN
Apalm_v2_evm.model.Sc0a5M3_430_HRSCAF_812.99	PREDICTED: uncharacterized protein LOC107358358
Apalm_v2_evm.model.Sc0a5M3_430_HRSCAF_812.101	Pyruvate dehydrogenase phosphatase regulatory subunit, mitochondrial
Apalm_v2_evm.model.Sc0a5M3_430_HRSCAF_812.102	Transmembrane protein 189
Apalm_v2_evm.model.Sc0a5M3_430_HRSCAF_812.118	Chromosome transmission fidelity protein 8 homolog
Apalm_v2_evm.model.Sc0a5M3_430_HRSCAF_812.121	Guanine nucleotide-binding protein G(o) subunit alpha
Apalm_v2_evm.model.Sc0a5M3_430_HRSCAF_812.124	Nucleolar protein 9
Apalm_v2_evm.model.Sc0a5M3_430_HRSCAF_812.165	PREDICTED: uncharacterized protein LOC107331612
Apalm_v2_evm.model.Sc0a5M3_430_HRSCAF_812.170	SUMO-activating enzyme subunit 2
Apalm_v2_evm.model.Sc0a5M3_430_HRSCAF_812.174	ATM interactor
Apalm_v2_evm.model.Sc0a5M3_430_HRSCAF_812.182	b(0,+)-type amino acid transporter 1
Apalm_v2_evm.model.Sc0a5M3_430_HRSCAF_812.189	DDB1- and CUL4-associated factor 11
Apalm_v2_evm.model.Sc0a5M3_430_HRSCAF_812.198	PREDICTED: uncharacterized protein LOC107331638
Apalm_v2_evm.model.Sc0a5M3_430_HRSCAF_812.200	Probable tubulin polyglutamylase TTLL9
Apalm_v2_evm.model.Sc0a5M3_430_HRSCAF_812.201	p53 and DNA damage-regulated protein 1
Apalm_v2_evm.model.Sc0a5M3_430_HRSCAF_812.202	PREDICTED: uncharacterized protein At1g10890-like
Apalm_v2_evm.model.Sc0a5M3_430_HRSCAF_812.205	F-box only protein 31-A
Apalm_v2_evm.model.Sc0a5M3_430_HRSCAF_812.224	Golgi-associated plant pathogenesis-related protein 1
Apalm_v2_evm.model.Sc0a5M3_430_HRSCAF_812.262	Lactosylceramide 1,3-N-acetyl-beta-D-glucosaminyltransferase
Apalm_v2_evm.model.Sc0a5M3_430_HRSCAF_812.271	DnaJ homolog subfamily A member 2
Apalm_v2_evm.model.Sc0a5M3_430_HRSCAF_812.275	PREDICTED: uncharacterized protein LOC107348984 isoform X1
Apalm_v2_evm.model.Sc0a5M3_430_HRSCAF_812.281	PREDICTED: uncharacterized protein PFB0145c-like
Apalm_v2_evm.model.Sc0a5M3_430_HRSCAF_812.312	tRNA-specific adenosine deaminase 1
Apalm_v2_evm.model.Sc0a5M3_430_HRSCAF_812.321	Ras-related protein Rab-30
Apalm_v2_evm.model.Sc0a5M3_430_HRSCAF_812.334	PREDICTED: uncharacterized protein LOC107335852 isoform X2
Apalm_v2_evm.model.Sc0a5M3_430_HRSCAF_812.343	Protein phosphatase 1 regulatory subunit 12B
Apalm_v2_evm.model.Sc0a5M3_430_HRSCAF_812.364	Protein fantom
Apalm_v2_evm.model.Sc0a5M3_430_HRSCAF_812.372	Programmed cell death protein 5
Apalm_v2_evm.model.Sc0a5M3_430_HRSCAF_812.394	uncharacterized protein LOC110041831
Apalm_v2_evm.model.Sc0a5M3_430_HRSCAF_812.422	Regulation of nuclear pre-mRNA domain-containing protein 1B
Apalm_v2_evm.model.Sc0a5M3_430_HRSCAF_812.441	PREDICTED: uncharacterized protein LOC107326879
Apalm_v2_evm.model.Sc0a5M3_430_HRSCAF_812.464	Malonyl-CoA-acyl carrier protein transacylase, mitochondrial
Apalm_v2_evm.model.Sc0a5M3_430_HRSCAF_812.479	Protein Jumonji
Apalm_v2_evm.model.Sc0a5M3_430_HRSCAF_812.507	Copine-3
Apalm_v2_evm.model.Sc0a5M3_430_HRSCAF_812.513	TBC1 domain family member 31
Apalm_v2_evm.model.Sc0a5M3_431_HRSCAF_813.16	ADP-ribosylation factor-like protein 2
Apalm_v2_evm.model.Sc0a5M3_431_HRSCAF_813.19	Sorting nexin-6
Apalm_v2_evm.model.Sc0a5M3_431_HRSCAF_813.21	Haloacid dehalogenase-like hydrolase domain-containing protein 3
Apalm_v2_evm.model.Sc0a5M3_431_HRSCAF_813.25	Neudesin
Apalm_v2_evm.model.Sc0a5M3_431_HRSCAF_813.29	Coiled-coil domain-containing protein 175
Apalm_v2_evm.model.Sc0a5M3_431_HRSCAF_813.46	Coiled-coil domain-containing protein 167
Apalm_v2_evm.model.Sc0a5M3_431_HRSCAF_813.56	Monocarboxylate transporter 10
Apalm_v2_evm.model.Sc0a5M3_431_HRSCAF_813.89	Digestive organ expansion factor homolog
Apalm_v2_evm.model.Sc0a5M3_431_HRSCAF_813.96	Mitochondrial import receptor subunit TOM20 homolog
Apalm_v2_evm.model.Sc0a5M3_431_HRSCAF_813.100	Serine/threonine-protein phosphatase 2A 56 kDa regulatory subunit delta isoform
Apalm_v2_evm.model.Sc0a5M3_431_HRSCAF_813.103	Mitochondrial import inner membrane translocase subunit TIM50
Apalm_v2_evm.model.Sc0a5M3_431_HRSCAF_813.149	Synaptotagmin-16
Apalm_v2_evm.model.Sc0a5M3_431_HRSCAF_813.178	Golgin subfamily A member 5
Apalm_v2_evm.model.Sc0a5M3_431_HRSCAF_813.186	Zinc finger CCHC domain-containing protein 8
Apalm_v2_evm.model.Sc0a5M3_431_HRSCAF_813.196	Protein unc-79 homolog
Apalm_v2_evm.model.Sc0a5M3_431_HRSCAF_813.221	Nucleoporin GLE1
Apalm_v2_evm.model.Sc0a5M3_431_HRSCAF_813.252	hypothetical protein
Apalm_v2_evm.model.Sc0a5M3_431_HRSCAF_813.261	Mediator of RNA polymerase II transcription subunit 17
Apalm_v2_evm.model.Sc0a5M3_431_HRSCAF_813.283	Nucleoside diphosphate-linked moiety X motif 22
Apalm_v2_evm.model.Sc0a5M3_438_HRSCAF_824.18	Transcription cofactor vestigial-like protein 4
Apalm_v2_evm.model.Sc0a5M3_438_HRSCAF_824.63	NADH dehydrogenase [ubiquinone] 1 alpha subcomplex subunit 5
Apalm_v2_evm.model.Sc0a5M3_438_HRSCAF_824.115	Transcription initiation factor TFIID subunit 7
Apalm_v2_evm.model.Sc0a5M3_438_HRSCAF_824.123	Cytidine deaminase
Apalm_v2_evm.model.Sc0a5M3_441_HRSCAF_827.3	Tetratricopeptide repeat protein 28

## Sheet: brown
Gene.ID	Gene.Annotation
Apalm_v2_evm.model.Sc0a5M3_1_HRSCAF_1.6	Kelch-like protein 20
Apalm_v2_evm.model.Sc0a5M3_1_HRSCAF_1.16	Spermatogenesis-associated protein 1
Apalm_v2_evm.model.Sc0a5M3_1_HRSCAF_1.29	Transmembrane prolyl 4-hydroxylase
Apalm_v2_evm.model.Sc0a5M3_1_HRSCAF_1.37	Intraflagellar transport protein 74 homolog
Apalm_v2_evm.model.Sc0a5M3_1_HRSCAF_1.39	Transient receptor potential cation channel subfamily A member 1
Apalm_v2_evm.model.Sc0a5M3_1_HRSCAF_1.41	Receptor-interacting serine/threonine-protein kinase 4
Apalm_v2_evm.model.Sc0a5M3_1_HRSCAF_1.60	Tctex1 domain-containing protein 1-B (Fragment)
Apalm_v2_evm.model.Sc0a5M3_1_HRSCAF_1.63	Transient receptor potential cation channel subfamily A member 1
Apalm_v2_evm.model.Sc0a5M3_1_HRSCAF_1.72	Achacin
Apalm_v2_evm.model.Sc0a5M3_1_HRSCAF_1.73	PREDICTED: uncharacterized protein LOC107335213 isoform X1
Apalm_v2_evm.model.Sc0a5M3_1_HRSCAF_1.89	Calmodulin
Apalm_v2_evm.model.Sc0a5M3_1_HRSCAF_1.108	PREDICTED: uncharacterized protein LOC107335245 isoform X2
Apalm_v2_evm.model.Sc0a5M3_1_HRSCAF_1.118	PREDICTED: uncharacterized protein LOC107352285
Apalm_v2_evm.model.Sc0a5M3_1_HRSCAF_1.127	C-type lectin lectoxin-Lio3
Apalm_v2_evm.model.Sc0a5M3_1_HRSCAF_1.140	PREDICTED: cysteine and tyrosine-rich protein 1-like
Apalm_v2_evm.model.Sc0a5M3_1_HRSCAF_1.151	Protein FAM183B
Apalm_v2_evm.model.Sc0a5M3_1_HRSCAF_1.180	Guanylate cyclase 32E
Apalm_v2_evm.model.Sc0a5M3_1_HRSCAF_1.197	Thioredoxin
Apalm_v2_evm.model.Sc0a5M3_1_HRSCAF_1.234	PREDICTED: uncharacterized protein LOC107328003
Apalm_v2_evm.model.Sc0a5M3_1_HRSCAF_1.235	hypothetical protein AWC38_SpisGene5075
Apalm_v2_evm.model.Sc0a5M3_1_HRSCAF_1.236	hypothetical protein
Apalm_v2_evm.model.Sc0a5M3_1_HRSCAF_1.237	hypothetical protein
Apalm_v2_evm.model.Sc0a5M3_1_HRSCAF_1.248	Ectonucleotide pyrophosphatase/phosphodiesterase family member 5
Apalm_v2_evm.model.Sc0a5M3_1_HRSCAF_1.261	F-box only protein 4
Apalm_v2_evm.model.Sc0a5M3_1_HRSCAF_1.297	NADH-cytochrome b5 reductase 1
Apalm_v2_evm.model.Sc0a5M3_1_HRSCAF_1.298	Kelch-like protein 17
Apalm_v2_evm.model.Sc0a5M3_1_HRSCAF_1.299	hypothetical protein
Apalm_v2_evm.model.Sc0a5M3_1_HRSCAF_1.349	Putative ankyrin repeat protein RF_0381
Apalm_v2_evm.model.Sc0a5M3_1_HRSCAF_1.352	Calmodulin-lysine N-methyltransferase
Apalm_v2_evm.model.Sc0a5M3_1_HRSCAF_1.362	hypothetical protein
Apalm_v2_evm.model.Sc0a5M3_1_HRSCAF_1.382	Cilia- and flagella-associated protein 57
Apalm_v2_evm.model.Sc0a5M3_1_HRSCAF_1.395	Tachykinin-like peptides receptor 99D
Apalm_v2_evm.model.Sc0a5M3_1_HRSCAF_1.396	C-C chemokine receptor type 2
Apalm_v2_evm.model.Sc0a5M3_1_HRSCAF_1.408	Vitellogenin (Fragment)
Apalm_v2_evm.model.Sc0a5M3_1_HRSCAF_1.416	PP2C-like domain-containing protein CG9801
Apalm_v2_evm.model.Sc0a5M3_1_HRSCAF_1.420	Adhesion G protein-coupled receptor L3
Apalm_v2_evm.model.Sc0a5M3_1_HRSCAF_1.445	hypothetical protein
Apalm_v2_evm.model.Sc0a5M3_1_HRSCAF_1.486	Perlucin-like protein
Apalm_v2_evm.model.Sc0a5M3_1_HRSCAF_1.491	Hemicentin-2
Apalm_v2_evm.model.Sc0a5M3_1_HRSCAF_1.506	Coagulation factor VIII
Apalm_v2_evm.model.Sc0a5M3_1_HRSCAF_1.512	Glycine receptor subunit alpha-3
Apalm_v2_evm.model.Sc0a5M3_1_HRSCAF_1.514	Serine/threonine-protein kinase STK11
Apalm_v2_evm.model.Sc0a5M3_1_HRSCAF_1.523	PREDICTED: deleted in malignant brain tumors 1 protein-like isoform X4
Apalm_v2_evm.model.Sc0a5M3_1_HRSCAF_1.532	uncharacterized protein LOC110068424
Apalm_v2_evm.model.Sc0a5M3_1_HRSCAF_1.535	Sphingomyelinase phosphodiesterase D
Apalm_v2_evm.model.Sc0a5M3_1_HRSCAF_1.551	Fucolectin-2
Apalm_v2_evm.model.Sc0a5M3_1_HRSCAF_1.727	uncharacterized protein LOC111326527 isoform X1
Apalm_v2_evm.model.Sc0a5M3_2_HRSCAF_2.3	Serine/threonine-protein kinase Nek2
Apalm_v2_evm.model.Sc0a5M3_2_HRSCAF_2.13	CCAAT/enhancer-binding protein gamma
Apalm_v2_evm.model.Sc0a5M3_2_HRSCAF_2.15	Protein O-glucosyltransferase 1
Apalm_v2_evm.model.Sc0a5M3_3_HRSCAF_3.15	PREDICTED: protein ENDO16-like isoform X1
Apalm_v2_evm.model.Sc0a5M3_3_HRSCAF_3.19	PREDICTED: protein ENDO16-like isoform X1
Apalm_v2_evm.model.Sc0a5M3_3_HRSCAF_3.31	Adhesion G protein-coupled receptor L3
Apalm_v2_evm.model.Sc0a5M3_4_HRSCAF_4.136	PH and SEC7 domain-containing protein 3
Apalm_v2_evm.model.Sc0a5M3_4_HRSCAF_4.159	Ephrin-B1
Apalm_v2_evm.model.Sc0a5M3_4_HRSCAF_4.193	Isocitrate dehydrogenase [NADP] cytoplasmic
Apalm_v2_evm.model.Sc0a5M3_4_HRSCAF_4.194	AN1-type zinc finger protein 2B
Apalm_v2_evm.model.Sc0a5M3_4_HRSCAF_4.196	Kinesin-like protein KIF17
Apalm_v2_evm.model.Sc0a5M3_4_HRSCAF_4.198	Potassium voltage-gated channel subfamily A member 10
Apalm_v2_evm.model.Sc0a5M3_4_HRSCAF_4.235	Nephrocystin-3
Apalm_v2_evm.model.Sc0a5M3_4_HRSCAF_4.236	Nephrocystin-3
Apalm_v2_evm.model.Sc0a5M3_4_HRSCAF_4.260	Transposable element P transposase
Apalm_v2_evm.model.Sc0a5M3_4_HRSCAF_4.275	Gamma-aminobutyric acid type B receptor subunit 2
Apalm_v2_evm.model.Sc0a5M3_4_HRSCAF_4.295	Monocarboxylate transporter 10
Apalm_v2_evm.model.Sc0a5M3_4_HRSCAF_4.296	Dorsal-ventral patterning tolloid-like protein 1
Apalm_v2_evm.model.Sc0a5M3_4_HRSCAF_4.298	Zinc metalloproteinase nas-6
Apalm_v2_evm.model.Sc0a5M3_4_HRSCAF_4.301	Protein TBATA
Apalm_v2_evm.model.Sc0a5M3_4_HRSCAF_4.302	Zinc finger CCHC domain-containing protein 24
Apalm_v2_evm.model.Sc0a5M3_4_HRSCAF_4.317	Metalloproteinase inhibitor 4
Apalm_v2_evm.model.Sc0a5M3_4_HRSCAF_4.320	Synaptotagmin-15
Apalm_v2_evm.model.Sc0a5M3_4_HRSCAF_4.327	Ethanolamine-phosphate phospho-lyase
Apalm_v2_evm.model.Sc0a5M3_4_HRSCAF_4.340	DNA-binding protein RFX6
Apalm_v2_evm.model.Sc0a5M3_4_HRSCAF_4.343	PREDICTED: uncharacterized protein LOC107344362
Apalm_v2_evm.model.Sc0a5M3_4_HRSCAF_4.344	PREDICTED: uncharacterized protein LOC107342913
Apalm_v2_evm.model.Sc0a5M3_4_HRSCAF_4.345	PREDICTED: uncharacterized protein LOC107344362
Apalm_v2_evm.model.Sc0a5M3_4_HRSCAF_4.365	Netrin receptor UNC5C
Apalm_v2_evm.model.Sc0a5M3_4_HRSCAF_4.366	Netrin receptor UNC5A
Apalm_v2_evm.model.Sc0a5M3_4_HRSCAF_4.380	Piwi-like protein 1
Apalm_v2_evm.model.Sc0a5M3_4_HRSCAF_4.381	UPF0561 protein C2orf68 homolog
Apalm_v2_evm.model.Sc0a5M3_4_HRSCAF_4.389	Zinc finger protein 431
Apalm_v2_evm.model.Sc0a5M3_7_HRSCAF_7.5	Protein APCDD1
Apalm_v2_evm.model.Sc0a5M3_8_HRSCAF_11.6	Adenylate kinase isoenzyme 5
Apalm_v2_evm.model.Sc0a5M3_8_HRSCAF_11.7	uncharacterized protein LOC110067824 isoform X1
Apalm_v2_evm.model.Sc0a5M3_8_HRSCAF_11.8	Adenylate kinase isoenzyme 5
Apalm_v2_evm.model.Sc0a5M3_8_HRSCAF_11.14	PREDICTED: uncharacterized protein LOC107356342
Apalm_v2_evm.model.Sc0a5M3_8_HRSCAF_11.36	Bromodomain-containing protein 2
Apalm_v2_evm.model.Sc0a5M3_8_HRSCAF_11.39	Transcription initiation factor IIB
Apalm_v2_evm.model.Sc0a5M3_8_HRSCAF_11.50	Kinesin-like protein unc-104
Apalm_v2_evm.model.Sc0a5M3_9_HRSCAF_12.114	PREDICTED: uncharacterized protein LOC107333951
Apalm_v2_evm.model.Sc0a5M3_9_HRSCAF_12.164	hypothetical protein AC249_AIPGENE15908, partial
Apalm_v2_evm.model.Sc0a5M3_9_HRSCAF_12.175	Dimethlysulfonioproprionate lyase 7
Apalm_v2_evm.model.Sc0a5M3_10_HRSCAF_15.31	Transmembrane protein 163
Apalm_v2_evm.model.Sc0a5M3_10_HRSCAF_15.53	Cysteine/serine-rich nuclear protein 3
Apalm_v2_evm.model.Sc0a5M3_10_HRSCAF_15.56	SOSS complex subunit B2
Apalm_v2_evm.model.Sc0a5M3_10_HRSCAF_15.69	uncharacterized protein LOC110039811
Apalm_v2_evm.model.Sc0a5M3_10_HRSCAF_15.70	PREDICTED: uncharacterized protein LOC107350452
Apalm_v2_evm.model.Sc0a5M3_10_HRSCAF_15.84	Armadillo repeat-containing protein 4
Apalm_v2_evm.model.Sc0a5M3_10_HRSCAF_15.95	Hypoxia-inducible factor 1-alpha
Apalm_v2_evm.model.Sc0a5M3_10_HRSCAF_15.100	Egl nine homolog 1
Apalm_v2_evm.model.Sc0a5M3_10_HRSCAF_15.117	Dual specificity protein phosphatase 10
Apalm_v2_evm.model.Sc0a5M3_10_HRSCAF_15.146	Intersectin-1
Apalm_v2_evm.model.Sc0a5M3_10_HRSCAF_15.164	Endoglucanase D
Apalm_v2_evm.model.Sc0a5M3_10_HRSCAF_15.175	Suppressor of cytokine signaling 3
Apalm_v2_evm.model.Sc0a5M3_10_HRSCAF_15.177	Protein O-linked-mannose beta-1,2-N-acetylglucosaminyltransferase 1
Apalm_v2_evm.model.Sc0a5M3_10_HRSCAF_15.178	Protein O-linked-mannose beta-1,2-N-acetylglucosaminyltransferase 1
Apalm_v2_evm.model.Sc0a5M3_10_HRSCAF_15.179	tRNA dimethylallyltransferase, mitochondrial
Apalm_v2_evm.model.Sc0a5M3_10_HRSCAF_15.185	Neuroglobin
Apalm_v2_evm.model.Sc0a5M3_10_HRSCAF_15.187	Melanocyte-stimulating hormone receptor
Apalm_v2_evm.model.Sc0a5M3_10_HRSCAF_15.218	Cathepsin L
Apalm_v2_evm.model.Sc0a5M3_10_HRSCAF_15.219	Cathepsin L
Apalm_v2_evm.model.Sc0a5M3_10_HRSCAF_15.229	Ficolin-2
Apalm_v2_evm.model.Sc0a5M3_10_HRSCAF_15.237	Neuropeptide FF receptor 2
Apalm_v2_evm.model.Sc0a5M3_10_HRSCAF_15.245	Protein NLRC5
Apalm_v2_evm.model.Sc0a5M3_10_HRSCAF_15.246	Protein max
Apalm_v2_evm.model.Sc0a5M3_10_HRSCAF_15.263	Signal-induced proliferation-associated 1-like protein 2
Apalm_v2_evm.model.Sc0a5M3_10_HRSCAF_15.278	Putative beta-1,3-galactosyltransferase 16
Apalm_v2_evm.model.Sc0a5M3_10_HRSCAF_15.279	PREDICTED: uncharacterized protein LOC107333365
Apalm_v2_evm.model.Sc0a5M3_12_HRSCAF_20.21	PREDICTED: proline-rich transmembrane protein 4-like
Apalm_v2_evm.model.Sc0a5M3_12_HRSCAF_20.28	D(5)-like dopamine receptor
Apalm_v2_evm.model.Sc0a5M3_13_HRSCAF_21.3	Short stature homeobox protein
Apalm_v2_evm.model.Sc0a5M3_13_HRSCAF_21.21	Serine/threonine-protein kinase SIK2
Apalm_v2_evm.model.Sc0a5M3_13_HRSCAF_21.22	N(4)-(Beta-N-acetylglucosaminyl)-L-asparaginase
Apalm_v2_evm.model.Sc0a5M3_13_HRSCAF_21.38	Short-chain collagen C4 (Fragment)
Apalm_v2_evm.model.Sc0a5M3_13_HRSCAF_21.40	Very long-chain specific acyl-CoA dehydrogenase, mitochondrial
Apalm_v2_evm.model.Sc0a5M3_13_HRSCAF_21.50	Cholesterol oxidase
Apalm_v2_evm.model.Sc0a5M3_13_HRSCAF_21.55	hypothetical protein AC249_AIPGENE12873
Apalm_v2_evm.model.Sc0a5M3_13_HRSCAF_21.58	uncharacterized protein LOC110246176
Apalm_v2_evm.model.Sc0a5M3_13_HRSCAF_21.70	Rho GTPase-activating protein 32
Apalm_v2_evm.model.Sc0a5M3_13_HRSCAF_21.137	Cyclic AMP receptor-like protein A
Apalm_v2_evm.model.Sc0a5M3_13_HRSCAF_21.149	Muscleblind-like protein 2a
Apalm_v2_evm.model.Sc0a5M3_13_HRSCAF_21.157	Monocarboxylate transporter 10
Apalm_v2_evm.model.Sc0a5M3_13_HRSCAF_21.164	GTPase-activating protein
Apalm_v2_evm.model.Sc0a5M3_13_HRSCAF_21.192	Transcriptional regulator Erg
Apalm_v2_evm.model.Sc0a5M3_13_HRSCAF_21.193	Cannabinoid receptor type 1A
Apalm_v2_evm.model.Sc0a5M3_13_HRSCAF_21.197	Transcription factor ETV6
Apalm_v2_evm.model.Sc0a5M3_13_HRSCAF_21.218	PREDICTED: uncharacterized protein LOC107343964
Apalm_v2_evm.model.Sc0a5M3_13_HRSCAF_21.224	PREDICTED: uncharacterized protein LOC107343973
Apalm_v2_evm.model.Sc0a5M3_13_HRSCAF_21.225	PREDICTED: uncharacterized protein LOC107343974 isoform X1
Apalm_v2_evm.model.Sc0a5M3_13_HRSCAF_21.322	Tetraspanin-7
Apalm_v2_evm.model.Sc0a5M3_13_HRSCAF_21.345	hypothetical protein AC249_AIPGENE15908, partial
Apalm_v2_evm.model.Sc0a5M3_13_HRSCAF_21.527	uncharacterized protein LOC110040724
Apalm_v2_evm.model.Sc0a5M3_14_HRSCAF_24.17	3-hydroxy-3-methylglutaryl-coenzyme A reductase
Apalm_v2_evm.model.Sc0a5M3_14_HRSCAF_24.35	PREDICTED: uncharacterized protein LOC107344102
Apalm_v2_evm.model.Sc0a5M3_14_HRSCAF_24.37	PREDICTED: uncharacterized protein LOC107344100
Apalm_v2_evm.model.Sc0a5M3_14_HRSCAF_24.39	uncharacterized protein LOC110042126 isoform X2
Apalm_v2_evm.model.Sc0a5M3_14_HRSCAF_24.66	Melanopsin-B
Apalm_v2_evm.model.Sc0a5M3_14_HRSCAF_24.77	Cell death specification protein 2
Apalm_v2_evm.model.Sc0a5M3_14_HRSCAF_24.175	Transposable element P transposase
Apalm_v2_evm.model.Sc0a5M3_14_HRSCAF_24.176	Amidase
Apalm_v2_evm.model.Sc0a5M3_14_HRSCAF_24.189	Probable isocitrate dehydrogenase [NAD] subunit alpha, mitochondrial
Apalm_v2_evm.model.Sc0a5M3_14_HRSCAF_24.202	RIIa domain-containing protein 1
Apalm_v2_evm.model.Sc0a5M3_14_HRSCAF_24.206	Pregnancy zone protein
Apalm_v2_evm.model.Sc0a5M3_14_HRSCAF_24.207	Pregnancy zone protein
Apalm_v2_evm.model.Sc0a5M3_14_HRSCAF_24.211	Pregnancy zone protein
Apalm_v2_evm.model.Sc0a5M3_14_HRSCAF_24.214	Probable gluconokinase
Apalm_v2_evm.model.Sc0a5M3_14_HRSCAF_24.255	hypothetical protein AC249_AIPGENE12873
Apalm_v2_evm.model.Sc0a5M3_14_HRSCAF_24.256	Apolipophorins
Apalm_v2_evm.model.Sc0a5M3_14_HRSCAF_24.262	Coadhesin (Fragment)
Apalm_v2_evm.model.Sc0a5M3_14_HRSCAF_24.283	Neuronal acetylcholine receptor subunit alpha-3
Apalm_v2_evm.model.Sc0a5M3_14_HRSCAF_24.285	hypothetical protein
Apalm_v2_evm.model.Sc0a5M3_14_HRSCAF_24.295	Chondroitin sulfate synthase 1
Apalm_v2_evm.model.Sc0a5M3_14_HRSCAF_24.296	Chondroitin sulfate synthase 1
Apalm_v2_evm.model.Sc0a5M3_14_HRSCAF_24.327	2'-5'-oligoadenylate synthase 1
Apalm_v2_evm.model.Sc0a5M3_14_HRSCAF_24.338	Apoptosis regulator Bcl-2
Apalm_v2_evm.model.Sc0a5M3_14_HRSCAF_24.339	Zinc transporter ZIP1
Apalm_v2_evm.model.Sc0a5M3_14_HRSCAF_24.355	PREDICTED: uncharacterized protein LOC107345990
Apalm_v2_evm.model.Sc0a5M3_14_HRSCAF_24.366	Calcium/calmodulin-dependent protein kinase type IV
Apalm_v2_evm.model.Sc0a5M3_14_HRSCAF_24.390	PREDICTED: uncharacterized protein LOC107349253
Apalm_v2_evm.model.Sc0a5M3_14_HRSCAF_24.404	Alpha-1A adrenergic receptor
Apalm_v2_evm.model.Sc0a5M3_14_HRSCAF_24.432	Synaptotagmin-7
Apalm_v2_evm.model.Sc0a5M3_14_HRSCAF_24.440	hypothetical protein
Apalm_v2_evm.model.Sc0a5M3_14_HRSCAF_24.441	Bcl-2-like protein 2
Apalm_v2_evm.model.Sc0a5M3_14_HRSCAF_24.463	Nucleolar protein 6
Apalm_v2_evm.model.Sc0a5M3_14_HRSCAF_24.483	p2X purinoceptor 7-like
Apalm_v2_evm.model.Sc0a5M3_14_HRSCAF_24.512	Protein disulfide-isomerase
Apalm_v2_evm.model.Sc0a5M3_14_HRSCAF_24.596	Nephrocystin-1
Apalm_v2_evm.model.Sc0a5M3_14_HRSCAF_24.601	SH2 domain-containing adapter protein B
Apalm_v2_evm.model.Sc0a5M3_14_HRSCAF_24.607	PREDICTED: uncharacterized protein LOC107339599 isoform X1
Apalm_v2_evm.model.Sc0a5M3_14_HRSCAF_24.608	Arachidonate 5-lipoxygenase
Apalm_v2_evm.model.Sc0a5M3_14_HRSCAF_24.644	PREDICTED: uncharacterized protein LOC107329341
Apalm_v2_evm.model.Sc0a5M3_14_HRSCAF_24.655	Peroxisomal membrane protein 11A
Apalm_v2_evm.model.Sc0a5M3_14_HRSCAF_24.678	Calumenin
Apalm_v2_evm.model.Sc0a5M3_14_HRSCAF_24.679	Calumenin-B
Apalm_v2_evm.model.Sc0a5M3_14_HRSCAF_24.681	E3 ubiquitin-protein ligase TRIM56
Apalm_v2_evm.model.Sc0a5M3_14_HRSCAF_24.686	PREDICTED: uncharacterized protein LOC107340093 isoform X2
Apalm_v2_evm.model.Sc0a5M3_14_HRSCAF_24.711	Putative histone-lysine N-methyltransferase PRDM6
Apalm_v2_evm.model.Sc0a5M3_14_HRSCAF_24.727	DET1- and DDB1-associated protein 1
Apalm_v2_evm.model.Sc0a5M3_14_HRSCAF_24.761	Heat shock cognate 71 kDa protein
Apalm_v2_evm.model.Sc0a5M3_14_HRSCAF_24.762	Heat shock cognate 71 kDa protein
Apalm_v2_evm.model.Sc0a5M3_18_HRSCAF_30.26	NMDA receptor synaptonuclear signaling and neuronal migration factor
Apalm_v2_evm.model.Sc0a5M3_20_HRSCAF_34.37	Sushi domain-containing protein 2
Apalm_v2_evm.model.Sc0a5M3_20_HRSCAF_34.40	PREDICTED: uncharacterized skeletal organic matrix protein 5-like
Apalm_v2_evm.model.Sc0a5M3_20_HRSCAF_34.102	Collagen triple helix repeat-containing protein 1
Apalm_v2_evm.model.Sc0a5M3_20_HRSCAF_34.105	hypothetical protein
Apalm_v2_evm.model.Sc0a5M3_20_HRSCAF_34.135	Fibroblast growth factor receptor 4
Apalm_v2_evm.model.Sc0a5M3_20_HRSCAF_34.145	Beta-4C adrenergic receptor
Apalm_v2_evm.model.Sc0a5M3_20_HRSCAF_34.159	AN1-type zinc finger protein 6
Apalm_v2_evm.model.Sc0a5M3_20_HRSCAF_34.198	uncharacterized protein LOC110055191
Apalm_v2_evm.model.Sc0a5M3_20_HRSCAF_34.211	Fibroblast growth factor receptor 3
Apalm_v2_evm.model.Sc0a5M3_20_HRSCAF_34.213	Protein sprouty homolog 3
Apalm_v2_evm.model.Sc0a5M3_20_HRSCAF_34.220	Protein sprouty homolog 2
Apalm_v2_evm.model.Sc0a5M3_20_HRSCAF_34.224	Fibroblast growth factor receptor-like 1
Apalm_v2_evm.model.Sc0a5M3_20_HRSCAF_34.262	Putative DNA polymerase
Apalm_v2_evm.model.Sc0a5M3_20_HRSCAF_34.271	Putative DNA polymerase
Apalm_v2_evm.model.Sc0a5M3_20_HRSCAF_34.273	Fibroblast growth factor receptor 3
Apalm_v2_evm.model.Sc0a5M3_21_HRSCAF_35.11	Fibroblast growth factor receptor 1
Apalm_v2_evm.model.Sc0a5M3_23_HRSCAF_38.2	PREDICTED: glycine-rich cell wall structural protein 1.8-like
Apalm_v2_evm.model.Sc0a5M3_23_HRSCAF_38.4	hypothetical protein
Apalm_v2_evm.model.Sc0a5M3_23_HRSCAF_38.8	Roundabout homolog 2
Apalm_v2_evm.model.Sc0a5M3_23_HRSCAF_38.9	PREDICTED: basement membrane-specific heparan sulfate proteoglycan core protein-like
Apalm_v2_evm.model.Sc0a5M3_23_HRSCAF_38.11	Hemicentin-1
Apalm_v2_evm.model.Sc0a5M3_23_HRSCAF_38.21	uncharacterized protein LOC111329429
Apalm_v2_evm.model.Sc0a5M3_23_HRSCAF_38.22	Poly [ADP-ribose] polymerase 12
Apalm_v2_evm.model.Sc0a5M3_23_HRSCAF_38.26	DNA polymerase beta
Apalm_v2_evm.model.Sc0a5M3_24_HRSCAF_39.277	PREDICTED: uncharacterized protein LOC107346459
Apalm_v2_evm.model.Sc0a5M3_24_HRSCAF_39.297	C-type mannose receptor 2
Apalm_v2_evm.model.Sc0a5M3_25_HRSCAF_41.2	Transposable element P transposase
Apalm_v2_evm.model.Sc0a5M3_27_HRSCAF_46.3	TNFAIP3-interacting protein 1
Apalm_v2_evm.model.Sc0a5M3_33_HRSCAF_60.1	E3 ubiquitin-protein ligase DZIP3
Apalm_v2_evm.model.Sc0a5M3_36_HRSCAF_64.5	uncharacterized protein LOC110040724
Apalm_v2_evm.model.Sc0a5M3_44_HRSCAF_77.12	Fibrocystin-L
Apalm_v2_evm.model.Sc0a5M3_44_HRSCAF_77.31	Fructose-1-phosphate phosphatase YqaB
Apalm_v2_evm.model.Sc0a5M3_44_HRSCAF_77.32	Smoothelin-like protein 1
Apalm_v2_evm.model.Sc0a5M3_44_HRSCAF_77.58	UPF0047 protein C4A8.02c
Apalm_v2_evm.model.Sc0a5M3_44_HRSCAF_77.77	Homeobox protein Nkx-2.5
Apalm_v2_evm.model.Sc0a5M3_44_HRSCAF_77.84	Band 4.1-like protein 1
Apalm_v2_evm.model.Sc0a5M3_44_HRSCAF_77.116	Pyranose 2-oxidase
Apalm_v2_evm.model.Sc0a5M3_44_HRSCAF_77.119	Matrix metalloproteinase-21
Apalm_v2_evm.model.Sc0a5M3_44_HRSCAF_77.121	Alpha-adducin
Apalm_v2_evm.model.Sc0a5M3_44_HRSCAF_77.122	Alpha-adducin
Apalm_v2_evm.model.Sc0a5M3_44_HRSCAF_77.125	Testis-expressed protein 36
Apalm_v2_evm.model.Sc0a5M3_44_HRSCAF_77.129	Protein DD3-3
Apalm_v2_evm.model.Sc0a5M3_44_HRSCAF_77.132	ATP-binding cassette sub-family D member 2
Apalm_v2_evm.model.Sc0a5M3_44_HRSCAF_77.133	SEC23-interacting protein
Apalm_v2_evm.model.Sc0a5M3_44_HRSCAF_77.139	Fibroblast growth factor 20
Apalm_v2_evm.model.Sc0a5M3_44_HRSCAF_77.242	HEAT repeat-containing protein 4
Apalm_v2_evm.model.Sc0a5M3_44_HRSCAF_77.247	PREDICTED: uncharacterized protein LOC107351712
Apalm_v2_evm.model.Sc0a5M3_44_HRSCAF_77.248	PREDICTED: uncharacterized protein LOC107351709 isoform X1
Apalm_v2_evm.model.Sc0a5M3_44_HRSCAF_77.280	Myoferlin
Apalm_v2_evm.model.Sc0a5M3_44_HRSCAF_77.292	Tachykinin-like peptides receptor 86C
Apalm_v2_evm.model.Sc0a5M3_44_HRSCAF_77.301	Golgi-associated plant pathogenesis-related protein 1
Apalm_v2_evm.model.Sc0a5M3_44_HRSCAF_77.310	hypothetical protein
Apalm_v2_evm.model.Sc0a5M3_44_HRSCAF_77.312	Hephaestin
Apalm_v2_evm.model.Sc0a5M3_44_HRSCAF_77.313	Hephaestin
Apalm_v2_evm.model.Sc0a5M3_44_HRSCAF_77.316	CREB3 regulatory factor
Apalm_v2_evm.model.Sc0a5M3_44_HRSCAF_77.337	Phosphatidylethanolamine-binding protein 4
Apalm_v2_evm.model.Sc0a5M3_44_HRSCAF_77.339	Early growth response protein 1
Apalm_v2_evm.model.Sc0a5M3_44_HRSCAF_77.351	THAP domain-containing protein 11
Apalm_v2_evm.model.Sc0a5M3_44_HRSCAF_77.356	Adhesion G protein-coupled receptor L3
Apalm_v2_evm.model.Sc0a5M3_44_HRSCAF_77.357	Cadherin EGF LAG seven-pass G-type receptor 1
Apalm_v2_evm.model.Sc0a5M3_44_HRSCAF_77.366	Histidine ammonia-lyase
Apalm_v2_evm.model.Sc0a5M3_44_HRSCAF_77.380	Dopamine beta-hydroxylase
Apalm_v2_evm.model.Sc0a5M3_44_HRSCAF_77.405	Carbohydrate sulfotransferase 11
Apalm_v2_evm.model.Sc0a5M3_44_HRSCAF_77.416	Myo-inositol 2-dehydrogenase
Apalm_v2_evm.model.Sc0a5M3_44_HRSCAF_77.417	LRP2-binding protein
Apalm_v2_evm.model.Sc0a5M3_44_HRSCAF_77.433	Protein FAM184A
Apalm_v2_evm.model.Sc0a5M3_44_HRSCAF_77.522	Kinesin heavy chain isoform 5C
Apalm_v2_evm.model.Sc0a5M3_44_HRSCAF_77.532	Ras-related and estrogen-regulated growth inhibitor
Apalm_v2_evm.model.Sc0a5M3_44_HRSCAF_77.533	Ras-related and estrogen-regulated growth inhibitor
Apalm_v2_evm.model.Sc0a5M3_44_HRSCAF_77.558	Extracellular calcium-sensing receptor
Apalm_v2_evm.model.Sc0a5M3_44_HRSCAF_77.581	SH3 and PX domain-containing protein 2B
Apalm_v2_evm.model.Sc0a5M3_44_HRSCAF_77.582	SH3 and PX domain-containing protein 2A
Apalm_v2_evm.model.Sc0a5M3_44_HRSCAF_77.583	SH3 and PX domain-containing protein 2A
Apalm_v2_evm.model.Sc0a5M3_44_HRSCAF_77.599	Beta-4C adrenergic receptor
Apalm_v2_evm.model.Sc0a5M3_44_HRSCAF_77.600	Adenosine receptor A2a
Apalm_v2_evm.model.Sc0a5M3_44_HRSCAF_77.635	Tetratricopeptide repeat protein 28
Apalm_v2_evm.model.Sc0a5M3_44_HRSCAF_77.672	Suppressor of fused homolog
Apalm_v2_evm.model.Sc0a5M3_44_HRSCAF_77.673	Mitoferrin-2
Apalm_v2_evm.model.Sc0a5M3_44_HRSCAF_77.720	Protein NDRG1
Apalm_v2_evm.model.Sc0a5M3_44_HRSCAF_77.732	Major facilitator superfamily domain-containing protein 10
Apalm_v2_evm.model.Sc0a5M3_44_HRSCAF_77.740	Rhotekin
Apalm_v2_evm.model.Sc0a5M3_44_HRSCAF_77.773	PREDICTED: trihelix transcription factor GT-3a-like
Apalm_v2_evm.model.Sc0a5M3_44_HRSCAF_77.787	Programmed cell death protein 4
Apalm_v2_evm.model.Sc0a5M3_44_HRSCAF_77.792	Metalloproteinase inhibitor 4
Apalm_v2_evm.model.Sc0a5M3_44_HRSCAF_77.793	Forkhead box protein L1
Apalm_v2_evm.model.Sc0a5M3_44_HRSCAF_77.869	Stabilizer of axonemal microtubules 2
Apalm_v2_evm.model.Sc0a5M3_50_HRSCAF_86.7	hypothetical protein AC249_AIPGENE28764
Apalm_v2_evm.model.Sc0a5M3_50_HRSCAF_86.3	PREDICTED: uncharacterized protein LOC107334800
Apalm_v2_evm.model.Sc0a5M3_53_HRSCAF_89.7	RIB43A-like with coiled-coils protein 2
Apalm_v2_evm.model.Sc0a5M3_53_HRSCAF_89.16	Phosphorylase b kinase regulatory subunit alpha, liver isoform
Apalm_v2_evm.model.Sc0a5M3_53_HRSCAF_89.26	Allene oxide synthase-lipoxygenase protein
Apalm_v2_evm.model.Sc0a5M3_53_HRSCAF_89.41	Protein DD3-3
Apalm_v2_evm.model.Sc0a5M3_58_HRSCAF_101.2	Roundabout homolog 1
Apalm_v2_evm.model.Sc0a5M3_58_HRSCAF_101.3	Deleted in malignant brain tumors 1 protein
Apalm_v2_evm.model.Sc0a5M3_61_HRSCAF_106.88	ETS translocation variant 1
Apalm_v2_evm.model.Sc0a5M3_61_HRSCAF_106.92	Cullin-1
Apalm_v2_evm.model.Sc0a5M3_61_HRSCAF_106.178	Cyclic AMP-dependent transcription factor ATF-2
Apalm_v2_evm.model.Sc0a5M3_74_HRSCAF_131.1	DDRGK domain-containing protein 1
Apalm_v2_evm.model.Sc0a5M3_78_HRSCAF_140.9	Prolyl 4-hydroxylase subunit alpha-1
Apalm_v2_evm.model.Sc0a5M3_79_HRSCAF_143.34	Protein pitchfork
Apalm_v2_evm.model.Sc0a5M3_79_HRSCAF_143.36	PREDICTED: uncharacterized protein LOC107348045 isoform X1
Apalm_v2_evm.model.Sc0a5M3_79_HRSCAF_143.46	Gastrin-releasing peptide receptor
Apalm_v2_evm.model.Sc0a5M3_79_HRSCAF_143.92	Tetratricopeptide repeat protein 28
Apalm_v2_evm.model.Sc0a5M3_79_HRSCAF_143.106	Runt-related transcription factor 1
Apalm_v2_evm.model.Sc0a5M3_79_HRSCAF_143.107	Transcription initiation protein SPT3 homolog
Apalm_v2_evm.model.Sc0a5M3_79_HRSCAF_143.115	QRFP-like peptide receptor
Apalm_v2_evm.model.Sc0a5M3_79_HRSCAF_143.129	Adrenodoxin, mitochondrial (Fragment)
Apalm_v2_evm.model.Sc0a5M3_79_HRSCAF_143.130	Probable C-mannosyltransferase DPY19L3
Apalm_v2_evm.model.Sc0a5M3_79_HRSCAF_143.142	PREDICTED: uncharacterized protein LOC107342983
Apalm_v2_evm.model.Sc0a5M3_79_HRSCAF_143.150	Ankyrin repeat domain-containing protein 6
Apalm_v2_evm.model.Sc0a5M3_79_HRSCAF_143.151	PREDICTED: uncharacterized protein LOC107342988 isoform X1
Apalm_v2_evm.model.Sc0a5M3_79_HRSCAF_143.174	DUF21 domain-containing protein At4g33700
Apalm_v2_evm.model.Sc0a5M3_79_HRSCAF_143.242	Pro-Pol polyprotein
Apalm_v2_evm.model.Sc0a5M3_79_HRSCAF_143.250	Cilia- and flagella-associated protein 47
Apalm_v2_evm.model.Sc0a5M3_79_HRSCAF_143.267	Probable serine/threonine-protein kinase kinX
Apalm_v2_evm.model.Sc0a5M3_79_HRSCAF_143.274	uncharacterized protein LOC111329705
Apalm_v2_evm.model.Sc0a5M3_79_HRSCAF_143.288	Zinc finger MYND domain-containing protein 11
Apalm_v2_evm.model.Sc0a5M3_79_HRSCAF_143.293	Trace amine-associated receptor 8b
Apalm_v2_evm.model.Sc0a5M3_79_HRSCAF_143.294	Prostaglandin E2 receptor EP2 subtype
Apalm_v2_evm.model.Sc0a5M3_79_HRSCAF_143.308	T-box transcription factor TBX18
Apalm_v2_evm.model.Sc0a5M3_79_HRSCAF_143.316	Four and a half LIM domains protein 2
Apalm_v2_evm.model.Sc0a5M3_79_HRSCAF_143.341	Transient receptor potential cation channel subfamily A member 1
Apalm_v2_evm.model.Sc0a5M3_79_HRSCAF_143.345	Transient receptor potential cation channel subfamily A member 1
Apalm_v2_evm.model.Sc0a5M3_79_HRSCAF_143.346	PREDICTED: uncharacterized protein LOC107350969
Apalm_v2_evm.model.Sc0a5M3_79_HRSCAF_143.352	Transient receptor potential cation channel subfamily A member 1
Apalm_v2_evm.model.Sc0a5M3_79_HRSCAF_143.354	Transient receptor potential cation channel subfamily A member 1
Apalm_v2_evm.model.Sc0a5M3_79_HRSCAF_143.359	Serine--pyruvate aminotransferase
Apalm_v2_evm.model.Sc0a5M3_79_HRSCAF_143.392	Mucin-like protein (Fragment)
Apalm_v2_evm.model.Sc0a5M3_79_HRSCAF_143.401	PREDICTED: uncharacterized protein LOC107350510
Apalm_v2_evm.model.Sc0a5M3_79_HRSCAF_143.424	Synaptotagmin-like protein 4
Apalm_v2_evm.model.Sc0a5M3_79_HRSCAF_143.432	Ribosomal protein S6 kinase alpha-3
Apalm_v2_evm.model.Sc0a5M3_79_HRSCAF_143.444	PREDICTED: uncharacterized protein LOC107332201, partial
Apalm_v2_evm.model.Sc0a5M3_79_HRSCAF_143.446	Solute carrier organic anion transporter family member 4A1
Apalm_v2_evm.model.Sc0a5M3_79_HRSCAF_143.478	Polyubiquitin
Apalm_v2_evm.model.Sc0a5M3_79_HRSCAF_143.484	Brevican core protein (Fragment)
Apalm_v2_evm.model.Sc0a5M3_79_HRSCAF_143.500	Putative potassium channel protein YugO
Apalm_v2_evm.model.Sc0a5M3_79_HRSCAF_143.523	Coiled-coil domain-containing protein 81
Apalm_v2_evm.model.Sc0a5M3_79_HRSCAF_143.564	Coiled-coil domain-containing protein 181
Apalm_v2_evm.model.Sc0a5M3_79_HRSCAF_143.567	Splicing factor, proline- and glutamine-rich
Apalm_v2_evm.model.Sc0a5M3_79_HRSCAF_143.569	1-acyl-sn-glycerol-3-phosphate acyltransferase delta
Apalm_v2_evm.model.Sc0a5M3_79_HRSCAF_143.577	Olfactomedin-like protein 2B
Apalm_v2_evm.model.Sc0a5M3_79_HRSCAF_143.598	DNA polymerase zeta catalytic subunit
Apalm_v2_evm.model.Sc0a5M3_79_HRSCAF_143.604	uncharacterized protein LOC111324300
Apalm_v2_evm.model.Sc0a5M3_79_HRSCAF_143.609	JmjC domain-containing protein 7
Apalm_v2_evm.model.Sc0a5M3_79_HRSCAF_143.614	BAG family molecular chaperone regulator 3
Apalm_v2_evm.model.Sc0a5M3_79_HRSCAF_143.615	DnaJ homolog subfamily B member 5
Apalm_v2_evm.model.Sc0a5M3_79_HRSCAF_143.619	BAG family molecular chaperone regulator 3
Apalm_v2_evm.model.Sc0a5M3_79_HRSCAF_143.620	DnaJ homolog subfamily B member 1
Apalm_v2_evm.model.Sc0a5M3_79_HRSCAF_143.641	Lebercilin-like protein
Apalm_v2_evm.model.Sc0a5M3_79_HRSCAF_143.691	Contactin-associated protein-like 2
Apalm_v2_evm.model.Sc0a5M3_79_HRSCAF_143.696	Peptidyl-prolyl cis-trans isomerase-like 6
Apalm_v2_evm.model.Sc0a5M3_79_HRSCAF_143.697	Chloride intracellular channel protein 2
Apalm_v2_evm.model.Sc0a5M3_79_HRSCAF_143.721	Radial spoke head protein 3 homolog
Apalm_v2_evm.model.Sc0a5M3_79_HRSCAF_143.759	hypothetical protein
Apalm_v2_evm.model.Sc0a5M3_79_HRSCAF_143.760	hypothetical protein
Apalm_v2_evm.model.Sc0a5M3_79_HRSCAF_143.807	Zinc metalloproteinase nas-14
Apalm_v2_evm.model.Sc0a5M3_79_HRSCAF_143.833	PREDICTED: uncharacterized protein LOC107347645
Apalm_v2_evm.model.Sc0a5M3_79_HRSCAF_143.855	PREDICTED: uncharacterized protein LOC107335711
Apalm_v2_evm.model.Sc0a5M3_79_HRSCAF_143.868	myosin-11-like isoform X2
Apalm_v2_evm.model.Sc0a5M3_79_HRSCAF_143.871	Lipoma-preferred partner homolog
Apalm_v2_evm.model.Sc0a5M3_79_HRSCAF_143.873	RNA polymerase II subunit A C-terminal domain phosphatase SSU72
Apalm_v2_evm.model.Sc0a5M3_79_HRSCAF_143.881	6-phosphogluconate dehydrogenase, decarboxylating
Apalm_v2_evm.model.Sc0a5M3_79_HRSCAF_143.948	ZP domain-containing protein
Apalm_v2_evm.model.Sc0a5M3_83_HRSCAF_149.7	Fibroblast growth factor 1
Apalm_v2_evm.model.Sc0a5M3_84_HRSCAF_150.2	PREDICTED: uncharacterized protein C12orf56-like
Apalm_v2_evm.model.Sc0a5M3_84_HRSCAF_150.20	Ankyrin-3
Apalm_v2_evm.model.Sc0a5M3_84_HRSCAF_150.48	VWFA and cache domain-containing protein 1
Apalm_v2_evm.model.Sc0a5M3_84_HRSCAF_150.49	VWFA and cache domain-containing protein 1
Apalm_v2_evm.model.Sc0a5M3_84_HRSCAF_150.74	PREDICTED: uncharacterized protein LOC107350112
Apalm_v2_evm.model.Sc0a5M3_84_HRSCAF_150.78	Serine/threonine-protein phosphatase 4 regulatory subunit 2
Apalm_v2_evm.model.Sc0a5M3_84_HRSCAF_150.88	Protein rolling stone
Apalm_v2_evm.model.Sc0a5M3_84_HRSCAF_150.124	Lithostathine
Apalm_v2_evm.model.Sc0a5M3_84_HRSCAF_150.126	Orexin receptor type 1
Apalm_v2_evm.model.Sc0a5M3_84_HRSCAF_150.135	LINE-1 retrotransposable element ORF2 protein
Apalm_v2_evm.model.Sc0a5M3_84_HRSCAF_150.138	Mesencephalic astrocyte-derived neurotrophic factor
Apalm_v2_evm.model.Sc0a5M3_84_HRSCAF_150.157	Adenosine receptor A3
Apalm_v2_evm.model.Sc0a5M3_84_HRSCAF_150.172	PREDICTED: uncharacterized protein LOC107356067 isoform X1
Apalm_v2_evm.model.Sc0a5M3_84_HRSCAF_150.273	uncharacterized protein C3orf84-like
Apalm_v2_evm.model.Sc0a5M3_84_HRSCAF_150.283	Battenin
Apalm_v2_evm.model.Sc0a5M3_84_HRSCAF_150.289	Tachykinin-like peptides receptor 99D
Apalm_v2_evm.model.Sc0a5M3_84_HRSCAF_150.298	Steroid 17-alpha-hydroxylase/17,20 lyase
Apalm_v2_evm.model.Sc0a5M3_84_HRSCAF_150.333	PREDICTED: uncharacterized protein LOC107331806, partial
Apalm_v2_evm.model.Sc0a5M3_84_HRSCAF_150.334	PREDICTED: uncharacterized protein LOC107331806, partial
Apalm_v2_evm.model.Sc0a5M3_84_HRSCAF_150.336	Protein kinase C delta type
Apalm_v2_evm.model.Sc0a5M3_84_HRSCAF_150.341	PREDICTED: uncharacterized protein LOC107328951
Apalm_v2_evm.model.Sc0a5M3_84_HRSCAF_150.348	PREDICTED: uncharacterized protein LOC107346672
Apalm_v2_evm.model.Sc0a5M3_84_HRSCAF_150.385	Putative beta-lactamase-like 1
Apalm_v2_evm.model.Sc0a5M3_84_HRSCAF_150.387	Cytosolic Fe-S cluster assembly factor NBP35
Apalm_v2_evm.model.Sc0a5M3_84_HRSCAF_150.399	Volume-regulated anion channel subunit LRRC8A
Apalm_v2_evm.model.Sc0a5M3_84_HRSCAF_150.414	Kelch-like protein 20
Apalm_v2_evm.model.Sc0a5M3_84_HRSCAF_150.434	Coadhesin (Fragment)
Apalm_v2_evm.model.Sc0a5M3_84_HRSCAF_150.447	Mucin-like protein (Fragment)
Apalm_v2_evm.model.Sc0a5M3_84_HRSCAF_150.465	PREDICTED: uncharacterized protein LOC107349730
Apalm_v2_evm.model.Sc0a5M3_84_HRSCAF_150.472	conserved hypothetical protein
Apalm_v2_evm.model.Sc0a5M3_84_HRSCAF_150.473	PREDICTED: uncharacterized protein LOC107349730
Apalm_v2_evm.model.Sc0a5M3_84_HRSCAF_150.480	Small lysine-rich protein 1
Apalm_v2_evm.model.Sc0a5M3_84_HRSCAF_150.484	Protein btn-1
Apalm_v2_evm.model.Sc0a5M3_84_HRSCAF_150.553	Protocadherin Fat 4
Apalm_v2_evm.model.Sc0a5M3_84_HRSCAF_150.555	PREDICTED: uncharacterized protein LOC107343130
Apalm_v2_evm.model.Sc0a5M3_84_HRSCAF_150.562	hypothetical protein
Apalm_v2_evm.model.Sc0a5M3_88_HRSCAF_160.3	uncharacterized protein LOC110048811
Apalm_v2_evm.model.Sc0a5M3_88_HRSCAF_160.4	uncharacterized protein LOC110238325
Apalm_v2_evm.model.Sc0a5M3_88_HRSCAF_160.5	uncharacterized protein LOC110061377
Apalm_v2_evm.model.Sc0a5M3_88_HRSCAF_160.6	Interferon-related developmental regulator 1
Apalm_v2_evm.model.Sc0a5M3_90_HRSCAF_162.4	Tetratricopeptide repeat protein 28
Apalm_v2_evm.model.Sc0a5M3_90_HRSCAF_162.8	hypothetical protein
Apalm_v2_evm.model.Sc0a5M3_91_HRSCAF_167.3	Small conductance calcium-activated potassium channel protein 2
Apalm_v2_evm.model.Sc0a5M3_91_HRSCAF_167.10	Pleckstrin homology domain-containing family G member 7
Apalm_v2_evm.model.Sc0a5M3_91_HRSCAF_167.34	hypothetical protein AC249_AIPGENE26512
Apalm_v2_evm.model.Sc0a5M3_91_HRSCAF_167.39	Coagulation factor VIII
Apalm_v2_evm.model.Sc0a5M3_91_HRSCAF_167.52	Paired box protein Pax-6
Apalm_v2_evm.model.Sc0a5M3_91_HRSCAF_167.68	hypothetical protein
Apalm_v2_evm.model.Sc0a5M3_91_HRSCAF_167.78	Neuropeptide FF receptor 2
Apalm_v2_evm.model.Sc0a5M3_91_HRSCAF_167.80	hypothetical protein AWC38_SpisGene10473
Apalm_v2_evm.model.Sc0a5M3_91_HRSCAF_167.81	Growth hormone secretagogue receptor type 1
Apalm_v2_evm.model.Sc0a5M3_91_HRSCAF_167.96	Putative beta-lactamase-like 1
Apalm_v2_evm.model.Sc0a5M3_91_HRSCAF_167.97	Transcription factor ETV6
Apalm_v2_evm.model.Sc0a5M3_91_HRSCAF_167.106	Lysosome membrane protein 2
Apalm_v2_evm.model.Sc0a5M3_91_HRSCAF_167.133	Multiple epidermal growth factor-like domains protein 6
Apalm_v2_evm.model.Sc0a5M3_91_HRSCAF_167.201	Cubilin
Apalm_v2_evm.model.Sc0a5M3_91_HRSCAF_167.219	Protein BTG1
Apalm_v2_evm.model.Sc0a5M3_91_HRSCAF_167.224	CSC1-like protein ERD4
Apalm_v2_evm.model.Sc0a5M3_91_HRSCAF_167.228	Ankyrin repeat and SOCS box protein 3
Apalm_v2_evm.model.Sc0a5M3_91_HRSCAF_167.231	Zinc metalloproteinase nas-6
Apalm_v2_evm.model.Sc0a5M3_91_HRSCAF_167.238	PREDICTED: uncharacterized protein LOC107354446
Apalm_v2_evm.model.Sc0a5M3_91_HRSCAF_167.266	Blastula protease 10
Apalm_v2_evm.model.Sc0a5M3_91_HRSCAF_167.278	Tachykinin-like peptides receptor 99D
Apalm_v2_evm.model.Sc0a5M3_91_HRSCAF_167.283	Kinase D-interacting substrate of 220 kDa B
Apalm_v2_evm.model.Sc0a5M3_91_HRSCAF_167.287	Dehydrogenase FUM7
Apalm_v2_evm.model.Sc0a5M3_91_HRSCAF_167.291	Protein Wnt-2b
Apalm_v2_evm.model.Sc0a5M3_91_HRSCAF_167.326	RING finger protein 150
Apalm_v2_evm.model.Sc0a5M3_91_HRSCAF_167.330	Methyltransferase-like protein 7A
Apalm_v2_evm.model.Sc0a5M3_91_HRSCAF_167.332	Opsin Rh4
Apalm_v2_evm.model.Sc0a5M3_91_HRSCAF_167.333	Steroid 17-alpha-hydroxylase/17,20 lyase
Apalm_v2_evm.model.Sc0a5M3_91_HRSCAF_167.349	Putative methyltransferase NSUN7
Apalm_v2_evm.model.Sc0a5M3_91_HRSCAF_167.354	Layilin
Apalm_v2_evm.model.Sc0a5M3_91_HRSCAF_167.403	Transposon Ty3-G Gag-Pol polyprotein
Apalm_v2_evm.model.Sc0a5M3_91_HRSCAF_167.408	Fatty acid hydroxylase domain-containing protein 2
Apalm_v2_evm.model.Sc0a5M3_91_HRSCAF_167.431	RNA-directed DNA polymerase from mobile element jockey
Apalm_v2_evm.model.Sc0a5M3_91_HRSCAF_167.442	PREDICTED: uncharacterized protein LOC107348226
Apalm_v2_evm.model.Sc0a5M3_91_HRSCAF_167.444	PREDICTED: uncharacterized protein LOC107348227
Apalm_v2_evm.model.Sc0a5M3_91_HRSCAF_167.469	Hephaestin-like protein
Apalm_v2_evm.model.Sc0a5M3_91_HRSCAF_167.515	Rho GTPase-activating protein 7
Apalm_v2_evm.model.Sc0a5M3_91_HRSCAF_167.519	Ras-related protein Rab-30
Apalm_v2_evm.model.Sc0a5M3_91_HRSCAF_167.568	PREDICTED: uncharacterized protein LOC107340224
Apalm_v2_evm.model.Sc0a5M3_96_HRSCAF_175.4	Membrane metallo-endopeptidase-like 1
Apalm_v2_evm.model.Sc0a5M3_96_HRSCAF_175.5	Neprilysin-1
Apalm_v2_evm.model.Sc0a5M3_96_HRSCAF_175.34	Pyroglutamylated RFamide peptide receptor
Apalm_v2_evm.model.Sc0a5M3_96_HRSCAF_175.45	PREDICTED: uncharacterized protein LOC107357303 isoform X3
Apalm_v2_evm.model.Sc0a5M3_96_HRSCAF_175.48	PREDICTED: uncharacterized protein LOC107357301
Apalm_v2_evm.model.Sc0a5M3_99_HRSCAF_182.6	EGF-like repeat and discoidin I-like domain-containing protein 3
Apalm_v2_evm.model.Sc0a5M3_110_HRSCAF_200.7	Protein gustavus
Apalm_v2_evm.model.Sc0a5M3_110_HRSCAF_200.32	PREDICTED: uncharacterized protein LOC107349675
Apalm_v2_evm.model.Sc0a5M3_110_HRSCAF_200.104	Transmembrane protein 26
Apalm_v2_evm.model.Sc0a5M3_110_HRSCAF_200.131	Glutamate receptor ionotropic, kainate 3
Apalm_v2_evm.model.Sc0a5M3_111_HRSCAF_204.1	Toll-like receptor 6
Apalm_v2_evm.model.Sc0a5M3_111_HRSCAF_204.2	Interaptin
Apalm_v2_evm.model.Sc0a5M3_115_HRSCAF_210.4	Toll-like receptor 4
Apalm_v2_evm.model.Sc0a5M3_116_HRSCAF_212.3	Peroxidasin homolog
Apalm_v2_evm.model.Sc0a5M3_116_HRSCAF_212.6	Fibrinogen C domain-containing protein 1
Apalm_v2_evm.model.Sc0a5M3_124_HRSCAF_222.12	Actin filament-associated protein 1
Apalm_v2_evm.model.Sc0a5M3_124_HRSCAF_222.51	PREDICTED: uncharacterized protein LOC107327054
Apalm_v2_evm.model.Sc0a5M3_124_HRSCAF_222.52	PREDICTED: uncharacterized protein LOC107327052
Apalm_v2_evm.model.Sc0a5M3_124_HRSCAF_222.82	Bifunctional arginine demethylase and lysyl-hydroxylase PSR
Apalm_v2_evm.model.Sc0a5M3_124_HRSCAF_222.89	hypothetical protein AWC38_SpisGene6469
Apalm_v2_evm.model.Sc0a5M3_124_HRSCAF_222.118	Ankyrin repeat domain-containing protein 54
Apalm_v2_evm.model.Sc0a5M3_124_HRSCAF_222.120	Leucine-rich repeat-containing protein 34
Apalm_v2_evm.model.Sc0a5M3_124_HRSCAF_222.133	WAP four-disulfide core domain protein 1
Apalm_v2_evm.model.Sc0a5M3_124_HRSCAF_222.144	PREDICTED: uncharacterized protein LOC107328490
Apalm_v2_evm.model.Sc0a5M3_124_HRSCAF_222.176	PREDICTED: uncharacterized protein LOC107346459
Apalm_v2_evm.model.Sc0a5M3_124_HRSCAF_222.195	uncharacterized protein LOC110067515
Apalm_v2_evm.model.Sc0a5M3_124_HRSCAF_222.259	Pleckstrin homology domain-containing family G member 5
Apalm_v2_evm.model.Sc0a5M3_124_HRSCAF_222.261	Pleckstrin homology domain-containing family G member 5
Apalm_v2_evm.model.Sc0a5M3_124_HRSCAF_222.283	Calmodulin-binding transcription activator 1
Apalm_v2_evm.model.Sc0a5M3_124_HRSCAF_222.304	PREDICTED: uncharacterized protein LOC107332155
Apalm_v2_evm.model.Sc0a5M3_124_HRSCAF_222.305	PREDICTED: uncharacterized protein LOC107332153
Apalm_v2_evm.model.Sc0a5M3_124_HRSCAF_222.333	Catalase
Apalm_v2_evm.model.Sc0a5M3_124_HRSCAF_222.342	E3 ubiquitin-protein ligase MARCH2
Apalm_v2_evm.model.Sc0a5M3_124_HRSCAF_222.345	Acidic leucine-rich nuclear phosphoprotein 32 family member B
Apalm_v2_evm.model.Sc0a5M3_124_HRSCAF_222.347	PREDICTED: uncharacterized protein LOC107332076
Apalm_v2_evm.model.Sc0a5M3_124_HRSCAF_222.369	hypothetical protein
Apalm_v2_evm.model.Sc0a5M3_124_HRSCAF_222.370	Steroid 17-alpha-hydroxylase/17,20 lyase
Apalm_v2_evm.model.Sc0a5M3_124_HRSCAF_222.414	Amiloride-sensitive amine oxidase [copper-containing]
Apalm_v2_evm.model.Sc0a5M3_124_HRSCAF_222.415	Amiloride-sensitive amine oxidase [copper-containing]
Apalm_v2_evm.model.Sc0a5M3_124_HRSCAF_222.421	uncharacterized protein LOC111343156
Apalm_v2_evm.model.Sc0a5M3_124_HRSCAF_222.442	hypothetical protein
Apalm_v2_evm.model.Sc0a5M3_124_HRSCAF_222.452	hypothetical protein
Apalm_v2_evm.model.Sc0a5M3_124_HRSCAF_222.453	Membrane progestin receptor gamma-A
Apalm_v2_evm.model.Sc0a5M3_124_HRSCAF_222.454	Amiloride-sensitive amine oxidase [copper-containing]
Apalm_v2_evm.model.Sc0a5M3_124_HRSCAF_222.465	SH2 domain-containing protein 5
Apalm_v2_evm.model.Sc0a5M3_124_HRSCAF_222.474	Phosphoinositide 3-kinase regulatory subunit 4
Apalm_v2_evm.model.Sc0a5M3_124_HRSCAF_222.476	NLR family CARD domain-containing protein 3
Apalm_v2_evm.model.Sc0a5M3_124_HRSCAF_222.477	Phosphoinositide 3-kinase regulatory subunit 4
Apalm_v2_evm.model.Sc0a5M3_124_HRSCAF_222.528	PREDICTED: uncharacterized protein LOC107346881
Apalm_v2_evm.model.Sc0a5M3_124_HRSCAF_222.543	Deformed epidermal autoregulatory factor 1
Apalm_v2_evm.model.Sc0a5M3_124_HRSCAF_222.544	Inosine-5'-monophosphate dehydrogenase 2
Apalm_v2_evm.model.Sc0a5M3_124_HRSCAF_222.554	Rhodopsin, GQ-coupled
Apalm_v2_evm.model.Sc0a5M3_124_HRSCAF_222.621	PREDICTED: uncharacterized protein LOC107349308 isoform X1
Apalm_v2_evm.model.Sc0a5M3_127_HRSCAF_227.1	Guanine nucleotide exchange factor DBS
Apalm_v2_evm.model.Sc0a5M3_128_HRSCAF_228.3	Beta-galactosidase-1-like protein 2
Apalm_v2_evm.model.Sc0a5M3_141_HRSCAF_251.2	PREDICTED: uncharacterized protein LOC107356440
Apalm_v2_evm.model.Sc0a5M3_148_HRSCAF_261.32	Tyrosinase
Apalm_v2_evm.model.Sc0a5M3_151_HRSCAF_267.17	RYamide receptor
Apalm_v2_evm.model.Sc0a5M3_151_HRSCAF_267.18	hypothetical protein
Apalm_v2_evm.model.Sc0a5M3_151_HRSCAF_267.27	DnaJ homolog subfamily C member 21
Apalm_v2_evm.model.Sc0a5M3_151_HRSCAF_267.49	PREDICTED: uncharacterized protein LOC107336104
Apalm_v2_evm.model.Sc0a5M3_151_HRSCAF_267.53	Atrial natriuretic peptide-converting enzyme
Apalm_v2_evm.model.Sc0a5M3_151_HRSCAF_267.113	Transcriptional coactivator YAP1
Apalm_v2_evm.model.Sc0a5M3_151_HRSCAF_267.114	uncharacterized protein C11orf70 homolog isoform X1
Apalm_v2_evm.model.Sc0a5M3_151_HRSCAF_267.123	Potassium voltage-gated channel subfamily A member 1
Apalm_v2_evm.model.Sc0a5M3_151_HRSCAF_267.132	Spermatogenesis-associated protein 13
Apalm_v2_evm.model.Sc0a5M3_151_HRSCAF_267.173	Exonuclease 3'-5' domain-containing protein 1
Apalm_v2_evm.model.Sc0a5M3_151_HRSCAF_267.185	Protein BTG1
Apalm_v2_evm.model.Sc0a5M3_151_HRSCAF_267.196	Beta-secretase 1
Apalm_v2_evm.model.Sc0a5M3_151_HRSCAF_267.199	PREDICTED: putative leucine-rich repeat-containing protein DDB_G0290503
Apalm_v2_evm.model.Sc0a5M3_151_HRSCAF_267.266	Branched-chain-amino-acid aminotransferase-like protein 2
Apalm_v2_evm.model.Sc0a5M3_151_HRSCAF_267.275	PREDICTED: uncharacterized protein LOC107339413
Apalm_v2_evm.model.Sc0a5M3_151_HRSCAF_267.284	PREDICTED: golgin subfamily A member 4-like
Apalm_v2_evm.model.Sc0a5M3_151_HRSCAF_267.285	PREDICTED: golgin subfamily A member 4-like
Apalm_v2_evm.model.Sc0a5M3_151_HRSCAF_267.289	N-acetyl-beta-glucosaminyl-glycoprotein 4-beta-N-acetylgalactosaminyltransferase 1
Apalm_v2_evm.model.Sc0a5M3_151_HRSCAF_267.316	Trace amine-associated receptor 7e
Apalm_v2_evm.model.Sc0a5M3_151_HRSCAF_267.321	Abnormal spindle-like microcephaly-associated protein homolog (Fragment)
Apalm_v2_evm.model.Sc0a5M3_151_HRSCAF_267.322	Soma ferritin
Apalm_v2_evm.model.Sc0a5M3_151_HRSCAF_267.328	uncharacterized protein LOC110068884
Apalm_v2_evm.model.Sc0a5M3_151_HRSCAF_267.336	Tyrosine kinase receptor Cad96Ca
Apalm_v2_evm.model.Sc0a5M3_151_HRSCAF_267.346	PREDICTED: NADPH-dependent aldehyde reductase ARI1-like isoform X1
Apalm_v2_evm.model.Sc0a5M3_151_HRSCAF_267.367	Serine/threonine-protein kinase SIK2
Apalm_v2_evm.model.Sc0a5M3_151_HRSCAF_267.372	Cholesterol oxidase
Apalm_v2_evm.model.Sc0a5M3_151_HRSCAF_267.386	Very long-chain specific acyl-CoA dehydrogenase, mitochondrial
Apalm_v2_evm.model.Sc0a5M3_153_HRSCAF_269.8	PREDICTED: uncharacterized protein LOC107346763
Apalm_v2_evm.model.Sc0a5M3_153_HRSCAF_269.9	PREDICTED: uncharacterized protein LOC107338466
Apalm_v2_evm.model.Sc0a5M3_153_HRSCAF_269.11	PREDICTED: uncharacterized protein LOC107338466
Apalm_v2_evm.model.Sc0a5M3_153_HRSCAF_269.13	PREDICTED: uncharacterized protein LOC107338466
Apalm_v2_evm.model.Sc0a5M3_153_HRSCAF_269.19	PREDICTED: uncharacterized protein LOC107338466
Apalm_v2_evm.model.Sc0a5M3_160_HRSCAF_283.31	PREDICTED: uncharacterized protein LOC107338704
Apalm_v2_evm.model.Sc0a5M3_161_HRSCAF_285.74	uncharacterized protein K02A2.6-like
Apalm_v2_evm.model.Sc0a5M3_161_HRSCAF_285.89	Sperm-associated antigen 1
Apalm_v2_evm.model.Sc0a5M3_161_HRSCAF_285.90	hypothetical protein AWC38_SpisGene2608
Apalm_v2_evm.model.Sc0a5M3_161_HRSCAF_285.154	PREDICTED: golgin subfamily B member 1-like
Apalm_v2_evm.model.Sc0a5M3_161_HRSCAF_285.172	hypothetical protein
Apalm_v2_evm.model.Sc0a5M3_161_HRSCAF_285.193	SH3 and PX domain-containing protein 2B
Apalm_v2_evm.model.Sc0a5M3_161_HRSCAF_285.199	Flotillin-2
Apalm_v2_evm.model.Sc0a5M3_161_HRSCAF_285.207	Balbiani ring protein 3
Apalm_v2_evm.model.Sc0a5M3_161_HRSCAF_285.208	Balbiani ring protein 3
Apalm_v2_evm.model.Sc0a5M3_161_HRSCAF_285.209	uncharacterized protein LOC111336561
Apalm_v2_evm.model.Sc0a5M3_161_HRSCAF_285.225	Serine/threonine-protein kinase NLK
Apalm_v2_evm.model.Sc0a5M3_161_HRSCAF_285.235	Proto-oncogene tyrosine-protein kinase receptor Ret
Apalm_v2_evm.model.Sc0a5M3_161_HRSCAF_285.250	Dimethlysulfonioproprionate lyase 7
Apalm_v2_evm.model.Sc0a5M3_161_HRSCAF_285.255	Dimethlysulfonioproprionate lyase 7
Apalm_v2_evm.model.Sc0a5M3_161_HRSCAF_285.256	PREDICTED: uncharacterized protein C6orf62 homolog isoform X1
Apalm_v2_evm.model.Sc0a5M3_161_HRSCAF_285.264	Fibrillin-1
Apalm_v2_evm.model.Sc0a5M3_161_HRSCAF_285.266	Cytosolic phospholipase A2
Apalm_v2_evm.model.Sc0a5M3_161_HRSCAF_285.269	Transcriptional regulator Myc-1
Apalm_v2_evm.model.Sc0a5M3_161_HRSCAF_285.281	PiggyBac transposable element-derived protein 4
Apalm_v2_evm.model.Sc0a5M3_161_HRSCAF_285.289	PREDICTED: ALK tyrosine kinase receptor-like isoform X3
Apalm_v2_evm.model.Sc0a5M3_161_HRSCAF_285.308	uncharacterized protein LOC110061148
Apalm_v2_evm.model.Sc0a5M3_161_HRSCAF_285.338	Peroxidasin homolog
Apalm_v2_evm.model.Sc0a5M3_161_HRSCAF_285.344	Peroxidasin
Apalm_v2_evm.model.Sc0a5M3_161_HRSCAF_285.345	Peroxidasin homolog
Apalm_v2_evm.model.Sc0a5M3_161_HRSCAF_285.346	Low density lipoprotein receptor adapter protein 1-B
Apalm_v2_evm.model.Sc0a5M3_161_HRSCAF_285.347	Transmembrane protein 68
Apalm_v2_evm.model.Sc0a5M3_161_HRSCAF_285.376	Tyrosine-protein kinase Src42A
Apalm_v2_evm.model.Sc0a5M3_161_HRSCAF_285.380	Poly(U)-specific endoribonuclease-B
Apalm_v2_evm.model.Sc0a5M3_161_HRSCAF_285.407	Tektin-2
Apalm_v2_evm.model.Sc0a5M3_161_HRSCAF_285.414	Adhesion G protein-coupled receptor L3
Apalm_v2_evm.model.Sc0a5M3_161_HRSCAF_285.440	Band 4.1-like protein 2
Apalm_v2_evm.model.Sc0a5M3_161_HRSCAF_285.464	Nicotinate phosphoribosyltransferase
Apalm_v2_evm.model.Sc0a5M3_161_HRSCAF_285.468	E3 ubiquitin-protein ligase ZNRF3
Apalm_v2_evm.model.Sc0a5M3_161_HRSCAF_285.472	Putative RNA-dependent RNA polymerase 1
Apalm_v2_evm.model.Sc0a5M3_161_HRSCAF_285.474	Tenascin-R
Apalm_v2_evm.model.Sc0a5M3_161_HRSCAF_285.480	Kelch-like protein 10
Apalm_v2_evm.model.Sc0a5M3_161_HRSCAF_285.495	uncharacterized protein LOC110047702
Apalm_v2_evm.model.Sc0a5M3_161_HRSCAF_285.504	GREB1-like protein
Apalm_v2_evm.model.Sc0a5M3_161_HRSCAF_285.526	Short transient receptor potential channel 2
Apalm_v2_evm.model.Sc0a5M3_161_HRSCAF_285.531	Laminin subunit alpha
Apalm_v2_evm.model.Sc0a5M3_161_HRSCAF_285.557	Regulator of G-protein signaling 19
Apalm_v2_evm.model.Sc0a5M3_161_HRSCAF_285.558	PREDICTED: uncharacterized protein LOC107335341
Apalm_v2_evm.model.Sc0a5M3_161_HRSCAF_285.562	Transcription elongation factor SPT6
Apalm_v2_evm.model.Sc0a5M3_161_HRSCAF_285.564	hypothetical protein
Apalm_v2_evm.model.Sc0a5M3_161_HRSCAF_285.576	PiggyBac transposable element-derived protein 4
Apalm_v2_evm.model.Sc0a5M3_161_HRSCAF_285.579	GDP-fucose protein O-fucosyltransferase 1
Apalm_v2_evm.model.Sc0a5M3_161_HRSCAF_285.598	PREDICTED: uncharacterized protein LOC107343481
Apalm_v2_evm.model.Sc0a5M3_161_HRSCAF_285.601	Exonuclease
Apalm_v2_evm.model.Sc0a5M3_161_HRSCAF_285.602	uncharacterized protein LOC110247779
Apalm_v2_evm.model.Sc0a5M3_161_HRSCAF_285.607	14-3-3-like protein B
Apalm_v2_evm.model.Sc0a5M3_161_HRSCAF_285.614	Nucleoredoxin
Apalm_v2_evm.model.Sc0a5M3_161_HRSCAF_285.625	Putative tyrosinase-like protein tyr-3
Apalm_v2_evm.model.Sc0a5M3_161_HRSCAF_285.638	PREDICTED: uncharacterized protein LOC107339545
Apalm_v2_evm.model.Sc0a5M3_161_HRSCAF_285.644	PREDICTED: uncharacterized protein LOC107339543
Apalm_v2_evm.model.Sc0a5M3_161_HRSCAF_285.645	PREDICTED: uncharacterized protein LOC107339542
Apalm_v2_evm.model.Sc0a5M3_161_HRSCAF_285.649	PREDICTED: uncharacterized protein LOC107348947
Apalm_v2_evm.model.Sc0a5M3_161_HRSCAF_285.651	Paxillin
Apalm_v2_evm.model.Sc0a5M3_161_HRSCAF_285.669	Cephalotocin receptor 2
Apalm_v2_evm.model.Sc0a5M3_162_HRSCAF_287.4	Testicular haploid expressed gene protein
Apalm_v2_evm.model.Sc0a5M3_169_HRSCAF_298.69	Gamma-aminobutyric acid type B receptor subunit 2
Apalm_v2_evm.model.Sc0a5M3_169_HRSCAF_298.115	PREDICTED: uncharacterized protein C7orf57-like
Apalm_v2_evm.model.Sc0a5M3_169_HRSCAF_298.116	uncharacterized protein LOC110046639
Apalm_v2_evm.model.Sc0a5M3_169_HRSCAF_298.138	Major facilitator superfamily domain-containing protein 12
Apalm_v2_evm.model.Sc0a5M3_170_HRSCAF_299.26	Tetratricopeptide repeat protein 28
Apalm_v2_evm.model.Sc0a5M3_171_HRSCAF_300.1	Protein FAM167A
Apalm_v2_evm.model.Sc0a5M3_171_HRSCAF_300.3	Mitogen-activated protein kinase-binding protein 1
Apalm_v2_evm.model.Sc0a5M3_171_HRSCAF_300.16	Matrix metalloproteinase-24
Apalm_v2_evm.model.Sc0a5M3_171_HRSCAF_300.17	Matrix metalloproteinase-16
Apalm_v2_evm.model.Sc0a5M3_171_HRSCAF_300.40	Disrupted in renal carcinoma protein 2 homolog
Apalm_v2_evm.model.Sc0a5M3_171_HRSCAF_300.49	Integrator complex subunit 7
Apalm_v2_evm.model.Sc0a5M3_171_HRSCAF_300.52	N-acetyltransferase 6
Apalm_v2_evm.model.Sc0a5M3_171_HRSCAF_300.70	WD repeat-containing protein 27
Apalm_v2_evm.model.Sc0a5M3_171_HRSCAF_300.75	HHIP-like protein 2
Apalm_v2_evm.model.Sc0a5M3_171_HRSCAF_300.90	hypothetical protein AC249_AIPGENE4408
Apalm_v2_evm.model.Sc0a5M3_171_HRSCAF_300.122	TNF receptor-associated factor 3
Apalm_v2_evm.model.Sc0a5M3_171_HRSCAF_300.134	Interferon regulatory factor 2-binding protein 1
Apalm_v2_evm.model.Sc0a5M3_171_HRSCAF_300.138	Zinc metalloproteinase nas-15
Apalm_v2_evm.model.Sc0a5M3_171_HRSCAF_300.161	Tyrosine-protein kinase receptor torso
Apalm_v2_evm.model.Sc0a5M3_171_HRSCAF_300.169	Tyrosine-protein kinase receptor torso
Apalm_v2_evm.model.Sc0a5M3_171_HRSCAF_300.181	Calcium/calmodulin-dependent protein kinase type II alpha chain
Apalm_v2_evm.model.Sc0a5M3_171_HRSCAF_300.188	Seipin
Apalm_v2_evm.model.Sc0a5M3_171_HRSCAF_300.190	PREDICTED: uncharacterized protein LOC107351389 isoform X2
Apalm_v2_evm.model.Sc0a5M3_171_HRSCAF_300.199	Metabotropic glutamate receptor 8
Apalm_v2_evm.model.Sc0a5M3_171_HRSCAF_300.206	Putative cuticle collagen 90
Apalm_v2_evm.model.Sc0a5M3_171_HRSCAF_300.215	Putative cuticle collagen 90
Apalm_v2_evm.model.Sc0a5M3_171_HRSCAF_300.221	PREDICTED: uncharacterized protein LOC107340331 isoform X2
Apalm_v2_evm.model.Sc0a5M3_171_HRSCAF_300.229	uncharacterized protein LOC110063132
Apalm_v2_evm.model.Sc0a5M3_171_HRSCAF_300.230	PREDICTED: uncharacterized protein LOC107340324
Apalm_v2_evm.model.Sc0a5M3_171_HRSCAF_300.241	RNA-binding protein 4
Apalm_v2_evm.model.Sc0a5M3_171_HRSCAF_300.263	Titin homolog
Apalm_v2_evm.model.Sc0a5M3_171_HRSCAF_300.284	Calpain-9
Apalm_v2_evm.model.Sc0a5M3_171_HRSCAF_300.296	PREDICTED: uncharacterized protein LOC107327420
Apalm_v2_evm.model.Sc0a5M3_173_HRSCAF_306.19	Plexin domain-containing protein 2
Apalm_v2_evm.model.Sc0a5M3_173_HRSCAF_306.21	Carboxy-terminal kinesin 2
Apalm_v2_evm.model.Sc0a5M3_173_HRSCAF_306.30	PREDICTED: uncharacterized protein LOC107348804
Apalm_v2_evm.model.Sc0a5M3_173_HRSCAF_306.65	PREDICTED: uncharacterized protein LOC107344599
Apalm_v2_evm.model.Sc0a5M3_175_HRSCAF_309.5	Protein phosphatase 1K, mitochondrial
Apalm_v2_evm.model.Sc0a5M3_185_HRSCAF_322.3	Tetratricopeptide repeat protein 28
Apalm_v2_evm.model.Sc0a5M3_191_HRSCAF_332.18	ATP-dependent DNA helicase PIF1
Apalm_v2_evm.model.Sc0a5M3_191_HRSCAF_332.30	Phosphatidylinositol 3,4,5-trisphosphate 3-phosphatase and dual-specificity protein phosphatase PTEN
Apalm_v2_evm.model.Sc0a5M3_191_HRSCAF_332.42	PREDICTED: neuronal pentraxin-1-like isoform X1
Apalm_v2_evm.model.Sc0a5M3_191_HRSCAF_332.57	Caspase-3
Apalm_v2_evm.model.Sc0a5M3_191_HRSCAF_332.58	Caspase-3
Apalm_v2_evm.model.Sc0a5M3_191_HRSCAF_332.59	Heterogeneous nuclear ribonucleoprotein F
Apalm_v2_evm.model.Sc0a5M3_191_HRSCAF_332.61	S-adenosylmethionine synthase isoform type-2
Apalm_v2_evm.model.Sc0a5M3_191_HRSCAF_332.78	Threonine-rich protein (Fragment)
Apalm_v2_evm.model.Sc0a5M3_191_HRSCAF_332.81	Threonine-rich protein (Fragment)
Apalm_v2_evm.model.Sc0a5M3_191_HRSCAF_332.95	hypothetical protein
Apalm_v2_evm.model.Sc0a5M3_191_HRSCAF_332.96	uncharacterized protein LOC111336870
Apalm_v2_evm.model.Sc0a5M3_191_HRSCAF_332.97	Secreted frizzled-related protein 3
Apalm_v2_evm.model.Sc0a5M3_191_HRSCAF_332.103	PREDICTED: uncharacterized protein LOC107327469
Apalm_v2_evm.model.Sc0a5M3_191_HRSCAF_332.106	Ras and EF-hand domain-containing protein
Apalm_v2_evm.model.Sc0a5M3_191_HRSCAF_332.133	Putative diacyglycerol O-acyltransferase MT1809
Apalm_v2_evm.model.Sc0a5M3_191_HRSCAF_332.134	Putative diacyglycerol O-acyltransferase Rv1760
Apalm_v2_evm.model.Sc0a5M3_191_HRSCAF_332.135	Putative diacyglycerol O-acyltransferase MT1809
Apalm_v2_evm.model.Sc0a5M3_191_HRSCAF_332.140	Tectonic-3
Apalm_v2_evm.model.Sc0a5M3_191_HRSCAF_332.141	SEC14-like protein 5
Apalm_v2_evm.model.Sc0a5M3_191_HRSCAF_332.146	Glycine-rich domain-containing protein 2
Apalm_v2_evm.model.Sc0a5M3_191_HRSCAF_332.190	CCAAT/enhancer-binding protein gamma
Apalm_v2_evm.model.Sc0a5M3_191_HRSCAF_332.200	Serine/threonine-protein kinase Nek2
Apalm_v2_evm.model.Sc0a5M3_194_HRSCAF_335.8	Probable RNA-dependent RNA polymerase 1
Apalm_v2_evm.model.Sc0a5M3_198_HRSCAF_339.25	Protein phosphatase 1K, mitochondrial
Apalm_v2_evm.model.Sc0a5M3_201_HRSCAF_343.17	Protein NLRC3
Apalm_v2_evm.model.Sc0a5M3_203_HRSCAF_345.3	Protein phosphatase 1K, mitochondrial
Apalm_v2_evm.model.Sc0a5M3_210_HRSCAF_355.10	Protein CEPU-1
Apalm_v2_evm.model.Sc0a5M3_211_HRSCAF_357.1	hypothetical protein
Apalm_v2_evm.model.Sc0a5M3_215_HRSCAF_362.1	Allene oxide synthase-lipoxygenase protein
Apalm_v2_evm.model.Sc0a5M3_221_HRSCAF_370.12	Myeloid differentiation primary response protein MyD88
Apalm_v2_evm.model.Sc0a5M3_221_HRSCAF_370.27	Probable ATP-dependent RNA helicase DDX5
Apalm_v2_evm.model.Sc0a5M3_221_HRSCAF_370.35	Nuclear distribution protein nudE-like 1-A
Apalm_v2_evm.model.Sc0a5M3_221_HRSCAF_370.37	PREDICTED: putative protein TPRXL isoform X7
Apalm_v2_evm.model.Sc0a5M3_221_HRSCAF_370.42	hypothetical protein
Apalm_v2_evm.model.Sc0a5M3_221_HRSCAF_370.48	Inward rectifier potassium channel 4
Apalm_v2_evm.model.Sc0a5M3_221_HRSCAF_370.49	IQ domain-containing protein D
Apalm_v2_evm.model.Sc0a5M3_221_HRSCAF_370.56	Speract receptor
Apalm_v2_evm.model.Sc0a5M3_221_HRSCAF_370.88	Protein disulfide-isomerase
Apalm_v2_evm.model.Sc0a5M3_221_HRSCAF_370.99	Testis-expressed protein 2
Apalm_v2_evm.model.Sc0a5M3_221_HRSCAF_370.100	Testis-expressed protein 2
Apalm_v2_evm.model.Sc0a5M3_221_HRSCAF_370.101	Testis-expressed sequence 2 protein
Apalm_v2_evm.model.Sc0a5M3_221_HRSCAF_370.107	Mitochondrial Rho GTPase 1-A
Apalm_v2_evm.model.Sc0a5M3_221_HRSCAF_370.110	Transmembrane protein 151B
Apalm_v2_evm.model.Sc0a5M3_221_HRSCAF_370.135	PREDICTED: uncharacterized protein LOC107332657 isoform X1
Apalm_v2_evm.model.Sc0a5M3_221_HRSCAF_370.173	Meiosis expressed gene 1 protein homolog
Apalm_v2_evm.model.Sc0a5M3_221_HRSCAF_370.182	PREDICTED: trichohyalin-like
Apalm_v2_evm.model.Sc0a5M3_221_HRSCAF_370.186	Somatostatin receptor type 4
Apalm_v2_evm.model.Sc0a5M3_221_HRSCAF_370.193	hypothetical protein
Apalm_v2_evm.model.Sc0a5M3_221_HRSCAF_370.197	Eukaryotic peptide chain release factor GTP-binding subunit ERF3B
Apalm_v2_evm.model.Sc0a5M3_221_HRSCAF_370.198	Xenotropic and polytropic retrovirus receptor 1
Apalm_v2_evm.model.Sc0a5M3_221_HRSCAF_370.200	Neuronal acetylcholine receptor subunit alpha-3
Apalm_v2_evm.model.Sc0a5M3_221_HRSCAF_370.201	Neuronal acetylcholine receptor subunit alpha-2
Apalm_v2_evm.model.Sc0a5M3_221_HRSCAF_370.245	Dual specificity protein phosphatase CDC14AB
Apalm_v2_evm.model.Sc0a5M3_221_HRSCAF_370.246	Meiosis-specific with OB domain-containing protein
Apalm_v2_evm.model.Sc0a5M3_221_HRSCAF_370.282	Ras-related protein Rab-37
Apalm_v2_evm.model.Sc0a5M3_221_HRSCAF_370.404	PREDICTED: uncharacterized protein C16orf52 homolog A-like
Apalm_v2_evm.model.Sc0a5M3_221_HRSCAF_370.412	BTB/POZ domain-containing protein KCTD5
Apalm_v2_evm.model.Sc0a5M3_221_HRSCAF_370.466	SPRY domain-containing SOCS box protein 3
Apalm_v2_evm.model.Sc0a5M3_222_HRSCAF_371.1	PREDICTED: uncharacterized protein LOC107328350 isoform X2
Apalm_v2_evm.model.Sc0a5M3_222_HRSCAF_371.2	uncharacterized protein LOC111346446
Apalm_v2_evm.model.Sc0a5M3_222_HRSCAF_371.5	hypothetical protein
Apalm_v2_evm.model.Sc0a5M3_226_HRSCAF_375.3	PREDICTED: uncharacterized protein LOC107335711
Apalm_v2_evm.model.Sc0a5M3_229_HRSCAF_384.3	Cyclin-dependent kinase-like 2
Apalm_v2_evm.model.Sc0a5M3_229_HRSCAF_384.4	Fibropellin-1
Apalm_v2_evm.model.Sc0a5M3_229_HRSCAF_384.5	PREDICTED: uncharacterized protein LOC107332142
Apalm_v2_evm.model.Sc0a5M3_230_HRSCAF_385.18	PREDICTED: P2X purinoceptor 7-like
Apalm_v2_evm.model.Sc0a5M3_231_HRSCAF_389.1	Transposon TX1 uncharacterized 149 kDa protein
Apalm_v2_evm.model.Sc0a5M3_241_HRSCAF_403.3	Transcription initiation factor TFIID subunit 5 (Fragment)
Apalm_v2_evm.model.Sc0a5M3_249_HRSCAF_413.2	D-inositol 3-phosphate glycosyltransferase
Apalm_v2_evm.model.Sc0a5M3_249_HRSCAF_413.3	D-inositol 3-phosphate glycosyltransferase (Fragment)
Apalm_v2_evm.model.Sc0a5M3_252_HRSCAF_417.68	Probable cysteine desulfurase
Apalm_v2_evm.model.Sc0a5M3_252_HRSCAF_417.84	Battenin
Apalm_v2_evm.model.Sc0a5M3_252_HRSCAF_417.94	Probable cysteine desulfurase
Apalm_v2_evm.model.Sc0a5M3_258_HRSCAF_427.23	Protein phosphatase 1K, mitochondrial
Apalm_v2_evm.model.Sc0a5M3_262_HRSCAF_432.8	Bifunctional coenzyme A synthase
Apalm_v2_evm.model.Sc0a5M3_262_HRSCAF_432.24	Probable G-protein coupled receptor CG31760
Apalm_v2_evm.model.Sc0a5M3_262_HRSCAF_432.25	uncharacterized protein LOC110065656
Apalm_v2_evm.model.Sc0a5M3_262_HRSCAF_432.37	Facilitated trehalose transporter Tret1
Apalm_v2_evm.model.Sc0a5M3_266_HRSCAF_436.1	Putative serine/threonine-protein kinase pats1
Apalm_v2_evm.model.Sc0a5M3_271_HRSCAF_450.22	PCTP-like protein
Apalm_v2_evm.model.Sc0a5M3_271_HRSCAF_450.25	RUN domain-containing protein 1
Apalm_v2_evm.model.Sc0a5M3_271_HRSCAF_450.30	Forkhead box protein O
Apalm_v2_evm.model.Sc0a5M3_271_HRSCAF_450.33	Cytochrome b561, DM13 and DOMON domain-containing protein At5g54830
Apalm_v2_evm.model.Sc0a5M3_271_HRSCAF_450.34	Beta-2 adrenergic receptor
Apalm_v2_evm.model.Sc0a5M3_271_HRSCAF_450.66	PHD finger protein 13
Apalm_v2_evm.model.Sc0a5M3_271_HRSCAF_450.69	PREDICTED: uncharacterized protein LOC107356211 isoform X2
Apalm_v2_evm.model.Sc0a5M3_271_HRSCAF_450.74	PREDICTED: uncharacterized protein LOC107353048
Apalm_v2_evm.model.Sc0a5M3_271_HRSCAF_450.80	Carbonic anhydrase 3
Apalm_v2_evm.model.Sc0a5M3_271_HRSCAF_450.82	D(2) dopamine receptor A
Apalm_v2_evm.model.Sc0a5M3_271_HRSCAF_450.83	PREDICTED: uncharacterized protein K02A2.6-like
Apalm_v2_evm.model.Sc0a5M3_271_HRSCAF_450.112	Flap endonuclease GEN homolog 1
Apalm_v2_evm.model.Sc0a5M3_271_HRSCAF_450.120	Alpha-2-macroglobulin receptor-associated protein
Apalm_v2_evm.model.Sc0a5M3_271_HRSCAF_450.149	N-acetyl-beta-glucosaminyl-glycoprotein 4-beta-N-acetylgalactosaminyltransferase 1
Apalm_v2_evm.model.Sc0a5M3_272_HRSCAF_451.33	Nuclear factor 1 B-type
Apalm_v2_evm.model.Sc0a5M3_272_HRSCAF_451.51	Transient receptor potential cation channel subfamily V member 6
Apalm_v2_evm.model.Sc0a5M3_272_HRSCAF_451.64	Radial spoke head 1 homolog
Apalm_v2_evm.model.Sc0a5M3_272_HRSCAF_451.65	Transcription factor AP-1
Apalm_v2_evm.model.Sc0a5M3_272_HRSCAF_451.66	MutS protein homolog 5
Apalm_v2_evm.model.Sc0a5M3_272_HRSCAF_451.70	Aggrecan core protein
Apalm_v2_evm.model.Sc0a5M3_272_HRSCAF_451.80	Potassium voltage-gated channel subfamily A member 1
Apalm_v2_evm.model.Sc0a5M3_272_HRSCAF_451.107	Angiopoietin-1 receptor
Apalm_v2_evm.model.Sc0a5M3_272_HRSCAF_451.108	Angiopoietin-1 receptor
Apalm_v2_evm.model.Sc0a5M3_272_HRSCAF_451.110	Inactive pancreatic lipase-related protein 1
Apalm_v2_evm.model.Sc0a5M3_272_HRSCAF_451.112	A disintegrin and metalloproteinase with thrombospondin motifs 18
Apalm_v2_evm.model.Sc0a5M3_272_HRSCAF_451.118	Tyrosine-protein kinase transmembrane receptor ROR2
Apalm_v2_evm.model.Sc0a5M3_272_HRSCAF_451.142	hypothetical protein AWC38_SpisGene10473
Apalm_v2_evm.model.Sc0a5M3_272_HRSCAF_451.148	Lymphocyte expansion molecule
Apalm_v2_evm.model.Sc0a5M3_272_HRSCAF_451.174	hypothetical protein
Apalm_v2_evm.model.Sc0a5M3_272_HRSCAF_451.217	Probable calcium-binding protein CML15
Apalm_v2_evm.model.Sc0a5M3_272_HRSCAF_451.219	Calcium-dependent protein kinase 21
Apalm_v2_evm.model.Sc0a5M3_272_HRSCAF_451.231	Putative phosphatidate phosphatase
Apalm_v2_evm.model.Sc0a5M3_272_HRSCAF_451.242	Carbohydrate sulfotransferase 3
Apalm_v2_evm.model.Sc0a5M3_272_HRSCAF_451.280	PREDICTED: uncharacterized protein LOC107358359
Apalm_v2_evm.model.Sc0a5M3_272_HRSCAF_451.281	hypothetical protein
Apalm_v2_evm.model.Sc0a5M3_272_HRSCAF_451.283	PREDICTED: uncharacterized protein LOC107329228
Apalm_v2_evm.model.Sc0a5M3_272_HRSCAF_451.327	Pro-Pol polyprotein
Apalm_v2_evm.model.Sc0a5M3_272_HRSCAF_451.328	Putative 115 kDa protein
Apalm_v2_evm.model.Sc0a5M3_272_HRSCAF_451.329	Pol polyprotein
Apalm_v2_evm.model.Sc0a5M3_272_HRSCAF_451.344	Transcription activator BRG1
Apalm_v2_evm.model.Sc0a5M3_272_HRSCAF_451.359	PREDICTED: P2X purinoceptor 7-like
Apalm_v2_evm.model.Sc0a5M3_272_HRSCAF_451.470	Muscle, skeletal receptor tyrosine protein kinase
Apalm_v2_evm.model.Sc0a5M3_272_HRSCAF_451.546	RNA-directed DNA polymerase from mobile element jockey
Apalm_v2_evm.model.Sc0a5M3_272_HRSCAF_451.580	Kappa-type opioid receptor
Apalm_v2_evm.model.Sc0a5M3_272_HRSCAF_451.600	PREDICTED: uncharacterized protein LOC107339673 isoform X2
Apalm_v2_evm.model.Sc0a5M3_272_HRSCAF_451.671	PREDICTED: uncharacterized protein LOC107341913
Apalm_v2_evm.model.Sc0a5M3_272_HRSCAF_451.684	PREDICTED: uncharacterized protein LOC107341913
Apalm_v2_evm.model.Sc0a5M3_278_HRSCAF_461.8	Ras-related protein Rab-38
Apalm_v2_evm.model.Sc0a5M3_281_HRSCAF_464.13	hypothetical protein
Apalm_v2_evm.model.Sc0a5M3_281_HRSCAF_464.36	Glutamyl aminopeptidase
Apalm_v2_evm.model.Sc0a5M3_281_HRSCAF_464.90	PREDICTED: uncharacterized protein LOC107337760
Apalm_v2_evm.model.Sc0a5M3_281_HRSCAF_464.136	Probable serine/threonine-protein kinase pats1
Apalm_v2_evm.model.Sc0a5M3_281_HRSCAF_464.179	Tight junction protein ZO-1
Apalm_v2_evm.model.Sc0a5M3_281_HRSCAF_464.182	PREDICTED: uncharacterized protein LOC107339018 isoform X2
Apalm_v2_evm.model.Sc0a5M3_281_HRSCAF_464.183	proprotein convertase subtilisin/kexin type 5-like isoform X1
Apalm_v2_evm.model.Sc0a5M3_281_HRSCAF_464.185	PREDICTED: uncharacterized protein LOC107339015
Apalm_v2_evm.model.Sc0a5M3_281_HRSCAF_464.215	Major facilitator superfamily domain-containing protein 12
Apalm_v2_evm.model.Sc0a5M3_281_HRSCAF_464.216	Major facilitator superfamily domain-containing protein 12
Apalm_v2_evm.model.Sc0a5M3_281_HRSCAF_464.225	PREDICTED: uncharacterized protein LOC107352346 isoform X1
Apalm_v2_evm.model.Sc0a5M3_281_HRSCAF_464.226	Major facilitator superfamily domain-containing protein 12
Apalm_v2_evm.model.Sc0a5M3_281_HRSCAF_464.227	Major facilitator superfamily domain-containing protein 12
Apalm_v2_evm.model.Sc0a5M3_281_HRSCAF_464.271	Catalase
Apalm_v2_evm.model.Sc0a5M3_281_HRSCAF_464.272	uncharacterized protein LOC110053519 isoform X1
Apalm_v2_evm.model.Sc0a5M3_281_HRSCAF_464.276	Cytochrome P450 3A4
Apalm_v2_evm.model.Sc0a5M3_281_HRSCAF_464.277	Glycine betaine transporter 1
Apalm_v2_evm.model.Sc0a5M3_281_HRSCAF_464.284	Transient receptor potential protein
Apalm_v2_evm.model.Sc0a5M3_281_HRSCAF_464.285	Catalase
Apalm_v2_evm.model.Sc0a5M3_281_HRSCAF_464.320	Neuropeptide FF receptor 2
Apalm_v2_evm.model.Sc0a5M3_281_HRSCAF_464.323	Basic phospholipase A2 notechis 11'2
Apalm_v2_evm.model.Sc0a5M3_281_HRSCAF_464.324	Hairy/enhancer-of-split related with YRPW motif protein
Apalm_v2_evm.model.Sc0a5M3_281_HRSCAF_464.330	Transcriptional enhancer factor TEF-1
Apalm_v2_evm.model.Sc0a5M3_281_HRSCAF_464.332	Fructose-2,6-bisphosphatase TIGAR
Apalm_v2_evm.model.Sc0a5M3_281_HRSCAF_464.333	hypothetical protein
Apalm_v2_evm.model.Sc0a5M3_281_HRSCAF_464.335	Tripartite motif-containing protein 2
Apalm_v2_evm.model.Sc0a5M3_281_HRSCAF_464.336	Mitochondrial glutamate carrier 2
Apalm_v2_evm.model.Sc0a5M3_281_HRSCAF_464.365	Heat shock protein 70 A1
Apalm_v2_evm.model.Sc0a5M3_281_HRSCAF_464.370	Heat shock protein 68
Apalm_v2_evm.model.Sc0a5M3_281_HRSCAF_464.431	LINE-1 retrotransposable element ORF1 protein
Apalm_v2_evm.model.Sc0a5M3_281_HRSCAF_464.434	PREDICTED: uncharacterized protein LOC107339878
Apalm_v2_evm.model.Sc0a5M3_281_HRSCAF_464.448	Docking protein 5
Apalm_v2_evm.model.Sc0a5M3_281_HRSCAF_464.477	Alpha-dioxygenase 2
Apalm_v2_evm.model.Sc0a5M3_281_HRSCAF_464.501	PREDICTED: uncharacterized protein LOC107358202
Apalm_v2_evm.model.Sc0a5M3_281_HRSCAF_464.510	Endothelin-converting enzyme homolog
Apalm_v2_evm.model.Sc0a5M3_281_HRSCAF_464.513	LHFPL tetraspan subfamily member 2a protein
Apalm_v2_evm.model.Sc0a5M3_281_HRSCAF_464.559	hypothetical protein
Apalm_v2_evm.model.Sc0a5M3_281_HRSCAF_464.563	Transmembrane protein 79
Apalm_v2_evm.model.Sc0a5M3_281_HRSCAF_464.640	Sodium-dependent dopamine transporter
Apalm_v2_evm.model.Sc0a5M3_281_HRSCAF_464.642	Paladin
Apalm_v2_evm.model.Sc0a5M3_281_HRSCAF_464.644	Bcl-2-like protein 2
Apalm_v2_evm.model.Sc0a5M3_281_HRSCAF_464.645	uncharacterized protein LOC111326768
Apalm_v2_evm.model.Sc0a5M3_281_HRSCAF_464.679	Low-density lipoprotein receptor-related protein 5
Apalm_v2_evm.model.Sc0a5M3_281_HRSCAF_464.680	Low-density lipoprotein receptor-related protein 2
Apalm_v2_evm.model.Sc0a5M3_281_HRSCAF_464.686	Octopamine receptor beta-2R
Apalm_v2_evm.model.Sc0a5M3_281_HRSCAF_464.697	PREDICTED: uncharacterized protein LOC107352883
Apalm_v2_evm.model.Sc0a5M3_281_HRSCAF_464.716	Receptor-type tyrosine-protein phosphatase delta
Apalm_v2_evm.model.Sc0a5M3_281_HRSCAF_464.728	Protogenin
Apalm_v2_evm.model.Sc0a5M3_281_HRSCAF_464.754	S-antigen protein
Apalm_v2_evm.model.Sc0a5M3_281_HRSCAF_464.765	Glutamate dehydrogenase 1, mitochondrial
Apalm_v2_evm.model.Sc0a5M3_281_HRSCAF_464.793	AN1-type zinc finger protein 4
Apalm_v2_evm.model.Sc0a5M3_281_HRSCAF_464.800	von Willebrand factor A domain-containing protein 3A
Apalm_v2_evm.model.Sc0a5M3_281_HRSCAF_464.804	A disintegrin and metalloproteinase with thrombospondin motifs 2
Apalm_v2_evm.model.Sc0a5M3_281_HRSCAF_464.809	Brevican core protein
Apalm_v2_evm.model.Sc0a5M3_281_HRSCAF_464.816	DnaJ homolog subfamily B member 2
Apalm_v2_evm.model.Sc0a5M3_281_HRSCAF_464.854	hypothetical protein
Apalm_v2_evm.model.Sc0a5M3_281_HRSCAF_464.860	bombyxin-related peptide B-like isoform X1
Apalm_v2_evm.model.Sc0a5M3_281_HRSCAF_464.868	PREDICTED: uncharacterized protein LOC107346548
Apalm_v2_evm.model.Sc0a5M3_281_HRSCAF_464.869	Short transient receptor potential channel 7
Apalm_v2_evm.model.Sc0a5M3_281_HRSCAF_464.877	EF-hand calcium-binding domain-containing protein 6
Apalm_v2_evm.model.Sc0a5M3_281_HRSCAF_464.891	Rho-related BTB domain-containing protein 1
Apalm_v2_evm.model.Sc0a5M3_281_HRSCAF_464.914	Trace amine-associated receptor 8b
Apalm_v2_evm.model.Sc0a5M3_281_HRSCAF_464.915	Golgi-associated plant pathogenesis-related protein 1
Apalm_v2_evm.model.Sc0a5M3_281_HRSCAF_464.919	Golgi-associated plant pathogenesis-related protein 1
Apalm_v2_evm.model.Sc0a5M3_281_HRSCAF_464.930	PREDICTED: uncharacterized protein LOC107349329 isoform X1
Apalm_v2_evm.model.Sc0a5M3_281_HRSCAF_464.940	Ankyrin-3
Apalm_v2_evm.model.Sc0a5M3_281_HRSCAF_464.941	Transient receptor potential channel pyrexia
Apalm_v2_evm.model.Sc0a5M3_281_HRSCAF_464.953	Cyclic AMP-responsive element-binding protein 3-like protein 2
Apalm_v2_evm.model.Sc0a5M3_281_HRSCAF_464.958	PREDICTED: uncharacterized protein LOC107349330 isoform X2
Apalm_v2_evm.model.Sc0a5M3_281_HRSCAF_464.959	PREDICTED: uncharacterized protein LOC107327384
Apalm_v2_evm.model.Sc0a5M3_281_HRSCAF_464.960	PREDICTED: uncharacterized protein LOC107349330 isoform X2
Apalm_v2_evm.model.Sc0a5M3_281_HRSCAF_464.962	Orexin receptor type 1
Apalm_v2_evm.model.Sc0a5M3_281_HRSCAF_464.964	Diacylglycerol kinase zeta
Apalm_v2_evm.model.Sc0a5M3_281_HRSCAF_464.965	Phenylalanine-4-hydroxylase
Apalm_v2_evm.model.Sc0a5M3_281_HRSCAF_464.983	uncharacterized protein C5orf49-like isoform X1
Apalm_v2_evm.model.Sc0a5M3_281_HRSCAF_464.1009	PREDICTED: uncharacterized protein LOC107340394
Apalm_v2_evm.model.Sc0a5M3_281_HRSCAF_464.1014	Mitochondria-eating protein
Apalm_v2_evm.model.Sc0a5M3_281_HRSCAF_464.1024	STE20-like serine/threonine-protein kinase
Apalm_v2_evm.model.Sc0a5M3_281_HRSCAF_464.1048	Nucleotide exchange factor SIL1
Apalm_v2_evm.model.Sc0a5M3_281_HRSCAF_464.1049	hypothetical protein AWC38_SpisGene3577
Apalm_v2_evm.model.Sc0a5M3_281_HRSCAF_464.1054	G1/S-specific cyclin-D2
Apalm_v2_evm.model.Sc0a5M3_281_HRSCAF_464.1090	QRFP-like peptide receptor
Apalm_v2_evm.model.Sc0a5M3_281_HRSCAF_464.1094	QRFP-like peptide receptor
Apalm_v2_evm.model.Sc0a5M3_281_HRSCAF_464.1107	SPRY domain-containing protein 3
Apalm_v2_evm.model.Sc0a5M3_281_HRSCAF_464.1137	hypothetical protein AWC38_SpisGene7876
Apalm_v2_evm.model.Sc0a5M3_281_HRSCAF_464.1148	Sulfide:quinone oxidoreductase, mitochondrial
Apalm_v2_evm.model.Sc0a5M3_281_HRSCAF_464.1184	uncharacterized protein LOC110047052 isoform X4
Apalm_v2_evm.model.Sc0a5M3_281_HRSCAF_464.1185	hypothetical protein
Apalm_v2_evm.model.Sc0a5M3_281_HRSCAF_464.1188	uncharacterized protein LOC110047052 isoform X4
Apalm_v2_evm.model.Sc0a5M3_281_HRSCAF_464.1189	hypothetical protein
Apalm_v2_evm.model.Sc0a5M3_281_HRSCAF_464.1201	Tolloid-like protein 1
Apalm_v2_evm.model.Sc0a5M3_281_HRSCAF_464.1203	Cytochrome P450 3A2
Apalm_v2_evm.model.Sc0a5M3_281_HRSCAF_464.1206	PREDICTED: uncharacterized protein LOC107327682
Apalm_v2_evm.model.Sc0a5M3_281_HRSCAF_464.1215	Putative carbonic anhydrase (Fragment)
Apalm_v2_evm.model.Sc0a5M3_281_HRSCAF_464.1216	Putative carbonic anhydrase (Fragment)
Apalm_v2_evm.model.Sc0a5M3_288_HRSCAF_475.2	Roundabout homolog 1
Apalm_v2_evm.model.Sc0a5M3_291_HRSCAF_478.23	Formin-like protein 2
Apalm_v2_evm.model.Sc0a5M3_293_HRSCAF_484.1	Tetratricopeptide repeat protein 28
Apalm_v2_evm.model.Sc0a5M3_293_HRSCAF_484.11	WD repeat-containing protein 35
Apalm_v2_evm.model.Sc0a5M3_293_HRSCAF_484.49	Tetratricopeptide repeat protein 28
Apalm_v2_evm.model.Sc0a5M3_293_HRSCAF_484.56	Nephrocystin-3
Apalm_v2_evm.model.Sc0a5M3_293_HRSCAF_484.68	Tetratricopeptide repeat protein 28
Apalm_v2_evm.model.Sc0a5M3_293_HRSCAF_484.70	Mitochondrial import inner membrane translocase subunit tim23
Apalm_v2_evm.model.Sc0a5M3_293_HRSCAF_484.77	PREDICTED: uncharacterized protein LOC107338215
Apalm_v2_evm.model.Sc0a5M3_300_HRSCAF_497.1	Limbin
Apalm_v2_evm.model.Sc0a5M3_301_HRSCAF_499.4	Pre-rRNA-processing protein TSR1 homolog
Apalm_v2_evm.model.Sc0a5M3_302_HRSCAF_500.6	Allene oxide synthase, chloroplastic
Apalm_v2_evm.model.Sc0a5M3_302_HRSCAF_500.7	9-divinyl ether synthase
Apalm_v2_evm.model.Sc0a5M3_302_HRSCAF_500.8	Carnitine O-acetyltransferase
Apalm_v2_evm.model.Sc0a5M3_304_HRSCAF_504.23	Putative insulin-like peptide receptor
Apalm_v2_evm.model.Sc0a5M3_304_HRSCAF_504.36	IQ domain-containing protein H
Apalm_v2_evm.model.Sc0a5M3_307_HRSCAF_512.53	hypothetical protein
Apalm_v2_evm.model.Sc0a5M3_307_HRSCAF_512.102	PREDICTED: uncharacterized protein LOC107356733
Apalm_v2_evm.model.Sc0a5M3_307_HRSCAF_512.145	Fructose-bisphosphate aldolase C
Apalm_v2_evm.model.Sc0a5M3_307_HRSCAF_512.146	PREDICTED: uncharacterized protein YML079W-like
Apalm_v2_evm.model.Sc0a5M3_307_HRSCAF_512.148	PREDICTED: uncharacterized protein YML079W-like
Apalm_v2_evm.model.Sc0a5M3_307_HRSCAF_512.171	Aquaporin-4
Apalm_v2_evm.model.Sc0a5M3_307_HRSCAF_512.172	Aquaporin-4
Apalm_v2_evm.model.Sc0a5M3_307_HRSCAF_512.176	Glutamate receptor
Apalm_v2_evm.model.Sc0a5M3_307_HRSCAF_512.196	PREDICTED: leukocyte tyrosine kinase receptor-like
Apalm_v2_evm.model.Sc0a5M3_307_HRSCAF_512.238	Cephalotoxin-like protein (Fragment)
Apalm_v2_evm.model.Sc0a5M3_307_HRSCAF_512.239	Cephalotoxin-like protein (Fragment)
Apalm_v2_evm.model.Sc0a5M3_307_HRSCAF_512.245	Serotransferrin
Apalm_v2_evm.model.Sc0a5M3_307_HRSCAF_512.258	RILP-like protein 1
Apalm_v2_evm.model.Sc0a5M3_307_HRSCAF_512.262	hypothetical protein
Apalm_v2_evm.model.Sc0a5M3_307_HRSCAF_512.273	Lactosylceramide 1,3-N-acetyl-beta-D-glucosaminyltransferase
Apalm_v2_evm.model.Sc0a5M3_307_HRSCAF_512.278	DBH-like monooxygenase protein 1 homolog
Apalm_v2_evm.model.Sc0a5M3_307_HRSCAF_512.284	PREDICTED: uncharacterized skeletal organic matrix protein 1-like isoform X2
Apalm_v2_evm.model.Sc0a5M3_307_HRSCAF_512.285	PREDICTED: uncharacterized skeletal organic matrix protein 1-like isoform X1
Apalm_v2_evm.model.Sc0a5M3_307_HRSCAF_512.288	Ras-related protein Rab-36
Apalm_v2_evm.model.Sc0a5M3_307_HRSCAF_512.289	Neuronal acetylcholine receptor subunit alpha-7
Apalm_v2_evm.model.Sc0a5M3_307_HRSCAF_512.335	hypothetical protein
Apalm_v2_evm.model.Sc0a5M3_307_HRSCAF_512.336	Telomerase-binding protein EST1A
Apalm_v2_evm.model.Sc0a5M3_307_HRSCAF_512.337	Telomerase-binding protein EST1A
Apalm_v2_evm.model.Sc0a5M3_307_HRSCAF_512.384	Melanopsin
Apalm_v2_evm.model.Sc0a5M3_307_HRSCAF_512.409	Galactoside 3(4)-L-fucosyltransferase
Apalm_v2_evm.model.Sc0a5M3_307_HRSCAF_512.423	Tektin-1
Apalm_v2_evm.model.Sc0a5M3_307_HRSCAF_512.441	BICD family-like cargo adapter 1
Apalm_v2_evm.model.Sc0a5M3_307_HRSCAF_512.469	D-amino-acid oxidase
Apalm_v2_evm.model.Sc0a5M3_307_HRSCAF_512.473	Coiled-coil domain-containing protein 92
Apalm_v2_evm.model.Sc0a5M3_307_HRSCAF_512.475	Pre-mRNA-processing factor 19
Apalm_v2_evm.model.Sc0a5M3_307_HRSCAF_512.479	Diphosphoinositol polyphosphate phosphohydrolase 1
Apalm_v2_evm.model.Sc0a5M3_307_HRSCAF_512.505	PREDICTED: uncharacterized protein LOC107339458
Apalm_v2_evm.model.Sc0a5M3_307_HRSCAF_512.510	Kinesin-like protein KIF12
Apalm_v2_evm.model.Sc0a5M3_307_HRSCAF_512.511	Cilia- and flagella-associated protein 251
Apalm_v2_evm.model.Sc0a5M3_307_HRSCAF_512.568	MORC family CW-type zinc finger protein 2
Apalm_v2_evm.model.Sc0a5M3_307_HRSCAF_512.577	Putative nuclease HARBI1
Apalm_v2_evm.model.Sc0a5M3_307_HRSCAF_512.581	Caspase-3
Apalm_v2_evm.model.Sc0a5M3_307_HRSCAF_512.591	PREDICTED: proline-rich transmembrane protein 4-like
Apalm_v2_evm.model.Sc0a5M3_307_HRSCAF_512.593	RNA-binding protein 1
Apalm_v2_evm.model.Sc0a5M3_307_HRSCAF_512.627	Tropomyosin-1
Apalm_v2_evm.model.Sc0a5M3_307_HRSCAF_512.642	Syntenin-1
Apalm_v2_evm.model.Sc0a5M3_307_HRSCAF_512.660	Ectin (Fragment)
Apalm_v2_evm.model.Sc0a5M3_307_HRSCAF_512.697	PREDICTED: nucleolar protein 58-like
Apalm_v2_evm.model.Sc0a5M3_307_HRSCAF_512.716	hypothetical protein
Apalm_v2_evm.model.Sc0a5M3_307_HRSCAF_512.720	Protein phosphatase 1 regulatory subunit 42
Apalm_v2_evm.model.Sc0a5M3_307_HRSCAF_512.728	Zinc finger protein 70
Apalm_v2_evm.model.Sc0a5M3_307_HRSCAF_512.750	Transposable element P transposase
Apalm_v2_evm.model.Sc0a5M3_307_HRSCAF_512.771	Serine/threonine-protein phosphatase PP1-beta
Apalm_v2_evm.model.Sc0a5M3_307_HRSCAF_512.820	SH3 and PX domain-containing protein 2B
Apalm_v2_evm.model.Sc0a5M3_307_HRSCAF_512.823	Malate synthase
Apalm_v2_evm.model.Sc0a5M3_307_HRSCAF_512.824	Isocitrate lyase
Apalm_v2_evm.model.Sc0a5M3_307_HRSCAF_512.856	hypothetical protein
Apalm_v2_evm.model.Sc0a5M3_307_HRSCAF_512.891	Mitogen-activated protein kinase 15
Apalm_v2_evm.model.Sc0a5M3_307_HRSCAF_512.927	myb-like protein V isoform X2
Apalm_v2_evm.model.Sc0a5M3_313_HRSCAF_525.6	PREDICTED: uncharacterized protein LOC107353538
Apalm_v2_evm.model.Sc0a5M3_313_HRSCAF_525.8	Reticulocyte-binding protein 2 homolog a
Apalm_v2_evm.model.Sc0a5M3_313_HRSCAF_525.87	PREDICTED: uncharacterized protein LOC107342048
Apalm_v2_evm.model.Sc0a5M3_314_HRSCAF_527.20	PREDICTED: uncharacterized protein LOC107344658
Apalm_v2_evm.model.Sc0a5M3_314_HRSCAF_527.47	G-protein-signaling modulator 2
Apalm_v2_evm.model.Sc0a5M3_314_HRSCAF_527.48	Tetratricopeptide repeat protein 28
Apalm_v2_evm.model.Sc0a5M3_314_HRSCAF_527.105	hypothetical protein
Apalm_v2_evm.model.Sc0a5M3_314_HRSCAF_527.129	Cilia- and flagella-associated protein 77
Apalm_v2_evm.model.Sc0a5M3_314_HRSCAF_527.172	Thyroxine 5-deiodinase (Fragment)
Apalm_v2_evm.model.Sc0a5M3_314_HRSCAF_527.173	Type I iodothyronine deiodinase
Apalm_v2_evm.model.Sc0a5M3_314_HRSCAF_527.176	Galanin receptor type 2
Apalm_v2_evm.model.Sc0a5M3_314_HRSCAF_527.181	PREDICTED: uncharacterized protein LOC107332935
Apalm_v2_evm.model.Sc0a5M3_314_HRSCAF_527.247	hypothetical protein
Apalm_v2_evm.model.Sc0a5M3_314_HRSCAF_527.266	PREDICTED: uncharacterized protein LOC107346827 isoform X1
Apalm_v2_evm.model.Sc0a5M3_314_HRSCAF_527.285	Bone morphogenetic protein 1
Apalm_v2_evm.model.Sc0a5M3_314_HRSCAF_527.295	SH2 domain-containing protein 3C
Apalm_v2_evm.model.Sc0a5M3_314_HRSCAF_527.304	Voltage-dependent L-type calcium channel subunit alpha-1S
Apalm_v2_evm.model.Sc0a5M3_314_HRSCAF_527.312	High-affinity choline transporter 1
Apalm_v2_evm.model.Sc0a5M3_314_HRSCAF_527.313	High affinity choline transporter 1
Apalm_v2_evm.model.Sc0a5M3_314_HRSCAF_527.323	Werner syndrome ATP-dependent helicase
Apalm_v2_evm.model.Sc0a5M3_314_HRSCAF_527.338	Tripartite motif-containing protein 2
Apalm_v2_evm.model.Sc0a5M3_314_HRSCAF_527.340	Choline transporter-like protein 2
Apalm_v2_evm.model.Sc0a5M3_314_HRSCAF_527.364	Histamine H1 receptor
Apalm_v2_evm.model.Sc0a5M3_314_HRSCAF_527.365	Histamine H2 receptor
Apalm_v2_evm.model.Sc0a5M3_314_HRSCAF_527.370	Kelch-like protein 38
Apalm_v2_evm.model.Sc0a5M3_314_HRSCAF_527.371	Ubiquitin-associated domain-containing protein 1
Apalm_v2_evm.model.Sc0a5M3_314_HRSCAF_527.372	Calcium channel flower homolog
Apalm_v2_evm.model.Sc0a5M3_314_HRSCAF_527.381	PREDICTED: uncharacterized protein LOC107353762
Apalm_v2_evm.model.Sc0a5M3_314_HRSCAF_527.383	Zinc finger protein Gfi-1b
Apalm_v2_evm.model.Sc0a5M3_314_HRSCAF_527.419	D-inositol 3-phosphate glycosyltransferase (Fragment)
Apalm_v2_evm.model.Sc0a5M3_314_HRSCAF_527.420	hypothetical protein
Apalm_v2_evm.model.Sc0a5M3_314_HRSCAF_527.421	D-inositol 3-phosphate glycosyltransferase (Fragment)
Apalm_v2_evm.model.Sc0a5M3_314_HRSCAF_527.430	Zinc finger MYND domain-containing protein 19
Apalm_v2_evm.model.Sc0a5M3_314_HRSCAF_527.438	Protein spinster homolog 2
Apalm_v2_evm.model.Sc0a5M3_314_HRSCAF_527.459	[F-actin]-monooxygenase Mical
Apalm_v2_evm.model.Sc0a5M3_314_HRSCAF_527.460	PREDICTED: uncharacterized protein LOC107332970
Apalm_v2_evm.model.Sc0a5M3_314_HRSCAF_527.462	PREDICTED: uncharacterized protein LOC107332906
Apalm_v2_evm.model.Sc0a5M3_314_HRSCAF_527.468	Cytochrome c
Apalm_v2_evm.model.Sc0a5M3_314_HRSCAF_527.480	Kelch-like protein 12
Apalm_v2_evm.model.Sc0a5M3_314_HRSCAF_527.489	PREDICTED: uncharacterized protein LOC107332945
Apalm_v2_evm.model.Sc0a5M3_314_HRSCAF_527.497	Docking protein 4
Apalm_v2_evm.model.Sc0a5M3_314_HRSCAF_527.500	Mechanosensory protein 2
Apalm_v2_evm.model.Sc0a5M3_314_HRSCAF_527.501	Cholesterol 7-desaturase
Apalm_v2_evm.model.Sc0a5M3_314_HRSCAF_527.503	Phosphatidylinositol transfer protein beta isoform
Apalm_v2_evm.model.Sc0a5M3_314_HRSCAF_527.521	DNL-type zinc finger protein
Apalm_v2_evm.model.Sc0a5M3_314_HRSCAF_527.537	Sushi, von Willebrand factor type A, EGF and pentraxin domain-containing protein 1
Apalm_v2_evm.model.Sc0a5M3_314_HRSCAF_527.538	CUB and sushi domain-containing protein 3
Apalm_v2_evm.model.Sc0a5M3_314_HRSCAF_527.547	CUB and sushi domain-containing protein 3
Apalm_v2_evm.model.Sc0a5M3_314_HRSCAF_527.555	PREDICTED: uncharacterized protein LOC107334854
Apalm_v2_evm.model.Sc0a5M3_314_HRSCAF_527.556	PREDICTED: uncharacterized protein LOC107334854
Apalm_v2_evm.model.Sc0a5M3_314_HRSCAF_527.558	PREDICTED: uncharacterized protein LOC107334876
Apalm_v2_evm.model.Sc0a5M3_314_HRSCAF_527.574	Apical junction component 1 homolog
Apalm_v2_evm.model.Sc0a5M3_314_HRSCAF_527.578	Cilia- and flagella-associated protein 53
Apalm_v2_evm.model.Sc0a5M3_314_HRSCAF_527.583	Acid-sensing ion channel 4
Apalm_v2_evm.model.Sc0a5M3_314_HRSCAF_527.605	Tetratricopeptide repeat protein 24
Apalm_v2_evm.model.Sc0a5M3_314_HRSCAF_527.618	PREDICTED: uncharacterized protein LOC107334229
Apalm_v2_evm.model.Sc0a5M3_314_HRSCAF_527.619	uncharacterized protein LOC110060764
Apalm_v2_evm.model.Sc0a5M3_314_HRSCAF_527.629	Protein-tyrosine sulfotransferase
Apalm_v2_evm.model.Sc0a5M3_314_HRSCAF_527.673	PREDICTED: uncharacterized protein LOC107353663 isoform X4
Apalm_v2_evm.model.Sc0a5M3_314_HRSCAF_527.674	hypothetical protein
Apalm_v2_evm.model.Sc0a5M3_314_HRSCAF_527.690	PREDICTED: uncharacterized protein LOC107352040
Apalm_v2_evm.model.Sc0a5M3_314_HRSCAF_527.756	GDP-fucose protein O-fucosyltransferase 1
Apalm_v2_evm.model.Sc0a5M3_314_HRSCAF_527.774	Monocarboxylate transporter 10
Apalm_v2_evm.model.Sc0a5M3_314_HRSCAF_527.797	E3 ubiquitin-protein ligase MARCH5
Apalm_v2_evm.model.Sc0a5M3_314_HRSCAF_527.799	uncharacterized protein LOC110247358
Apalm_v2_evm.model.Sc0a5M3_314_HRSCAF_527.837	Alpha-1A adrenergic receptor
Apalm_v2_evm.model.Sc0a5M3_314_HRSCAF_527.858	TCDD-inducible poly [ADP-ribose] polymerase
Apalm_v2_evm.model.Sc0a5M3_314_HRSCAF_527.861	Poly [ADP-ribose] polymerase 12
Apalm_v2_evm.model.Sc0a5M3_314_HRSCAF_527.877	uncharacterized protein LOC110055928 isoform X1
Apalm_v2_evm.model.Sc0a5M3_314_HRSCAF_527.900	Pancreatic secretory granule membrane major glycoprotein GP2
Apalm_v2_evm.model.Sc0a5M3_314_HRSCAF_527.901	Pancreatic secretory granule membrane major glycoprotein GP2
Apalm_v2_evm.model.Sc0a5M3_314_HRSCAF_527.902	Pancreatic secretory granule membrane major glycoprotein GP2
Apalm_v2_evm.model.Sc0a5M3_314_HRSCAF_527.903	Pancreatic secretory granule membrane major glycoprotein GP2
Apalm_v2_evm.model.Sc0a5M3_314_HRSCAF_527.912	PREDICTED: uncharacterized protein LOC107329772
Apalm_v2_evm.model.Sc0a5M3_314_HRSCAF_527.916	PREDICTED: uncharacterized protein LOC107343304
Apalm_v2_evm.model.Sc0a5M3_314_HRSCAF_527.926	PREDICTED: uncharacterized protein LOC107343236
Apalm_v2_evm.model.Sc0a5M3_314_HRSCAF_527.942	hypothetical protein
Apalm_v2_evm.model.Sc0a5M3_314_HRSCAF_527.948	Phosphatidylinositol 4-kinase beta
Apalm_v2_evm.model.Sc0a5M3_314_HRSCAF_527.949	WD repeat-containing protein 5
Apalm_v2_evm.model.Sc0a5M3_314_HRSCAF_527.952	hypothetical protein
Apalm_v2_evm.model.Sc0a5M3_314_HRSCAF_527.953	Transposon Tf2-9 polyprotein (Fragment)
Apalm_v2_evm.model.Sc0a5M3_314_HRSCAF_527.954	PREDICTED: tumor necrosis factor receptor superfamily member 16-like
Apalm_v2_evm.model.Sc0a5M3_314_HRSCAF_527.960	Tumor necrosis factor receptor superfamily member 16
Apalm_v2_evm.model.Sc0a5M3_314_HRSCAF_527.969	THAP domain-containing protein 11
Apalm_v2_evm.model.Sc0a5M3_314_HRSCAF_527.981	Oncoprotein-induced transcript 3 protein
Apalm_v2_evm.model.Sc0a5M3_314_HRSCAF_527.986	PREDICTED: uncharacterized protein LOC107342779
Apalm_v2_evm.model.Sc0a5M3_314_HRSCAF_527.1007	PREDICTED: uncharacterized protein LOC107342779
Apalm_v2_evm.model.Sc0a5M3_314_HRSCAF_527.1015	Tumor necrosis factor receptor superfamily member 6
Apalm_v2_evm.model.Sc0a5M3_314_HRSCAF_527.1042	Disabled homolog 2-interacting protein
Apalm_v2_evm.model.Sc0a5M3_314_HRSCAF_527.1043	Coagulation factor V
Apalm_v2_evm.model.Sc0a5M3_314_HRSCAF_527.1120	Endophilin-A2
Apalm_v2_evm.model.Sc0a5M3_314_HRSCAF_527.1129	Myb-binding protein 1A
Apalm_v2_evm.model.Sc0a5M3_314_HRSCAF_527.1134	PREDICTED: uncharacterized protein LOC107348279
Apalm_v2_evm.model.Sc0a5M3_314_HRSCAF_527.1146	Protein ABHD17A
Apalm_v2_evm.model.Sc0a5M3_314_HRSCAF_527.1149	Alpha-aminoadipic semialdehyde dehydrogenase
Apalm_v2_evm.model.Sc0a5M3_314_HRSCAF_527.1156	Protein BTN1
Apalm_v2_evm.model.Sc0a5M3_314_HRSCAF_527.1157	Death-associated protein kinase 3
Apalm_v2_evm.model.Sc0a5M3_314_HRSCAF_527.1213	Transposase
Apalm_v2_evm.model.Sc0a5M3_315_HRSCAF_528.14	TNF receptor-associated factor 5
Apalm_v2_evm.model.Sc0a5M3_315_HRSCAF_528.20	Hydrocephalus-inducing protein homolog
Apalm_v2_evm.model.Sc0a5M3_317_HRSCAF_533.2	PREDICTED: uncharacterized protein LOC107339719
Apalm_v2_evm.model.Sc0a5M3_321_HRSCAF_539.6	Proto-oncogene c-Fos
Apalm_v2_evm.model.Sc0a5M3_321_HRSCAF_539.13	PREDICTED: uncharacterized protein LOC107345060
Apalm_v2_evm.model.Sc0a5M3_322_HRSCAF_543.28	Hemagglutinin/amebocyte aggregation factor
Apalm_v2_evm.model.Sc0a5M3_322_HRSCAF_543.202	uncharacterized protein LOC111327567 isoform X2
Apalm_v2_evm.model.Sc0a5M3_322_HRSCAF_543.391	hypothetical protein
Apalm_v2_evm.model.Sc0a5M3_322_HRSCAF_543.418	Cilia- and flagella-associated protein 61
Apalm_v2_evm.model.Sc0a5M3_322_HRSCAF_543.465	PREDICTED: uncharacterized protein LOC107337551 isoform X1
Apalm_v2_evm.model.Sc0a5M3_322_HRSCAF_543.468	Glutamine-rich protein 1
Apalm_v2_evm.model.Sc0a5M3_322_HRSCAF_543.470	C-type lectin domain family 4 member E
Apalm_v2_evm.model.Sc0a5M3_322_HRSCAF_543.486	Toll-like receptor 2 type-1
Apalm_v2_evm.model.Sc0a5M3_322_HRSCAF_543.557	hypothetical protein AWC38_SpisGene12984
Apalm_v2_evm.model.Sc0a5M3_322_HRSCAF_543.571	Coadhesin (Fragment)
Apalm_v2_evm.model.Sc0a5M3_322_HRSCAF_543.572	Voltage-gated potassium channel
Apalm_v2_evm.model.Sc0a5M3_322_HRSCAF_543.580	PREDICTED: uncharacterized protein LOC107354617
Apalm_v2_evm.model.Sc0a5M3_322_HRSCAF_543.609	hypothetical protein AWC38_SpisGene19123
Apalm_v2_evm.model.Sc0a5M3_322_HRSCAF_543.627	EF-hand domain-containing family member B
Apalm_v2_evm.model.Sc0a5M3_324_HRSCAF_548.40	Forkhead box protein B1
Apalm_v2_evm.model.Sc0a5M3_324_HRSCAF_548.59	uncharacterized protein LOC110040221
Apalm_v2_evm.model.Sc0a5M3_327_HRSCAF_556.12	Protein phosphatase 1 regulatory subunit 27
Apalm_v2_evm.model.Sc0a5M3_327_HRSCAF_556.27	Serine/threonine-protein phosphatase 6 regulatory ankyrin repeat subunit B
Apalm_v2_evm.model.Sc0a5M3_327_HRSCAF_556.28	PREDICTED: uncharacterized protein LOC107347197
Apalm_v2_evm.model.Sc0a5M3_327_HRSCAF_556.29	PREDICTED: uncharacterized protein LOC107347197
Apalm_v2_evm.model.Sc0a5M3_327_HRSCAF_556.36	uncharacterized protein LOC111323319
Apalm_v2_evm.model.Sc0a5M3_327_HRSCAF_556.54	Myc proto-oncogene protein
Apalm_v2_evm.model.Sc0a5M3_327_HRSCAF_556.84	ABC transporter C family member 1
Apalm_v2_evm.model.Sc0a5M3_327_HRSCAF_556.101	Protein phosphatase 1 regulatory subunit 15A
Apalm_v2_evm.model.Sc0a5M3_330_HRSCAF_560.21	PREDICTED: uncharacterized protein LOC107345383
Apalm_v2_evm.model.Sc0a5M3_330_HRSCAF_560.22	Tryptophan 2-monooxygenase
Apalm_v2_evm.model.Sc0a5M3_330_HRSCAF_560.23	hypothetical protein
Apalm_v2_evm.model.Sc0a5M3_330_HRSCAF_560.47	Solute carrier family 22 member 15
Apalm_v2_evm.model.Sc0a5M3_330_HRSCAF_560.56	Bardet-Biedl syndrome 2 protein homolog
Apalm_v2_evm.model.Sc0a5M3_330_HRSCAF_560.61	Arrestin domain-containing protein 3
Apalm_v2_evm.model.Sc0a5M3_330_HRSCAF_560.82	DNA-directed RNA polymerase III subunit RPC4
Apalm_v2_evm.model.Sc0a5M3_330_HRSCAF_560.83	Phosphatidate cytidylyltransferase 1
Apalm_v2_evm.model.Sc0a5M3_330_HRSCAF_560.111	Aldehyde dehydrogenase, dimeric NADP-preferring
Apalm_v2_evm.model.Sc0a5M3_330_HRSCAF_560.119	Kinesin-like protein KIF17
Apalm_v2_evm.model.Sc0a5M3_330_HRSCAF_560.133	PREDICTED: uncharacterized protein LOC107347941
Apalm_v2_evm.model.Sc0a5M3_330_HRSCAF_560.156	Doublesex-and mab-3-related transcription factor A2
Apalm_v2_evm.model.Sc0a5M3_330_HRSCAF_560.187	Spectrin beta chain, non-erythrocytic 1
Apalm_v2_evm.model.Sc0a5M3_330_HRSCAF_560.208	Fibropellin-1
Apalm_v2_evm.model.Sc0a5M3_330_HRSCAF_560.209	Sushi, von Willebrand factor type A, EGF and pentraxin domain-containing protein 1
Apalm_v2_evm.model.Sc0a5M3_330_HRSCAF_560.246	uncharacterized protein LOC110064862 isoform X1
Apalm_v2_evm.model.Sc0a5M3_330_HRSCAF_560.252	Carnitine O-palmitoyltransferase 2, mitochondrial
Apalm_v2_evm.model.Sc0a5M3_330_HRSCAF_560.253	Major facilitator superfamily domain-containing protein 8
Apalm_v2_evm.model.Sc0a5M3_330_HRSCAF_560.254	PREDICTED: uncharacterized protein LOC107341831
Apalm_v2_evm.model.Sc0a5M3_330_HRSCAF_560.263	PREDICTED: uncharacterized protein LOC107341866
Apalm_v2_evm.model.Sc0a5M3_330_HRSCAF_560.264	PREDICTED: uncharacterized protein LOC107352285
Apalm_v2_evm.model.Sc0a5M3_330_HRSCAF_560.267	uncharacterized protein LOC110064896
Apalm_v2_evm.model.Sc0a5M3_330_HRSCAF_560.269	PREDICTED: uncharacterized protein LOC107341865
Apalm_v2_evm.model.Sc0a5M3_330_HRSCAF_560.298	Solute carrier family 23 member 2
Apalm_v2_evm.model.Sc0a5M3_330_HRSCAF_560.300	Solute carrier family 23 member 2
Apalm_v2_evm.model.Sc0a5M3_330_HRSCAF_560.307	Dynein heavy chain 7, axonemal
Apalm_v2_evm.model.Sc0a5M3_330_HRSCAF_560.319	Myosin-2 essential light chain
Apalm_v2_evm.model.Sc0a5M3_330_HRSCAF_560.322	Tctex1 domain-containing protein 1-B (Fragment)
Apalm_v2_evm.model.Sc0a5M3_330_HRSCAF_560.323	Threonine synthase-like 2
Apalm_v2_evm.model.Sc0a5M3_330_HRSCAF_560.324	Pleckstrin homology domain-containing family G member 1
Apalm_v2_evm.model.Sc0a5M3_330_HRSCAF_560.325	Pleckstrin-likey domain-containing family G member 1
Apalm_v2_evm.model.Sc0a5M3_330_HRSCAF_560.360	PREDICTED: uncharacterized protein LOC107354655 isoform X2
Apalm_v2_evm.model.Sc0a5M3_330_HRSCAF_560.405	Fumarylacetoacetase
Apalm_v2_evm.model.Sc0a5M3_330_HRSCAF_560.456	PREDICTED: uncharacterized protein LOC107328623 isoform X2
Apalm_v2_evm.model.Sc0a5M3_330_HRSCAF_560.474	predicted protein
Apalm_v2_evm.model.Sc0a5M3_330_HRSCAF_560.561	Retrovirus-related Pol polyprotein from type-1 retrotransposable element R2 (Fragment)
Apalm_v2_evm.model.Sc0a5M3_331_HRSCAF_562.22	Exonuclease
Apalm_v2_evm.model.Sc0a5M3_331_HRSCAF_562.45	Sperm-associated antigen 1
Apalm_v2_evm.model.Sc0a5M3_331_HRSCAF_562.106	hypothetical protein AWC38_SpisGene20468
Apalm_v2_evm.model.Sc0a5M3_331_HRSCAF_562.215	PREDICTED: uncharacterized protein LOC107337622 isoform X1
Apalm_v2_evm.model.Sc0a5M3_331_HRSCAF_562.219	uncharacterized protein LOC110051238
Apalm_v2_evm.model.Sc0a5M3_331_HRSCAF_562.458	Tubulin alpha chain, testis-specific
Apalm_v2_evm.model.Sc0a5M3_331_HRSCAF_562.484	PREDICTED: uncharacterized protein LOC107338364
Apalm_v2_evm.model.Sc0a5M3_331_HRSCAF_562.485	HSPB1-associated protein 1
Apalm_v2_evm.model.Sc0a5M3_331_HRSCAF_562.646	Tetratricopeptide repeat protein 28
Apalm_v2_evm.model.Sc0a5M3_331_HRSCAF_562.679	Hemicentin-2
Apalm_v2_evm.model.Sc0a5M3_331_HRSCAF_562.682	Toll-like receptor 6
Apalm_v2_evm.model.Sc0a5M3_331_HRSCAF_562.683	Aspartate 1-decarboxylase
Apalm_v2_evm.model.Sc0a5M3_331_HRSCAF_562.686	PREDICTED: uncharacterized protein LOC107352499
Apalm_v2_evm.model.Sc0a5M3_331_HRSCAF_562.706	Low affinity immunoglobulin epsilon Fc receptor
Apalm_v2_evm.model.Sc0a5M3_331_HRSCAF_562.765	Semaphorin-5A
Apalm_v2_evm.model.Sc0a5M3_331_HRSCAF_562.781	Myosin regulatory light chain 12B
Apalm_v2_evm.model.Sc0a5M3_331_HRSCAF_562.804	Toll-like receptor 2
Apalm_v2_evm.model.Sc0a5M3_331_HRSCAF_562.807	E3 ubiquitin-protein ligase TRIM71
Apalm_v2_evm.model.Sc0a5M3_331_HRSCAF_562.811	E3 ubiquitin-protein ligase TRIM71
Apalm_v2_evm.model.Sc0a5M3_331_HRSCAF_562.812	Toll-like receptor 6
Apalm_v2_evm.model.Sc0a5M3_331_HRSCAF_562.818	Toll-like receptor 2
Apalm_v2_evm.model.Sc0a5M3_331_HRSCAF_562.820	Toll-like receptor 2
Apalm_v2_evm.model.Sc0a5M3_331_HRSCAF_562.821	Ras-associated and pleckstrin homology domains-containing protein 1
Apalm_v2_evm.model.Sc0a5M3_331_HRSCAF_562.860	PREDICTED: putative N-acetylated-alpha-linked acidic dipeptidase isoform X1
Apalm_v2_evm.model.Sc0a5M3_331_HRSCAF_562.861	N-acetylated-alpha-linked acidic dipeptidase-like protein
Apalm_v2_evm.model.Sc0a5M3_331_HRSCAF_562.868	PREDICTED: clumping factor B-like
Apalm_v2_evm.model.Sc0a5M3_331_HRSCAF_562.872	PREDICTED: prostatic spermine-binding protein-like
Apalm_v2_evm.model.Sc0a5M3_331_HRSCAF_562.959	Wnt inhibitory factor 1
Apalm_v2_evm.model.Sc0a5M3_331_HRSCAF_562.960	A disintegrin and metalloproteinase with thrombospondin motifs adt-1
Apalm_v2_evm.model.Sc0a5M3_331_HRSCAF_562.995	hypothetical protein AWC38_SpisGene6626
Apalm_v2_evm.model.Sc0a5M3_331_HRSCAF_562.998	Methylmalonyl-CoA mutase, mitochondrial
Apalm_v2_evm.model.Sc0a5M3_331_HRSCAF_562.1006	PREDICTED: uncharacterized protein LOC107357124
Apalm_v2_evm.model.Sc0a5M3_331_HRSCAF_562.1009	Insulin-like growth factor 2 mRNA-binding protein 3
Apalm_v2_evm.model.Sc0a5M3_331_HRSCAF_562.1010	hypothetical protein
Apalm_v2_evm.model.Sc0a5M3_331_HRSCAF_562.1011	protein ANTAGONIST OF LIKE HETEROCHROMATIN PROTEIN 1-like
Apalm_v2_evm.model.Sc0a5M3_331_HRSCAF_562.1052	Tyrosine-protein phosphatase non-receptor type 4
Apalm_v2_evm.model.Sc0a5M3_331_HRSCAF_562.1063	PREDICTED: collagen alpha-1(III) chain-like
Apalm_v2_evm.model.Sc0a5M3_331_HRSCAF_562.1073	Mucin-like protein (Fragment)
Apalm_v2_evm.model.Sc0a5M3_331_HRSCAF_562.1080	Deoxyribonuclease-1
Apalm_v2_evm.model.Sc0a5M3_331_HRSCAF_562.1098	UPF0658 Golgi apparatus membrane protein C23H3.04
Apalm_v2_evm.model.Sc0a5M3_331_HRSCAF_562.1113	PREDICTED: uncharacterized protein LOC107349682 isoform X1
Apalm_v2_evm.model.Sc0a5M3_331_HRSCAF_562.1117	Polycystic kidney disease protein 1-like 2
Apalm_v2_evm.model.Sc0a5M3_331_HRSCAF_562.1120	Tubulin alpha-1 chain
Apalm_v2_evm.model.Sc0a5M3_331_HRSCAF_562.1141	Transformation/transcription domain-associated protein
Apalm_v2_evm.model.Sc0a5M3_331_HRSCAF_562.1161	PREDICTED: uncharacterized protein LOC107356619 isoform X1
Apalm_v2_evm.model.Sc0a5M3_331_HRSCAF_562.1162	PREDICTED: uncharacterized protein LOC107356619 isoform X1
Apalm_v2_evm.model.Sc0a5M3_331_HRSCAF_562.1170	PREDICTED: uncharacterized protein LOC107356620
Apalm_v2_evm.model.Sc0a5M3_331_HRSCAF_562.1185	Serine/threonine-protein kinase 17A
Apalm_v2_evm.model.Sc0a5M3_331_HRSCAF_562.1186	ATP-citrate synthase
Apalm_v2_evm.model.Sc0a5M3_331_HRSCAF_562.1199	Zinc finger CW-type PWWP domain protein 2
Apalm_v2_evm.model.Sc0a5M3_331_HRSCAF_562.1209	hypothetical protein
Apalm_v2_evm.model.Sc0a5M3_331_HRSCAF_562.1214	14-3-3 protein beta/alpha
Apalm_v2_evm.model.Sc0a5M3_331_HRSCAF_562.1229	cAMP-responsive element modulator
Apalm_v2_evm.model.Sc0a5M3_331_HRSCAF_562.1250	Transient receptor potential cation channel subfamily M member 3
Apalm_v2_evm.model.Sc0a5M3_331_HRSCAF_562.1259	Ubiquitin-conjugating enzyme E2 Z
Apalm_v2_evm.model.Sc0a5M3_331_HRSCAF_562.1261	Juxtaposed with another zinc finger protein 1
Apalm_v2_evm.model.Sc0a5M3_331_HRSCAF_562.1262	Tax1-binding protein 1 homolog
Apalm_v2_evm.model.Sc0a5M3_331_HRSCAF_562.1275	Rap guanine nucleotide exchange factor 4
Apalm_v2_evm.model.Sc0a5M3_331_HRSCAF_562.1277	Segmentation protein cap'n'collar
Apalm_v2_evm.model.Sc0a5M3_331_HRSCAF_562.1278	Cytochrome c oxidase assembly factor 3, mitochondrial
Apalm_v2_evm.model.Sc0a5M3_331_HRSCAF_562.1287	Tumor necrosis factor receptor superfamily member 19
Apalm_v2_evm.model.Sc0a5M3_332_HRSCAF_563.4	Influenza virus NS1A-binding protein homolog
Apalm_v2_evm.model.Sc0a5M3_333_HRSCAF_566.8	Tetratricopeptide repeat protein 28
Apalm_v2_evm.model.Sc0a5M3_337_HRSCAF_586.26	Potassium voltage-gated channel subfamily B member 1
Apalm_v2_evm.model.Sc0a5M3_337_HRSCAF_586.39	Polycystic kidney disease protein 1-like 2
Apalm_v2_evm.model.Sc0a5M3_337_HRSCAF_586.46	Polycystic kidney disease protein 1-like 3
Apalm_v2_evm.model.Sc0a5M3_337_HRSCAF_586.96	Potassium channel subfamily K member 1
Apalm_v2_evm.model.Sc0a5M3_337_HRSCAF_586.100	Neuroblast differentiation-associated protein AHNAK (Fragment)
Apalm_v2_evm.model.Sc0a5M3_337_HRSCAF_586.180	S1 RNA-binding domain-containing protein 1
Apalm_v2_evm.model.Sc0a5M3_337_HRSCAF_586.190	PREDICTED: uncharacterized protein C14orf105-like
Apalm_v2_evm.model.Sc0a5M3_337_HRSCAF_586.206	Serine/threonine-protein kinase Nek7
Apalm_v2_evm.model.Sc0a5M3_337_HRSCAF_586.213	Ras-related protein Rab-1A
Apalm_v2_evm.model.Sc0a5M3_337_HRSCAF_586.218	Brain-enriched guanylate kinase-associated protein
Apalm_v2_evm.model.Sc0a5M3_337_HRSCAF_586.219	Major facilitator superfamily domain-containing protein 8
Apalm_v2_evm.model.Sc0a5M3_337_HRSCAF_586.238	Protein phosphatase 1 regulatory subunit 27
Apalm_v2_evm.model.Sc0a5M3_337_HRSCAF_586.247	Pyruvate carboxylase, mitochondrial
Apalm_v2_evm.model.Sc0a5M3_337_HRSCAF_586.250	PREDICTED: uncharacterized protein LOC107348794
Apalm_v2_evm.model.Sc0a5M3_337_HRSCAF_586.253	Programmed cell death protein 2
Apalm_v2_evm.model.Sc0a5M3_337_HRSCAF_586.255	Histamine N-methyltransferase B
Apalm_v2_evm.model.Sc0a5M3_337_HRSCAF_586.266	Fibropellin-1
Apalm_v2_evm.model.Sc0a5M3_337_HRSCAF_586.305	Tolloid-like protein 2
Apalm_v2_evm.model.Sc0a5M3_337_HRSCAF_586.306	PREDICTED: vicilin-like seed storage protein At2g18540
Apalm_v2_evm.model.Sc0a5M3_337_HRSCAF_586.307	Apocarotenoid-15,15'-oxygenase
Apalm_v2_evm.model.Sc0a5M3_337_HRSCAF_586.349	PREDICTED: uncharacterized F-box/LRR-repeat protein C02F5.7-like
Apalm_v2_evm.model.Sc0a5M3_337_HRSCAF_586.352	Macrophage mannose receptor 1
Apalm_v2_evm.model.Sc0a5M3_337_HRSCAF_586.361	Heat shock protein HSP 90-alpha 1
Apalm_v2_evm.model.Sc0a5M3_337_HRSCAF_586.362	RNA polymerase II-associated protein 1
Apalm_v2_evm.model.Sc0a5M3_337_HRSCAF_586.376	EGF-like repeat and discoidin I-like domain-containing protein 3
Apalm_v2_evm.model.Sc0a5M3_337_HRSCAF_586.398	Calcium-activated potassium channel subunit beta-3
Apalm_v2_evm.model.Sc0a5M3_337_HRSCAF_586.403	uncharacterized protein LOC110056081
Apalm_v2_evm.model.Sc0a5M3_337_HRSCAF_586.419	Protein FAM98A
Apalm_v2_evm.model.Sc0a5M3_337_HRSCAF_586.421	Protein HEXIM2
Apalm_v2_evm.model.Sc0a5M3_337_HRSCAF_586.435	4-coumarate--CoA ligase-like 7
Apalm_v2_evm.model.Sc0a5M3_337_HRSCAF_586.438	XIAP-associated factor 1
Apalm_v2_evm.model.Sc0a5M3_337_HRSCAF_586.443	galanin receptor type 2-like, partial
Apalm_v2_evm.model.Sc0a5M3_337_HRSCAF_586.468	PREDICTED: uncharacterized protein LOC107334061
Apalm_v2_evm.model.Sc0a5M3_337_HRSCAF_586.517	Heat shock protein Hsp-16.2
Apalm_v2_evm.model.Sc0a5M3_337_HRSCAF_586.518	Heat shock protein Hsp-16.2
Apalm_v2_evm.model.Sc0a5M3_337_HRSCAF_586.519	Heat shock protein Hsp-16.2
Apalm_v2_evm.model.Sc0a5M3_337_HRSCAF_586.529	Rho guanine nucleotide exchange factor 10
Apalm_v2_evm.model.Sc0a5M3_337_HRSCAF_586.530	PREDICTED: uncharacterized protein LOC107346270 isoform X1
Apalm_v2_evm.model.Sc0a5M3_337_HRSCAF_586.538	PREDICTED: uncharacterized protein LOC107346298 isoform X2
Apalm_v2_evm.model.Sc0a5M3_337_HRSCAF_586.539	PREDICTED: uncharacterized protein LOC107346295 isoform X2
Apalm_v2_evm.model.Sc0a5M3_337_HRSCAF_586.541	Collagen alpha-1(VI) chain
Apalm_v2_evm.model.Sc0a5M3_337_HRSCAF_586.551	Complement C1q subcomponent subunit B
Apalm_v2_evm.model.Sc0a5M3_337_HRSCAF_586.557	Macrophage scavenger receptor types I and II
Apalm_v2_evm.model.Sc0a5M3_337_HRSCAF_586.591	FERM domain-containing protein 8
Apalm_v2_evm.model.Sc0a5M3_337_HRSCAF_586.610	Mitogen-activated protein kinase kinase kinase 10
Apalm_v2_evm.model.Sc0a5M3_337_HRSCAF_586.612	PREDICTED: uncharacterized protein LOC107346612
Apalm_v2_evm.model.Sc0a5M3_337_HRSCAF_586.618	Cholesterol 24-hydroxylase
Apalm_v2_evm.model.Sc0a5M3_337_HRSCAF_586.647	Zinc finger C2HC domain-containing protein 1C
Apalm_v2_evm.model.Sc0a5M3_337_HRSCAF_586.659	PREDICTED: uncharacterized protein LOC107347166
Apalm_v2_evm.model.Sc0a5M3_338_HRSCAF_588.156	Fibroblast growth factor receptor
Apalm_v2_evm.model.Sc0a5M3_339_HRSCAF_589.2	PREDICTED: uncharacterized protein LOC107357306
Apalm_v2_evm.model.Sc0a5M3_340_HRSCAF_592.3	Putative nuclease HARBI1
Apalm_v2_evm.model.Sc0a5M3_343_HRSCAF_597.60	hypothetical protein AC249_AIPGENE16794
Apalm_v2_evm.model.Sc0a5M3_343_HRSCAF_597.129	E3 ubiquitin-protein ligase DZIP3
Apalm_v2_evm.model.Sc0a5M3_343_HRSCAF_597.163	hypothetical protein AWC38_SpisGene23758
Apalm_v2_evm.model.Sc0a5M3_353_HRSCAF_612.53	PiggyBac transposable element-derived protein 4
Apalm_v2_evm.model.Sc0a5M3_359_HRSCAF_632.46	PREDICTED: uncharacterized protein LOC107358044
Apalm_v2_evm.model.Sc0a5M3_360_HRSCAF_633.16	High mobility group B protein 13
Apalm_v2_evm.model.Sc0a5M3_360_HRSCAF_633.20	Tyrosine-protein phosphatase non-receptor type 12
Apalm_v2_evm.model.Sc0a5M3_360_HRSCAF_633.21	Tyrosine-protein phosphatase non-receptor type 12
Apalm_v2_evm.model.Sc0a5M3_361_HRSCAF_634.30	PREDICTED: uncharacterized protein LOC107341031
Apalm_v2_evm.model.Sc0a5M3_361_HRSCAF_634.32	PREDICTED: inner centromere protein A-like
Apalm_v2_evm.model.Sc0a5M3_361_HRSCAF_634.66	Tyrosine kinase receptor Cad96Ca
Apalm_v2_evm.model.Sc0a5M3_361_HRSCAF_634.68	Proto-oncogene tyrosine-protein kinase receptor Ret
Apalm_v2_evm.model.Sc0a5M3_361_HRSCAF_634.69	Peroxidasin-like
Apalm_v2_evm.model.Sc0a5M3_361_HRSCAF_634.70	Neural cell adhesion molecule 1
Apalm_v2_evm.model.Sc0a5M3_361_HRSCAF_634.73	Deleted in malignant brain tumors 1 protein
Apalm_v2_evm.model.Sc0a5M3_361_HRSCAF_634.74	Peroxidasin-like protein
Apalm_v2_evm.model.Sc0a5M3_361_HRSCAF_634.96	Hemicentin-2
Apalm_v2_evm.model.Sc0a5M3_361_HRSCAF_634.97	Hemicentin-1
Apalm_v2_evm.model.Sc0a5M3_361_HRSCAF_634.136	Cilia- and flagella-associated protein 45
Apalm_v2_evm.model.Sc0a5M3_361_HRSCAF_634.238	hypothetical protein AWC38_SpisGene16659
Apalm_v2_evm.model.Sc0a5M3_361_HRSCAF_634.254	Sodium/hydrogen exchanger 9
Apalm_v2_evm.model.Sc0a5M3_361_HRSCAF_634.262	Titin
Apalm_v2_evm.model.Sc0a5M3_361_HRSCAF_634.270	PREDICTED: proline-rich transmembrane protein 4-like
Apalm_v2_evm.model.Sc0a5M3_361_HRSCAF_634.277	Hypoxia up-regulated protein 1
Apalm_v2_evm.model.Sc0a5M3_361_HRSCAF_634.306	Monocarboxylate transporter 10
Apalm_v2_evm.model.Sc0a5M3_361_HRSCAF_634.314	DnaJ homolog subfamily C member 3
Apalm_v2_evm.model.Sc0a5M3_361_HRSCAF_634.329	hypothetical protein AWC38_SpisGene19885
Apalm_v2_evm.model.Sc0a5M3_361_HRSCAF_634.330	PREDICTED: uncharacterized protein LOC107342077
Apalm_v2_evm.model.Sc0a5M3_361_HRSCAF_634.350	PREDICTED: uncharacterized protein LOC107356237
Apalm_v2_evm.model.Sc0a5M3_361_HRSCAF_634.356	Homeobox protein B-H1
Apalm_v2_evm.model.Sc0a5M3_361_HRSCAF_634.367	PREDICTED: uncharacterized protein LOC107333148 isoform X3
Apalm_v2_evm.model.Sc0a5M3_361_HRSCAF_634.368	PREDICTED: uncharacterized protein LOC107337205
Apalm_v2_evm.model.Sc0a5M3_361_HRSCAF_634.371	hypothetical protein AWC38_SpisGene16868
Apalm_v2_evm.model.Sc0a5M3_361_HRSCAF_634.374	Calcium-binding protein 5
Apalm_v2_evm.model.Sc0a5M3_361_HRSCAF_634.380	EF-hand domain-containing family member C2
Apalm_v2_evm.model.Sc0a5M3_361_HRSCAF_634.381	Centrosome-associated protein 350
Apalm_v2_evm.model.Sc0a5M3_361_HRSCAF_634.385	Angiomotin
Apalm_v2_evm.model.Sc0a5M3_361_HRSCAF_634.415	PREDICTED: uncharacterized protein LOC107372501
Apalm_v2_evm.model.Sc0a5M3_361_HRSCAF_634.447	Dimethlysulfonioproprionate lyase 7
Apalm_v2_evm.model.Sc0a5M3_361_HRSCAF_634.472	ATP-dependent RNA helicase DDX3Y
Apalm_v2_evm.model.Sc0a5M3_361_HRSCAF_634.473	Low density lipoprotein receptor adapter protein 1-A
Apalm_v2_evm.model.Sc0a5M3_361_HRSCAF_634.478	PREDICTED: low density lipoprotein receptor adapter protein 1-like
Apalm_v2_evm.model.Sc0a5M3_361_HRSCAF_634.527	PREDICTED: uncharacterized protein LOC107352499
Apalm_v2_evm.model.Sc0a5M3_361_HRSCAF_634.597	Beta-galactosidase-1-like protein 2
Apalm_v2_evm.model.Sc0a5M3_361_HRSCAF_634.608	hypothetical protein
Apalm_v2_evm.model.Sc0a5M3_362_HRSCAF_639.23	2-amino-3-carboxymuconate-6-semialdehyde decarboxylase
Apalm_v2_evm.model.Sc0a5M3_367_HRSCAF_651.11	hypothetical protein
Apalm_v2_evm.model.Sc0a5M3_369_HRSCAF_655.1	Protein Wnt-8b
Apalm_v2_evm.model.Sc0a5M3_369_HRSCAF_655.29	Epidermal retinol dehydrogenase 2
Apalm_v2_evm.model.Sc0a5M3_369_HRSCAF_655.143	RNA-binding protein 38
Apalm_v2_evm.model.Sc0a5M3_369_HRSCAF_655.148	Amino acid transporter AVT1I
Apalm_v2_evm.model.Sc0a5M3_369_HRSCAF_655.157	Probable N-acetyltransferase CML2
Apalm_v2_evm.model.Sc0a5M3_369_HRSCAF_655.172	Protein BTN1
Apalm_v2_evm.model.Sc0a5M3_369_HRSCAF_655.173	Battenin
Apalm_v2_evm.model.Sc0a5M3_369_HRSCAF_655.174	Protein BTN1
Apalm_v2_evm.model.Sc0a5M3_369_HRSCAF_655.183	Probable serine/threonine-protein kinase DDB_G0272282
Apalm_v2_evm.model.Sc0a5M3_369_HRSCAF_655.197	PREDICTED: uncharacterized protein LOC107344928
Apalm_v2_evm.model.Sc0a5M3_369_HRSCAF_655.264	Pleckstrin homology domain-containing family A member 5
Apalm_v2_evm.model.Sc0a5M3_369_HRSCAF_655.275	Insulin receptor substrate 1
Apalm_v2_evm.model.Sc0a5M3_369_HRSCAF_655.291	Tetratricopeptide repeat protein 38
Apalm_v2_evm.model.Sc0a5M3_369_HRSCAF_655.324	Alpha-1A adrenergic receptor
Apalm_v2_evm.model.Sc0a5M3_369_HRSCAF_655.327	DnaJ homolog subfamily B member 12
Apalm_v2_evm.model.Sc0a5M3_369_HRSCAF_655.337	Hemicentin-2
Apalm_v2_evm.model.Sc0a5M3_369_HRSCAF_655.361	Signal transducing adapter molecule 1
Apalm_v2_evm.model.Sc0a5M3_369_HRSCAF_655.367	Roundabout homolog 3
Apalm_v2_evm.model.Sc0a5M3_369_HRSCAF_655.368	Hemicentin-2
Apalm_v2_evm.model.Sc0a5M3_369_HRSCAF_655.377	PREDICTED: uncharacterized protein LOC107356487
Apalm_v2_evm.model.Sc0a5M3_369_HRSCAF_655.396	Adhesion G protein-coupled receptor L3
Apalm_v2_evm.model.Sc0a5M3_369_HRSCAF_655.462	Probable ribonuclease ZC3H12C
Apalm_v2_evm.model.Sc0a5M3_369_HRSCAF_655.463	Rho GTPase-activating protein 18
Apalm_v2_evm.model.Sc0a5M3_369_HRSCAF_655.468	SH3 domain-containing protein Dlish
Apalm_v2_evm.model.Sc0a5M3_369_HRSCAF_655.472	Serrate RNA effector molecule homolog
Apalm_v2_evm.model.Sc0a5M3_369_HRSCAF_655.513	Glutamate receptor ionotropic, kainate 2
Apalm_v2_evm.model.Sc0a5M3_369_HRSCAF_655.516	hypothetical protein AC249_AIPGENE12213
Apalm_v2_evm.model.Sc0a5M3_369_HRSCAF_655.591	PREDICTED: uncharacterized protein LOC107333256
Apalm_v2_evm.model.Sc0a5M3_369_HRSCAF_655.592	PREDICTED: uncharacterized protein LOC107333259 isoform X2
Apalm_v2_evm.model.Sc0a5M3_369_HRSCAF_655.594	PREDICTED: uncharacterized protein LOC107333259 isoform X1
Apalm_v2_evm.model.Sc0a5M3_369_HRSCAF_655.649	Deleted in malignant brain tumors 1 protein
Apalm_v2_evm.model.Sc0a5M3_369_HRSCAF_655.675	Fibrillin-1
Apalm_v2_evm.model.Sc0a5M3_370_HRSCAF_658.49	PREDICTED: uncharacterized protein LOC107337227
Apalm_v2_evm.model.Sc0a5M3_375_HRSCAF_671.17	Dendrite extension defective protein 1
Apalm_v2_evm.model.Sc0a5M3_375_HRSCAF_671.22	Mucin-like protein (Fragment)
Apalm_v2_evm.model.Sc0a5M3_375_HRSCAF_671.24	PREDICTED: uncharacterized protein LOC107352591
Apalm_v2_evm.model.Sc0a5M3_375_HRSCAF_671.28	Serine/threonine-protein kinase DCLK3
Apalm_v2_evm.model.Sc0a5M3_375_HRSCAF_671.69	ZP domain-containing protein
Apalm_v2_evm.model.Sc0a5M3_375_HRSCAF_671.74	ZP domain-containing protein
Apalm_v2_evm.model.Sc0a5M3_375_HRSCAF_671.81	Aggrecan core protein
Apalm_v2_evm.model.Sc0a5M3_375_HRSCAF_671.84	Amidase
Apalm_v2_evm.model.Sc0a5M3_375_HRSCAF_671.85	STE20-related kinase adapter protein alpha
Apalm_v2_evm.model.Sc0a5M3_375_HRSCAF_671.87	FYVE and coiled-coil domain-containing protein 1
Apalm_v2_evm.model.Sc0a5M3_375_HRSCAF_671.92	PiggyBac transposable element-derived protein 4
Apalm_v2_evm.model.Sc0a5M3_375_HRSCAF_671.117	Rho-related GTP-binding protein RhoQ
Apalm_v2_evm.model.Sc0a5M3_375_HRSCAF_671.132	Arachidonate 5-lipoxygenase
Apalm_v2_evm.model.Sc0a5M3_375_HRSCAF_671.136	Kinesin-like protein KIF28P
Apalm_v2_evm.model.Sc0a5M3_375_HRSCAF_671.185	Receptor-type tyrosine-protein kinase FLT3
Apalm_v2_evm.model.Sc0a5M3_375_HRSCAF_671.224	Partitioning defective 3 homolog
Apalm_v2_evm.model.Sc0a5M3_375_HRSCAF_671.270	Integrin alpha-9
Apalm_v2_evm.model.Sc0a5M3_375_HRSCAF_671.361	Sodium- and chloride-dependent GABA transporter 1
Apalm_v2_evm.model.Sc0a5M3_375_HRSCAF_671.364	Nuclease EXOG, mitochondrial
Apalm_v2_evm.model.Sc0a5M3_375_HRSCAF_671.385	PREDICTED: uncharacterized protein LOC107351342 isoform X1
Apalm_v2_evm.model.Sc0a5M3_375_HRSCAF_671.388	Cytochrome P450 3A24
Apalm_v2_evm.model.Sc0a5M3_375_HRSCAF_671.389	Cytochrome P450 3A24
Apalm_v2_evm.model.Sc0a5M3_375_HRSCAF_671.390	Cytochrome P450 3A24
Apalm_v2_evm.model.Sc0a5M3_375_HRSCAF_671.435	HIG1 domain family member 1C
Apalm_v2_evm.model.Sc0a5M3_375_HRSCAF_671.437	RYamide receptor
Apalm_v2_evm.model.Sc0a5M3_375_HRSCAF_671.494	Fukutin-related protein
Apalm_v2_evm.model.Sc0a5M3_375_HRSCAF_671.496	Methyltransferase-like protein 27
Apalm_v2_evm.model.Sc0a5M3_375_HRSCAF_671.513	Potassium voltage-gated channel subfamily H member 7
Apalm_v2_evm.model.Sc0a5M3_375_HRSCAF_671.541	Methyltransferase-like protein 27
Apalm_v2_evm.model.Sc0a5M3_375_HRSCAF_671.560	uncharacterized protein C7orf31-like
Apalm_v2_evm.model.Sc0a5M3_375_HRSCAF_671.561	uncharacterized protein C7orf31-like isoform X1
Apalm_v2_evm.model.Sc0a5M3_375_HRSCAF_671.571	Integrin beta-1
Apalm_v2_evm.model.Sc0a5M3_375_HRSCAF_671.606	Protein FAM124A
Apalm_v2_evm.model.Sc0a5M3_375_HRSCAF_671.614	PREDICTED: uncharacterized protein LOC107332001 isoform X1
Apalm_v2_evm.model.Sc0a5M3_375_HRSCAF_671.656	Tolloid-like protein 2
Apalm_v2_evm.model.Sc0a5M3_375_HRSCAF_671.660	PREDICTED: uncharacterized protein LOC107348910
Apalm_v2_evm.model.Sc0a5M3_375_HRSCAF_671.678	Tricarboxylate transport protein, mitochondrial
Apalm_v2_evm.model.Sc0a5M3_379_HRSCAF_680.22	E3 ubiquitin-protein ligase DZIP3
Apalm_v2_evm.model.Sc0a5M3_379_HRSCAF_680.28	G-protein-signaling modulator 2
Apalm_v2_evm.model.Sc0a5M3_381_HRSCAF_687.1	PREDICTED: uncharacterized protein LOC107338704
Apalm_v2_evm.model.Sc0a5M3_382_HRSCAF_692.114	Putative RNA-directed DNA polymerase from transposon BS
Apalm_v2_evm.model.Sc0a5M3_382_HRSCAF_692.163	Hemicentin-1
Apalm_v2_evm.model.Sc0a5M3_382_HRSCAF_692.192	PREDICTED: trichohyalin-like
Apalm_v2_evm.model.Sc0a5M3_382_HRSCAF_692.243	Allene oxide synthase-lipoxygenase protein
Apalm_v2_evm.model.Sc0a5M3_382_HRSCAF_692.265	hypothetical protein
Apalm_v2_evm.model.Sc0a5M3_382_HRSCAF_692.316	5-hydroxytryptamine receptor 7
Apalm_v2_evm.model.Sc0a5M3_382_HRSCAF_692.317	Aggrecan core protein
Apalm_v2_evm.model.Sc0a5M3_382_HRSCAF_692.362	Transcription factor HES-1-A
Apalm_v2_evm.model.Sc0a5M3_382_HRSCAF_692.441	PREDICTED: uncharacterized protein LOC107337236
Apalm_v2_evm.model.Sc0a5M3_382_HRSCAF_692.442	PREDICTED: uncharacterized protein LOC107349928
Apalm_v2_evm.model.Sc0a5M3_382_HRSCAF_692.448	Leucine-rich repeat and guanylate kinase domain-containing protein
Apalm_v2_evm.model.Sc0a5M3_382_HRSCAF_692.470	PREDICTED: uncharacterized protein LOC107339765
Apalm_v2_evm.model.Sc0a5M3_382_HRSCAF_692.495	Protein rolling stone
Apalm_v2_evm.model.Sc0a5M3_382_HRSCAF_692.604	Fibronectin type III domain-containing protein
Apalm_v2_evm.model.Sc0a5M3_382_HRSCAF_692.607	Fibronectin type III domain-containing protein
Apalm_v2_evm.model.Sc0a5M3_382_HRSCAF_692.630	Potassium voltage-gated channel protein Shal
Apalm_v2_evm.model.Sc0a5M3_382_HRSCAF_692.631	Pituitary tumor-transforming gene 1 protein-interacting protein
Apalm_v2_evm.model.Sc0a5M3_382_HRSCAF_692.643	PREDICTED: uncharacterized protein LOC107348496
Apalm_v2_evm.model.Sc0a5M3_382_HRSCAF_692.647	PREDICTED: uncharacterized protein LOC107348521
Apalm_v2_evm.model.Sc0a5M3_382_HRSCAF_692.649	PREDICTED: uncharacterized protein LOC107348486
Apalm_v2_evm.model.Sc0a5M3_382_HRSCAF_692.650	PREDICTED: uncharacterized protein LOC107348509
Apalm_v2_evm.model.Sc0a5M3_382_HRSCAF_692.652	Alpha-aminoadipic semialdehyde synthase, mitochondrial
Apalm_v2_evm.model.Sc0a5M3_382_HRSCAF_692.654	Major facilitator superfamily domain-containing protein 3
Apalm_v2_evm.model.Sc0a5M3_382_HRSCAF_692.662	Putative tyrosinase-like protein tyr-3
Apalm_v2_evm.model.Sc0a5M3_382_HRSCAF_692.686	Cytosolic 10-formyltetrahydrofolate dehydrogenase
Apalm_v2_evm.model.Sc0a5M3_382_HRSCAF_692.693	ETS-related transcription factor Elf-2
Apalm_v2_evm.model.Sc0a5M3_382_HRSCAF_692.697	ETS domain-containing protein Elk-1
Apalm_v2_evm.model.Sc0a5M3_382_HRSCAF_692.712	G-protein coupled receptor 161
Apalm_v2_evm.model.Sc0a5M3_382_HRSCAF_692.718	PREDICTED: uncharacterized protein LOC107340160 isoform X2
Apalm_v2_evm.model.Sc0a5M3_382_HRSCAF_692.721	PREDICTED: uncharacterized protein LOC107340161
Apalm_v2_evm.model.Sc0a5M3_382_HRSCAF_692.731	Putative calcium-activated potassium channel subunit beta
Apalm_v2_evm.model.Sc0a5M3_382_HRSCAF_692.733	Filamin-C
Apalm_v2_evm.model.Sc0a5M3_382_HRSCAF_692.747	Probable N-acetyltransferase CML2
Apalm_v2_evm.model.Sc0a5M3_382_HRSCAF_692.750	Probable RNA-dependent RNA polymerase 1
Apalm_v2_evm.model.Sc0a5M3_382_HRSCAF_692.768	Cilia- and flagella-associated protein 54
Apalm_v2_evm.model.Sc0a5M3_382_HRSCAF_692.784	PREDICTED: tumor necrosis factor receptor superfamily member 1B-like isoform X4
Apalm_v2_evm.model.Sc0a5M3_382_HRSCAF_692.789	PREDICTED: uncharacterized protein LOC107340968
Apalm_v2_evm.model.Sc0a5M3_382_HRSCAF_692.812	Rap guanine nucleotide exchange factor 1
Apalm_v2_evm.model.Sc0a5M3_389_HRSCAF_706.6	PREDICTED: loricrin-like
Apalm_v2_evm.model.Sc0a5M3_389_HRSCAF_706.14	PREDICTED: uncharacterized protein RP689-like
Apalm_v2_evm.model.Sc0a5M3_389_HRSCAF_706.43	Hypoxia-inducible factor 1-alpha inhibitor
Apalm_v2_evm.model.Sc0a5M3_389_HRSCAF_706.48	PREDICTED: uncharacterized protein LOC107338616 isoform X3
Apalm_v2_evm.model.Sc0a5M3_389_HRSCAF_706.49	Deleted in malignant brain tumors 1 protein
Apalm_v2_evm.model.Sc0a5M3_389_HRSCAF_706.61	5-hydroxytryptamine receptor 1B
Apalm_v2_evm.model.Sc0a5M3_389_HRSCAF_706.63	PREDICTED: uncharacterized protein LOC107355380 isoform X3
Apalm_v2_evm.model.Sc0a5M3_389_HRSCAF_706.75	hypothetical protein
Apalm_v2_evm.model.Sc0a5M3_389_HRSCAF_706.109	Collagen alpha-1(VII) chain
Apalm_v2_evm.model.Sc0a5M3_389_HRSCAF_706.132	mucin-19-like
Apalm_v2_evm.model.Sc0a5M3_389_HRSCAF_706.150	PREDICTED: RNA-directed DNA polymerase from mobile element jockey-like
Apalm_v2_evm.model.Sc0a5M3_389_HRSCAF_706.167	Retrovirus-related Pol polyprotein from type-1 retrotransposable element R2 (Fragment)
Apalm_v2_evm.model.Sc0a5M3_389_HRSCAF_706.175	Syndecan-2-B
Apalm_v2_evm.model.Sc0a5M3_389_HRSCAF_706.203	Tribbles homolog 2
Apalm_v2_evm.model.Sc0a5M3_389_HRSCAF_706.240	EF-hand domain-containing protein 1
Apalm_v2_evm.model.Sc0a5M3_389_HRSCAF_706.242	Dual specificity protein kinase CLK2
Apalm_v2_evm.model.Sc0a5M3_389_HRSCAF_706.267	RYamide receptor
Apalm_v2_evm.model.Sc0a5M3_389_HRSCAF_706.268	Fibroblast growth factor receptor 1
Apalm_v2_evm.model.Sc0a5M3_389_HRSCAF_706.278	E3 ubiquitin-protein ligase RNF19A
Apalm_v2_evm.model.Sc0a5M3_389_HRSCAF_706.304	Exostosin-1a
Apalm_v2_evm.model.Sc0a5M3_389_HRSCAF_706.310	hypothetical protein AWC38_SpisGene20468
Apalm_v2_evm.model.Sc0a5M3_389_HRSCAF_706.320	Zinc finger protein 474
Apalm_v2_evm.model.Sc0a5M3_389_HRSCAF_706.321	MAGUK p55 subfamily member 5-A
Apalm_v2_evm.model.Sc0a5M3_389_HRSCAF_706.333	cAMP-responsive element-binding protein-like 2
Apalm_v2_evm.model.Sc0a5M3_389_HRSCAF_706.339	Zinc finger C2HC domain-containing protein 1A
Apalm_v2_evm.model.Sc0a5M3_390_HRSCAF_714.23	L-fucose kinase
Apalm_v2_evm.model.Sc0a5M3_390_HRSCAF_714.27	E3 ubiquitin-protein ligase PDZRN3-B
Apalm_v2_evm.model.Sc0a5M3_390_HRSCAF_714.62	Growth arrest-specific protein 8
Apalm_v2_evm.model.Sc0a5M3_390_HRSCAF_714.68	hypothetical protein
Apalm_v2_evm.model.Sc0a5M3_390_HRSCAF_714.83	Monocarboxylate transporter 10
Apalm_v2_evm.model.Sc0a5M3_390_HRSCAF_714.97	Core-binding factor subunit beta
Apalm_v2_evm.model.Sc0a5M3_390_HRSCAF_714.98	Protein FAM69C
Apalm_v2_evm.model.Sc0a5M3_390_HRSCAF_714.100	Cytochrome b-245 light chain
Apalm_v2_evm.model.Sc0a5M3_390_HRSCAF_714.159	GMP reductase 2
Apalm_v2_evm.model.Sc0a5M3_390_HRSCAF_714.186	Trace amine-associated receptor 7e
Apalm_v2_evm.model.Sc0a5M3_390_HRSCAF_714.187	hypothetical protein
Apalm_v2_evm.model.Sc0a5M3_390_HRSCAF_714.236	GTP-binding protein drn-1 (Fragment)
Apalm_v2_evm.model.Sc0a5M3_390_HRSCAF_714.246	PREDICTED: uncharacterized protein LOC107345734
Apalm_v2_evm.model.Sc0a5M3_390_HRSCAF_714.262	Zinc finger MYM-type protein 2
Apalm_v2_evm.model.Sc0a5M3_390_HRSCAF_714.266	Contactin-associated protein-like 2
Apalm_v2_evm.model.Sc0a5M3_390_HRSCAF_714.267	Contactin-associated protein-like 2
Apalm_v2_evm.model.Sc0a5M3_390_HRSCAF_714.300	Transmembrane protein 145
Apalm_v2_evm.model.Sc0a5M3_390_HRSCAF_714.301	Ankyrin repeat domain-containing protein 60
Apalm_v2_evm.model.Sc0a5M3_390_HRSCAF_714.312	Inter alpha-trypsin inhibitor, heavy chain 4
Apalm_v2_evm.model.Sc0a5M3_390_HRSCAF_714.339	PREDICTED: uncharacterized protein PB18E9.04c-like
Apalm_v2_evm.model.Sc0a5M3_390_HRSCAF_714.341	Fibronectin type 3 and ankyrin repeat domains protein 1
Apalm_v2_evm.model.Sc0a5M3_390_HRSCAF_714.361	Ankyrin-2
Apalm_v2_evm.model.Sc0a5M3_390_HRSCAF_714.366	uncharacterized protein LOC110065904 isoform X1
Apalm_v2_evm.model.Sc0a5M3_390_HRSCAF_714.373	Golgi-associated plant pathogenesis-related protein 1
Apalm_v2_evm.model.Sc0a5M3_390_HRSCAF_714.418	Glycogen-binding subunit 76A
Apalm_v2_evm.model.Sc0a5M3_390_HRSCAF_714.421	Protein phosphatase 1 regulatory subunit 3D
Apalm_v2_evm.model.Sc0a5M3_390_HRSCAF_714.423	Glycogen-binding subunit 76A
Apalm_v2_evm.model.Sc0a5M3_390_HRSCAF_714.424	Glycogen-binding subunit 76A
Apalm_v2_evm.model.Sc0a5M3_390_HRSCAF_714.468	Kinesin-like protein KIFC3
Apalm_v2_evm.model.Sc0a5M3_390_HRSCAF_714.473	Probable sodium/metabolite cotransporter BASS4, chloroplastic
Apalm_v2_evm.model.Sc0a5M3_390_HRSCAF_714.494	NEDD4-like E3 ubiquitin-protein ligase WWP1
Apalm_v2_evm.model.Sc0a5M3_390_HRSCAF_714.509	Phosphoenolpyruvate carboxykinase [GTP], mitochondrial
Apalm_v2_evm.model.Sc0a5M3_391_HRSCAF_715.12	PREDICTED: LOW QUALITY PROTEIN: uncharacterized protein LOC107342684
Apalm_v2_evm.model.Sc0a5M3_396_HRSCAF_732.1	Protein NLRC5
Apalm_v2_evm.model.Sc0a5M3_397_HRSCAF_735.11	Protein NLRC3
Apalm_v2_evm.model.Sc0a5M3_397_HRSCAF_735.12	Nucleotide-binding oligomerization domain-containing protein 2
Apalm_v2_evm.model.Sc0a5M3_397_HRSCAF_735.16	Protein NLRC3
Apalm_v2_evm.model.Sc0a5M3_398_HRSCAF_736.23	Retrovirus-related Pol polyprotein from transposon 297
Apalm_v2_evm.model.Sc0a5M3_398_HRSCAF_736.120	ATP-dependent DNA helicase Q-like 1
Apalm_v2_evm.model.Sc0a5M3_398_HRSCAF_736.125	PREDICTED: uncharacterized protein LOC107358060
Apalm_v2_evm.model.Sc0a5M3_398_HRSCAF_736.307	PREDICTED: uncharacterized protein LOC107342657
Apalm_v2_evm.model.Sc0a5M3_398_HRSCAF_736.450	hypothetical protein AC249_AIPGENE28589
Apalm_v2_evm.model.Sc0a5M3_398_HRSCAF_736.475	Fermitin family homolog 2
Apalm_v2_evm.model.Sc0a5M3_398_HRSCAF_736.550	PREDICTED: uncharacterized protein LOC107328568 isoform X1
Apalm_v2_evm.model.Sc0a5M3_398_HRSCAF_736.553	PREDICTED: uncharacterized protein LOC107328568 isoform X1
Apalm_v2_evm.model.Sc0a5M3_398_HRSCAF_736.595	5'-methylthioadenosine/S-adenosylhomocysteine nucleosidase
Apalm_v2_evm.model.Sc0a5M3_398_HRSCAF_736.598	RNA-directed DNA polymerase from mobile element jockey
Apalm_v2_evm.model.Sc0a5M3_398_HRSCAF_736.653	Inositol-trisphosphate 3-kinase B
Apalm_v2_evm.model.Sc0a5M3_398_HRSCAF_736.696	BTB/POZ domain-containing protein KCTD3
Apalm_v2_evm.model.Sc0a5M3_398_HRSCAF_736.709	Fibroblast growth factor 1 (Fragment)
Apalm_v2_evm.model.Sc0a5M3_400_HRSCAF_745.7	Glycine-rich domain-containing protein 2
Apalm_v2_evm.model.Sc0a5M3_401_HRSCAF_746.9	hypothetical protein AWC38_SpisGene23758
Apalm_v2_evm.model.Sc0a5M3_401_HRSCAF_746.13	Transposon Tf2-6 polyprotein
Apalm_v2_evm.model.Sc0a5M3_401_HRSCAF_746.20	BTB/POZ domain-containing protein 2
Apalm_v2_evm.model.Sc0a5M3_401_HRSCAF_746.25	Beta-1,3-N-acetylglucosaminyltransferase lunatic fringe
Apalm_v2_evm.model.Sc0a5M3_401_HRSCAF_746.27	PREDICTED: uncharacterized protein LOC107347160
Apalm_v2_evm.model.Sc0a5M3_401_HRSCAF_746.32	Histone H3, embryonic
Apalm_v2_evm.model.Sc0a5M3_401_HRSCAF_746.55	BTB/POZ domain-containing protein 2
Apalm_v2_evm.model.Sc0a5M3_401_HRSCAF_746.57	PREDICTED: uncharacterized protein LOC107347206 isoform X1
Apalm_v2_evm.model.Sc0a5M3_401_HRSCAF_746.83	cAMP-dependent protein kinase type I-alpha regulatory subunit
Apalm_v2_evm.model.Sc0a5M3_401_HRSCAF_746.102	Reticulon-4 receptor
Apalm_v2_evm.model.Sc0a5M3_401_HRSCAF_746.114	Voltage-dependent T-type calcium channel subunit alpha-1I
Apalm_v2_evm.model.Sc0a5M3_401_HRSCAF_746.123	uncharacterized protein LOC111324795 isoform X2
Apalm_v2_evm.model.Sc0a5M3_401_HRSCAF_746.127	Anoctamin-4
Apalm_v2_evm.model.Sc0a5M3_401_HRSCAF_746.131	Anoctamin-4
Apalm_v2_evm.model.Sc0a5M3_401_HRSCAF_746.197	Sodium/potassium/calcium exchanger 5
Apalm_v2_evm.model.Sc0a5M3_401_HRSCAF_746.243	PREDICTED: uncharacterized protein LOC107342400
Apalm_v2_evm.model.Sc0a5M3_401_HRSCAF_746.264	Hemagglutinin/amebocyte aggregation factor
Apalm_v2_evm.model.Sc0a5M3_401_HRSCAF_746.286	Multidrug resistance-associated protein 4
Apalm_v2_evm.model.Sc0a5M3_401_HRSCAF_746.288	Multidrug resistance-associated protein 4
Apalm_v2_evm.model.Sc0a5M3_401_HRSCAF_746.290	Rhodopsin, GQ-coupled
Apalm_v2_evm.model.Sc0a5M3_401_HRSCAF_746.297	uncharacterized protein LOC110044398
Apalm_v2_evm.model.Sc0a5M3_401_HRSCAF_746.298	PREDICTED: uncharacterized protein LOC107339078
Apalm_v2_evm.model.Sc0a5M3_401_HRSCAF_746.321	Caspase recruitment domain-containing protein 9
Apalm_v2_evm.model.Sc0a5M3_401_HRSCAF_746.342	Hepatocyte growth factor-regulated tyrosine kinase substrate
Apalm_v2_evm.model.Sc0a5M3_401_HRSCAF_746.343	PREDICTED: uncharacterized protein LOC105947567, partial
Apalm_v2_evm.model.Sc0a5M3_401_HRSCAF_746.358	Hepatocyte growth factor-regulated tyrosine kinase substrate
Apalm_v2_evm.model.Sc0a5M3_401_HRSCAF_746.385	hypothetical protein V496_04445
Apalm_v2_evm.model.Sc0a5M3_401_HRSCAF_746.428	PREDICTED: leukocyte receptor cluster member 8 homolog
Apalm_v2_evm.model.Sc0a5M3_401_HRSCAF_746.441	PREDICTED: uncharacterized protein LOC107337205
Apalm_v2_evm.model.Sc0a5M3_401_HRSCAF_746.472	hypothetical protein AC249_AIPGENE9450
Apalm_v2_evm.model.Sc0a5M3_401_HRSCAF_746.681	Fatty acid synthase
Apalm_v2_evm.model.Sc0a5M3_401_HRSCAF_746.878	RNA-directed DNA polymerase from mobile element jockey
Apalm_v2_evm.model.Sc0a5M3_401_HRSCAF_746.879	Krueppel-like factor 5
Apalm_v2_evm.model.Sc0a5M3_401_HRSCAF_746.917	Adiponectin receptor protein
Apalm_v2_evm.model.Sc0a5M3_401_HRSCAF_746.930	Lysoplasmalogenase-like protein TMEM86A
Apalm_v2_evm.model.Sc0a5M3_401_HRSCAF_746.933	Sodium-driven chloride bicarbonate exchanger
Apalm_v2_evm.model.Sc0a5M3_401_HRSCAF_746.950	PREDICTED: uncharacterized protein LOC107341378
Apalm_v2_evm.model.Sc0a5M3_401_HRSCAF_746.953	PREDICTED: uncharacterized protein LOC107341398
Apalm_v2_evm.model.Sc0a5M3_401_HRSCAF_746.968	ETS-related transcription factor Elf-2
Apalm_v2_evm.model.Sc0a5M3_401_HRSCAF_746.974	PREDICTED: uncharacterized protein LOC107337591
Apalm_v2_evm.model.Sc0a5M3_401_HRSCAF_746.980	PREDICTED: uncharacterized protein LOC107337597
Apalm_v2_evm.model.Sc0a5M3_401_HRSCAF_746.1001	PREDICTED: cell wall integrity and stress response component 3-like
Apalm_v2_evm.model.Sc0a5M3_401_HRSCAF_746.1010	hypothetical protein
Apalm_v2_evm.model.Sc0a5M3_401_HRSCAF_746.1036	Receptor-type tyrosine-protein phosphatase R
Apalm_v2_evm.model.Sc0a5M3_401_HRSCAF_746.1041	Telomere length regulation protein TEL2 homolog
Apalm_v2_evm.model.Sc0a5M3_401_HRSCAF_746.1072	Arginine kinase
Apalm_v2_evm.model.Sc0a5M3_401_HRSCAF_746.1080	PREDICTED: uncharacterized protein LOC107337487
Apalm_v2_evm.model.Sc0a5M3_401_HRSCAF_746.1086	PREDICTED: uncharacterized protein LOC107337493
Apalm_v2_evm.model.Sc0a5M3_401_HRSCAF_746.1093	PREDICTED: uncharacterized protein LOC107337464
Apalm_v2_evm.model.Sc0a5M3_401_HRSCAF_746.1116	Cadherin EGF LAG seven-pass G-type receptor 3
Apalm_v2_evm.model.Sc0a5M3_401_HRSCAF_746.1117	hypothetical protein
Apalm_v2_evm.model.Sc0a5M3_401_HRSCAF_746.1118	Protein eyes shut homolog
Apalm_v2_evm.model.Sc0a5M3_401_HRSCAF_746.1141	hypothetical protein
Apalm_v2_evm.model.Sc0a5M3_401_HRSCAF_746.1175	Beta-1 adrenergic receptor
Apalm_v2_evm.model.Sc0a5M3_401_HRSCAF_746.1176	Collagen alpha-1(XXI) chain
Apalm_v2_evm.model.Sc0a5M3_401_HRSCAF_746.1182	Pathogen-related protein
Apalm_v2_evm.model.Sc0a5M3_401_HRSCAF_746.1213	TNF receptor-associated factor 6
Apalm_v2_evm.model.Sc0a5M3_401_HRSCAF_746.1225	TNF receptor-associated factor 6
Apalm_v2_evm.model.Sc0a5M3_401_HRSCAF_746.1226	TNF receptor-associated factor 6
Apalm_v2_evm.model.Sc0a5M3_401_HRSCAF_746.1233	Testis-expressed protein 52
Apalm_v2_evm.model.Sc0a5M3_401_HRSCAF_746.1257	Tetraspanin-11
Apalm_v2_evm.model.Sc0a5M3_401_HRSCAF_746.1269	Cyclic AMP-dependent transcription factor ATF-4
Apalm_v2_evm.model.Sc0a5M3_401_HRSCAF_746.1284	Contactin-associated protein-like 2
Apalm_v2_evm.model.Sc0a5M3_401_HRSCAF_746.1327	SAM pointed domain-containing Ets transcription factor
Apalm_v2_evm.model.Sc0a5M3_401_HRSCAF_746.1328	SAM pointed domain-containing Ets transcription factor
Apalm_v2_evm.model.Sc0a5M3_401_HRSCAF_746.1335	Melanopsin-A
Apalm_v2_evm.model.Sc0a5M3_401_HRSCAF_746.1361	Lamin-A
Apalm_v2_evm.model.Sc0a5M3_401_HRSCAF_746.1362	Toll-like receptor 6
Apalm_v2_evm.model.Sc0a5M3_401_HRSCAF_746.1365	Toll-like receptor 2
Apalm_v2_evm.model.Sc0a5M3_401_HRSCAF_746.1370	Toll-like receptor 6
Apalm_v2_evm.model.Sc0a5M3_401_HRSCAF_746.1371	Toll-like receptor 6
Apalm_v2_evm.model.Sc0a5M3_401_HRSCAF_746.1373	uncharacterized protein LOC110044579 isoform X2
Apalm_v2_evm.model.Sc0a5M3_401_HRSCAF_746.1374	PREDICTED: uncharacterized protein LOC107348150
Apalm_v2_evm.model.Sc0a5M3_401_HRSCAF_746.1419	PREDICTED: uncharacterized protein LOC107342164 isoform X10
Apalm_v2_evm.model.Sc0a5M3_401_HRSCAF_746.1420	Perlucin-like protein
Apalm_v2_evm.model.Sc0a5M3_404_HRSCAF_759.2	Slit homolog 3 protein
Apalm_v2_evm.model.Sc0a5M3_407_HRSCAF_767.2	Tetratricopeptide repeat protein 28
Apalm_v2_evm.model.Sc0a5M3_408_HRSCAF_768.6	Tetratricopeptide repeat protein 28
Apalm_v2_evm.model.Sc0a5M3_408_HRSCAF_768.13	Tetratricopeptide repeat protein 28
Apalm_v2_evm.model.Sc0a5M3_408_HRSCAF_768.17	Tetratricopeptide repeat protein 28
Apalm_v2_evm.model.Sc0a5M3_412_HRSCAF_775.15	Metalloproteinase inhibitor 3
Apalm_v2_evm.model.Sc0a5M3_412_HRSCAF_775.16	TNF receptor-associated factor 5
Apalm_v2_evm.model.Sc0a5M3_412_HRSCAF_775.18	PREDICTED: uncharacterized protein DDB_G0271670-like isoform X2
Apalm_v2_evm.model.Sc0a5M3_422_HRSCAF_795.32	PREDICTED: uncharacterized protein LOC107353520
Apalm_v2_evm.model.Sc0a5M3_422_HRSCAF_795.33	Breast cancer anti-estrogen resistance protein 1
Apalm_v2_evm.model.Sc0a5M3_422_HRSCAF_795.34	Breast cancer anti-estrogen resistance protein 1
Apalm_v2_evm.model.Sc0a5M3_424_HRSCAF_798.182	Protein Wnt-5a
Apalm_v2_evm.model.Sc0a5M3_424_HRSCAF_798.211	PREDICTED: uncharacterized protein LOC107327618
Apalm_v2_evm.model.Sc0a5M3_424_HRSCAF_798.212	PREDICTED: vascular endothelial growth factor C-like isoform X1
Apalm_v2_evm.model.Sc0a5M3_424_HRSCAF_798.282	Zinc metalloproteinase nas-14
Apalm_v2_evm.model.Sc0a5M3_424_HRSCAF_798.285	Tachykinin-like peptides receptor 99D
Apalm_v2_evm.model.Sc0a5M3_424_HRSCAF_798.291	QRFP-like peptide receptor
Apalm_v2_evm.model.Sc0a5M3_424_HRSCAF_798.313	Alpha-1D adrenergic receptor
Apalm_v2_evm.model.Sc0a5M3_424_HRSCAF_798.347	PREDICTED: mediator of DNA damage checkpoint protein 1-like
Apalm_v2_evm.model.Sc0a5M3_424_HRSCAF_798.364	PREDICTED: uncharacterized protein LOC107331432
Apalm_v2_evm.model.Sc0a5M3_424_HRSCAF_798.365	Tumor necrosis factor receptor superfamily member 16
Apalm_v2_evm.model.Sc0a5M3_424_HRSCAF_798.386	PREDICTED: uncharacterized protein LOC107331434 isoform X3
Apalm_v2_evm.model.Sc0a5M3_424_HRSCAF_798.392	Protein kinase C-binding protein NELL2
Apalm_v2_evm.model.Sc0a5M3_424_HRSCAF_798.398	PREDICTED: uncharacterized protein LOC107331454
Apalm_v2_evm.model.Sc0a5M3_424_HRSCAF_798.399	Mite group 2 allergen Gly d 2.02
Apalm_v2_evm.model.Sc0a5M3_424_HRSCAF_798.401	Protein NPC2 homolog
Apalm_v2_evm.model.Sc0a5M3_424_HRSCAF_798.402	Protein NPC2 homolog
Apalm_v2_evm.model.Sc0a5M3_424_HRSCAF_798.404	Protein kinase C-binding protein NELL2
Apalm_v2_evm.model.Sc0a5M3_424_HRSCAF_798.422	Steroid receptor RNA activator 1
Apalm_v2_evm.model.Sc0a5M3_424_HRSCAF_798.457	Protein sprouty homolog 2
Apalm_v2_evm.model.Sc0a5M3_424_HRSCAF_798.465	hypothetical protein
Apalm_v2_evm.model.Sc0a5M3_424_HRSCAF_798.466	QRFP-like peptide receptor
Apalm_v2_evm.model.Sc0a5M3_424_HRSCAF_798.483	PREDICTED: uncharacterized protein LOC107349617
Apalm_v2_evm.model.Sc0a5M3_424_HRSCAF_798.489	ER degradation-enhancing alpha-mannosidase-like protein 2
Apalm_v2_evm.model.Sc0a5M3_424_HRSCAF_798.515	Palmitoyltransferase ZDHHC2
Apalm_v2_evm.model.Sc0a5M3_424_HRSCAF_798.521	Laccase-4
Apalm_v2_evm.model.Sc0a5M3_424_HRSCAF_798.522	Exonuclease
Apalm_v2_evm.model.Sc0a5M3_424_HRSCAF_798.532	PREDICTED: vicilin-like seed storage protein At2g18540
Apalm_v2_evm.model.Sc0a5M3_424_HRSCAF_798.537	Histone acetyltransferase HAC5
Apalm_v2_evm.model.Sc0a5M3_424_HRSCAF_798.560	PREDICTED: uncharacterized protein LOC107342498
Apalm_v2_evm.model.Sc0a5M3_424_HRSCAF_798.561	PREDICTED: uncharacterized protein LOC107342498
Apalm_v2_evm.model.Sc0a5M3_424_HRSCAF_798.586	Ubiquitin carboxyl-terminal hydrolase 38
Apalm_v2_evm.model.Sc0a5M3_424_HRSCAF_798.587	PC3-like endoprotease variant A
Apalm_v2_evm.model.Sc0a5M3_424_HRSCAF_798.591	PREDICTED: uncharacterized protein C19orf43-like
Apalm_v2_evm.model.Sc0a5M3_424_HRSCAF_798.594	Kelch-like protein 5
Apalm_v2_evm.model.Sc0a5M3_424_HRSCAF_798.613	Kinesin light chain
Apalm_v2_evm.model.Sc0a5M3_424_HRSCAF_798.649	Fibroblast growth factor receptor 1
Apalm_v2_evm.model.Sc0a5M3_424_HRSCAF_798.653	PREDICTED: uncharacterized protein LOC107337448
Apalm_v2_evm.model.Sc0a5M3_424_HRSCAF_798.655	PREDICTED: uncharacterized protein LOC107337448
Apalm_v2_evm.model.Sc0a5M3_424_HRSCAF_798.659	PREDICTED: uncharacterized protein LOC107337442
Apalm_v2_evm.model.Sc0a5M3_424_HRSCAF_798.663	PREDICTED: keratin-associated protein 5-1-like
Apalm_v2_evm.model.Sc0a5M3_424_HRSCAF_798.672	97 kDa heat shock protein
Apalm_v2_evm.model.Sc0a5M3_424_HRSCAF_798.673	LIM domain only protein 7
Apalm_v2_evm.model.Sc0a5M3_424_HRSCAF_798.679	PREDICTED: uncharacterized protein LOC107337422
Apalm_v2_evm.model.Sc0a5M3_424_HRSCAF_798.682	Coiled-coil domain-containing protein 146
Apalm_v2_evm.model.Sc0a5M3_424_HRSCAF_798.685	Kinesin-like protein unc-104
Apalm_v2_evm.model.Sc0a5M3_424_HRSCAF_798.688	Protein transport protein Sec24C
Apalm_v2_evm.model.Sc0a5M3_424_HRSCAF_798.723	Tumor necrosis factor receptor superfamily member 19
Apalm_v2_evm.model.Sc0a5M3_424_HRSCAF_798.725	PREDICTED: uncharacterized protein LOC107350640 isoform X2
Apalm_v2_evm.model.Sc0a5M3_424_HRSCAF_798.727	hypothetical protein C008-B2
Apalm_v2_evm.model.Sc0a5M3_424_HRSCAF_798.729	PREDICTED: uncharacterized protein LOC107350662
Apalm_v2_evm.model.Sc0a5M3_424_HRSCAF_798.730	PREDICTED: rho-associated protein kinase let-502-like
Apalm_v2_evm.model.Sc0a5M3_424_HRSCAF_798.743	Retinol dehydrogenase 7
Apalm_v2_evm.model.Sc0a5M3_424_HRSCAF_798.749	Octopamine receptor beta-2R
Apalm_v2_evm.model.Sc0a5M3_424_HRSCAF_798.770	Intelectin-2
Apalm_v2_evm.model.Sc0a5M3_424_HRSCAF_798.772	hypothetical protein C009-F8
Apalm_v2_evm.model.Sc0a5M3_424_HRSCAF_798.782	Caveolin-1
Apalm_v2_evm.model.Sc0a5M3_424_HRSCAF_798.783	Inner nuclear membrane protein Man1
Apalm_v2_evm.model.Sc0a5M3_424_HRSCAF_798.798	Fibroblast growth factor receptor 3
Apalm_v2_evm.model.Sc0a5M3_424_HRSCAF_798.804	Tetratricopeptide repeat protein 29
Apalm_v2_evm.model.Sc0a5M3_424_HRSCAF_798.815	Small cysteine-rich protein 1 1
Apalm_v2_evm.model.Sc0a5M3_424_HRSCAF_798.816	Gelsolin
Apalm_v2_evm.model.Sc0a5M3_424_HRSCAF_798.827	Diencephalon/mesencephalon homeobox protein 1-B
Apalm_v2_evm.model.Sc0a5M3_424_HRSCAF_798.834	Contactin-associated protein like 5-3
Apalm_v2_evm.model.Sc0a5M3_424_HRSCAF_798.853	Tetratricopeptide repeat protein 28
Apalm_v2_evm.model.Sc0a5M3_424_HRSCAF_798.875	Monocarboxylate transporter 3
Apalm_v2_evm.model.Sc0a5M3_424_HRSCAF_798.877	Fibroblast growth factor 2
Apalm_v2_evm.model.Sc0a5M3_424_HRSCAF_798.878	Neuronal acetylcholine receptor subunit beta-3
Apalm_v2_evm.model.Sc0a5M3_424_HRSCAF_798.889	PREDICTED: uncharacterized protein DDB_G0283357-like
Apalm_v2_evm.model.Sc0a5M3_424_HRSCAF_798.892	PREDICTED: uncharacterized protein LOC107358020
Apalm_v2_evm.model.Sc0a5M3_424_HRSCAF_798.899	Kinesin-like protein KIF9
Apalm_v2_evm.model.Sc0a5M3_424_HRSCAF_798.918	COMM domain-containing protein 5
Apalm_v2_evm.model.Sc0a5M3_424_HRSCAF_798.921	von Willebrand factor A domain-containing protein 3B
Apalm_v2_evm.model.Sc0a5M3_424_HRSCAF_798.923	GFP-like fluorescent chromoprotein amFP486
Apalm_v2_evm.model.Sc0a5M3_424_HRSCAF_798.948	SH3 domain-containing protein 19
Apalm_v2_evm.model.Sc0a5M3_424_HRSCAF_798.970	Cryptochrome-1
Apalm_v2_evm.model.Sc0a5M3_424_HRSCAF_798.975	Probable serine/threonine-protein kinase pats1
Apalm_v2_evm.model.Sc0a5M3_424_HRSCAF_798.978	Inactive pancreatic lipase-related protein 1
Apalm_v2_evm.model.Sc0a5M3_424_HRSCAF_798.981	Pancreatic lipase-related protein 2
Apalm_v2_evm.model.Sc0a5M3_424_HRSCAF_798.1016	Galectin-3-binding protein A
Apalm_v2_evm.model.Sc0a5M3_424_HRSCAF_798.1025	Probable cysteine desulfurase
Apalm_v2_evm.model.Sc0a5M3_424_HRSCAF_798.1029	BTB/POZ domain-containing protein KCTD21
Apalm_v2_evm.model.Sc0a5M3_426_HRSCAF_800.3	Paired box protein Pax-3-B
Apalm_v2_evm.model.Sc0a5M3_426_HRSCAF_800.4	Paired box protein Pax-3-B
Apalm_v2_evm.model.Sc0a5M3_427_HRSCAF_802.225	Paired box protein Pax-3-B
Apalm_v2_evm.model.Sc0a5M3_427_HRSCAF_802.226	Paired box protein Pax-3-B
Apalm_v2_evm.model.Sc0a5M3_427_HRSCAF_802.227	Segmentation protein paired
Apalm_v2_evm.model.Sc0a5M3_427_HRSCAF_802.228	Paired box protein Pax-3-B
Apalm_v2_evm.model.Sc0a5M3_427_HRSCAF_802.229	PREDICTED: stress response protein nst1-like
Apalm_v2_evm.model.Sc0a5M3_427_HRSCAF_802.265	Ras-specific guanine nucleotide-releasing factor 2
Apalm_v2_evm.model.Sc0a5M3_427_HRSCAF_802.419	PREDICTED: uncharacterized protein LOC107358350
Apalm_v2_evm.model.Sc0a5M3_427_HRSCAF_802.420	PREDICTED: uncharacterized protein LOC107358350
Apalm_v2_evm.model.Sc0a5M3_427_HRSCAF_802.421	PREDICTED: uncharacterized protein LOC107358350
Apalm_v2_evm.model.Sc0a5M3_430_HRSCAF_812.3	Alanine aminotransferase 2
Apalm_v2_evm.model.Sc0a5M3_430_HRSCAF_812.11	hypothetical protein
Apalm_v2_evm.model.Sc0a5M3_430_HRSCAF_812.12	PREDICTED: uncharacterized protein LOC107354179 isoform X1
Apalm_v2_evm.model.Sc0a5M3_430_HRSCAF_812.15	hypothetical protein
Apalm_v2_evm.model.Sc0a5M3_430_HRSCAF_812.68	Forkhead box protein C2-B
Apalm_v2_evm.model.Sc0a5M3_430_HRSCAF_812.98	Ankyrin repeat domain-containing protein 60
Apalm_v2_evm.model.Sc0a5M3_430_HRSCAF_812.114	PREDICTED: uncharacterized protein LOC107336432
Apalm_v2_evm.model.Sc0a5M3_430_HRSCAF_812.135	MAM and LDL-receptor class A domain-containing protein 1 (Fragment)
Apalm_v2_evm.model.Sc0a5M3_430_HRSCAF_812.137	Heat shock factor protein 1
Apalm_v2_evm.model.Sc0a5M3_430_HRSCAF_812.138	Testis, prostate and placenta-expressed protein
Apalm_v2_evm.model.Sc0a5M3_430_HRSCAF_812.196	Radial spoke head 10 homolog B2
Apalm_v2_evm.model.Sc0a5M3_430_HRSCAF_812.206	Conodipine-M alpha chain
Apalm_v2_evm.model.Sc0a5M3_430_HRSCAF_812.233	Beta,beta-carotene 15,15'-dioxygenase
Apalm_v2_evm.model.Sc0a5M3_430_HRSCAF_812.237	PREDICTED: uncharacterized protein LOC107328383
Apalm_v2_evm.model.Sc0a5M3_430_HRSCAF_812.360	Transmembrane prolyl 4-hydroxylase
Apalm_v2_evm.model.Sc0a5M3_430_HRSCAF_812.369	PREDICTED: uncharacterized protein LOC107340660
Apalm_v2_evm.model.Sc0a5M3_430_HRSCAF_812.381	Sterile alpha and TIR motif-containing protein tir-1
Apalm_v2_evm.model.Sc0a5M3_430_HRSCAF_812.382	Formin-1
Apalm_v2_evm.model.Sc0a5M3_430_HRSCAF_812.383	PREDICTED: uncharacterized protein LOC107340647
Apalm_v2_evm.model.Sc0a5M3_430_HRSCAF_812.444	Sodium-dependent neutral amino acid transporter B(0)AT1
Apalm_v2_evm.model.Sc0a5M3_430_HRSCAF_812.458	Protein CBFA2T3
Apalm_v2_evm.model.Sc0a5M3_430_HRSCAF_812.463	E3 ubiquitin-protein ligase TRIM71
Apalm_v2_evm.model.Sc0a5M3_430_HRSCAF_812.500	Rhophilin-2-B
Apalm_v2_evm.model.Sc0a5M3_430_HRSCAF_812.505	Protein ABHD4
Apalm_v2_evm.model.Sc0a5M3_430_HRSCAF_812.531	uncharacterized protein LOC111336555
Apalm_v2_evm.model.Sc0a5M3_430_HRSCAF_812.559	Cilia- and flagella-associated protein 20
Apalm_v2_evm.model.Sc0a5M3_430_HRSCAF_812.583	Lysophosphatidylcholine acyltransferase 2
Apalm_v2_evm.model.Sc0a5M3_430_HRSCAF_812.654	Retrovirus-related Pol polyprotein from transposon 412
Apalm_v2_evm.model.Sc0a5M3_430_HRSCAF_812.655	Retrovirus-related Pol polyprotein from transposon 17.6
Apalm_v2_evm.model.Sc0a5M3_430_HRSCAF_812.656	Transposon Ty3-I Gag-Pol polyprotein
Apalm_v2_evm.model.Sc0a5M3_431_HRSCAF_813.18	uncharacterized protein LOC110040687
Apalm_v2_evm.model.Sc0a5M3_431_HRSCAF_813.34	Peroxinectin A
Apalm_v2_evm.model.Sc0a5M3_431_HRSCAF_813.51	Periostin
Apalm_v2_evm.model.Sc0a5M3_431_HRSCAF_813.69	Calmodulin
Apalm_v2_evm.model.Sc0a5M3_431_HRSCAF_813.91	Heat shock 70 kDa protein 13
Apalm_v2_evm.model.Sc0a5M3_431_HRSCAF_813.93	Transcriptional-regulating factor 1
Apalm_v2_evm.model.Sc0a5M3_431_HRSCAF_813.98	Zinc finger protein 732
Apalm_v2_evm.model.Sc0a5M3_431_HRSCAF_813.101	Protein kinase C epsilon type
Apalm_v2_evm.model.Sc0a5M3_431_HRSCAF_813.104	Mitochondrial basic amino acids transporter
Apalm_v2_evm.model.Sc0a5M3_431_HRSCAF_813.137	Coagulation factor V
Apalm_v2_evm.model.Sc0a5M3_431_HRSCAF_813.159	TNF receptor-associated factor 5
Apalm_v2_evm.model.Sc0a5M3_431_HRSCAF_813.254	Coiled-coil domain-containing protein 170
Apalm_v2_evm.model.Sc0a5M3_431_HRSCAF_813.256	Beta-1 adrenergic receptor
Apalm_v2_evm.model.Sc0a5M3_431_HRSCAF_813.268	Calmodulin
Apalm_v2_evm.model.Sc0a5M3_431_HRSCAF_813.279	hypothetical protein
Apalm_v2_evm.model.Sc0a5M3_431_HRSCAF_813.282	Radial spoke head protein 9 homolog
Apalm_v2_evm.model.Sc0a5M3_432_HRSCAF_814.6	PREDICTED: uncharacterized protein LOC107345060
Apalm_v2_evm.model.Sc0a5M3_433_HRSCAF_815.1	hypothetical protein
Apalm_v2_evm.model.Sc0a5M3_433_HRSCAF_815.6	hypothetical protein
Apalm_v2_evm.model.Sc0a5M3_433_HRSCAF_815.8	PREDICTED: uncharacterized protein LOC107345062
Apalm_v2_evm.model.Sc0a5M3_438_HRSCAF_824.90	hypothetical protein AWC38_SpisGene24126

## Sheet: cyan
Gene.ID	Gene.Annotation
Apalm_v2_evm.model.Sc0a5M3_1_HRSCAF_1.8	Venom phosphodiesterase 1
Apalm_v2_evm.model.Sc0a5M3_1_HRSCAF_1.17	PREDICTED: uncharacterized protein LOC107332475
Apalm_v2_evm.model.Sc0a5M3_1_HRSCAF_1.55	uncharacterized protein LOC110064553
Apalm_v2_evm.model.Sc0a5M3_1_HRSCAF_1.199	Glutamate carboxypeptidase 2
Apalm_v2_evm.model.Sc0a5M3_1_HRSCAF_1.201	N-acetylated-alpha-linked acidic dipeptidase 2
Apalm_v2_evm.model.Sc0a5M3_1_HRSCAF_1.202	Structural maintenance of chromosomes protein 2
Apalm_v2_evm.model.Sc0a5M3_1_HRSCAF_1.355	Kelch-like ECH-associated protein 1
Apalm_v2_evm.model.Sc0a5M3_1_HRSCAF_1.363	hypothetical protein AWC38_SpisGene1969
Apalm_v2_evm.model.Sc0a5M3_1_HRSCAF_1.430	Neuropilin-2
Apalm_v2_evm.model.Sc0a5M3_1_HRSCAF_1.432	Receptor-type tyrosine-protein phosphatase F
Apalm_v2_evm.model.Sc0a5M3_1_HRSCAF_1.559	Sphingomyelinase phosphodiesterase D
Apalm_v2_evm.model.Sc0a5M3_1_HRSCAF_1.607	Collagen alpha-1(XVII) chain
Apalm_v2_evm.model.Sc0a5M3_1_HRSCAF_1.623	Ficolin-1
Apalm_v2_evm.model.Sc0a5M3_1_HRSCAF_1.690	Metalloprotease TIKI homolog
Apalm_v2_evm.model.Sc0a5M3_2_HRSCAF_2.14	SRSF protein kinase 1
Apalm_v2_evm.model.Sc0a5M3_2_HRSCAF_2.30	Hemicentin-1
Apalm_v2_evm.model.Sc0a5M3_4_HRSCAF_4.161	Epididymal secretory glutathione peroxidase
Apalm_v2_evm.model.Sc0a5M3_4_HRSCAF_4.164	Dipeptidase 1
Apalm_v2_evm.model.Sc0a5M3_4_HRSCAF_4.174	Thyroglobulin
Apalm_v2_evm.model.Sc0a5M3_4_HRSCAF_4.229	Glutamate receptor 1
Apalm_v2_evm.model.Sc0a5M3_4_HRSCAF_4.230	Glutamate receptor ionotropic, kainate 2
Apalm_v2_evm.model.Sc0a5M3_4_HRSCAF_4.231	Fez family zinc finger protein erm
Apalm_v2_evm.model.Sc0a5M3_4_HRSCAF_4.249	Cadherin EGF LAG seven-pass G-type receptor 1
Apalm_v2_evm.model.Sc0a5M3_4_HRSCAF_4.284	PREDICTED: uncharacterized protein LOC107333756
Apalm_v2_evm.model.Sc0a5M3_4_HRSCAF_4.335	Collagen alpha-4(VI) chain
Apalm_v2_evm.model.Sc0a5M3_8_HRSCAF_11.26	Abnormal spindle-like microcephaly-associated protein homolog (Fragment)
Apalm_v2_evm.model.Sc0a5M3_10_HRSCAF_15.29	Glycerol-3-phosphate dehydrogenase, mitochondrial
Apalm_v2_evm.model.Sc0a5M3_10_HRSCAF_15.41	Orexin receptor type 2
Apalm_v2_evm.model.Sc0a5M3_10_HRSCAF_15.65	Pro-Pol polyprotein
Apalm_v2_evm.model.Sc0a5M3_10_HRSCAF_15.87	BTB and MATH domain-containing protein 36
Apalm_v2_evm.model.Sc0a5M3_10_HRSCAF_15.148	CSC1-like protein 1
Apalm_v2_evm.model.Sc0a5M3_10_HRSCAF_15.165	Adhesion G protein-coupled receptor B3
Apalm_v2_evm.model.Sc0a5M3_10_HRSCAF_15.302	Prothrombin
Apalm_v2_evm.model.Sc0a5M3_13_HRSCAF_21.12	Angiotensin-converting enzyme
Apalm_v2_evm.model.Sc0a5M3_13_HRSCAF_21.42	Neuropeptide FF receptor 1
Apalm_v2_evm.model.Sc0a5M3_13_HRSCAF_21.48	Amiloride-sensitive sodium channel subunit alpha
Apalm_v2_evm.model.Sc0a5M3_13_HRSCAF_21.79	PREDICTED: uncharacterized protein LOC107347608 isoform X1
Apalm_v2_evm.model.Sc0a5M3_13_HRSCAF_21.144	Cell division cycle protein 20 homolog
Apalm_v2_evm.model.Sc0a5M3_13_HRSCAF_21.154	Glycerol kinase 3
Apalm_v2_evm.model.Sc0a5M3_13_HRSCAF_21.219	Tolloid-like protein 1
Apalm_v2_evm.model.Sc0a5M3_13_HRSCAF_21.259	Orexin receptor type 2
Apalm_v2_evm.model.Sc0a5M3_13_HRSCAF_21.332	PREDICTED: uncharacterized protein LOC107338511 isoform X1
Apalm_v2_evm.model.Sc0a5M3_13_HRSCAF_21.335	PREDICTED: uncharacterized protein LOC107338510
Apalm_v2_evm.model.Sc0a5M3_13_HRSCAF_21.392	Histamine H4 receptor
Apalm_v2_evm.model.Sc0a5M3_13_HRSCAF_21.407	Excitatory amino acid transporter 1
Apalm_v2_evm.model.Sc0a5M3_13_HRSCAF_21.427	PREDICTED: uncharacterized protein LOC107348758
Apalm_v2_evm.model.Sc0a5M3_13_HRSCAF_21.689	ADP-ribosyl cyclase/cyclic ADP-ribose hydrolase
Apalm_v2_evm.model.Sc0a5M3_13_HRSCAF_21.691	Excitatory amino acid transporter 1
Apalm_v2_evm.model.Sc0a5M3_14_HRSCAF_24.60	Teneurin-a
Apalm_v2_evm.model.Sc0a5M3_14_HRSCAF_24.65	PREDICTED: uncharacterized protein LOC107350694
Apalm_v2_evm.model.Sc0a5M3_14_HRSCAF_24.67	Ryncolin-1
Apalm_v2_evm.model.Sc0a5M3_14_HRSCAF_24.108	Transmembrane protease serine 11D
Apalm_v2_evm.model.Sc0a5M3_14_HRSCAF_24.111	PREDICTED: golgin subfamily B member 1-like
Apalm_v2_evm.model.Sc0a5M3_14_HRSCAF_24.141	hypothetical protein
Apalm_v2_evm.model.Sc0a5M3_14_HRSCAF_24.142	PREDICTED: LOW QUALITY PROTEIN: centromere-associated protein E-like
Apalm_v2_evm.model.Sc0a5M3_14_HRSCAF_24.203	Acid phosphatase type 7
Apalm_v2_evm.model.Sc0a5M3_14_HRSCAF_24.204	Acid phosphatase type 7
Apalm_v2_evm.model.Sc0a5M3_14_HRSCAF_24.218	E3 ubiquitin-protein ligase TRIM56
Apalm_v2_evm.model.Sc0a5M3_14_HRSCAF_24.219	E3 ubiquitin-protein ligase TRIM71
Apalm_v2_evm.model.Sc0a5M3_14_HRSCAF_24.220	E3 ubiquitin-protein ligase TRIM71
Apalm_v2_evm.model.Sc0a5M3_14_HRSCAF_24.222	Protein disulfide isomerase-like 1-1
Apalm_v2_evm.model.Sc0a5M3_14_HRSCAF_24.236	Chitotriosidase-1
Apalm_v2_evm.model.Sc0a5M3_14_HRSCAF_24.320	hypothetical protein
Apalm_v2_evm.model.Sc0a5M3_14_HRSCAF_24.368	Zinc finger protein 670
Apalm_v2_evm.model.Sc0a5M3_14_HRSCAF_24.375	PREDICTED: uncharacterized protein LOC107345993
Apalm_v2_evm.model.Sc0a5M3_14_HRSCAF_24.376	uncharacterized protein LOC111321665
Apalm_v2_evm.model.Sc0a5M3_14_HRSCAF_24.393	Receptor-type tyrosine-protein phosphatase C
Apalm_v2_evm.model.Sc0a5M3_14_HRSCAF_24.397	PREDICTED: uncharacterized protein LOC107349254
Apalm_v2_evm.model.Sc0a5M3_14_HRSCAF_24.466	Actin-binding protein IPP
Apalm_v2_evm.model.Sc0a5M3_14_HRSCAF_24.491	GFP-like non-fluorescent chromoprotein
Apalm_v2_evm.model.Sc0a5M3_14_HRSCAF_24.496	GFP-like non-fluorescent chromoprotein
Apalm_v2_evm.model.Sc0a5M3_14_HRSCAF_24.503	DNA mismatch repair protein Msh3
Apalm_v2_evm.model.Sc0a5M3_14_HRSCAF_24.505	Protein disulfide-isomerase 1
Apalm_v2_evm.model.Sc0a5M3_14_HRSCAF_24.506	Alpha-N-acetylgalactosaminidase
Apalm_v2_evm.model.Sc0a5M3_14_HRSCAF_24.507	Repulsive guidance molecule A
Apalm_v2_evm.model.Sc0a5M3_14_HRSCAF_24.553	Surface protein PspC
Apalm_v2_evm.model.Sc0a5M3_14_HRSCAF_24.579	Neural cell adhesion molecule 1-B
Apalm_v2_evm.model.Sc0a5M3_14_HRSCAF_24.662	Synaptotagmin-7
Apalm_v2_evm.model.Sc0a5M3_20_HRSCAF_34.1	PREDICTED: uncharacterized protein LOC107348380 isoform X1
Apalm_v2_evm.model.Sc0a5M3_20_HRSCAF_34.158	Glutamyl aminopeptidase
Apalm_v2_evm.model.Sc0a5M3_20_HRSCAF_34.169	L-rhamnose-binding lectin ELEL-1
Apalm_v2_evm.model.Sc0a5M3_23_HRSCAF_38.25	2-oxoglutarate dehydrogenase, mitochondrial
Apalm_v2_evm.model.Sc0a5M3_24_HRSCAF_39.246	Basic phospholipase A2 S11-61
Apalm_v2_evm.model.Sc0a5M3_24_HRSCAF_39.262	Nuclear receptor subfamily 2 group E member 1
Apalm_v2_evm.model.Sc0a5M3_24_HRSCAF_39.284	Cadherin EGF LAG seven-pass G-type receptor 2 (Fragment)
Apalm_v2_evm.model.Sc0a5M3_24_HRSCAF_39.288	BMP-binding endothelial regulator protein
Apalm_v2_evm.model.Sc0a5M3_26_HRSCAF_45.1	PREDICTED: uncharacterized protein LOC107349448
Apalm_v2_evm.model.Sc0a5M3_44_HRSCAF_77.175	hypothetical protein
Apalm_v2_evm.model.Sc0a5M3_44_HRSCAF_77.198	Putative aminopeptidase W07G4.4
Apalm_v2_evm.model.Sc0a5M3_44_HRSCAF_77.199	Putative aminopeptidase W07G4.4
Apalm_v2_evm.model.Sc0a5M3_44_HRSCAF_77.205	Fez family zinc finger protein 1
Apalm_v2_evm.model.Sc0a5M3_44_HRSCAF_77.221	Enteropeptidase
Apalm_v2_evm.model.Sc0a5M3_44_HRSCAF_77.237	flocculation protein FLO11-like
Apalm_v2_evm.model.Sc0a5M3_44_HRSCAF_77.306	Zinc metalloproteinase nas-14
Apalm_v2_evm.model.Sc0a5M3_44_HRSCAF_77.401	Prominin-1
Apalm_v2_evm.model.Sc0a5M3_44_HRSCAF_77.436	Arylsulfatase I
Apalm_v2_evm.model.Sc0a5M3_44_HRSCAF_77.499	Gamma-aminobutyric acid receptor subunit beta-2
Apalm_v2_evm.model.Sc0a5M3_44_HRSCAF_77.501	Gamma-aminobutyric acid receptor subunit beta-2
Apalm_v2_evm.model.Sc0a5M3_44_HRSCAF_77.534	Ras-related and estrogen-regulated growth inhibitor
Apalm_v2_evm.model.Sc0a5M3_44_HRSCAF_77.555	PREDICTED: uncharacterized protein LOC107334410
Apalm_v2_evm.model.Sc0a5M3_44_HRSCAF_77.578	Myosin regulatory light chain 12B
Apalm_v2_evm.model.Sc0a5M3_44_HRSCAF_77.603	Snaclec stejaggregin-A subunit beta-3
Apalm_v2_evm.model.Sc0a5M3_44_HRSCAF_77.617	Snaclec stejaggregin-A subunit beta-3
Apalm_v2_evm.model.Sc0a5M3_44_HRSCAF_77.660	PREDICTED: neurogenic locus Notch protein-like isoform X4
Apalm_v2_evm.model.Sc0a5M3_44_HRSCAF_77.700	Thrombospondin-1
Apalm_v2_evm.model.Sc0a5M3_44_HRSCAF_77.701	Thrombospondin-1
Apalm_v2_evm.model.Sc0a5M3_44_HRSCAF_77.707	Disintegrin and metalloproteinase domain-containing protein 9
Apalm_v2_evm.model.Sc0a5M3_44_HRSCAF_77.708	Hemicentin-1
Apalm_v2_evm.model.Sc0a5M3_44_HRSCAF_77.714	Hemicentin-1
Apalm_v2_evm.model.Sc0a5M3_44_HRSCAF_77.715	Hemicentin-1
Apalm_v2_evm.model.Sc0a5M3_44_HRSCAF_77.754	PREDICTED: translation initiation factor eIF-2B subunit delta-like
Apalm_v2_evm.model.Sc0a5M3_44_HRSCAF_77.771	Golgi-associated plant pathogenesis-related protein 1
Apalm_v2_evm.model.Sc0a5M3_44_HRSCAF_77.772	Golgi-associated plant pathogenesis-related protein 1
Apalm_v2_evm.model.Sc0a5M3_44_HRSCAF_77.805	Serine protease inhibitor dipetalogastin (Fragment)
Apalm_v2_evm.model.Sc0a5M3_44_HRSCAF_77.848	Protein rolling stone
Apalm_v2_evm.model.Sc0a5M3_44_HRSCAF_77.876	Lipopolysaccharide-binding protein
Apalm_v2_evm.model.Sc0a5M3_44_HRSCAF_77.908	Probable ATP-dependent RNA helicase DDX41
Apalm_v2_evm.model.Sc0a5M3_53_HRSCAF_89.11	LIM domain only protein 3
Apalm_v2_evm.model.Sc0a5M3_61_HRSCAF_106.84	Sodium- and chloride-dependent GABA transporter 2
Apalm_v2_evm.model.Sc0a5M3_61_HRSCAF_106.85	UPF0415 protein C7orf25 homolog
Apalm_v2_evm.model.Sc0a5M3_61_HRSCAF_106.180	PREDICTED: uncharacterized protein LOC107348880
Apalm_v2_evm.model.Sc0a5M3_78_HRSCAF_140.8	Prolyl 4-hydroxylase subunit alpha-1
Apalm_v2_evm.model.Sc0a5M3_79_HRSCAF_143.41	Gamma-aminobutyric acid receptor subunit rho-2
Apalm_v2_evm.model.Sc0a5M3_79_HRSCAF_143.53	PREDICTED: uncharacterized protein LOC107350837
Apalm_v2_evm.model.Sc0a5M3_79_HRSCAF_143.59	Alkaline phosphatase, tissue-nonspecific isozyme
Apalm_v2_evm.model.Sc0a5M3_79_HRSCAF_143.60	Alkaline phosphatase, placental-like
Apalm_v2_evm.model.Sc0a5M3_79_HRSCAF_143.89	Multiple epidermal growth factor-like domains protein 10
Apalm_v2_evm.model.Sc0a5M3_79_HRSCAF_143.104	PC3-like endoprotease variant A
Apalm_v2_evm.model.Sc0a5M3_79_HRSCAF_143.191	NACHT and WD repeat domain-containing protein
Apalm_v2_evm.model.Sc0a5M3_79_HRSCAF_143.194	NACHT and WD repeat domain-containing protein 2
Apalm_v2_evm.model.Sc0a5M3_79_HRSCAF_143.200	Choline trimethylamine-lyase
Apalm_v2_evm.model.Sc0a5M3_79_HRSCAF_143.237	Neuropilin-2
Apalm_v2_evm.model.Sc0a5M3_79_HRSCAF_143.298	Putative alpha-L-fucosidase 1
Apalm_v2_evm.model.Sc0a5M3_79_HRSCAF_143.358	Protein arginine N-methyltransferase 9
Apalm_v2_evm.model.Sc0a5M3_79_HRSCAF_143.363	PREDICTED: uncharacterized protein LOC107342461
Apalm_v2_evm.model.Sc0a5M3_79_HRSCAF_143.369	Ryncolin-1
Apalm_v2_evm.model.Sc0a5M3_79_HRSCAF_143.374	Glutathione hydrolase proenzyme 1
Apalm_v2_evm.model.Sc0a5M3_79_HRSCAF_143.387	Fibrinogen C domain-containing protein 1
Apalm_v2_evm.model.Sc0a5M3_79_HRSCAF_143.391	Solute carrier family 28 member 3
Apalm_v2_evm.model.Sc0a5M3_79_HRSCAF_143.404	PREDICTED: uncharacterized protein LOC107350488
Apalm_v2_evm.model.Sc0a5M3_79_HRSCAF_143.477	NADPH oxidase 3
Apalm_v2_evm.model.Sc0a5M3_79_HRSCAF_143.496	Potassium voltage-gated channel subfamily F member 1
Apalm_v2_evm.model.Sc0a5M3_79_HRSCAF_143.635	Antho-RFamide neuropeptides
Apalm_v2_evm.model.Sc0a5M3_79_HRSCAF_143.645	Collagen alpha-3(VI) chain
Apalm_v2_evm.model.Sc0a5M3_79_HRSCAF_143.646	mucin-19-like
Apalm_v2_evm.model.Sc0a5M3_79_HRSCAF_143.652	Collagen alpha-1(XII) chain
Apalm_v2_evm.model.Sc0a5M3_79_HRSCAF_143.654	Dystrophin
Apalm_v2_evm.model.Sc0a5M3_79_HRSCAF_143.671	Patched domain-containing protein 3
Apalm_v2_evm.model.Sc0a5M3_79_HRSCAF_143.680	Phosphatidylinositol 4-phosphate 5-kinase 8
Apalm_v2_evm.model.Sc0a5M3_79_HRSCAF_143.730	PREDICTED: uncharacterized protein LOC107339261
Apalm_v2_evm.model.Sc0a5M3_79_HRSCAF_143.773	Polycystic kidney disease protein 1-like 2
Apalm_v2_evm.model.Sc0a5M3_79_HRSCAF_143.851	Cationic amino acid transporter 2
Apalm_v2_evm.model.Sc0a5M3_79_HRSCAF_143.899	PREDICTED: epididymal sperm-binding protein 1-like
Apalm_v2_evm.model.Sc0a5M3_79_HRSCAF_143.906	Secreted acidic protein 1B (Fragment)
Apalm_v2_evm.model.Sc0a5M3_79_HRSCAF_143.910	hypothetical protein
Apalm_v2_evm.model.Sc0a5M3_79_HRSCAF_143.988	PREDICTED: uncharacterized protein LOC107356627
Apalm_v2_evm.model.Sc0a5M3_79_HRSCAF_143.989	PREDICTED: uncharacterized protein LOC107356627
Apalm_v2_evm.model.Sc0a5M3_81_HRSCAF_146.6	Protein asteroid-like 1 (Fragment)
Apalm_v2_evm.model.Sc0a5M3_84_HRSCAF_150.42	VWFA and cache domain-containing protein 1
Apalm_v2_evm.model.Sc0a5M3_84_HRSCAF_150.89	Sodium/glucose cotransporter 2
Apalm_v2_evm.model.Sc0a5M3_84_HRSCAF_150.151	Endonuclease domain-containing 1 protein
Apalm_v2_evm.model.Sc0a5M3_84_HRSCAF_150.201	Orexin receptor type 2
Apalm_v2_evm.model.Sc0a5M3_84_HRSCAF_150.218	Threonine synthase-like 1
Apalm_v2_evm.model.Sc0a5M3_84_HRSCAF_150.297	Sortilin
Apalm_v2_evm.model.Sc0a5M3_84_HRSCAF_150.394	Volume-regulated anion channel subunit LRRC8A
Apalm_v2_evm.model.Sc0a5M3_84_HRSCAF_150.409	C-type lectin domain family 4 member M
Apalm_v2_evm.model.Sc0a5M3_84_HRSCAF_150.431	Centromere protein K
Apalm_v2_evm.model.Sc0a5M3_84_HRSCAF_150.440	Fibroblast growth factor receptor 1
Apalm_v2_evm.model.Sc0a5M3_84_HRSCAF_150.441	Angiopoietin-1 receptor
Apalm_v2_evm.model.Sc0a5M3_84_HRSCAF_150.446	Fibroblast growth factor receptor
Apalm_v2_evm.model.Sc0a5M3_84_HRSCAF_150.513	PREDICTED: uncharacterized protein LOC107343137
Apalm_v2_evm.model.Sc0a5M3_84_HRSCAF_150.628	Sushi, von Willebrand factor type A, EGF and pentraxin domain-containing protein 1
Apalm_v2_evm.model.Sc0a5M3_86_HRSCAF_153.9	Deleted in malignant brain tumors 1 protein
Apalm_v2_evm.model.Sc0a5M3_91_HRSCAF_167.29	Beta-mannosidase
Apalm_v2_evm.model.Sc0a5M3_91_HRSCAF_167.43	LIM domain only protein 3
Apalm_v2_evm.model.Sc0a5M3_91_HRSCAF_167.44	Rhombotin-1
Apalm_v2_evm.model.Sc0a5M3_91_HRSCAF_167.107	Hemicentin-1
Apalm_v2_evm.model.Sc0a5M3_91_HRSCAF_167.113	Lysosome membrane protein 2
Apalm_v2_evm.model.Sc0a5M3_91_HRSCAF_167.129	Fibrillin-1
Apalm_v2_evm.model.Sc0a5M3_91_HRSCAF_167.130	PREDICTED: uncharacterized protein LOC107345789 isoform X1
Apalm_v2_evm.model.Sc0a5M3_91_HRSCAF_167.134	Fibrillin-3
Apalm_v2_evm.model.Sc0a5M3_91_HRSCAF_167.199	Nucleotide-binding oligomerization domain-containing protein 2
Apalm_v2_evm.model.Sc0a5M3_91_HRSCAF_167.205	Tripeptidyl-peptidase 1
Apalm_v2_evm.model.Sc0a5M3_91_HRSCAF_167.213	Protein sidekick-2
Apalm_v2_evm.model.Sc0a5M3_91_HRSCAF_167.234	PREDICTED: uncharacterized protein LOC107354463
Apalm_v2_evm.model.Sc0a5M3_91_HRSCAF_167.236	P-selectin
Apalm_v2_evm.model.Sc0a5M3_91_HRSCAF_167.240	uncharacterized protein LOC110042933
Apalm_v2_evm.model.Sc0a5M3_91_HRSCAF_167.241	Arginine--tRNA ligase, cytoplasmic
Apalm_v2_evm.model.Sc0a5M3_91_HRSCAF_167.335	Aspartate 1-decarboxylase
Apalm_v2_evm.model.Sc0a5M3_91_HRSCAF_167.336	PREDICTED: extensin-like
Apalm_v2_evm.model.Sc0a5M3_91_HRSCAF_167.355	WSC domain-containing protein 2
Apalm_v2_evm.model.Sc0a5M3_91_HRSCAF_167.406	PREDICTED: uncharacterized protein LOC107357557 isoform X1
Apalm_v2_evm.model.Sc0a5M3_91_HRSCAF_167.430	PREDICTED: uncharacterized protein LOC107329713 isoform X1
Apalm_v2_evm.model.Sc0a5M3_91_HRSCAF_167.467	Hephaestin-like protein
Apalm_v2_evm.model.Sc0a5M3_91_HRSCAF_167.484	Paternally-expressed gene 3 protein
Apalm_v2_evm.model.Sc0a5M3_91_HRSCAF_167.485	Paternally-expressed gene 3 protein
Apalm_v2_evm.model.Sc0a5M3_91_HRSCAF_167.529	Lipid phosphate phosphohydrolase 3
Apalm_v2_evm.model.Sc0a5M3_96_HRSCAF_175.9	ribonuclease E-like isoform X1
Apalm_v2_evm.model.Sc0a5M3_96_HRSCAF_175.35	Serine/arginine-rich splicing factor 4
Apalm_v2_evm.model.Sc0a5M3_96_HRSCAF_175.42	hypothetical protein
Apalm_v2_evm.model.Sc0a5M3_110_HRSCAF_200.97	Uromodulin
Apalm_v2_evm.model.Sc0a5M3_110_HRSCAF_200.116	Radical S-adenosyl methionine domain-containing protein 2
Apalm_v2_evm.model.Sc0a5M3_123_HRSCAF_221.3	Flavin-containing monooxygenase FMO GS-OX-like 1
Apalm_v2_evm.model.Sc0a5M3_123_HRSCAF_221.6	Creatine kinase M-type
Apalm_v2_evm.model.Sc0a5M3_124_HRSCAF_222.87	PREDICTED: uncharacterized protein LOC107354230
Apalm_v2_evm.model.Sc0a5M3_124_HRSCAF_222.97	Steroid 17-alpha-hydroxylase/17,20 lyase
Apalm_v2_evm.model.Sc0a5M3_124_HRSCAF_222.100	Xylosyltransferase oxt
Apalm_v2_evm.model.Sc0a5M3_124_HRSCAF_222.104	hypothetical protein
Apalm_v2_evm.model.Sc0a5M3_124_HRSCAF_222.107	Forkhead box protein L2
Apalm_v2_evm.model.Sc0a5M3_124_HRSCAF_222.108	hypothetical protein
Apalm_v2_evm.model.Sc0a5M3_124_HRSCAF_222.190	Mucin-like protein (Fragment)
Apalm_v2_evm.model.Sc0a5M3_124_HRSCAF_222.194	F-box/LRR-repeat protein 7
Apalm_v2_evm.model.Sc0a5M3_124_HRSCAF_222.232	Dynamin
Apalm_v2_evm.model.Sc0a5M3_124_HRSCAF_222.233	PREDICTED: dynamin-related protein DNM1-like isoform X1
Apalm_v2_evm.model.Sc0a5M3_124_HRSCAF_222.249	Prolyl 4-hydroxylase subunit alpha-2
Apalm_v2_evm.model.Sc0a5M3_124_HRSCAF_222.311	Contactin-associated protein 1
Apalm_v2_evm.model.Sc0a5M3_124_HRSCAF_222.329	Contactin-associated protein 1
Apalm_v2_evm.model.Sc0a5M3_124_HRSCAF_222.341	von Willebrand factor A domain-containing protein 5A
Apalm_v2_evm.model.Sc0a5M3_124_HRSCAF_222.361	PREDICTED: uncharacterized protein LOC107357646 isoform X1
Apalm_v2_evm.model.Sc0a5M3_124_HRSCAF_222.607	Tyrosine kinase receptor Cad96Ca
Apalm_v2_evm.model.Sc0a5M3_129_HRSCAF_229.5	Pro-Pol polyprotein
Apalm_v2_evm.model.Sc0a5M3_151_HRSCAF_267.38	Collagen alpha-1(VII) chain
Apalm_v2_evm.model.Sc0a5M3_151_HRSCAF_267.52	PREDICTED: flocculation protein FLO11-like
Apalm_v2_evm.model.Sc0a5M3_151_HRSCAF_267.79	Frizzled-8
Apalm_v2_evm.model.Sc0a5M3_151_HRSCAF_267.210	Protein Wnt-4
Apalm_v2_evm.model.Sc0a5M3_151_HRSCAF_267.216	Golgin subfamily A member 3
Apalm_v2_evm.model.Sc0a5M3_151_HRSCAF_267.314	Epididymal secretory protein E1
Apalm_v2_evm.model.Sc0a5M3_151_HRSCAF_267.320	Fibroblast growth factor receptor
Apalm_v2_evm.model.Sc0a5M3_151_HRSCAF_267.355	Angiotensin-converting enzyme (Fragment)
Apalm_v2_evm.model.Sc0a5M3_158_HRSCAF_280.2	PREDICTED: uncharacterized protein LOC107353612
Apalm_v2_evm.model.Sc0a5M3_161_HRSCAF_285.194	hypothetical protein
Apalm_v2_evm.model.Sc0a5M3_161_HRSCAF_285.198	hypothetical protein
Apalm_v2_evm.model.Sc0a5M3_161_HRSCAF_285.216	PREDICTED: uncharacterized WD repeat-containing protein all2124-like
Apalm_v2_evm.model.Sc0a5M3_161_HRSCAF_285.242	Follistatin-related protein 4
Apalm_v2_evm.model.Sc0a5M3_161_HRSCAF_285.243	Follistatin-related protein 5
Apalm_v2_evm.model.Sc0a5M3_161_HRSCAF_285.248	Dimethlysulfonioproprionate lyase 7
Apalm_v2_evm.model.Sc0a5M3_161_HRSCAF_285.249	Dimethlysulfonioproprionate lyase 7
Apalm_v2_evm.model.Sc0a5M3_161_HRSCAF_285.252	Dimethlysulfonioproprionate lyase 7
Apalm_v2_evm.model.Sc0a5M3_161_HRSCAF_285.258	Glutathione gamma-glutamylcysteinyltransferase
Apalm_v2_evm.model.Sc0a5M3_161_HRSCAF_285.261	hypothetical protein
Apalm_v2_evm.model.Sc0a5M3_161_HRSCAF_285.314	Collagen alpha-1(XII) chain
Apalm_v2_evm.model.Sc0a5M3_161_HRSCAF_285.334	Hemicentin-2
Apalm_v2_evm.model.Sc0a5M3_161_HRSCAF_285.339	Peroxidasin
Apalm_v2_evm.model.Sc0a5M3_161_HRSCAF_285.361	Growth hormone secretagogue receptor type 1
Apalm_v2_evm.model.Sc0a5M3_161_HRSCAF_285.369	PREDICTED: non-classical arabinogalactan protein 31-like
Apalm_v2_evm.model.Sc0a5M3_161_HRSCAF_285.373	PREDICTED: uncharacterized protein LOC107337180
Apalm_v2_evm.model.Sc0a5M3_161_HRSCAF_285.379	uncharacterized protein LOC110051943 isoform X1
Apalm_v2_evm.model.Sc0a5M3_161_HRSCAF_285.411	Adhesion G protein-coupled receptor L3
Apalm_v2_evm.model.Sc0a5M3_161_HRSCAF_285.533	Ribonucleases P/MRP protein subunit POP1
Apalm_v2_evm.model.Sc0a5M3_161_HRSCAF_285.566	PREDICTED: uncharacterized protein LOC107351847
Apalm_v2_evm.model.Sc0a5M3_161_HRSCAF_285.585	Protein BTN1
Apalm_v2_evm.model.Sc0a5M3_161_HRSCAF_285.587	Glutathione hydrolase 1 proenzyme
Apalm_v2_evm.model.Sc0a5M3_161_HRSCAF_285.588	Gonadotropin-releasing hormone II receptor
Apalm_v2_evm.model.Sc0a5M3_161_HRSCAF_285.597	Glutathione hydrolase 1 proenzyme
Apalm_v2_evm.model.Sc0a5M3_161_HRSCAF_285.626	PREDICTED: papilin-like
Apalm_v2_evm.model.Sc0a5M3_161_HRSCAF_285.635	Glutathione hydrolase 1 proenzyme
Apalm_v2_evm.model.Sc0a5M3_161_HRSCAF_285.642	Unconventional myosin-XVIIIa
Apalm_v2_evm.model.Sc0a5M3_161_HRSCAF_285.648	Matrix metalloproteinase-9
Apalm_v2_evm.model.Sc0a5M3_161_HRSCAF_285.658	Putative phospholipase B-like 2
Apalm_v2_evm.model.Sc0a5M3_161_HRSCAF_285.675	PREDICTED: LOW QUALITY PROTEIN: uncharacterized protein LOC107348917
Apalm_v2_evm.model.Sc0a5M3_161_HRSCAF_285.676	Enoyl-[acyl-carrier-protein] reductase, mitochondrial
Apalm_v2_evm.model.Sc0a5M3_161_HRSCAF_285.678	Complement factor B
Apalm_v2_evm.model.Sc0a5M3_163_HRSCAF_289.1	Small cysteine-rich protein 3
Apalm_v2_evm.model.Sc0a5M3_169_HRSCAF_298.15	Protein DVR-1 homolog
Apalm_v2_evm.model.Sc0a5M3_169_HRSCAF_298.66	Transmembrane cell adhesion receptor mua-3
Apalm_v2_evm.model.Sc0a5M3_169_HRSCAF_298.67	Matrilin-2
Apalm_v2_evm.model.Sc0a5M3_169_HRSCAF_298.119	PREDICTED: uncharacterized protein LOC107327746
Apalm_v2_evm.model.Sc0a5M3_169_HRSCAF_298.142	Metalloproteinase inhibitor 3
Apalm_v2_evm.model.Sc0a5M3_171_HRSCAF_300.32	Putative sphingolipid delta(4)-desaturase/C4-monooxygenase
Apalm_v2_evm.model.Sc0a5M3_171_HRSCAF_300.68	RNA-binding protein 25
Apalm_v2_evm.model.Sc0a5M3_171_HRSCAF_300.78	Mis18-binding protein 1
Apalm_v2_evm.model.Sc0a5M3_171_HRSCAF_300.140	Amiloride-sensitive amine oxidase [copper-containing]
Apalm_v2_evm.model.Sc0a5M3_171_HRSCAF_300.231	Methyltransferase-like protein 5
Apalm_v2_evm.model.Sc0a5M3_178_HRSCAF_314.137	PREDICTED: myosin heavy chain, striated muscle-like
Apalm_v2_evm.model.Sc0a5M3_189_HRSCAF_329.3	PREDICTED: uncharacterized protein LOC107346291
Apalm_v2_evm.model.Sc0a5M3_191_HRSCAF_332.10	Beta-hexosaminidase subunit beta
Apalm_v2_evm.model.Sc0a5M3_191_HRSCAF_332.16	TNF receptor-associated factor 4
Apalm_v2_evm.model.Sc0a5M3_191_HRSCAF_332.50	Probable RNA-directed DNA polymerase from transposon BS
Apalm_v2_evm.model.Sc0a5M3_191_HRSCAF_332.52	PREDICTED: uncharacterized protein LOC107335921
Apalm_v2_evm.model.Sc0a5M3_191_HRSCAF_332.72	Fukutin-related protein
Apalm_v2_evm.model.Sc0a5M3_191_HRSCAF_332.91	PREDICTED: glutamic acid-rich protein-like isoform X1
Apalm_v2_evm.model.Sc0a5M3_191_HRSCAF_332.92	PREDICTED: uncharacterized protein LOC107354506
Apalm_v2_evm.model.Sc0a5M3_191_HRSCAF_332.98	Secreted frizzled-related protein 3
Apalm_v2_evm.model.Sc0a5M3_191_HRSCAF_332.154	Vitrin
Apalm_v2_evm.model.Sc0a5M3_191_HRSCAF_332.156	Splicing factor 3A subunit 1
Apalm_v2_evm.model.Sc0a5M3_191_HRSCAF_332.173	Hemicentin-1
Apalm_v2_evm.model.Sc0a5M3_191_HRSCAF_332.179	PREDICTED: calmodulin-like
Apalm_v2_evm.model.Sc0a5M3_191_HRSCAF_332.189	SRSF protein kinase 1
Apalm_v2_evm.model.Sc0a5M3_218_HRSCAF_367.2	Vesicular glutamate transporter 2.1
Apalm_v2_evm.model.Sc0a5M3_221_HRSCAF_370.7	PREDICTED: uncharacterized protein LOC107351156
Apalm_v2_evm.model.Sc0a5M3_221_HRSCAF_370.18	DNA topoisomerase 3-alpha
Apalm_v2_evm.model.Sc0a5M3_221_HRSCAF_370.71	Noggin-2
Apalm_v2_evm.model.Sc0a5M3_221_HRSCAF_370.77	Polycystin-2
Apalm_v2_evm.model.Sc0a5M3_221_HRSCAF_370.78	Golgi-specific brefeldin A-resistance guanine nucleotide exchange factor 1
Apalm_v2_evm.model.Sc0a5M3_221_HRSCAF_370.205	Protein tweety homolog 3
Apalm_v2_evm.model.Sc0a5M3_221_HRSCAF_370.213	PREDICTED: uncharacterized protein LOC107345335
Apalm_v2_evm.model.Sc0a5M3_221_HRSCAF_370.230	Polycystic kidney disease protein 1-like 2
Apalm_v2_evm.model.Sc0a5M3_221_HRSCAF_370.252	Alpha-L-fucosidase
Apalm_v2_evm.model.Sc0a5M3_221_HRSCAF_370.254	Alpha-L-fucosidase
Apalm_v2_evm.model.Sc0a5M3_221_HRSCAF_370.256	AP-5 complex subunit zeta-1
Apalm_v2_evm.model.Sc0a5M3_221_HRSCAF_370.276	Transient receptor potential cation channel subfamily A member 1
Apalm_v2_evm.model.Sc0a5M3_221_HRSCAF_370.298	Ankyrin repeat and SAM domain-containing protein 3
Apalm_v2_evm.model.Sc0a5M3_221_HRSCAF_370.302	Actin, cytoplasmic
Apalm_v2_evm.model.Sc0a5M3_221_HRSCAF_370.329	Transmembrane protein 104
Apalm_v2_evm.model.Sc0a5M3_221_HRSCAF_370.330	Coagulation factor V
Apalm_v2_evm.model.Sc0a5M3_221_HRSCAF_370.356	Actin, cytoplasmic
Apalm_v2_evm.model.Sc0a5M3_221_HRSCAF_370.359	Alpha-L-fucosidase
Apalm_v2_evm.model.Sc0a5M3_221_HRSCAF_370.387	Angiopoietin-related protein 7
Apalm_v2_evm.model.Sc0a5M3_221_HRSCAF_370.394	Aryl hydrocarbon receptor
Apalm_v2_evm.model.Sc0a5M3_221_HRSCAF_370.399	Tropomyosin alpha-1 chain
Apalm_v2_evm.model.Sc0a5M3_221_HRSCAF_370.477	ATP-binding cassette sub-family A member 3
Apalm_v2_evm.model.Sc0a5M3_252_HRSCAF_417.24	Putative GTP-binding protein 6
Apalm_v2_evm.model.Sc0a5M3_252_HRSCAF_417.51	PREDICTED: uncharacterized protein LOC107345899
Apalm_v2_evm.model.Sc0a5M3_252_HRSCAF_417.52	PREDICTED: uncharacterized protein LOC107345913 isoform X2
Apalm_v2_evm.model.Sc0a5M3_252_HRSCAF_417.53	PREDICTED: uncharacterized protein LOC107345913 isoform X1
Apalm_v2_evm.model.Sc0a5M3_252_HRSCAF_417.67	Hexosaminidase D
Apalm_v2_evm.model.Sc0a5M3_257_HRSCAF_426.6	E3 ubiquitin-protein ligase rnf213-alpha
Apalm_v2_evm.model.Sc0a5M3_271_HRSCAF_450.45	DNA-directed RNA polymerase III subunit RPC2
Apalm_v2_evm.model.Sc0a5M3_271_HRSCAF_450.50	Mucin-like protein (Fragment)
Apalm_v2_evm.model.Sc0a5M3_271_HRSCAF_450.107	Dynein assembly factor 1, axonemal
Apalm_v2_evm.model.Sc0a5M3_271_HRSCAF_450.113	PREDICTED: uncharacterized protein LOC107345448
Apalm_v2_evm.model.Sc0a5M3_272_HRSCAF_451.41	Growth/differentiation factor 11
Apalm_v2_evm.model.Sc0a5M3_272_HRSCAF_451.42	Growth/differentiation factor 8
Apalm_v2_evm.model.Sc0a5M3_272_HRSCAF_451.52	Pancreatic lipase-related protein 2
Apalm_v2_evm.model.Sc0a5M3_272_HRSCAF_451.230	Lipid phosphate phosphohydrolase 3
Apalm_v2_evm.model.Sc0a5M3_272_HRSCAF_451.246	EGF-like repeat and discoidin I-like domain-containing protein 3
Apalm_v2_evm.model.Sc0a5M3_272_HRSCAF_451.247	EGF-like repeat and discoidin I-like domain-containing protein 3
Apalm_v2_evm.model.Sc0a5M3_272_HRSCAF_451.249	EGF-like repeat and discoidin I-like domain-containing protein 3
Apalm_v2_evm.model.Sc0a5M3_272_HRSCAF_451.257	Collagen alpha-1(XIV) chain
Apalm_v2_evm.model.Sc0a5M3_272_HRSCAF_451.258	Matrix metalloproteinase-9
Apalm_v2_evm.model.Sc0a5M3_272_HRSCAF_451.259	Matrix metalloproteinase-9
Apalm_v2_evm.model.Sc0a5M3_272_HRSCAF_451.274	Retinol dehydrogenase 8
Apalm_v2_evm.model.Sc0a5M3_272_HRSCAF_451.275	Retinol dehydrogenase 8
Apalm_v2_evm.model.Sc0a5M3_272_HRSCAF_451.278	Disintegrin and metalloproteinase domain-containing protein 9
Apalm_v2_evm.model.Sc0a5M3_272_HRSCAF_451.290	PREDICTED: uncharacterized protein LOC107354515
Apalm_v2_evm.model.Sc0a5M3_272_HRSCAF_451.334	Otopetrin-2
Apalm_v2_evm.model.Sc0a5M3_272_HRSCAF_451.465	Gremlin-1
Apalm_v2_evm.model.Sc0a5M3_272_HRSCAF_451.749	Putative ferric-chelate reductase 1
Apalm_v2_evm.model.Sc0a5M3_281_HRSCAF_464.3	Zinc transporter ZIP12
Apalm_v2_evm.model.Sc0a5M3_281_HRSCAF_464.24	5-hydroxyisourate hydrolase
Apalm_v2_evm.model.Sc0a5M3_281_HRSCAF_464.42	Allene oxide synthase-lipoxygenase protein
Apalm_v2_evm.model.Sc0a5M3_281_HRSCAF_464.86	Mothers against decapentaplegic homolog 6
Apalm_v2_evm.model.Sc0a5M3_281_HRSCAF_464.99	CHRNA7-FAM7A fusion protein
Apalm_v2_evm.model.Sc0a5M3_281_HRSCAF_464.140	Ephrin-B1
Apalm_v2_evm.model.Sc0a5M3_281_HRSCAF_464.157	PREDICTED: myb-like protein X
Apalm_v2_evm.model.Sc0a5M3_281_HRSCAF_464.287	C-type mannose receptor 2
Apalm_v2_evm.model.Sc0a5M3_281_HRSCAF_464.306	hypothetical protein
Apalm_v2_evm.model.Sc0a5M3_281_HRSCAF_464.328	Collagen alpha-1(XXII) chain
Apalm_v2_evm.model.Sc0a5M3_281_HRSCAF_464.355	PREDICTED: uncharacterized protein LOC107336216
Apalm_v2_evm.model.Sc0a5M3_281_HRSCAF_464.383	Protein phosphatase 1 regulatory inhibitor subunit 16B
Apalm_v2_evm.model.Sc0a5M3_281_HRSCAF_464.386	Prostasin
Apalm_v2_evm.model.Sc0a5M3_281_HRSCAF_464.398	Lithostathine-1
Apalm_v2_evm.model.Sc0a5M3_281_HRSCAF_464.399	PREDICTED: uncharacterized protein LOC107339853
Apalm_v2_evm.model.Sc0a5M3_281_HRSCAF_464.400	Brevican core protein
Apalm_v2_evm.model.Sc0a5M3_281_HRSCAF_464.402	PREDICTED: proteoglycan 4-like
Apalm_v2_evm.model.Sc0a5M3_281_HRSCAF_464.405	uncharacterized protein LOC110052897
Apalm_v2_evm.model.Sc0a5M3_281_HRSCAF_464.410	PREDICTED: nascent polypeptide-associated complex subunit alpha, muscle-specific form-like, partial
Apalm_v2_evm.model.Sc0a5M3_281_HRSCAF_464.459	Aryl hydrocarbon receptor
Apalm_v2_evm.model.Sc0a5M3_281_HRSCAF_464.502	uncharacterized protein LOC111324688
Apalm_v2_evm.model.Sc0a5M3_281_HRSCAF_464.504	PREDICTED: uncharacterized protein LOC107347394
Apalm_v2_evm.model.Sc0a5M3_281_HRSCAF_464.550	PREDICTED: formin-like protein 14
Apalm_v2_evm.model.Sc0a5M3_281_HRSCAF_464.558	hypothetical protein
Apalm_v2_evm.model.Sc0a5M3_281_HRSCAF_464.560	hypothetical protein
Apalm_v2_evm.model.Sc0a5M3_281_HRSCAF_464.587	Glutathione hydrolase 1 proenzyme
Apalm_v2_evm.model.Sc0a5M3_281_HRSCAF_464.601	uncharacterized protein LOC110040940 isoform X2
Apalm_v2_evm.model.Sc0a5M3_281_HRSCAF_464.602	PREDICTED: uncharacterized protein LOC107343465
Apalm_v2_evm.model.Sc0a5M3_281_HRSCAF_464.604	PREDICTED: uncharacterized protein LOC107341127
Apalm_v2_evm.model.Sc0a5M3_281_HRSCAF_464.610	Protein eyes shut
Apalm_v2_evm.model.Sc0a5M3_281_HRSCAF_464.617	Potassium voltage-gated channel subfamily A member 2
Apalm_v2_evm.model.Sc0a5M3_281_HRSCAF_464.664	Prosaposin
Apalm_v2_evm.model.Sc0a5M3_281_HRSCAF_464.717	Serine protease 27
Apalm_v2_evm.model.Sc0a5M3_281_HRSCAF_464.729	PREDICTED: uncharacterized protein LOC107348660
Apalm_v2_evm.model.Sc0a5M3_281_HRSCAF_464.744	Proprotein convertase subtilisin/kexin type 5
Apalm_v2_evm.model.Sc0a5M3_281_HRSCAF_464.749	Scavenger receptor cysteine-rich type 1 protein M160
Apalm_v2_evm.model.Sc0a5M3_281_HRSCAF_464.797	Pantetheinase
Apalm_v2_evm.model.Sc0a5M3_281_HRSCAF_464.829	Glycine betaine/proline betaine transporter BetS
Apalm_v2_evm.model.Sc0a5M3_281_HRSCAF_464.833	uncharacterized protein LOC110066218
Apalm_v2_evm.model.Sc0a5M3_281_HRSCAF_464.834	PREDICTED: uncharacterized protein LOC107341680
Apalm_v2_evm.model.Sc0a5M3_281_HRSCAF_464.849	Germ cell-less protein-like 1
Apalm_v2_evm.model.Sc0a5M3_281_HRSCAF_464.884	DELTA-thalatoxin-Avl2a
Apalm_v2_evm.model.Sc0a5M3_281_HRSCAF_464.887	DELTA-alicitoxin-Pse2b
Apalm_v2_evm.model.Sc0a5M3_281_HRSCAF_464.905	vegetative cell wall protein gp1-like
Apalm_v2_evm.model.Sc0a5M3_281_HRSCAF_464.925	Superoxide dismutase [Cu-Zn]
Apalm_v2_evm.model.Sc0a5M3_281_HRSCAF_464.926	Extracellular superoxide dismutase [Cu-Zn]
Apalm_v2_evm.model.Sc0a5M3_281_HRSCAF_464.972	Sn1-specific diacylglycerol lipase alpha
Apalm_v2_evm.model.Sc0a5M3_281_HRSCAF_464.975	Beta gamma crystallin isoform 9
Apalm_v2_evm.model.Sc0a5M3_281_HRSCAF_464.1026	Probable inactive purple acid phosphatase 2
Apalm_v2_evm.model.Sc0a5M3_281_HRSCAF_464.1035	Vesicular glutamate transporter 2.1
Apalm_v2_evm.model.Sc0a5M3_281_HRSCAF_464.1082	PREDICTED: trichohyalin-like
Apalm_v2_evm.model.Sc0a5M3_281_HRSCAF_464.1085	hypothetical protein
Apalm_v2_evm.model.Sc0a5M3_281_HRSCAF_464.1086	PREDICTED: trichohyalin-like
Apalm_v2_evm.model.Sc0a5M3_281_HRSCAF_464.1087	PREDICTED: trichohyalin-like
Apalm_v2_evm.model.Sc0a5M3_281_HRSCAF_464.1088	GDP-L-fucose synthase
Apalm_v2_evm.model.Sc0a5M3_281_HRSCAF_464.1143	Neuronal acetylcholine receptor subunit alpha-10
Apalm_v2_evm.model.Sc0a5M3_281_HRSCAF_464.1145	Neuronal acetylcholine receptor subunit beta-3
Apalm_v2_evm.model.Sc0a5M3_281_HRSCAF_464.1181	PREDICTED: uncharacterized protein LOC107345404
Apalm_v2_evm.model.Sc0a5M3_283_HRSCAF_466.2	hypothetical protein
Apalm_v2_evm.model.Sc0a5M3_293_HRSCAF_484.35	PREDICTED: uncharacterized protein LOC107338256
Apalm_v2_evm.model.Sc0a5M3_293_HRSCAF_484.81	Long-chain-fatty-acid--CoA ligase 1
Apalm_v2_evm.model.Sc0a5M3_307_HRSCAF_512.180	PREDICTED: uncharacterized protein LOC107356256
Apalm_v2_evm.model.Sc0a5M3_307_HRSCAF_512.193	PREDICTED: uncharacterized protein LOC107354430
Apalm_v2_evm.model.Sc0a5M3_307_HRSCAF_512.205	Transcription factor Sox-17-beta.3
Apalm_v2_evm.model.Sc0a5M3_307_HRSCAF_512.216	Gastric triacylglycerol lipase
Apalm_v2_evm.model.Sc0a5M3_307_HRSCAF_512.217	Cathepsin L2
Apalm_v2_evm.model.Sc0a5M3_307_HRSCAF_512.218	Counting factor associated protein D
Apalm_v2_evm.model.Sc0a5M3_307_HRSCAF_512.228	Counting factor associated protein D
Apalm_v2_evm.model.Sc0a5M3_307_HRSCAF_512.242	Serotransferrin
Apalm_v2_evm.model.Sc0a5M3_307_HRSCAF_512.264	uncharacterized protein LOC110041791
Apalm_v2_evm.model.Sc0a5M3_307_HRSCAF_512.287	hypothetical protein
Apalm_v2_evm.model.Sc0a5M3_307_HRSCAF_512.312	Alpha-ketoglutarate-dependent dioxygenase alkB homolog 4
Apalm_v2_evm.model.Sc0a5M3_307_HRSCAF_512.395	Glyoxalase/Bleomycin resistance protein/Dioxygenase superfamily protein
Apalm_v2_evm.model.Sc0a5M3_307_HRSCAF_512.450	Transient receptor potential cation channel subfamily V member 5
Apalm_v2_evm.model.Sc0a5M3_307_HRSCAF_512.535	PREDICTED: uncharacterized protein LOC107337911
Apalm_v2_evm.model.Sc0a5M3_307_HRSCAF_512.538	Beta-glucuronidase
Apalm_v2_evm.model.Sc0a5M3_307_HRSCAF_512.540	PREDICTED: uncharacterized protein YMR196W-like
Apalm_v2_evm.model.Sc0a5M3_307_HRSCAF_512.552	Carbonic anhydrase 2
Apalm_v2_evm.model.Sc0a5M3_307_HRSCAF_512.554	Potassium channel subfamily K member 16
Apalm_v2_evm.model.Sc0a5M3_307_HRSCAF_512.616	Collagen alpha-6(VI) chain
Apalm_v2_evm.model.Sc0a5M3_307_HRSCAF_512.619	MAM and LDL-receptor class A domain-containing protein 2 (Fragment)
Apalm_v2_evm.model.Sc0a5M3_307_HRSCAF_512.620	MAM and LDL-receptor class A domain-containing protein 2 (Fragment)
Apalm_v2_evm.model.Sc0a5M3_307_HRSCAF_512.643	Voltage-dependent calcium channel subunit alpha-2/delta-3
Apalm_v2_evm.model.Sc0a5M3_307_HRSCAF_512.677	Centromere protein J
Apalm_v2_evm.model.Sc0a5M3_307_HRSCAF_512.685	Putative potassium channel protein YugO
Apalm_v2_evm.model.Sc0a5M3_307_HRSCAF_512.686	PREDICTED: uncharacterized protein LOC107351119
Apalm_v2_evm.model.Sc0a5M3_307_HRSCAF_512.733	PREDICTED: uncharacterized protein LOC107355344
Apalm_v2_evm.model.Sc0a5M3_307_HRSCAF_512.759	PREDICTED: flocculation protein FLO11-like isoform X2
Apalm_v2_evm.model.Sc0a5M3_307_HRSCAF_512.762	PREDICTED: glutamic acid-rich protein-like
Apalm_v2_evm.model.Sc0a5M3_307_HRSCAF_512.814	Collagen alpha-4(VI) chain
Apalm_v2_evm.model.Sc0a5M3_307_HRSCAF_512.819	Protein unc-93 homolog A
Apalm_v2_evm.model.Sc0a5M3_307_HRSCAF_512.883	Rhamnose-binding lectin
Apalm_v2_evm.model.Sc0a5M3_307_HRSCAF_512.886	Adhesion G-protein coupled receptor D1
Apalm_v2_evm.model.Sc0a5M3_307_HRSCAF_512.896	Pectin acetylesterase 5
Apalm_v2_evm.model.Sc0a5M3_307_HRSCAF_512.897	Reticulocalbin-3
Apalm_v2_evm.model.Sc0a5M3_307_HRSCAF_512.898	Reticulocalbin-2
Apalm_v2_evm.model.Sc0a5M3_307_HRSCAF_512.900	LON peptidase N-terminal domain and RING finger protein 3
Apalm_v2_evm.model.Sc0a5M3_308_HRSCAF_514.2	Epididymal secretory protein E1
Apalm_v2_evm.model.Sc0a5M3_314_HRSCAF_527.49	uncharacterized protein LOC110048960 isoform X1
Apalm_v2_evm.model.Sc0a5M3_314_HRSCAF_527.62	Disrupted in renal carcinoma protein 2 homolog
Apalm_v2_evm.model.Sc0a5M3_314_HRSCAF_527.122	Complement C3 (Fragment)
Apalm_v2_evm.model.Sc0a5M3_314_HRSCAF_527.146	Sodium/hydrogen exchanger 2
Apalm_v2_evm.model.Sc0a5M3_314_HRSCAF_527.148	Kynurenine--oxoglutarate transaminase 1
Apalm_v2_evm.model.Sc0a5M3_314_HRSCAF_527.191	Collagen alpha-1(XXVII) chain B
Apalm_v2_evm.model.Sc0a5M3_314_HRSCAF_527.194	Collagen alpha-1(XXVII) chain B
Apalm_v2_evm.model.Sc0a5M3_314_HRSCAF_527.200	Complement C3 (Fragment)
Apalm_v2_evm.model.Sc0a5M3_314_HRSCAF_527.219	PREDICTED: uncharacterized protein LOC107339440
Apalm_v2_evm.model.Sc0a5M3_314_HRSCAF_527.228	PREDICTED: uncharacterized protein LOC107339429 isoform X1
Apalm_v2_evm.model.Sc0a5M3_314_HRSCAF_527.231	ADP-ribosyl cyclase/cyclic ADP-ribose hydrolase
Apalm_v2_evm.model.Sc0a5M3_314_HRSCAF_527.275	PREDICTED: uncharacterized protein LOC107346827 isoform X1
Apalm_v2_evm.model.Sc0a5M3_314_HRSCAF_527.303	U4/U6 small nuclear ribonucleoprotein Prp4
Apalm_v2_evm.model.Sc0a5M3_314_HRSCAF_527.306	Collagen alpha-1(XXVII) chain B
Apalm_v2_evm.model.Sc0a5M3_314_HRSCAF_527.343	Arylsulfatase B
Apalm_v2_evm.model.Sc0a5M3_314_HRSCAF_527.367	A disintegrin and metalloproteinase with thrombospondin motifs 18
Apalm_v2_evm.model.Sc0a5M3_314_HRSCAF_527.368	A disintegrin and metalloproteinase with thrombospondin motifs 18
Apalm_v2_evm.model.Sc0a5M3_314_HRSCAF_527.374	Spectrin alpha chain, non-erythrocytic 1
Apalm_v2_evm.model.Sc0a5M3_314_HRSCAF_527.389	Heme-binding protein 2
Apalm_v2_evm.model.Sc0a5M3_314_HRSCAF_527.461	PREDICTED: uncharacterized protein LOC107332971
Apalm_v2_evm.model.Sc0a5M3_314_HRSCAF_527.488	Hephaestin-like protein
Apalm_v2_evm.model.Sc0a5M3_314_HRSCAF_527.506	Stomatin-4
Apalm_v2_evm.model.Sc0a5M3_314_HRSCAF_527.515	CUB and sushi domain-containing protein 3
Apalm_v2_evm.model.Sc0a5M3_314_HRSCAF_527.523	Folliculin
Apalm_v2_evm.model.Sc0a5M3_314_HRSCAF_527.524	Complement C2
Apalm_v2_evm.model.Sc0a5M3_314_HRSCAF_527.531	Vitamin K-dependent protein C
Apalm_v2_evm.model.Sc0a5M3_314_HRSCAF_527.533	CUB and sushi domain-containing protein 3
Apalm_v2_evm.model.Sc0a5M3_314_HRSCAF_527.535	Heparan-alpha-glucosaminide N-acetyltransferase
Apalm_v2_evm.model.Sc0a5M3_314_HRSCAF_527.536	Heparan-alpha-glucosaminide N-acetyltransferase
Apalm_v2_evm.model.Sc0a5M3_314_HRSCAF_527.548	Sushi, von Willebrand factor type A, EGF and pentraxin domain-containing protein 1
Apalm_v2_evm.model.Sc0a5M3_314_HRSCAF_527.563	Palmitoleoyl-protein carboxylesterase notum2
Apalm_v2_evm.model.Sc0a5M3_314_HRSCAF_527.576	Acidic skeletal organic matrix protein
Apalm_v2_evm.model.Sc0a5M3_314_HRSCAF_527.628	PREDICTED: uncharacterized protein LOC107335421
Apalm_v2_evm.model.Sc0a5M3_314_HRSCAF_527.644	Tachylectin-2
Apalm_v2_evm.model.Sc0a5M3_314_HRSCAF_527.646	Tachylectin-2
Apalm_v2_evm.model.Sc0a5M3_314_HRSCAF_527.662	D-inositol 3-phosphate glycosyltransferase
Apalm_v2_evm.model.Sc0a5M3_314_HRSCAF_527.710	Collagen alpha-1(XXIV) chain
Apalm_v2_evm.model.Sc0a5M3_314_HRSCAF_527.758	Non-lysosomal glucosylceramidase
Apalm_v2_evm.model.Sc0a5M3_314_HRSCAF_527.802	Beta-2 adrenergic receptor
Apalm_v2_evm.model.Sc0a5M3_314_HRSCAF_527.915	hypothetical protein AWC38_SpisGene6151
Apalm_v2_evm.model.Sc0a5M3_314_HRSCAF_527.972	Oncoprotein-induced transcript 3 protein
Apalm_v2_evm.model.Sc0a5M3_314_HRSCAF_527.991	Oncoprotein-induced transcript 3 protein
Apalm_v2_evm.model.Sc0a5M3_314_HRSCAF_527.1027	PREDICTED: uncharacterized protein LOC107337064
Apalm_v2_evm.model.Sc0a5M3_314_HRSCAF_527.1117	hypothetical protein
Apalm_v2_evm.model.Sc0a5M3_314_HRSCAF_527.1140	GPI ethanolamine phosphate transferase 3
Apalm_v2_evm.model.Sc0a5M3_314_HRSCAF_527.1152	Neuronal pentraxin-2
Apalm_v2_evm.model.Sc0a5M3_314_HRSCAF_527.1163	Lon protease homolog, mitochondrial
Apalm_v2_evm.model.Sc0a5M3_321_HRSCAF_539.7	Proto-oncogene c-Fos
Apalm_v2_evm.model.Sc0a5M3_322_HRSCAF_543.21	Pro-Pol polyprotein
Apalm_v2_evm.model.Sc0a5M3_322_HRSCAF_543.194	Sacsin
Apalm_v2_evm.model.Sc0a5M3_322_HRSCAF_543.200	Fibrinogen C domain-containing protein 1
Apalm_v2_evm.model.Sc0a5M3_322_HRSCAF_543.556	Receptor-type tyrosine-protein phosphatase F
Apalm_v2_evm.model.Sc0a5M3_322_HRSCAF_543.568	Fukutin-related protein
Apalm_v2_evm.model.Sc0a5M3_322_HRSCAF_543.569	Spectrin beta chain, non-erythrocytic 1
Apalm_v2_evm.model.Sc0a5M3_322_HRSCAF_543.629	PREDICTED: uncharacterized protein LOC107356341, partial
Apalm_v2_evm.model.Sc0a5M3_324_HRSCAF_548.14	Probable Xaa-Pro aminopeptidase P
Apalm_v2_evm.model.Sc0a5M3_327_HRSCAF_556.15	Small cysteine-rich protein 2
Apalm_v2_evm.model.Sc0a5M3_327_HRSCAF_556.17	DNA damage-binding protein 1
Apalm_v2_evm.model.Sc0a5M3_327_HRSCAF_556.33	Skeletal aspartic acid-rich protein 1
Apalm_v2_evm.model.Sc0a5M3_327_HRSCAF_556.37	E3 ubiquitin-protein ligase TRIM71
Apalm_v2_evm.model.Sc0a5M3_327_HRSCAF_556.38	Tripartite motif-containing protein 2
Apalm_v2_evm.model.Sc0a5M3_327_HRSCAF_556.43	N-myc proto-oncogene protein
Apalm_v2_evm.model.Sc0a5M3_327_HRSCAF_556.46	N-myc proto-oncogene protein
Apalm_v2_evm.model.Sc0a5M3_327_HRSCAF_556.69	Putative ammonium transporter 1
Apalm_v2_evm.model.Sc0a5M3_327_HRSCAF_556.79	Gelsolin-like protein 1
Apalm_v2_evm.model.Sc0a5M3_327_HRSCAF_556.80	Gelsolin-like protein 1
Apalm_v2_evm.model.Sc0a5M3_330_HRSCAF_560.4	Transcription elongation factor SPT5
Apalm_v2_evm.model.Sc0a5M3_330_HRSCAF_560.18	Secreted frizzled-related protein 3
Apalm_v2_evm.model.Sc0a5M3_330_HRSCAF_560.38	Omega-6 fatty acid desaturase, endoplasmic reticulum isozyme 1
Apalm_v2_evm.model.Sc0a5M3_330_HRSCAF_560.39	uncharacterized protein LOC111342421
Apalm_v2_evm.model.Sc0a5M3_330_HRSCAF_560.52	Solute carrier family 22 member 15
Apalm_v2_evm.model.Sc0a5M3_330_HRSCAF_560.85	ATPase family AAA domain-containing protein 1
Apalm_v2_evm.model.Sc0a5M3_330_HRSCAF_560.102	DNA repair protein XRCC4
Apalm_v2_evm.model.Sc0a5M3_330_HRSCAF_560.122	Agrin
Apalm_v2_evm.model.Sc0a5M3_330_HRSCAF_560.140	PREDICTED: uncharacterized protein LOC107347927
Apalm_v2_evm.model.Sc0a5M3_330_HRSCAF_560.142	ATP-binding cassette sub-family A member 3
Apalm_v2_evm.model.Sc0a5M3_330_HRSCAF_560.233	PREDICTED: uncharacterized protein LOC107340479
Apalm_v2_evm.model.Sc0a5M3_330_HRSCAF_560.321	Synaptotagmin-5
Apalm_v2_evm.model.Sc0a5M3_330_HRSCAF_560.381	PREDICTED: uncharacterized protein LOC107329077 isoform X1
Apalm_v2_evm.model.Sc0a5M3_330_HRSCAF_560.420	Peroxinectin A
Apalm_v2_evm.model.Sc0a5M3_330_HRSCAF_560.455	Activin receptor type-1C
Apalm_v2_evm.model.Sc0a5M3_330_HRSCAF_560.521	Pre-mRNA-splicing factor CWC22 homolog
Apalm_v2_evm.model.Sc0a5M3_331_HRSCAF_562.263	Nucleotide-binding oligomerization domain-containing protein 2
Apalm_v2_evm.model.Sc0a5M3_331_HRSCAF_562.367	Polycystic kidney disease protein 1-like 2
Apalm_v2_evm.model.Sc0a5M3_331_HRSCAF_562.472	PREDICTED: uncharacterized protein LOC107338375 isoform X1
Apalm_v2_evm.model.Sc0a5M3_331_HRSCAF_562.473	PREDICTED: uncharacterized protein LOC107338374
Apalm_v2_evm.model.Sc0a5M3_331_HRSCAF_562.479	PREDICTED: uncharacterized protein LOC107338369
Apalm_v2_evm.model.Sc0a5M3_331_HRSCAF_562.575	Protein NLRC5
Apalm_v2_evm.model.Sc0a5M3_331_HRSCAF_562.600	PREDICTED: uncharacterized protein LOC107340672 isoform X1
Apalm_v2_evm.model.Sc0a5M3_331_HRSCAF_562.610	Oxysterol-binding protein-related protein 1
Apalm_v2_evm.model.Sc0a5M3_331_HRSCAF_562.668	Macrophage mannose receptor 1
Apalm_v2_evm.model.Sc0a5M3_331_HRSCAF_562.805	Titin
Apalm_v2_evm.model.Sc0a5M3_331_HRSCAF_562.839	Glutamate receptor 2
Apalm_v2_evm.model.Sc0a5M3_331_HRSCAF_562.844	Sodium-dependent phosphate transport protein 2B
Apalm_v2_evm.model.Sc0a5M3_331_HRSCAF_562.856	Beta-galactosidase
Apalm_v2_evm.model.Sc0a5M3_331_HRSCAF_562.862	N-acetylated-alpha-linked acidic dipeptidase-like protein
Apalm_v2_evm.model.Sc0a5M3_331_HRSCAF_562.931	Oncoprotein-induced transcript 3 protein
Apalm_v2_evm.model.Sc0a5M3_331_HRSCAF_562.955	PREDICTED: uncharacterized protein LOC107339557
Apalm_v2_evm.model.Sc0a5M3_331_HRSCAF_562.956	Cation-dependent mannose-6-phosphate receptor
Apalm_v2_evm.model.Sc0a5M3_331_HRSCAF_562.1012	Inhibin beta B chain
Apalm_v2_evm.model.Sc0a5M3_331_HRSCAF_562.1037	Collagen alpha-1(XVII) chain
Apalm_v2_evm.model.Sc0a5M3_331_HRSCAF_562.1046	NACHT, LRR and PYD domains-containing protein 3
Apalm_v2_evm.model.Sc0a5M3_331_HRSCAF_562.1047	NACHT, LRR and PYD domains-containing protein 12
Apalm_v2_evm.model.Sc0a5M3_331_HRSCAF_562.1060	Collagen alpha-2(I) chain
Apalm_v2_evm.model.Sc0a5M3_331_HRSCAF_562.1061	Collagen alpha-2(I) chain
Apalm_v2_evm.model.Sc0a5M3_331_HRSCAF_562.1065	Collagen alpha-1(XXIV) chain
Apalm_v2_evm.model.Sc0a5M3_331_HRSCAF_562.1069	Collagen alpha-1(IV) chain
Apalm_v2_evm.model.Sc0a5M3_331_HRSCAF_562.1070	Collagen alpha-1(XXVII) chain B
Apalm_v2_evm.model.Sc0a5M3_331_HRSCAF_562.1074	Collagen alpha-2(I) chain
Apalm_v2_evm.model.Sc0a5M3_331_HRSCAF_562.1083	Collagen alpha chain (Fragment)
Apalm_v2_evm.model.Sc0a5M3_331_HRSCAF_562.1084	Penicillin acylase
Apalm_v2_evm.model.Sc0a5M3_331_HRSCAF_562.1085	Choloylglycine hydrolase
Apalm_v2_evm.model.Sc0a5M3_331_HRSCAF_562.1122	Endothelin-converting enzyme 1
Apalm_v2_evm.model.Sc0a5M3_331_HRSCAF_562.1168	BTB/POZ domain-containing protein 6
Apalm_v2_evm.model.Sc0a5M3_331_HRSCAF_562.1173	Riboflavin-binding protein
Apalm_v2_evm.model.Sc0a5M3_331_HRSCAF_562.1183	Protocadherin-like protein
Apalm_v2_evm.model.Sc0a5M3_331_HRSCAF_562.1207	Sodium/myo-inositol cotransporter
Apalm_v2_evm.model.Sc0a5M3_331_HRSCAF_562.1272	Helicase POLQ-like
Apalm_v2_evm.model.Sc0a5M3_337_HRSCAF_586.85	Tenascin-R
Apalm_v2_evm.model.Sc0a5M3_337_HRSCAF_586.87	Ficolin-1
Apalm_v2_evm.model.Sc0a5M3_337_HRSCAF_586.95	DNA polymerase kappa
Apalm_v2_evm.model.Sc0a5M3_337_HRSCAF_586.134	PREDICTED: uncharacterized protein LOC107353975
Apalm_v2_evm.model.Sc0a5M3_337_HRSCAF_586.144	MAM and fibronectin type III domain-containing protein 1 (Fragment)
Apalm_v2_evm.model.Sc0a5M3_337_HRSCAF_586.148	Pulmonary surfactant-associated protein D
Apalm_v2_evm.model.Sc0a5M3_337_HRSCAF_586.201	Contactin-associated protein 1
Apalm_v2_evm.model.Sc0a5M3_337_HRSCAF_586.234	Hydrolethalus syndrome protein 1
Apalm_v2_evm.model.Sc0a5M3_337_HRSCAF_586.235	Ribonuclease Oy
Apalm_v2_evm.model.Sc0a5M3_337_HRSCAF_586.254	Forkhead box protein G1
Apalm_v2_evm.model.Sc0a5M3_337_HRSCAF_586.297	PREDICTED: uncharacterized protein LOC107327340
Apalm_v2_evm.model.Sc0a5M3_337_HRSCAF_586.377	Mucin-like protein (Fragment)
Apalm_v2_evm.model.Sc0a5M3_337_HRSCAF_586.383	D-beta-hydroxybutyrate dehydrogenase, mitochondrial
Apalm_v2_evm.model.Sc0a5M3_337_HRSCAF_586.390	Thymus-specific serine protease
Apalm_v2_evm.model.Sc0a5M3_337_HRSCAF_586.448	Inactive tyrosine-protein kinase 7
Apalm_v2_evm.model.Sc0a5M3_337_HRSCAF_586.460	Mitotic checkpoint serine/threonine-protein kinase BUB1 beta
Apalm_v2_evm.model.Sc0a5M3_337_HRSCAF_586.471	PREDICTED: uncharacterized protein LOC107334062
Apalm_v2_evm.model.Sc0a5M3_337_HRSCAF_586.527	uncharacterized protein LOC111343912
Apalm_v2_evm.model.Sc0a5M3_337_HRSCAF_586.528	uncharacterized protein LOC111343910
Apalm_v2_evm.model.Sc0a5M3_337_HRSCAF_586.554	Pre-mRNA 3' end processing protein WDR33
Apalm_v2_evm.model.Sc0a5M3_337_HRSCAF_586.601	PREDICTED: uncharacterized protein LOC107345217
Apalm_v2_evm.model.Sc0a5M3_337_HRSCAF_586.602	hypothetical protein LOTGIDRAFT_95405, partial
Apalm_v2_evm.model.Sc0a5M3_337_HRSCAF_586.604	Protein NLRC3
Apalm_v2_evm.model.Sc0a5M3_337_HRSCAF_586.669	Protein FAM186A
Apalm_v2_evm.model.Sc0a5M3_337_HRSCAF_586.673	PREDICTED: vegetative cell wall protein gp1-like
Apalm_v2_evm.model.Sc0a5M3_337_HRSCAF_586.700	Serine palmitoyltransferase 2
Apalm_v2_evm.model.Sc0a5M3_337_HRSCAF_586.703	Serine palmitoyltransferase 2
Apalm_v2_evm.model.Sc0a5M3_337_HRSCAF_586.707	Gelation factor
Apalm_v2_evm.model.Sc0a5M3_337_HRSCAF_586.724	Reticulocyte-binding protein 2 homolog a
Apalm_v2_evm.model.Sc0a5M3_337_HRSCAF_586.748	PREDICTED: uncharacterized protein LOC107336613
Apalm_v2_evm.model.Sc0a5M3_337_HRSCAF_586.749	Polycystic kidney disease protein 1-like 2
Apalm_v2_evm.model.Sc0a5M3_337_HRSCAF_586.750	Sperm receptor for egg jelly
Apalm_v2_evm.model.Sc0a5M3_337_HRSCAF_586.762	Polycystic kidney disease 2-like 1 protein
Apalm_v2_evm.model.Sc0a5M3_339_HRSCAF_589.8	Matrix metalloproteinase-19
Apalm_v2_evm.model.Sc0a5M3_339_HRSCAF_589.11	Chymotrypsin-C
Apalm_v2_evm.model.Sc0a5M3_341_HRSCAF_593.26	hypothetical protein
Apalm_v2_evm.model.Sc0a5M3_351_HRSCAF_607.8	Tetratricopeptide repeat protein 28
Apalm_v2_evm.model.Sc0a5M3_361_HRSCAF_634.42	Box C/D snoRNA protein 1
Apalm_v2_evm.model.Sc0a5M3_361_HRSCAF_634.60	Collagen alpha-1(XXI) chain
Apalm_v2_evm.model.Sc0a5M3_361_HRSCAF_634.71	Hemicentin-2
Apalm_v2_evm.model.Sc0a5M3_361_HRSCAF_634.72	Hemicentin-2
Apalm_v2_evm.model.Sc0a5M3_361_HRSCAF_634.151	Ectonucleoside triphosphate diphosphohydrolase 1
Apalm_v2_evm.model.Sc0a5M3_361_HRSCAF_634.160	PREDICTED: uncharacterized protein LOC107336042
Apalm_v2_evm.model.Sc0a5M3_361_HRSCAF_634.173	ATP-binding cassette sub-family G member 4
Apalm_v2_evm.model.Sc0a5M3_361_HRSCAF_634.201	ZP domain-containing protein
Apalm_v2_evm.model.Sc0a5M3_361_HRSCAF_634.205	Chordin-like protein 1
Apalm_v2_evm.model.Sc0a5M3_361_HRSCAF_634.212	Leucine-rich repeat-containing protein 74A
Apalm_v2_evm.model.Sc0a5M3_361_HRSCAF_634.232	Remodeling and spacing factor 1
Apalm_v2_evm.model.Sc0a5M3_361_HRSCAF_634.281	uncharacterized protein LOC111320711
Apalm_v2_evm.model.Sc0a5M3_361_HRSCAF_634.288	Multidrug resistance-associated protein 1
Apalm_v2_evm.model.Sc0a5M3_361_HRSCAF_634.300	PREDICTED: uncharacterized protein LOC107329459
Apalm_v2_evm.model.Sc0a5M3_361_HRSCAF_634.355	Homeobox protein BarH-like 2
Apalm_v2_evm.model.Sc0a5M3_361_HRSCAF_634.511	Sushi, von Willebrand factor type A, EGF and pentraxin domain-containing protein 1
Apalm_v2_evm.model.Sc0a5M3_361_HRSCAF_634.589	Tyrosine-protein kinase isoform SRK4
Apalm_v2_evm.model.Sc0a5M3_368_HRSCAF_652.6	Cathepsin K
Apalm_v2_evm.model.Sc0a5M3_369_HRSCAF_655.4	Deleted in malignant brain tumors 1 protein
Apalm_v2_evm.model.Sc0a5M3_369_HRSCAF_655.107	Acyl-CoA desaturase
Apalm_v2_evm.model.Sc0a5M3_369_HRSCAF_655.153	Vesicular inhibitory amino acid transporter
Apalm_v2_evm.model.Sc0a5M3_369_HRSCAF_655.234	Zinc metalloproteinase nas-13
Apalm_v2_evm.model.Sc0a5M3_369_HRSCAF_655.247	Fibropellin-1
Apalm_v2_evm.model.Sc0a5M3_369_HRSCAF_655.257	PREDICTED: protein split ends-like
Apalm_v2_evm.model.Sc0a5M3_369_HRSCAF_655.260	PREDICTED: translation initiation factor IF-2-like
Apalm_v2_evm.model.Sc0a5M3_369_HRSCAF_655.307	Bone morphogenetic protein 7
Apalm_v2_evm.model.Sc0a5M3_369_HRSCAF_655.338	Mitochondrial import receptor subunit TOM70
Apalm_v2_evm.model.Sc0a5M3_369_HRSCAF_655.504	PREDICTED: uncharacterized protein LOC107333097 isoform X1
Apalm_v2_evm.model.Sc0a5M3_369_HRSCAF_655.505	P30 adhesin
Apalm_v2_evm.model.Sc0a5M3_369_HRSCAF_655.623	Neurogenic locus Notch protein
Apalm_v2_evm.model.Sc0a5M3_369_HRSCAF_655.639	PREDICTED: uncharacterized protein LOC107352627
Apalm_v2_evm.model.Sc0a5M3_369_HRSCAF_655.648	Transmembrane protease serine 2
Apalm_v2_evm.model.Sc0a5M3_375_HRSCAF_671.13	PREDICTED: uncharacterized protein LOC107349065
Apalm_v2_evm.model.Sc0a5M3_375_HRSCAF_671.49	PREDICTED: uncharacterized protein LOC107340587
Apalm_v2_evm.model.Sc0a5M3_375_HRSCAF_671.127	Collagen alpha-2(I) chain
Apalm_v2_evm.model.Sc0a5M3_375_HRSCAF_671.148	Collagen alpha-1(XVII) chain
Apalm_v2_evm.model.Sc0a5M3_375_HRSCAF_671.149	Mini-collagen
Apalm_v2_evm.model.Sc0a5M3_375_HRSCAF_671.164	PREDICTED: homeobox protein 13-like
Apalm_v2_evm.model.Sc0a5M3_375_HRSCAF_671.167	Zinc transporter ZIP14
Apalm_v2_evm.model.Sc0a5M3_375_HRSCAF_671.242	PREDICTED: uncharacterized protein LOC107344957 isoform X2
Apalm_v2_evm.model.Sc0a5M3_375_HRSCAF_671.257	leucine-rich repeat extensin-like protein 3
Apalm_v2_evm.model.Sc0a5M3_375_HRSCAF_671.258	hypothetical protein
Apalm_v2_evm.model.Sc0a5M3_375_HRSCAF_671.259	PREDICTED: leucine-rich repeat extensin-like protein 3
Apalm_v2_evm.model.Sc0a5M3_375_HRSCAF_671.262	uncharacterized protein LOC111335683
Apalm_v2_evm.model.Sc0a5M3_375_HRSCAF_671.319	Uromodulin-like 1
Apalm_v2_evm.model.Sc0a5M3_375_HRSCAF_671.358	Fibroblast growth factor receptor
Apalm_v2_evm.model.Sc0a5M3_375_HRSCAF_671.360	Titin
Apalm_v2_evm.model.Sc0a5M3_375_HRSCAF_671.383	Disrupted in renal carcinoma protein 2 homolog
Apalm_v2_evm.model.Sc0a5M3_375_HRSCAF_671.392	Collagen alpha-1(XVII) chain
Apalm_v2_evm.model.Sc0a5M3_375_HRSCAF_671.394	Follistatin-related protein 4
Apalm_v2_evm.model.Sc0a5M3_375_HRSCAF_671.407	Collagen alpha-1(I) chain
Apalm_v2_evm.model.Sc0a5M3_375_HRSCAF_671.410	Collagen alpha-2(IX) chain
Apalm_v2_evm.model.Sc0a5M3_375_HRSCAF_671.411	Collagen alpha-1(XVII) chain
Apalm_v2_evm.model.Sc0a5M3_375_HRSCAF_671.412	Collagen alpha-2(I) chain
Apalm_v2_evm.model.Sc0a5M3_375_HRSCAF_671.413	PREDICTED: uncharacterized protein LOC107331034
Apalm_v2_evm.model.Sc0a5M3_375_HRSCAF_671.414	PREDICTED: uncharacterized protein LOC107331033
Apalm_v2_evm.model.Sc0a5M3_375_HRSCAF_671.417	Collagen alpha-2(IX) chain
Apalm_v2_evm.model.Sc0a5M3_375_HRSCAF_671.418	PREDICTED: uncharacterized protein LOC107331034
Apalm_v2_evm.model.Sc0a5M3_375_HRSCAF_671.419	small proline-rich protein 2H-like, partial
Apalm_v2_evm.model.Sc0a5M3_375_HRSCAF_671.420	PREDICTED: uncharacterized protein LOC107331034
Apalm_v2_evm.model.Sc0a5M3_375_HRSCAF_671.421	hypothetical protein AWC38_SpisGene18338
Apalm_v2_evm.model.Sc0a5M3_375_HRSCAF_671.423	PREDICTED: late cornified envelope-like proline-rich protein 1
Apalm_v2_evm.model.Sc0a5M3_375_HRSCAF_671.445	Deleted in malignant brain tumors 1 protein
Apalm_v2_evm.model.Sc0a5M3_375_HRSCAF_671.485	uncharacterized protein LOC110058701
Apalm_v2_evm.model.Sc0a5M3_375_HRSCAF_671.490	Galaxin-2
Apalm_v2_evm.model.Sc0a5M3_375_HRSCAF_671.505	E3 ubiquitin-protein ligase Ufd4
Apalm_v2_evm.model.Sc0a5M3_375_HRSCAF_671.599	PREDICTED: uncharacterized protein LOC107331973
Apalm_v2_evm.model.Sc0a5M3_375_HRSCAF_671.617	Collagen alpha-2(I) chain
Apalm_v2_evm.model.Sc0a5M3_375_HRSCAF_671.633	Growth factor receptor-bound protein 10
Apalm_v2_evm.model.Sc0a5M3_375_HRSCAF_671.647	Tripartite motif-containing protein 2
Apalm_v2_evm.model.Sc0a5M3_375_HRSCAF_671.648	PREDICTED: uncharacterized protein LOC107332031
Apalm_v2_evm.model.Sc0a5M3_382_HRSCAF_692.409	Endonuclease domain-containing 1 protein
Apalm_v2_evm.model.Sc0a5M3_382_HRSCAF_692.413	Phospholipase-B 81
Apalm_v2_evm.model.Sc0a5M3_382_HRSCAF_692.415	Phospholipase B-like 1
Apalm_v2_evm.model.Sc0a5M3_382_HRSCAF_692.476	Putative histone-lysine N-methyltransferase PRDM6
Apalm_v2_evm.model.Sc0a5M3_382_HRSCAF_692.521	Gamma-aminobutyric acid receptor subunit alpha-6
Apalm_v2_evm.model.Sc0a5M3_382_HRSCAF_692.522	Gamma-aminobutyric acid receptor subunit alpha-6
Apalm_v2_evm.model.Sc0a5M3_382_HRSCAF_692.549	PREDICTED: uncharacterized protein LOC107350264 isoform X1
Apalm_v2_evm.model.Sc0a5M3_382_HRSCAF_692.608	Hemicentin-1
Apalm_v2_evm.model.Sc0a5M3_382_HRSCAF_692.645	PREDICTED: uncharacterized protein LOC107348495 isoform X1
Apalm_v2_evm.model.Sc0a5M3_382_HRSCAF_692.653	Fork head domain-containing protein FD2
Apalm_v2_evm.model.Sc0a5M3_382_HRSCAF_692.658	PREDICTED: uncharacterized protein LOC107348504 isoform X1
Apalm_v2_evm.model.Sc0a5M3_382_HRSCAF_692.690	ETS domain-containing protein Elk-1
Apalm_v2_evm.model.Sc0a5M3_382_HRSCAF_692.719	uncharacterized protein LOC110049736
Apalm_v2_evm.model.Sc0a5M3_382_HRSCAF_692.762	PREDICTED: cytochrome c1-like
Apalm_v2_evm.model.Sc0a5M3_389_HRSCAF_706.18	Putative tyrosinase-like protein tyr-3
Apalm_v2_evm.model.Sc0a5M3_389_HRSCAF_706.21	Cytochrome P450 4V2
Apalm_v2_evm.model.Sc0a5M3_389_HRSCAF_706.30	Cytochrome P450 4V2
Apalm_v2_evm.model.Sc0a5M3_389_HRSCAF_706.31	Nuclease EXOG, mitochondrial
Apalm_v2_evm.model.Sc0a5M3_389_HRSCAF_706.81	Replication factor C subunit 1
Apalm_v2_evm.model.Sc0a5M3_389_HRSCAF_706.101	hypothetical protein
Apalm_v2_evm.model.Sc0a5M3_389_HRSCAF_706.103	uncharacterized protein LOC110057834
Apalm_v2_evm.model.Sc0a5M3_389_HRSCAF_706.105	uncharacterized protein LOC110057834
Apalm_v2_evm.model.Sc0a5M3_389_HRSCAF_706.106	uncharacterized protein LOC110057834
Apalm_v2_evm.model.Sc0a5M3_389_HRSCAF_706.107	uncharacterized protein LOC110057834
Apalm_v2_evm.model.Sc0a5M3_389_HRSCAF_706.108	Cellular nucleic acid-binding protein homolog
Apalm_v2_evm.model.Sc0a5M3_389_HRSCAF_706.142	PREDICTED: uncharacterized protein LOC107336924 isoform X3
Apalm_v2_evm.model.Sc0a5M3_389_HRSCAF_706.159	PREDICTED: uncharacterized protein LOC107346396
Apalm_v2_evm.model.Sc0a5M3_389_HRSCAF_706.164	Macrophage receptor MARCO
Apalm_v2_evm.model.Sc0a5M3_389_HRSCAF_706.178	Protocadherin Fat 1
Apalm_v2_evm.model.Sc0a5M3_389_HRSCAF_706.182	PREDICTED: uncharacterized protein LOC107337224 isoform X3
Apalm_v2_evm.model.Sc0a5M3_389_HRSCAF_706.184	Protein HEG homolog 1
Apalm_v2_evm.model.Sc0a5M3_389_HRSCAF_706.193	Matrilin-2
Apalm_v2_evm.model.Sc0a5M3_389_HRSCAF_706.227	hypothetical protein
Apalm_v2_evm.model.Sc0a5M3_389_HRSCAF_706.297	Metabotropic glutamate receptor 8
Apalm_v2_evm.model.Sc0a5M3_389_HRSCAF_706.298	Metabotropic glutamate receptor 8
Apalm_v2_evm.model.Sc0a5M3_389_HRSCAF_706.328	Poly [ADP-ribose] polymerase 14
Apalm_v2_evm.model.Sc0a5M3_389_HRSCAF_706.331	PREDICTED: uncharacterized protein LOC107336847
Apalm_v2_evm.model.Sc0a5M3_389_HRSCAF_706.350	Tctex1 domain-containing protein 1-B (Fragment)
Apalm_v2_evm.model.Sc0a5M3_390_HRSCAF_714.55	Alanine--tRNA ligase, cytoplasmic
Apalm_v2_evm.model.Sc0a5M3_390_HRSCAF_714.104	PREDICTED: uncharacterized protein LOC107348784 isoform X1
Apalm_v2_evm.model.Sc0a5M3_390_HRSCAF_714.153	5-oxoprolinase
Apalm_v2_evm.model.Sc0a5M3_390_HRSCAF_714.203	Golgi-associated plant pathogenesis-related protein 1
Apalm_v2_evm.model.Sc0a5M3_390_HRSCAF_714.208	Golgi-associated plant pathogenesis-related protein 1
Apalm_v2_evm.model.Sc0a5M3_390_HRSCAF_714.210	Golgi-associated plant pathogenesis-related protein 1
Apalm_v2_evm.model.Sc0a5M3_390_HRSCAF_714.211	Golgi-associated plant pathogenesis-related protein 1
Apalm_v2_evm.model.Sc0a5M3_390_HRSCAF_714.265	Contactin-associated protein-like 2
Apalm_v2_evm.model.Sc0a5M3_390_HRSCAF_714.287	PREDICTED: NACHT, LRR and PYD domains-containing protein 14-like
Apalm_v2_evm.model.Sc0a5M3_390_HRSCAF_714.288	NACHT, LRR and PYD domains-containing protein 3
Apalm_v2_evm.model.Sc0a5M3_390_HRSCAF_714.299	Nucleotide-binding oligomerization domain-containing protein 1
Apalm_v2_evm.model.Sc0a5M3_390_HRSCAF_714.305	Melanotransferrin
Apalm_v2_evm.model.Sc0a5M3_390_HRSCAF_714.323	Saccharopine dehydrogenase-like oxidoreductase
Apalm_v2_evm.model.Sc0a5M3_390_HRSCAF_714.327	hypothetical protein
Apalm_v2_evm.model.Sc0a5M3_390_HRSCAF_714.329	hypothetical protein
Apalm_v2_evm.model.Sc0a5M3_390_HRSCAF_714.397	Genetic suppressor element 1
Apalm_v2_evm.model.Sc0a5M3_390_HRSCAF_714.438	E3 ubiquitin-protein ligase DTX3L
Apalm_v2_evm.model.Sc0a5M3_390_HRSCAF_714.469	Mitochondrial inner membrane protein OXA1L
Apalm_v2_evm.model.Sc0a5M3_398_HRSCAF_736.515	PREDICTED: uncharacterized skeletal organic matrix protein 5-like
Apalm_v2_evm.model.Sc0a5M3_398_HRSCAF_736.603	Papilin
Apalm_v2_evm.model.Sc0a5M3_398_HRSCAF_736.704	Sodium channel protein 60E
Apalm_v2_evm.model.Sc0a5M3_401_HRSCAF_746.116	Neuropeptide receptor 22
Apalm_v2_evm.model.Sc0a5M3_401_HRSCAF_746.155	Brain-specific angiogenesis inhibitor 1-associated protein 2
Apalm_v2_evm.model.Sc0a5M3_401_HRSCAF_746.160	Voltage-dependent T-type calcium channel subunit alpha-1H
Apalm_v2_evm.model.Sc0a5M3_401_HRSCAF_746.162	hypothetical protein AWC38_SpisGene5680
Apalm_v2_evm.model.Sc0a5M3_401_HRSCAF_746.191	Eukaryotic translation initiation factor 3 subunit L
Apalm_v2_evm.model.Sc0a5M3_401_HRSCAF_746.193	Short-chain collagen C4 (Fragment)
Apalm_v2_evm.model.Sc0a5M3_401_HRSCAF_746.217	Putative ATP-dependent DNA helicase Q1
Apalm_v2_evm.model.Sc0a5M3_401_HRSCAF_746.306	RING finger protein unkempt homolog
Apalm_v2_evm.model.Sc0a5M3_401_HRSCAF_746.316	Sodium-independent sulfate anion transporter
Apalm_v2_evm.model.Sc0a5M3_401_HRSCAF_746.483	PREDICTED: uncharacterized protein LOC107328951
Apalm_v2_evm.model.Sc0a5M3_401_HRSCAF_746.678	Centrosomal protein of 95 kDa
Apalm_v2_evm.model.Sc0a5M3_401_HRSCAF_746.759	PREDICTED: uncharacterized protein LOC107354130
Apalm_v2_evm.model.Sc0a5M3_401_HRSCAF_746.887	Tectonin beta-propeller repeat-containing protein 1
Apalm_v2_evm.model.Sc0a5M3_401_HRSCAF_746.958	Elongation of very long chain fatty acids protein 4
Apalm_v2_evm.model.Sc0a5M3_401_HRSCAF_746.963	Elongation of very long chain fatty acids protein 4
Apalm_v2_evm.model.Sc0a5M3_401_HRSCAF_746.966	Elongation of very long chain fatty acids protein 4
Apalm_v2_evm.model.Sc0a5M3_401_HRSCAF_746.1024	hypothetical protein
Apalm_v2_evm.model.Sc0a5M3_401_HRSCAF_746.1043	PREDICTED: transcriptional regulator ATRX homolog
Apalm_v2_evm.model.Sc0a5M3_401_HRSCAF_746.1046	C-type lectin domain family 17, member A
Apalm_v2_evm.model.Sc0a5M3_401_HRSCAF_746.1047	C-type lectin domain family 17, member A
Apalm_v2_evm.model.Sc0a5M3_401_HRSCAF_746.1049	PREDICTED: uncharacterized protein LOC107332794
Apalm_v2_evm.model.Sc0a5M3_401_HRSCAF_746.1050	PREDICTED: uncharacterized protein LOC107332792
Apalm_v2_evm.model.Sc0a5M3_401_HRSCAF_746.1151	Peptidyl-prolyl cis-trans isomerase FKBP4
Apalm_v2_evm.model.Sc0a5M3_401_HRSCAF_746.1178	Potassium voltage-gated channel subfamily D member 1
Apalm_v2_evm.model.Sc0a5M3_401_HRSCAF_746.1192	Calumenin-B
Apalm_v2_evm.model.Sc0a5M3_401_HRSCAF_746.1216	PREDICTED: uncharacterized protein LOC107354398
Apalm_v2_evm.model.Sc0a5M3_401_HRSCAF_746.1320	Small cysteine-rich protein 2
Apalm_v2_evm.model.Sc0a5M3_401_HRSCAF_746.1321	Small cysteine-rich protein 2
Apalm_v2_evm.model.Sc0a5M3_401_HRSCAF_746.1334	Uromodulin
Apalm_v2_evm.model.Sc0a5M3_401_HRSCAF_746.1340	Zinc finger protein ZIC 4
Apalm_v2_evm.model.Sc0a5M3_401_HRSCAF_746.1345	LOW QUALITY PROTEIN: uncharacterized protein LOC110043832
Apalm_v2_evm.model.Sc0a5M3_401_HRSCAF_746.1356	PREDICTED: uncharacterized protein LOC107353742
Apalm_v2_evm.model.Sc0a5M3_401_HRSCAF_746.1383	Myotubularin-related protein 8
Apalm_v2_evm.model.Sc0a5M3_401_HRSCAF_746.1396	Disrupted in renal carcinoma protein 2 homolog
Apalm_v2_evm.model.Sc0a5M3_401_HRSCAF_746.1400	NADH-cytochrome b5 reductase 3
Apalm_v2_evm.model.Sc0a5M3_414_HRSCAF_781.2	Neurogenic locus Notch protein
Apalm_v2_evm.model.Sc0a5M3_420_HRSCAF_793.10	Xaa-Pro aminopeptidase 1
Apalm_v2_evm.model.Sc0a5M3_424_HRSCAF_798.179	PREDICTED: uncharacterized protein LOC107355339
Apalm_v2_evm.model.Sc0a5M3_424_HRSCAF_798.191	PREDICTED: uncharacterized protein LOC107339930
Apalm_v2_evm.model.Sc0a5M3_424_HRSCAF_798.192	PREDICTED: uncharacterized protein LOC107339930
Apalm_v2_evm.model.Sc0a5M3_424_HRSCAF_798.308	Allene oxide synthase-lipoxygenase protein
Apalm_v2_evm.model.Sc0a5M3_424_HRSCAF_798.309	Allene oxide synthase-lipoxygenase protein
Apalm_v2_evm.model.Sc0a5M3_424_HRSCAF_798.314	Proton-coupled amino acid transporter 1
Apalm_v2_evm.model.Sc0a5M3_424_HRSCAF_798.315	Coiled-coil domain-containing protein 22 homolog
Apalm_v2_evm.model.Sc0a5M3_424_HRSCAF_798.343	Prestin
Apalm_v2_evm.model.Sc0a5M3_424_HRSCAF_798.344	Leucine--tRNA ligase, cytoplasmic
Apalm_v2_evm.model.Sc0a5M3_424_HRSCAF_798.417	Granulins
Apalm_v2_evm.model.Sc0a5M3_424_HRSCAF_798.449	Nuclear pore complex protein Nup98-Nup96
Apalm_v2_evm.model.Sc0a5M3_424_HRSCAF_798.458	Teneurin-4
Apalm_v2_evm.model.Sc0a5M3_424_HRSCAF_798.516	D(1)-like dopamine receptor
Apalm_v2_evm.model.Sc0a5M3_424_HRSCAF_798.523	Bactericidal permeability-increasing protein
Apalm_v2_evm.model.Sc0a5M3_424_HRSCAF_798.530	PREDICTED: uncharacterized protein LOC107328124
Apalm_v2_evm.model.Sc0a5M3_424_HRSCAF_798.677	PREDICTED: uncharacterized protein LOC107337425
Apalm_v2_evm.model.Sc0a5M3_424_HRSCAF_798.701	PREDICTED: uncharacterized protein LOC107337410
Apalm_v2_evm.model.Sc0a5M3_424_HRSCAF_798.739	Carboxypeptidase D
Apalm_v2_evm.model.Sc0a5M3_424_HRSCAF_798.799	Neural cell adhesion molecule 2
Apalm_v2_evm.model.Sc0a5M3_424_HRSCAF_798.885	Blastula protease 10
Apalm_v2_evm.model.Sc0a5M3_424_HRSCAF_798.895	Fibropellin-1
Apalm_v2_evm.model.Sc0a5M3_424_HRSCAF_798.924	GFP-like fluorescent chromoprotein amFP486
Apalm_v2_evm.model.Sc0a5M3_424_HRSCAF_798.926	GFP-like fluorescent chromoprotein amFP486
Apalm_v2_evm.model.Sc0a5M3_424_HRSCAF_798.928	GFP-like fluorescent chromoprotein amFP486
Apalm_v2_evm.model.Sc0a5M3_424_HRSCAF_798.932	Protein mab-21-like 2
Apalm_v2_evm.model.Sc0a5M3_424_HRSCAF_798.936	Type I iodothyronine deiodinase
Apalm_v2_evm.model.Sc0a5M3_424_HRSCAF_798.985	Pancreatic lipase-related protein 2
Apalm_v2_evm.model.Sc0a5M3_424_HRSCAF_798.1005	Monocarboxylate transporter 10
Apalm_v2_evm.model.Sc0a5M3_424_HRSCAF_798.1009	Endothelin-converting enzyme 1
Apalm_v2_evm.model.Sc0a5M3_424_HRSCAF_798.1021	Fibropellin-3
Apalm_v2_evm.model.Sc0a5M3_424_HRSCAF_798.1026	Skeletal aspartic acid-rich protein 2 (Fragment)
Apalm_v2_evm.model.Sc0a5M3_424_HRSCAF_798.1066	PREDICTED: uncharacterized protein LOC107345913 isoform X1
Apalm_v2_evm.model.Sc0a5M3_424_HRSCAF_798.1067	PREDICTED: uncharacterized protein LOC107345913 isoform X2
Apalm_v2_evm.model.Sc0a5M3_424_HRSCAF_798.1098	Putative GTP-binding protein 6
Apalm_v2_evm.model.Sc0a5M3_424_HRSCAF_798.1122	Contactin-associated protein-like 2
Apalm_v2_evm.model.Sc0a5M3_427_HRSCAF_802.246	Arrestin domain-containing protein 3
Apalm_v2_evm.model.Sc0a5M3_427_HRSCAF_802.263	MAR-binding filament-like protein 1-1 isoform X1
Apalm_v2_evm.model.Sc0a5M3_427_HRSCAF_802.288	PREDICTED: uncharacterized protein LOC107352282
Apalm_v2_evm.model.Sc0a5M3_427_HRSCAF_802.357	Multiple C2 and transmembrane domain-containing protein 1
Apalm_v2_evm.model.Sc0a5M3_429_HRSCAF_807.4	PREDICTED: uncharacterized protein LOC107329114 isoform X1
Apalm_v2_evm.model.Sc0a5M3_430_HRSCAF_812.30	hypothetical protein
Apalm_v2_evm.model.Sc0a5M3_430_HRSCAF_812.82	Conodipine-M alpha chain
Apalm_v2_evm.model.Sc0a5M3_430_HRSCAF_812.95	Histamine H2 receptor
Apalm_v2_evm.model.Sc0a5M3_430_HRSCAF_812.97	Macrophage receptor MARCO
Apalm_v2_evm.model.Sc0a5M3_430_HRSCAF_812.134	Hydroxyproline O-galactosyltransferase GALT3
Apalm_v2_evm.model.Sc0a5M3_430_HRSCAF_812.211	Collagen alpha-1(I) chain
Apalm_v2_evm.model.Sc0a5M3_430_HRSCAF_812.212	Collagen alpha-1(III) chain
Apalm_v2_evm.model.Sc0a5M3_430_HRSCAF_812.213	Rhamnose-binding lectin
Apalm_v2_evm.model.Sc0a5M3_430_HRSCAF_812.214	Collagen alpha-1(XXVII) chain A
Apalm_v2_evm.model.Sc0a5M3_430_HRSCAF_812.215	Collagen alpha-1(X) chain
Apalm_v2_evm.model.Sc0a5M3_430_HRSCAF_812.227	Tenascin-X
Apalm_v2_evm.model.Sc0a5M3_430_HRSCAF_812.228	Protein jagged-1b
Apalm_v2_evm.model.Sc0a5M3_430_HRSCAF_812.244	Ubiquinone biosynthesis protein COQ9-A, mitochondrial
Apalm_v2_evm.model.Sc0a5M3_430_HRSCAF_812.258	Kelch-like protein 5
Apalm_v2_evm.model.Sc0a5M3_430_HRSCAF_812.308	Cytochrome P450 1A1
Apalm_v2_evm.model.Sc0a5M3_430_HRSCAF_812.322	Cytochrome P450 1A1
Apalm_v2_evm.model.Sc0a5M3_430_HRSCAF_812.323	Cytochrome P450 1A1
Apalm_v2_evm.model.Sc0a5M3_430_HRSCAF_812.332	PREDICTED: uncharacterized protein LOC107335853 isoform X5
Apalm_v2_evm.model.Sc0a5M3_430_HRSCAF_812.344	Transmembrane prolyl 4-hydroxylase
Apalm_v2_evm.model.Sc0a5M3_430_HRSCAF_812.348	Transmembrane prolyl 4-hydroxylase
Apalm_v2_evm.model.Sc0a5M3_430_HRSCAF_812.353	Tetratricopeptide repeat protein 28
Apalm_v2_evm.model.Sc0a5M3_430_HRSCAF_812.359	Transmembrane prolyl 4-hydroxylase
Apalm_v2_evm.model.Sc0a5M3_430_HRSCAF_812.362	Transmembrane prolyl 4-hydroxylase
Apalm_v2_evm.model.Sc0a5M3_430_HRSCAF_812.365	Protein jagged-1
Apalm_v2_evm.model.Sc0a5M3_430_HRSCAF_812.370	PREDICTED: uncharacterized protein LOC107340658
Apalm_v2_evm.model.Sc0a5M3_430_HRSCAF_812.392	Myosin-2 essential light chain
Apalm_v2_evm.model.Sc0a5M3_430_HRSCAF_812.407	Protein C19orf12 homolog
Apalm_v2_evm.model.Sc0a5M3_430_HRSCAF_812.425	Thyroxine 5-deiodinase
Apalm_v2_evm.model.Sc0a5M3_430_HRSCAF_812.434	Serine protease 23
Apalm_v2_evm.model.Sc0a5M3_430_HRSCAF_812.477	hypothetical protein
Apalm_v2_evm.model.Sc0a5M3_430_HRSCAF_812.478	PREDICTED: glutamic acid-rich protein-like isoform X5
Apalm_v2_evm.model.Sc0a5M3_431_HRSCAF_813.1	PREDICTED: uncharacterized protein LOC107330225
Apalm_v2_evm.model.Sc0a5M3_431_HRSCAF_813.42	Polycystic kidney disease protein 1-like 2
Apalm_v2_evm.model.Sc0a5M3_431_HRSCAF_813.43	hypothetical protein A044-A9
Apalm_v2_evm.model.Sc0a5M3_431_HRSCAF_813.99	Delta(8)-fatty-acid desaturase 2
Apalm_v2_evm.model.Sc0a5M3_431_HRSCAF_813.128	Polypeptide N-acetylgalactosaminyltransferase 2
Apalm_v2_evm.model.Sc0a5M3_431_HRSCAF_813.143	hypothetical protein
Apalm_v2_evm.model.Sc0a5M3_431_HRSCAF_813.172	Doublesex- and mab-3-related transcription factor A2
Apalm_v2_evm.model.Sc0a5M3_431_HRSCAF_813.260	uncharacterized protein LOC111331899
Apalm_v2_evm.model.Sc0a5M3_431_HRSCAF_813.265	E3 ubiquitin-protein ligase RNF128

## Sheet: darkolivegreen
Gene.ID	Gene.Annotation
Apalm_v2_evm.model.Sc0a5M3_1_HRSCAF_1.106	Succinyl-CoA:3-ketoacid coenzyme A transferase 1, mitochondrial
Apalm_v2_evm.model.Sc0a5M3_1_HRSCAF_1.224	uncharacterized protein LOC111321987
Apalm_v2_evm.model.Sc0a5M3_1_HRSCAF_1.314	Gamma-glutamyl peptidase 4
Apalm_v2_evm.model.Sc0a5M3_1_HRSCAF_1.326	Ankyrin-3
Apalm_v2_evm.model.Sc0a5M3_1_HRSCAF_1.418	Probable dimethyladenosine transferase
Apalm_v2_evm.model.Sc0a5M3_1_HRSCAF_1.490	uncharacterized protein LOC111335320
Apalm_v2_evm.model.Sc0a5M3_1_HRSCAF_1.585	RNA exonuclease 1 homolog
Apalm_v2_evm.model.Sc0a5M3_10_HRSCAF_15.81	Histone-lysine N-methyltransferase EZH2
Apalm_v2_evm.model.Sc0a5M3_10_HRSCAF_15.155	Apoptosis-stimulating of p53 protein 1
Apalm_v2_evm.model.Sc0a5M3_12_HRSCAF_20.26	Probable G-protein coupled receptor No18
Apalm_v2_evm.model.Sc0a5M3_13_HRSCAF_21.68	Porphobilinogen deaminase
Apalm_v2_evm.model.Sc0a5M3_13_HRSCAF_21.131	Rho guanine nucleotide exchange factor 12
Apalm_v2_evm.model.Sc0a5M3_13_HRSCAF_21.334	hypothetical protein
Apalm_v2_evm.model.Sc0a5M3_14_HRSCAF_24.80	Beta-1,3-galactosyl-O-glycosyl-glycoprotein beta-1,6-N-acetylglucosaminyltransferase 3
Apalm_v2_evm.model.Sc0a5M3_14_HRSCAF_24.170	Partner of Y14 and mago
Apalm_v2_evm.model.Sc0a5M3_14_HRSCAF_24.470	Pro-Pol polyprotein
Apalm_v2_evm.model.Sc0a5M3_14_HRSCAF_24.497	hypothetical protein
Apalm_v2_evm.model.Sc0a5M3_14_HRSCAF_24.653	WD repeat-containing protein 93
Apalm_v2_evm.model.Sc0a5M3_20_HRSCAF_34.32	Probable methyltransferase TARBP1
Apalm_v2_evm.model.Sc0a5M3_20_HRSCAF_34.97	Ras-related protein SEC4
Apalm_v2_evm.model.Sc0a5M3_24_HRSCAF_39.328	Acylphosphatase-1
Apalm_v2_evm.model.Sc0a5M3_27_HRSCAF_46.11	D-inositol 3-phosphate glycosyltransferase
Apalm_v2_evm.model.Sc0a5M3_44_HRSCAF_77.36	Rab9 effector protein with kelch motifs
Apalm_v2_evm.model.Sc0a5M3_44_HRSCAF_77.187	STAGA complex 65 subunit gamma
Apalm_v2_evm.model.Sc0a5M3_44_HRSCAF_77.327	Syntaxin-18
Apalm_v2_evm.model.Sc0a5M3_44_HRSCAF_77.456	Dynactin subunit 1
Apalm_v2_evm.model.Sc0a5M3_44_HRSCAF_77.466	Vacuolar protein sorting-associated protein 9A
Apalm_v2_evm.model.Sc0a5M3_44_HRSCAF_77.468	WD repeat-containing protein 54
Apalm_v2_evm.model.Sc0a5M3_44_HRSCAF_77.495	Kelch domain-containing protein 2
Apalm_v2_evm.model.Sc0a5M3_44_HRSCAF_77.544	TAF5-like RNA polymerase II p300/CBP-associated factor-associated factor 65 kDa subunit 5L
Apalm_v2_evm.model.Sc0a5M3_79_HRSCAF_143.199	Intersectin-1
Apalm_v2_evm.model.Sc0a5M3_79_HRSCAF_143.265	Putative serine/threonine-protein kinase kinX
Apalm_v2_evm.model.Sc0a5M3_79_HRSCAF_143.271	Probable serine/threonine-protein kinase kinX
Apalm_v2_evm.model.Sc0a5M3_79_HRSCAF_143.292	S-adenosylmethionine decarboxylase proenzyme
Apalm_v2_evm.model.Sc0a5M3_79_HRSCAF_143.429	PREDICTED: uncharacterized protein LOC107350498 isoform X1
Apalm_v2_evm.model.Sc0a5M3_79_HRSCAF_143.506	Dehydrodolichyl diphosphate synthase complex subunit DHDDS
Apalm_v2_evm.model.Sc0a5M3_79_HRSCAF_143.572	Protein OSCP1
Apalm_v2_evm.model.Sc0a5M3_79_HRSCAF_143.636	Probable caffeoyl-CoA O-methyltransferase 1
Apalm_v2_evm.model.Sc0a5M3_79_HRSCAF_143.858	hypothetical protein
Apalm_v2_evm.model.Sc0a5M3_79_HRSCAF_143.895	D-glucuronyl C5-epimerase
Apalm_v2_evm.model.Sc0a5M3_83_HRSCAF_149.15	PREDICTED: uncharacterized protein LOC107348715
Apalm_v2_evm.model.Sc0a5M3_84_HRSCAF_150.309	Putative tick transposon (Fragment)
Apalm_v2_evm.model.Sc0a5M3_84_HRSCAF_150.378	NLR family CARD domain-containing protein 4
Apalm_v2_evm.model.Sc0a5M3_84_HRSCAF_150.404	PREDICTED: volume-regulated anion channel subunit LRRC8E-like
Apalm_v2_evm.model.Sc0a5M3_91_HRSCAF_167.6	PREDICTED: uncharacterized protein LOC107343828
Apalm_v2_evm.model.Sc0a5M3_91_HRSCAF_167.7	uncharacterized protein LOC110053924
Apalm_v2_evm.model.Sc0a5M3_91_HRSCAF_167.267	Heart- and neural crest derivatives-expressed protein 2
Apalm_v2_evm.model.Sc0a5M3_91_HRSCAF_167.465	hypothetical protein HRbin22_00592
Apalm_v2_evm.model.Sc0a5M3_91_HRSCAF_167.588	Solute carrier family 25 member 43
Apalm_v2_evm.model.Sc0a5M3_96_HRSCAF_175.3	Endothelin-converting enzyme 2
Apalm_v2_evm.model.Sc0a5M3_110_HRSCAF_200.98	Ceramide-1-phosphate transfer protein
Apalm_v2_evm.model.Sc0a5M3_124_HRSCAF_222.47	Phosphatidylinositol 4,5-bisphosphate 3-kinase catalytic subunit beta isoform
Apalm_v2_evm.model.Sc0a5M3_124_HRSCAF_222.294	High affinity cGMP-specific 3',5'-cyclic phosphodiesterase 9A
Apalm_v2_evm.model.Sc0a5M3_124_HRSCAF_222.298	39S ribosomal protein L47, mitochondrial
Apalm_v2_evm.model.Sc0a5M3_124_HRSCAF_222.399	Urease accessory protein G
Apalm_v2_evm.model.Sc0a5M3_151_HRSCAF_267.72	Homocysteine S-methyltransferase YbgG
Apalm_v2_evm.model.Sc0a5M3_151_HRSCAF_267.92	Diacylglycerol kinase delta
Apalm_v2_evm.model.Sc0a5M3_161_HRSCAF_285.309	Integrator complex subunit 2
Apalm_v2_evm.model.Sc0a5M3_161_HRSCAF_285.657	D-aspartate oxidase
Apalm_v2_evm.model.Sc0a5M3_171_HRSCAF_300.19	AP-5 complex subunit mu-1
Apalm_v2_evm.model.Sc0a5M3_191_HRSCAF_332.40	Transmembrane protein 199
Apalm_v2_evm.model.Sc0a5M3_221_HRSCAF_370.307	WD repeat-containing protein 13
Apalm_v2_evm.model.Sc0a5M3_221_HRSCAF_370.433	FAD-linked oxidoreductase ZEB1
Apalm_v2_evm.model.Sc0a5M3_230_HRSCAF_385.11	Tetratricopeptide repeat protein 28
Apalm_v2_evm.model.Sc0a5M3_233_HRSCAF_392.1	E3 ubiquitin-protein ligase CHFR
Apalm_v2_evm.model.Sc0a5M3_262_HRSCAF_432.14	KICSTOR complex protein ITFG2
Apalm_v2_evm.model.Sc0a5M3_262_HRSCAF_432.16	Tetratricopeptide repeat protein 28
Apalm_v2_evm.model.Sc0a5M3_272_HRSCAF_451.383	Peptidyl-prolyl cis-trans isomerase CWC27 homolog
Apalm_v2_evm.model.Sc0a5M3_272_HRSCAF_451.386	HMG box-containing protein 4
Apalm_v2_evm.model.Sc0a5M3_281_HRSCAF_464.30	Tetratricopeptide repeat protein 23
Apalm_v2_evm.model.Sc0a5M3_281_HRSCAF_464.83	LysM and putative peptidoglycan-binding domain-containing protein 2
Apalm_v2_evm.model.Sc0a5M3_281_HRSCAF_464.147	Ras-related protein Rab-8A
Apalm_v2_evm.model.Sc0a5M3_281_HRSCAF_464.234	Putative G-protein coupled receptor 133
Apalm_v2_evm.model.Sc0a5M3_281_HRSCAF_464.250	PREDICTED: uncharacterized protein LOC107352348
Apalm_v2_evm.model.Sc0a5M3_281_HRSCAF_464.528	Apolipoprotein L3
Apalm_v2_evm.model.Sc0a5M3_281_HRSCAF_464.661	Major facilitator superfamily domain-containing protein 6
Apalm_v2_evm.model.Sc0a5M3_281_HRSCAF_464.699	Ras-related protein Rab-21
Apalm_v2_evm.model.Sc0a5M3_281_HRSCAF_464.702	Putative neutral sphingomyelinase
Apalm_v2_evm.model.Sc0a5M3_281_HRSCAF_464.713	Acetylgalactosaminyl-O-glycosyl-glycoprotein beta-1,3-N-acetylglucosaminyltransferase
Apalm_v2_evm.model.Sc0a5M3_281_HRSCAF_464.898	Protein RMD5 homolog A
Apalm_v2_evm.model.Sc0a5M3_281_HRSCAF_464.985	uncharacterized protein LOC110044801
Apalm_v2_evm.model.Sc0a5M3_281_HRSCAF_464.1013	Protein SFI1 homolog
Apalm_v2_evm.model.Sc0a5M3_281_HRSCAF_464.1029	Exocyst complex component 6B
Apalm_v2_evm.model.Sc0a5M3_281_HRSCAF_464.1071	PREDICTED: uncharacterized protein LOC107334930
Apalm_v2_evm.model.Sc0a5M3_281_HRSCAF_464.1146	uncharacterized protein LOC111324327
Apalm_v2_evm.model.Sc0a5M3_291_HRSCAF_478.1	PREDICTED: uncharacterized protein LOC107353258
Apalm_v2_evm.model.Sc0a5M3_302_HRSCAF_500.16	TNF receptor-associated factor 5
Apalm_v2_evm.model.Sc0a5M3_307_HRSCAF_512.73	Protein strawberry notch homolog 1
Apalm_v2_evm.model.Sc0a5M3_307_HRSCAF_512.100	N-alpha-acetyltransferase 25, NatB auxiliary subunit
Apalm_v2_evm.model.Sc0a5M3_307_HRSCAF_512.124	TBC1 domain family member 10B
Apalm_v2_evm.model.Sc0a5M3_307_HRSCAF_512.126	TRAF-type zinc finger domain-containing protein 1
Apalm_v2_evm.model.Sc0a5M3_307_HRSCAF_512.147	PREDICTED: uncharacterized protein LOC107328693
Apalm_v2_evm.model.Sc0a5M3_307_HRSCAF_512.311	Leucine-rich repeat and WD repeat-containing protein 1
Apalm_v2_evm.model.Sc0a5M3_307_HRSCAF_512.387	Leucine-zipper-like transcriptional regulator 1
Apalm_v2_evm.model.Sc0a5M3_307_HRSCAF_512.706	PREDICTED: uncharacterized protein LOC107353299
Apalm_v2_evm.model.Sc0a5M3_307_HRSCAF_512.873	Calcium/calmodulin-dependent protein kinase kinase 2
Apalm_v2_evm.model.Sc0a5M3_307_HRSCAF_512.920	Sphingomyelin phosphodiesterase 4
Apalm_v2_evm.model.Sc0a5M3_314_HRSCAF_527.31	26S proteasome non-ATPase regulatory subunit 5
Apalm_v2_evm.model.Sc0a5M3_314_HRSCAF_527.73	Protein SMG7
Apalm_v2_evm.model.Sc0a5M3_314_HRSCAF_527.77	Geranylgeranyl transferase type-2 subunit beta
Apalm_v2_evm.model.Sc0a5M3_314_HRSCAF_527.196	Hemicentin-1
Apalm_v2_evm.model.Sc0a5M3_314_HRSCAF_527.233	ZZ-type zinc finger-containing protein 3
Apalm_v2_evm.model.Sc0a5M3_314_HRSCAF_527.283	Dynein assembly factor 5, axonemal
Apalm_v2_evm.model.Sc0a5M3_314_HRSCAF_527.291	Epithelial discoidin domain-containing receptor 1
Apalm_v2_evm.model.Sc0a5M3_314_HRSCAF_527.342	WD repeat-containing protein 48
Apalm_v2_evm.model.Sc0a5M3_314_HRSCAF_527.377	Parafibromin
Apalm_v2_evm.model.Sc0a5M3_314_HRSCAF_527.413	D-inositol 3-phosphate glycosyltransferase
Apalm_v2_evm.model.Sc0a5M3_314_HRSCAF_527.633	Fatty-acid amide hydrolase 2
Apalm_v2_evm.model.Sc0a5M3_314_HRSCAF_527.642	TBC1 domain family member 2B
Apalm_v2_evm.model.Sc0a5M3_314_HRSCAF_527.844	Poly [ADP-ribose] polymerase 12
Apalm_v2_evm.model.Sc0a5M3_314_HRSCAF_527.873	Ras-specific guanine nucleotide-releasing factor RalGPS2
Apalm_v2_evm.model.Sc0a5M3_322_HRSCAF_543.485	C-1-tetrahydrofolate synthase, cytoplasmic
Apalm_v2_evm.model.Sc0a5M3_327_HRSCAF_556.65	PREDICTED: uncharacterized protein LOC107345155
Apalm_v2_evm.model.Sc0a5M3_327_HRSCAF_556.81	Alpha-protein kinase vwkA
Apalm_v2_evm.model.Sc0a5M3_330_HRSCAF_560.118	GTPase HRas
Apalm_v2_evm.model.Sc0a5M3_330_HRSCAF_560.188	E3 ubiquitin-protein ligase TRIM56
Apalm_v2_evm.model.Sc0a5M3_330_HRSCAF_560.511	Pre-mRNA-splicing factor CWC22 homolog
Apalm_v2_evm.model.Sc0a5M3_331_HRSCAF_562.1022	Succinate--hydroxymethylglutarate CoA-transferase
Apalm_v2_evm.model.Sc0a5M3_331_HRSCAF_562.1023	MOB-like protein phocein
Apalm_v2_evm.model.Sc0a5M3_337_HRSCAF_586.83	Sec1 family domain-containing protein 1
Apalm_v2_evm.model.Sc0a5M3_337_HRSCAF_586.84	Rab3 GTPase-activating protein non-catalytic subunit
Apalm_v2_evm.model.Sc0a5M3_337_HRSCAF_586.203	Endoribonuclease Dicer
Apalm_v2_evm.model.Sc0a5M3_337_HRSCAF_586.271	Kelch-like protein 12
Apalm_v2_evm.model.Sc0a5M3_337_HRSCAF_586.350	Protein AAR2 homolog
Apalm_v2_evm.model.Sc0a5M3_337_HRSCAF_586.412	Synaptojanin-2-binding protein
Apalm_v2_evm.model.Sc0a5M3_337_HRSCAF_586.415	Ubiquinone/menaquinone biosynthesis C-methyltransferase UbiE (Fragment)
Apalm_v2_evm.model.Sc0a5M3_337_HRSCAF_586.505	uncharacterized protein LOC110045748
Apalm_v2_evm.model.Sc0a5M3_337_HRSCAF_586.558	Pleckstrin homology-like domain family B member 2
Apalm_v2_evm.model.Sc0a5M3_337_HRSCAF_586.568	Glutathione-specific gamma-glutamylcyclotransferase 1
Apalm_v2_evm.model.Sc0a5M3_337_HRSCAF_586.631	N-alpha-acetyltransferase 30
Apalm_v2_evm.model.Sc0a5M3_337_HRSCAF_586.634	Consortin
Apalm_v2_evm.model.Sc0a5M3_338_HRSCAF_588.1	Exosome component 10
Apalm_v2_evm.model.Sc0a5M3_357_HRSCAF_619.9	Protein CutA homolog
Apalm_v2_evm.model.Sc0a5M3_359_HRSCAF_632.3	PREDICTED: uncharacterized protein LOC107344283
Apalm_v2_evm.model.Sc0a5M3_361_HRSCAF_634.366	PREDICTED: uncharacterized protein LOC107333148 isoform X2
Apalm_v2_evm.model.Sc0a5M3_369_HRSCAF_655.206	Protein unc-45 homolog A
Apalm_v2_evm.model.Sc0a5M3_369_HRSCAF_655.232	p53-induced death domain-containing protein 1
Apalm_v2_evm.model.Sc0a5M3_369_HRSCAF_655.357	Zinc transporter 2
Apalm_v2_evm.model.Sc0a5M3_369_HRSCAF_655.411	Exocyst complex component 3
Apalm_v2_evm.model.Sc0a5M3_369_HRSCAF_655.474	Rho-related protein racA
Apalm_v2_evm.model.Sc0a5M3_375_HRSCAF_671.30	Putative ATP-dependent RNA helicase DHX30
Apalm_v2_evm.model.Sc0a5M3_375_HRSCAF_671.40	Poly(A) RNA polymerase, mitochondrial
Apalm_v2_evm.model.Sc0a5M3_375_HRSCAF_671.102	Homeobox protein Hox-D3a
Apalm_v2_evm.model.Sc0a5M3_375_HRSCAF_671.483	NACHT domain- and WD repeat-containing protein 1
Apalm_v2_evm.model.Sc0a5M3_375_HRSCAF_671.558	Non-homologous end-joining factor 1
Apalm_v2_evm.model.Sc0a5M3_382_HRSCAF_692.438	Mitogen-activated protein kinase 14
Apalm_v2_evm.model.Sc0a5M3_382_HRSCAF_692.479	Segmentation polarity homeobox protein engrailed
Apalm_v2_evm.model.Sc0a5M3_382_HRSCAF_692.487	UDP-galactose translocator
Apalm_v2_evm.model.Sc0a5M3_382_HRSCAF_692.553	Nischarin
Apalm_v2_evm.model.Sc0a5M3_382_HRSCAF_692.556	HemK methyltransferase family member 1
Apalm_v2_evm.model.Sc0a5M3_382_HRSCAF_692.704	YY1-associated factor 2
Apalm_v2_evm.model.Sc0a5M3_383_HRSCAF_694.23	Tetratricopeptide repeat protein 28
Apalm_v2_evm.model.Sc0a5M3_389_HRSCAF_706.53	PREDICTED: fibrillin-2-like isoform X12
Apalm_v2_evm.model.Sc0a5M3_389_HRSCAF_706.177	Folliculin-interacting protein 2
Apalm_v2_evm.model.Sc0a5M3_389_HRSCAF_706.220	PAS domain-containing serine/threonine-protein kinase
Apalm_v2_evm.model.Sc0a5M3_390_HRSCAF_714.51	NAD-dependent protein deacetylase SRT1
Apalm_v2_evm.model.Sc0a5M3_390_HRSCAF_714.99	DNA replication factor Cdt1
Apalm_v2_evm.model.Sc0a5M3_390_HRSCAF_714.292	Purine nucleoside phosphorylase
Apalm_v2_evm.model.Sc0a5M3_390_HRSCAF_714.434	E3 ubiquitin-protein ligase DTX3L
Apalm_v2_evm.model.Sc0a5M3_398_HRSCAF_736.580	5'-methylthioadenosine/S-adenosylhomocysteine nucleosidase
Apalm_v2_evm.model.Sc0a5M3_398_HRSCAF_736.668	PREDICTED: uncharacterized protein LOC107353086
Apalm_v2_evm.model.Sc0a5M3_401_HRSCAF_746.59	BTB/POZ domain-containing protein 6
Apalm_v2_evm.model.Sc0a5M3_401_HRSCAF_746.480	Casein kinase I isoform epsilon
Apalm_v2_evm.model.Sc0a5M3_401_HRSCAF_746.485	Casein kinase I isoform epsilon
Apalm_v2_evm.model.Sc0a5M3_401_HRSCAF_746.1144	Allatostatin-A receptor
Apalm_v2_evm.model.Sc0a5M3_401_HRSCAF_746.1206	Protein kinase C and casein kinase substrate in neurons protein 2
Apalm_v2_evm.model.Sc0a5M3_401_HRSCAF_746.1234	PHD finger protein 21A
Apalm_v2_evm.model.Sc0a5M3_401_HRSCAF_746.1238	Doublecortin domain-containing protein 1
Apalm_v2_evm.model.Sc0a5M3_401_HRSCAF_746.1308	Potassium voltage-gated channel subfamily C member 1
Apalm_v2_evm.model.Sc0a5M3_401_HRSCAF_746.1358	Archaemetzincin-2
Apalm_v2_evm.model.Sc0a5M3_401_HRSCAF_746.1395	C2 domain-containing protein 5
Apalm_v2_evm.model.Sc0a5M3_401_HRSCAF_746.1415	uncharacterized protein LOC111318989
Apalm_v2_evm.model.Sc0a5M3_424_HRSCAF_798.303	PREDICTED: P2X purinoceptor 7-like
Apalm_v2_evm.model.Sc0a5M3_424_HRSCAF_798.413	Rab proteins geranylgeranyltransferase component A 1
Apalm_v2_evm.model.Sc0a5M3_424_HRSCAF_798.571	Sodium-dependent multivitamin transporter
Apalm_v2_evm.model.Sc0a5M3_424_HRSCAF_798.640	RNA-splicing ligase RtcB
Apalm_v2_evm.model.Sc0a5M3_424_HRSCAF_798.744	L-aminoadipate-semialdehyde dehydrogenase-phosphopantetheinyl transferase
Apalm_v2_evm.model.Sc0a5M3_424_HRSCAF_798.913	Kelch-like protein 12
Apalm_v2_evm.model.Sc0a5M3_424_HRSCAF_798.944	TBC1 domain family member 19
Apalm_v2_evm.model.Sc0a5M3_424_HRSCAF_798.1073	Bifunctional arginine demethylase and lysyl-hydroxylase JMJD6-A
Apalm_v2_evm.model.Sc0a5M3_427_HRSCAF_802.172	Tetratricopeptide repeat protein 28
Apalm_v2_evm.model.Sc0a5M3_431_HRSCAF_813.175	Beta-soluble NSF attachment protein
Apalm_v2_evm.model.Sc0a5M3_431_HRSCAF_813.258	Glyoxylate reductase

## Sheet: grey60
Gene.ID	Gene.Annotation
Apalm_v2_evm.model.Sc0a5M3_1_HRSCAF_1.4	Sodium- and chloride-dependent GABA transporter 1
Apalm_v2_evm.model.Sc0a5M3_1_HRSCAF_1.14	Tyrosine-protein kinase SYK
Apalm_v2_evm.model.Sc0a5M3_1_HRSCAF_1.30	Transmembrane prolyl 4-hydroxylase
Apalm_v2_evm.model.Sc0a5M3_1_HRSCAF_1.74	39S ribosomal protein L55, mitochondrial
Apalm_v2_evm.model.Sc0a5M3_1_HRSCAF_1.91	DNA methyltransferase 1-associated protein 1
Apalm_v2_evm.model.Sc0a5M3_1_HRSCAF_1.144	Eukaryotic translation initiation factor 2D
Apalm_v2_evm.model.Sc0a5M3_1_HRSCAF_1.146	Fizzy-related protein homolog
Apalm_v2_evm.model.Sc0a5M3_1_HRSCAF_1.181	Adenosine receptor A2a
Apalm_v2_evm.model.Sc0a5M3_1_HRSCAF_1.184	hypothetical protein
Apalm_v2_evm.model.Sc0a5M3_1_HRSCAF_1.192	Protein patched homolog 1
Apalm_v2_evm.model.Sc0a5M3_1_HRSCAF_1.193	DNA-directed RNA polymerases I, II, and III subunit RPABC2
Apalm_v2_evm.model.Sc0a5M3_1_HRSCAF_1.211	Mediator of RNA polymerase II transcription subunit 8
Apalm_v2_evm.model.Sc0a5M3_1_HRSCAF_1.239	Nucleolar complex protein 4 homolog
Apalm_v2_evm.model.Sc0a5M3_1_HRSCAF_1.240	Nucleolar complex protein 4 homolog B
Apalm_v2_evm.model.Sc0a5M3_1_HRSCAF_1.246	Hydroxysteroid dehydrogenase-like protein 2
Apalm_v2_evm.model.Sc0a5M3_1_HRSCAF_1.253	Protein mab-21-like
Apalm_v2_evm.model.Sc0a5M3_1_HRSCAF_1.271	Centlein
Apalm_v2_evm.model.Sc0a5M3_1_HRSCAF_1.292	Protein FAM151B
Apalm_v2_evm.model.Sc0a5M3_1_HRSCAF_1.317	DNA polymerase epsilon subunit 4
Apalm_v2_evm.model.Sc0a5M3_1_HRSCAF_1.357	Glutathione peroxidase 7
Apalm_v2_evm.model.Sc0a5M3_1_HRSCAF_1.358	Cell division cycle protein 20 homolog
Apalm_v2_evm.model.Sc0a5M3_1_HRSCAF_1.372	PREDICTED: uncharacterized protein LOC107347891
Apalm_v2_evm.model.Sc0a5M3_1_HRSCAF_1.388	Alpha-ketoglutarate-dependent dioxygenase alkB homolog 7, mitochondrial
Apalm_v2_evm.model.Sc0a5M3_1_HRSCAF_1.405	Asparagine synthetase domain-containing protein 1
Apalm_v2_evm.model.Sc0a5M3_1_HRSCAF_1.415	hypothetical protein AWC38_SpisGene2972
Apalm_v2_evm.model.Sc0a5M3_1_HRSCAF_1.417	SET domain-containing protein 9
Apalm_v2_evm.model.Sc0a5M3_1_HRSCAF_1.519	Sphingomyelinase phosphodiesterase D
Apalm_v2_evm.model.Sc0a5M3_1_HRSCAF_1.543	Glutathione S-transferase 2
Apalm_v2_evm.model.Sc0a5M3_1_HRSCAF_1.586	RNA exonuclease 1 homolog
Apalm_v2_evm.model.Sc0a5M3_1_HRSCAF_1.595	Excitatory amino acid transporter 1
Apalm_v2_evm.model.Sc0a5M3_1_HRSCAF_1.604	PREDICTED: uncharacterized protein LOC107343611
Apalm_v2_evm.model.Sc0a5M3_1_HRSCAF_1.688	UPF0587 protein v1g245604
Apalm_v2_evm.model.Sc0a5M3_1_HRSCAF_1.736	PREDICTED: uncharacterized protein LOC107348633
Apalm_v2_evm.model.Sc0a5M3_1_HRSCAF_1.737	Transposon Ty3-I Gag-Pol polyprotein
Apalm_v2_evm.model.Sc0a5M3_2_HRSCAF_2.6	Translation machinery-associated protein 7
Apalm_v2_evm.model.Sc0a5M3_2_HRSCAF_2.21	E3 ubiquitin-protein ligase Hakai
Apalm_v2_evm.model.Sc0a5M3_3_HRSCAF_3.13	uncharacterized protein LOC110060929
Apalm_v2_evm.model.Sc0a5M3_3_HRSCAF_3.16	Transcription factor Sp3
Apalm_v2_evm.model.Sc0a5M3_4_HRSCAF_4.88	Mesoderm posterior protein 2
Apalm_v2_evm.model.Sc0a5M3_4_HRSCAF_4.200	Probable multidrug resistance-associated protein lethal(2)03659
Apalm_v2_evm.model.Sc0a5M3_4_HRSCAF_4.253	Solute carrier family 15 member 4
Apalm_v2_evm.model.Sc0a5M3_4_HRSCAF_4.354	Zinc finger CCHC domain-containing protein 7
Apalm_v2_evm.model.Sc0a5M3_4_HRSCAF_4.361	Adenosine monophosphate-protein transferase FICD homolog
Apalm_v2_evm.model.Sc0a5M3_4_HRSCAF_4.369	Prefoldin subunit 1
Apalm_v2_evm.model.Sc0a5M3_4_HRSCAF_4.376	Adhesion G-protein coupled receptor D1
Apalm_v2_evm.model.Sc0a5M3_7_HRSCAF_7.2	Importin subunit alpha-1
Apalm_v2_evm.model.Sc0a5M3_8_HRSCAF_11.10	Glomulin
Apalm_v2_evm.model.Sc0a5M3_8_HRSCAF_11.31	Mediator of RNA polymerase II transcription subunit 22
Apalm_v2_evm.model.Sc0a5M3_8_HRSCAF_11.57	39S ribosomal protein L11, mitochondrial
Apalm_v2_evm.model.Sc0a5M3_8_HRSCAF_11.58	PREDICTED: LOW QUALITY PROTEIN: uncharacterized protein LOC107351287
Apalm_v2_evm.model.Sc0a5M3_8_HRSCAF_11.72	Protein IWS1 homolog
Apalm_v2_evm.model.Sc0a5M3_9_HRSCAF_12.182	Metalloendopeptidase OMA1, mitochondrial
Apalm_v2_evm.model.Sc0a5M3_10_HRSCAF_15.44	NADH dehydrogenase [ubiquinone] 1 beta subcomplex subunit 3
Apalm_v2_evm.model.Sc0a5M3_10_HRSCAF_15.61	Alpha-catulin
Apalm_v2_evm.model.Sc0a5M3_10_HRSCAF_15.128	PREDICTED: uncharacterized protein LOC107328009
Apalm_v2_evm.model.Sc0a5M3_10_HRSCAF_15.129	PREDICTED: uncharacterized protein LOC107337536
Apalm_v2_evm.model.Sc0a5M3_10_HRSCAF_15.138	Protein FAM207A
Apalm_v2_evm.model.Sc0a5M3_10_HRSCAF_15.156	DNA polymerase eta
Apalm_v2_evm.model.Sc0a5M3_10_HRSCAF_15.220	UDP-glucuronosyltransferase 2B1
Apalm_v2_evm.model.Sc0a5M3_10_HRSCAF_15.251	hypothetical protein AWC38_SpisGene22544
Apalm_v2_evm.model.Sc0a5M3_10_HRSCAF_15.259	PREDICTED: E3 ubiquitin-protein ligase BRE1-like
Apalm_v2_evm.model.Sc0a5M3_10_HRSCAF_15.262	PHD finger protein 10
Apalm_v2_evm.model.Sc0a5M3_10_HRSCAF_15.273	Eukaryotic translation initiation factor 2A
Apalm_v2_evm.model.Sc0a5M3_12_HRSCAF_20.1	Coagulation factor V
Apalm_v2_evm.model.Sc0a5M3_13_HRSCAF_21.29	DNA-directed RNA polymerase I subunit RPA12
Apalm_v2_evm.model.Sc0a5M3_13_HRSCAF_21.35	hypothetical protein
Apalm_v2_evm.model.Sc0a5M3_13_HRSCAF_21.45	Neuropeptide FF receptor 2
Apalm_v2_evm.model.Sc0a5M3_13_HRSCAF_21.74	Phosphatidylglycerophosphatase and protein-tyrosine phosphatase 1
Apalm_v2_evm.model.Sc0a5M3_13_HRSCAF_21.90	hypothetical protein
Apalm_v2_evm.model.Sc0a5M3_13_HRSCAF_21.106	Serine/threonine-protein phosphatase 2A 65 kDa regulatory subunit A alpha isoform
Apalm_v2_evm.model.Sc0a5M3_13_HRSCAF_21.136	Thiamine transporter 2
Apalm_v2_evm.model.Sc0a5M3_13_HRSCAF_21.190	PREDICTED: uncharacterized protein LOC107329078 isoform X2
Apalm_v2_evm.model.Sc0a5M3_13_HRSCAF_21.338	Cationic amino acid transporter 2
Apalm_v2_evm.model.Sc0a5M3_13_HRSCAF_21.340	TNF receptor-associated factor 3
Apalm_v2_evm.model.Sc0a5M3_13_HRSCAF_21.400	Excitatory amino acid transporter 1
Apalm_v2_evm.model.Sc0a5M3_13_HRSCAF_21.402	hypothetical protein AWC38_SpisGene4039
Apalm_v2_evm.model.Sc0a5M3_13_HRSCAF_21.768	Pancreatic lipase-related protein 2
Apalm_v2_evm.model.Sc0a5M3_14_HRSCAF_24.13	Frataxin, mitochondrial
Apalm_v2_evm.model.Sc0a5M3_14_HRSCAF_24.68	Major facilitator superfamily domain-containing protein 12
Apalm_v2_evm.model.Sc0a5M3_14_HRSCAF_24.98	PREDICTED: uncharacterized protein LOC107338028
Apalm_v2_evm.model.Sc0a5M3_14_HRSCAF_24.100	Basigin
Apalm_v2_evm.model.Sc0a5M3_14_HRSCAF_24.151	Wnt inhibitory factor 1
Apalm_v2_evm.model.Sc0a5M3_14_HRSCAF_24.164	PREDICTED: uncharacterized protein LOC107329412
Apalm_v2_evm.model.Sc0a5M3_14_HRSCAF_24.173	Leucine-rich repeats and immunoglobulin-like domains protein 3
Apalm_v2_evm.model.Sc0a5M3_14_HRSCAF_24.179	Amidase
Apalm_v2_evm.model.Sc0a5M3_14_HRSCAF_24.191	Swi5-dependent recombination DNA repair protein 1 homolog
Apalm_v2_evm.model.Sc0a5M3_14_HRSCAF_24.225	PCNA-associated factor
Apalm_v2_evm.model.Sc0a5M3_14_HRSCAF_24.260	Alkaline ceramidase
Apalm_v2_evm.model.Sc0a5M3_14_HRSCAF_24.279	Cactin
Apalm_v2_evm.model.Sc0a5M3_14_HRSCAF_24.297	Pituitary tumor-transforming gene 1 protein-interacting protein
Apalm_v2_evm.model.Sc0a5M3_14_HRSCAF_24.329	Tetratricopeptide repeat protein 37
Apalm_v2_evm.model.Sc0a5M3_14_HRSCAF_24.347	GTP-binding protein Rit2
Apalm_v2_evm.model.Sc0a5M3_14_HRSCAF_24.358	Dynein intermediate chain 2, ciliary
Apalm_v2_evm.model.Sc0a5M3_14_HRSCAF_24.396	PREDICTED: uncharacterized protein LOC107349254
Apalm_v2_evm.model.Sc0a5M3_14_HRSCAF_24.422	PREDICTED: uncharacterized protein LOC107329831
Apalm_v2_evm.model.Sc0a5M3_14_HRSCAF_24.465	Kelch-like ECH-associated protein 1
Apalm_v2_evm.model.Sc0a5M3_14_HRSCAF_24.498	Kelch-like protein 6
Apalm_v2_evm.model.Sc0a5M3_14_HRSCAF_24.581	Basigin
Apalm_v2_evm.model.Sc0a5M3_14_HRSCAF_24.599	Transmembrane protein 163
Apalm_v2_evm.model.Sc0a5M3_14_HRSCAF_24.618	Betaine--homocysteine S-methyltransferase 1
Apalm_v2_evm.model.Sc0a5M3_14_HRSCAF_24.650	Mitochondrial import inner membrane translocase subunit TIM44
Apalm_v2_evm.model.Sc0a5M3_14_HRSCAF_24.652	RNA-binding protein 8A
Apalm_v2_evm.model.Sc0a5M3_14_HRSCAF_24.672	Helicase-like transcription factor
Apalm_v2_evm.model.Sc0a5M3_14_HRSCAF_24.676	Helicase-like transcription factor
Apalm_v2_evm.model.Sc0a5M3_14_HRSCAF_24.677	Calumenin-B
Apalm_v2_evm.model.Sc0a5M3_14_HRSCAF_24.703	39S ribosomal protein L54, mitochondrial
Apalm_v2_evm.model.Sc0a5M3_14_HRSCAF_24.719	Putative histone-lysine N-methyltransferase PRDM6
Apalm_v2_evm.model.Sc0a5M3_14_HRSCAF_24.739	Follistatin
Apalm_v2_evm.model.Sc0a5M3_14_HRSCAF_24.743	Molybdopterin synthase catalytic subunit
Apalm_v2_evm.model.Sc0a5M3_20_HRSCAF_34.11	hypothetical protein AWC38_SpisGene17666
Apalm_v2_evm.model.Sc0a5M3_20_HRSCAF_34.42	Aerolysin
Apalm_v2_evm.model.Sc0a5M3_20_HRSCAF_34.63	Tetratricopeptide repeat protein 28
Apalm_v2_evm.model.Sc0a5M3_20_HRSCAF_34.96	Ras-related protein RABE1a
Apalm_v2_evm.model.Sc0a5M3_20_HRSCAF_34.117	Transposon Ty3-G Gag-Pol polyprotein
Apalm_v2_evm.model.Sc0a5M3_20_HRSCAF_34.149	hypothetical protein
Apalm_v2_evm.model.Sc0a5M3_20_HRSCAF_34.263	Putative DNA polymerase
Apalm_v2_evm.model.Sc0a5M3_20_HRSCAF_34.277	Cytosolic purine 5'-nucleotidase
Apalm_v2_evm.model.Sc0a5M3_23_HRSCAF_38.28	Tetratricopeptide repeat protein 28
Apalm_v2_evm.model.Sc0a5M3_24_HRSCAF_39.287	PREDICTED: uncharacterized protein LOC107339358
Apalm_v2_evm.model.Sc0a5M3_24_HRSCAF_39.301	hypothetical protein AWC38_SpisGene368
Apalm_v2_evm.model.Sc0a5M3_26_HRSCAF_45.2	Centrosomal protein of 104 kDa
Apalm_v2_evm.model.Sc0a5M3_43_HRSCAF_76.3	Lactoylglutathione lyase
Apalm_v2_evm.model.Sc0a5M3_44_HRSCAF_77.4	Ankyrin repeat domain-containing protein 66
Apalm_v2_evm.model.Sc0a5M3_44_HRSCAF_77.22	uncharacterized protein LOC110039780
Apalm_v2_evm.model.Sc0a5M3_44_HRSCAF_77.37	E3 ubiquitin-protein ligase TM129
Apalm_v2_evm.model.Sc0a5M3_44_HRSCAF_77.44	F-box/WD repeat-containing protein 4
Apalm_v2_evm.model.Sc0a5M3_44_HRSCAF_77.47	Sushi, von Willebrand factor type A, EGF and pentraxin domain-containing protein 1
Apalm_v2_evm.model.Sc0a5M3_44_HRSCAF_77.48	NADH dehydrogenase [ubiquinone] 1 alpha subcomplex assembly factor 2
Apalm_v2_evm.model.Sc0a5M3_44_HRSCAF_77.49	Integrin alpha-E
Apalm_v2_evm.model.Sc0a5M3_44_HRSCAF_77.72	E3 ubiquitin-protein ligase KCMF1
Apalm_v2_evm.model.Sc0a5M3_44_HRSCAF_77.94	Probable ATP-dependent RNA helicase DHX34
Apalm_v2_evm.model.Sc0a5M3_44_HRSCAF_77.97	5-hydroxytryptamine receptor 4
Apalm_v2_evm.model.Sc0a5M3_44_HRSCAF_77.107	DNA replication complex GINS protein SLD5
Apalm_v2_evm.model.Sc0a5M3_44_HRSCAF_77.123	26S proteasome non-ATPase regulatory subunit 4
Apalm_v2_evm.model.Sc0a5M3_44_HRSCAF_77.158	Beta-1,4-galactosyltransferase galt-1
Apalm_v2_evm.model.Sc0a5M3_44_HRSCAF_77.165	Protein FAM193A
Apalm_v2_evm.model.Sc0a5M3_44_HRSCAF_77.167	Fork head domain-containing protein FD3
Apalm_v2_evm.model.Sc0a5M3_44_HRSCAF_77.168	Neurogenic locus notch homolog protein 1
Apalm_v2_evm.model.Sc0a5M3_44_HRSCAF_77.173	PREDICTED: uncharacterized protein LOC107337838
Apalm_v2_evm.model.Sc0a5M3_44_HRSCAF_77.208	RCC1 domain-containing protein 1
Apalm_v2_evm.model.Sc0a5M3_44_HRSCAF_77.212	Adenosine receptor A2a
Apalm_v2_evm.model.Sc0a5M3_44_HRSCAF_77.236	U4/U6.U5 small nuclear ribonucleoprotein 27 kDa protein
Apalm_v2_evm.model.Sc0a5M3_44_HRSCAF_77.241	Glycine receptor subunit beta
Apalm_v2_evm.model.Sc0a5M3_44_HRSCAF_77.290	Small integral membrane protein 12
Apalm_v2_evm.model.Sc0a5M3_44_HRSCAF_77.347	hypothetical protein AWC38_SpisGene17666
Apalm_v2_evm.model.Sc0a5M3_44_HRSCAF_77.362	PREDICTED: uncharacterized protein LOC107340946
Apalm_v2_evm.model.Sc0a5M3_44_HRSCAF_77.379	Exonuclease
Apalm_v2_evm.model.Sc0a5M3_44_HRSCAF_77.381	Homeodomain-only protein
Apalm_v2_evm.model.Sc0a5M3_44_HRSCAF_77.390	Probable serine incorporator
Apalm_v2_evm.model.Sc0a5M3_44_HRSCAF_77.393	Alstrom syndrome protein 1
Apalm_v2_evm.model.Sc0a5M3_44_HRSCAF_77.458	Vacuolar protein sorting-associated protein 51 homolog
Apalm_v2_evm.model.Sc0a5M3_44_HRSCAF_77.465	39S ribosomal protein L27, mitochondrial
Apalm_v2_evm.model.Sc0a5M3_44_HRSCAF_77.469	ATP-dependent RNA helicase SUPV3L1, mitochondrial
Apalm_v2_evm.model.Sc0a5M3_44_HRSCAF_77.475	Vinculin (Fragment)
Apalm_v2_evm.model.Sc0a5M3_44_HRSCAF_77.492	Protein farnesyltransferase/geranylgeranyltransferase type-1 subunit alpha
Apalm_v2_evm.model.Sc0a5M3_44_HRSCAF_77.520	Neuropilin-2
Apalm_v2_evm.model.Sc0a5M3_44_HRSCAF_77.556	Homeobox protein EMX1
Apalm_v2_evm.model.Sc0a5M3_44_HRSCAF_77.574	Chymotrypsinogen 2
Apalm_v2_evm.model.Sc0a5M3_44_HRSCAF_77.576	Mediator of RNA polymerase II transcription subunit 28
Apalm_v2_evm.model.Sc0a5M3_44_HRSCAF_77.595	Metal transporter CNNM2
Apalm_v2_evm.model.Sc0a5M3_44_HRSCAF_77.611	Leukocyte receptor cluster member 1
Apalm_v2_evm.model.Sc0a5M3_44_HRSCAF_77.662	PREDICTED: neurogenic locus Notch protein-like isoform X4
Apalm_v2_evm.model.Sc0a5M3_44_HRSCAF_77.671	Biorientation of chromosomes in cell division protein 1-like 1
Apalm_v2_evm.model.Sc0a5M3_44_HRSCAF_77.695	Nucleolar protein 16
Apalm_v2_evm.model.Sc0a5M3_44_HRSCAF_77.710	PREDICTED: uncharacterized protein LOC107356306
Apalm_v2_evm.model.Sc0a5M3_44_HRSCAF_77.737	Alpha-1A adrenergic receptor
Apalm_v2_evm.model.Sc0a5M3_44_HRSCAF_77.757	Fidgetin-like protein 1
Apalm_v2_evm.model.Sc0a5M3_44_HRSCAF_77.921	Probable delta-1-pyrroline-5-carboxylate synthase
Apalm_v2_evm.model.Sc0a5M3_44_HRSCAF_77.952	Transposon Tf2-3 polyprotein
Apalm_v2_evm.model.Sc0a5M3_47_HRSCAF_80.1	Coiled-coil domain-containing protein 113
Apalm_v2_evm.model.Sc0a5M3_47_HRSCAF_80.2	hypothetical protein
Apalm_v2_evm.model.Sc0a5M3_53_HRSCAF_89.4	Ubiquitin-like modifier-activating enzyme 1
Apalm_v2_evm.model.Sc0a5M3_53_HRSCAF_89.37	RING finger protein 121
Apalm_v2_evm.model.Sc0a5M3_56_HRSCAF_99.3	PREDICTED: uncharacterized protein LOC107353071
Apalm_v2_evm.model.Sc0a5M3_61_HRSCAF_106.34	hypothetical protein AC249_AIPGENE4360
Apalm_v2_evm.model.Sc0a5M3_61_HRSCAF_106.177	hypothetical protein
Apalm_v2_evm.model.Sc0a5M3_61_HRSCAF_106.194	CDK5 regulatory subunit-associated protein 3
Apalm_v2_evm.model.Sc0a5M3_61_HRSCAF_106.263	Retrovirus-related Pol polyprotein from transposon 412
Apalm_v2_evm.model.Sc0a5M3_62_HRSCAF_108.3	Cation-dependent mannose-6-phosphate receptor
Apalm_v2_evm.model.Sc0a5M3_62_HRSCAF_108.8	PREDICTED: uncharacterized protein LOC107352253
Apalm_v2_evm.model.Sc0a5M3_62_HRSCAF_108.14	Protein scarlet
Apalm_v2_evm.model.Sc0a5M3_77_HRSCAF_134.5	Phosphopantothenoylcysteine decarboxylase
Apalm_v2_evm.model.Sc0a5M3_79_HRSCAF_143.6	PC3-like endoprotease variant A
Apalm_v2_evm.model.Sc0a5M3_79_HRSCAF_143.24	Lateral signaling target protein 2 homolog
Apalm_v2_evm.model.Sc0a5M3_79_HRSCAF_143.40	Tenascin-R
Apalm_v2_evm.model.Sc0a5M3_79_HRSCAF_143.45	Tachykinin-like peptides receptor 86C
Apalm_v2_evm.model.Sc0a5M3_79_HRSCAF_143.72	Flavin reductase (NADPH)
Apalm_v2_evm.model.Sc0a5M3_79_HRSCAF_143.75	hypothetical protein
Apalm_v2_evm.model.Sc0a5M3_79_HRSCAF_143.110	E3 UFM1-protein ligase 1 homolog
Apalm_v2_evm.model.Sc0a5M3_79_HRSCAF_143.162	ATP synthase subunit O, mitochondrial
Apalm_v2_evm.model.Sc0a5M3_79_HRSCAF_143.167	Quinone oxidoreductase-like protein 1
Apalm_v2_evm.model.Sc0a5M3_79_HRSCAF_143.175	PREDICTED: uncharacterized protein LOC107331925
Apalm_v2_evm.model.Sc0a5M3_79_HRSCAF_143.241	Elongation factor Ts, mitochondrial
Apalm_v2_evm.model.Sc0a5M3_79_HRSCAF_143.243	Sperm-associated antigen 17
Apalm_v2_evm.model.Sc0a5M3_79_HRSCAF_143.246	WD and tetratricopeptide repeats protein 1
Apalm_v2_evm.model.Sc0a5M3_79_HRSCAF_143.253	PREDICTED: synaptonemal complex protein 1-like
Apalm_v2_evm.model.Sc0a5M3_79_HRSCAF_143.256	Protein TFG
Apalm_v2_evm.model.Sc0a5M3_79_HRSCAF_143.277	PREDICTED: uncharacterized protein LOC107337581
Apalm_v2_evm.model.Sc0a5M3_79_HRSCAF_143.289	Mitochondrial genome maintenance exonuclease 1
Ala_722_tRNA	NA
Apalm_v2_evm.model.Sc0a5M3_79_HRSCAF_143.333	Histone deacetylase complex subunit SAP18
Apalm_v2_evm.model.Sc0a5M3_79_HRSCAF_143.399	uncharacterized protein C11orf65 homolog
Apalm_v2_evm.model.Sc0a5M3_79_HRSCAF_143.416	Homogentisate 1,2-dioxygenase
Apalm_v2_evm.model.Sc0a5M3_79_HRSCAF_143.459	hypothetical protein
Apalm_v2_evm.model.Sc0a5M3_79_HRSCAF_143.486	Fibroblast growth factor 1
Apalm_v2_evm.model.Sc0a5M3_79_HRSCAF_143.528	SAM and SH3 domain-containing protein 1
Apalm_v2_evm.model.Sc0a5M3_79_HRSCAF_143.582	ATP-binding cassette sub-family B member 7, mitochondrial
Apalm_v2_evm.model.Sc0a5M3_79_HRSCAF_143.589	Ankyrin repeat domain-containing protein 50
Apalm_v2_evm.model.Sc0a5M3_79_HRSCAF_143.602	Spermine synthase
Apalm_v2_evm.model.Sc0a5M3_79_HRSCAF_143.656	Dimethyladenosine transferase 1, mitochondrial
Apalm_v2_evm.model.Sc0a5M3_79_HRSCAF_143.665	Radial spoke head 10 homolog B
Apalm_v2_evm.model.Sc0a5M3_79_HRSCAF_143.684	Patched domain-containing protein 3
Apalm_v2_evm.model.Sc0a5M3_79_HRSCAF_143.699	PREDICTED: uncharacterized protein LOC107340487
Apalm_v2_evm.model.Sc0a5M3_79_HRSCAF_143.723	uncharacterized protein LOC110060412
Apalm_v2_evm.model.Sc0a5M3_79_HRSCAF_143.726	Rho GTPase-activating protein 20
Apalm_v2_evm.model.Sc0a5M3_79_HRSCAF_143.734	LYR motif-containing protein 2
Apalm_v2_evm.model.Sc0a5M3_79_HRSCAF_143.739	Protein lin-28
Apalm_v2_evm.model.Sc0a5M3_79_HRSCAF_143.744	DnaJ homolog subfamily C member 28
Apalm_v2_evm.model.Sc0a5M3_79_HRSCAF_143.747	Mitochondrial pyruvate carrier 2
Apalm_v2_evm.model.Sc0a5M3_79_HRSCAF_143.761	hypothetical protein
Apalm_v2_evm.model.Sc0a5M3_79_HRSCAF_143.775	Transient receptor potential cation channel subfamily A member 1 homolog
Apalm_v2_evm.model.Sc0a5M3_79_HRSCAF_143.780	BTB/POZ domain-containing protein 6
Apalm_v2_evm.model.Sc0a5M3_79_HRSCAF_143.789	Transposable element P transposase
Apalm_v2_evm.model.Sc0a5M3_79_HRSCAF_143.856	Cationic amino acid transporter 4
Apalm_v2_evm.model.Sc0a5M3_79_HRSCAF_143.876	Chromodomain-helicase-DNA-binding protein 5
Apalm_v2_evm.model.Sc0a5M3_79_HRSCAF_143.879	Probable glycosyltransferase STELLO1
Apalm_v2_evm.model.Sc0a5M3_79_HRSCAF_143.955	PREDICTED: uncharacterized protein LOC107352589
Apalm_v2_evm.model.Sc0a5M3_79_HRSCAF_143.1013	DNA-(apurinic or apyrimidinic site) lyase
Apalm_v2_evm.model.Sc0a5M3_79_HRSCAF_143.1028	Anoctamin-7
Apalm_v2_evm.model.Sc0a5M3_79_HRSCAF_143.1045	Sulfatase-modifying factor 2
Apalm_v2_evm.model.Sc0a5M3_79_HRSCAF_143.1241	hypothetical protein
Apalm_v2_evm.model.Sc0a5M3_82_HRSCAF_148.5	uncharacterized protein LOC111347148
Apalm_v2_evm.model.Sc0a5M3_83_HRSCAF_149.16	AN1-type zinc finger protein 2B
Apalm_v2_evm.model.Sc0a5M3_84_HRSCAF_150.112	Splicing factor 45
Apalm_v2_evm.model.Sc0a5M3_84_HRSCAF_150.149	Sorting nexin-6
Apalm_v2_evm.model.Sc0a5M3_84_HRSCAF_150.159	DDB1- and CUL4-associated factor 1
Apalm_v2_evm.model.Sc0a5M3_84_HRSCAF_150.177	Twinfilin-1
Apalm_v2_evm.model.Sc0a5M3_84_HRSCAF_150.180	E3 ubiquitin-protein ligase RNF123
Apalm_v2_evm.model.Sc0a5M3_84_HRSCAF_150.203	hypothetical protein
Apalm_v2_evm.model.Sc0a5M3_84_HRSCAF_150.204	PREDICTED: rRNA-processing protein UTP23 homolog
Apalm_v2_evm.model.Sc0a5M3_84_HRSCAF_150.209	Mitotic checkpoint protein BUB3
Apalm_v2_evm.model.Sc0a5M3_84_HRSCAF_150.228	PREDICTED: uncharacterized protein LOC107357987 isoform X2
Apalm_v2_evm.model.Sc0a5M3_84_HRSCAF_150.247	PREDICTED: uncharacterized protein LOC107354723 isoform X2
Apalm_v2_evm.model.Sc0a5M3_84_HRSCAF_150.266	Rap1 GTPase-activating protein 1
Apalm_v2_evm.model.Sc0a5M3_84_HRSCAF_150.268	Fanconi anemia group D2 protein
Apalm_v2_evm.model.Sc0a5M3_84_HRSCAF_150.303	PREDICTED: uncharacterized protein LOC107356760
Apalm_v2_evm.model.Sc0a5M3_84_HRSCAF_150.306	PREDICTED: uncharacterized protein LOC107356763
Apalm_v2_evm.model.Sc0a5M3_84_HRSCAF_150.311	PREDICTED: uncharacterized protein LOC107339985 isoform X1
Apalm_v2_evm.model.Sc0a5M3_84_HRSCAF_150.312	D-inositol 3-phosphate glycosyltransferase
Apalm_v2_evm.model.Sc0a5M3_84_HRSCAF_150.356	Histidine N-acetyltransferase
Apalm_v2_evm.model.Sc0a5M3_84_HRSCAF_150.366	Probable RNA-directed DNA polymerase from transposon X-element
Apalm_v2_evm.model.Sc0a5M3_84_HRSCAF_150.386	Mitochondrial inner membrane protease subunit 2
Apalm_v2_evm.model.Sc0a5M3_84_HRSCAF_150.432	HMG box-containing protein 1
Apalm_v2_evm.model.Sc0a5M3_84_HRSCAF_150.462	PREDICTED: uncharacterized protein LOC107349726
Apalm_v2_evm.model.Sc0a5M3_84_HRSCAF_150.476	BLOC-1-related complex subunit 6
Apalm_v2_evm.model.Sc0a5M3_84_HRSCAF_150.488	PREDICTED: uncharacterized protein LOC107330314
Apalm_v2_evm.model.Sc0a5M3_84_HRSCAF_150.489	PREDICTED: uncharacterized protein LOC107343137
Apalm_v2_evm.model.Sc0a5M3_84_HRSCAF_150.490	SH3 domain protein
Apalm_v2_evm.model.Sc0a5M3_84_HRSCAF_150.508	PREDICTED: uncharacterized protein LOC107350322
Apalm_v2_evm.model.Sc0a5M3_84_HRSCAF_150.511	GATOR complex protein NPRL2
Apalm_v2_evm.model.Sc0a5M3_84_HRSCAF_150.535	PREDICTED: uncharacterized protein LOC107354776 isoform X1
Apalm_v2_evm.model.Sc0a5M3_84_HRSCAF_150.572	PX domain-containing protein kinase-like protein
Apalm_v2_evm.model.Sc0a5M3_90_HRSCAF_162.7	PREDICTED: uncharacterized protein LOC107353071
Apalm_v2_evm.model.Sc0a5M3_91_HRSCAF_167.11	Zinc finger protein 277
Apalm_v2_evm.model.Sc0a5M3_91_HRSCAF_167.45	hypothetical protein
Apalm_v2_evm.model.Sc0a5M3_91_HRSCAF_167.192	NACHT, LRR and PYD domains-containing protein 12
Apalm_v2_evm.model.Sc0a5M3_91_HRSCAF_167.221	hypothetical protein
Apalm_v2_evm.model.Sc0a5M3_91_HRSCAF_167.235	PREDICTED: uncharacterized protein LOC107354445 isoform X1
Apalm_v2_evm.model.Sc0a5M3_91_HRSCAF_167.242	TBC domain-containing protein kinase-like protein
Apalm_v2_evm.model.Sc0a5M3_91_HRSCAF_167.367	PREDICTED: uncharacterized protein LOC107358458
Apalm_v2_evm.model.Sc0a5M3_91_HRSCAF_167.413	Exosome complex component RRP43
Apalm_v2_evm.model.Sc0a5M3_91_HRSCAF_167.421	N-acetylserotonin O-methyltransferase-like protein
Apalm_v2_evm.model.Sc0a5M3_91_HRSCAF_167.454	RuvB-like 1
Apalm_v2_evm.model.Sc0a5M3_91_HRSCAF_167.499	Olfactomedin-like protein 2B
Apalm_v2_evm.model.Sc0a5M3_91_HRSCAF_167.580	A-kinase anchor protein 7 isoform gamma
Apalm_v2_evm.model.Sc0a5M3_91_HRSCAF_167.586	Protein mab-21
Apalm_v2_evm.model.Sc0a5M3_107_HRSCAF_194.19	Testis-expressed protein 47
Apalm_v2_evm.model.Sc0a5M3_124_HRSCAF_222.62	1-phosphatidylinositol 4,5-bisphosphate phosphodiesterase eta-2
Apalm_v2_evm.model.Sc0a5M3_124_HRSCAF_222.64	Leucine-, glutamate- and lysine-rich protein 1
Apalm_v2_evm.model.Sc0a5M3_124_HRSCAF_222.75	Beta-1 adrenergic receptor
Apalm_v2_evm.model.Sc0a5M3_124_HRSCAF_222.79	Prohibitin-2
Apalm_v2_evm.model.Sc0a5M3_124_HRSCAF_222.91	Calmodulin
Apalm_v2_evm.model.Sc0a5M3_124_HRSCAF_222.112	Melanopsin
Apalm_v2_evm.model.Sc0a5M3_124_HRSCAF_222.113	Nucleoporin NUP188 homolog
Apalm_v2_evm.model.Sc0a5M3_124_HRSCAF_222.164	hypothetical protein
Apalm_v2_evm.model.Sc0a5M3_124_HRSCAF_222.197	Ubiquitin carboxyl-terminal hydrolase 48
Apalm_v2_evm.model.Sc0a5M3_124_HRSCAF_222.251	Caspase-8
Apalm_v2_evm.model.Sc0a5M3_124_HRSCAF_222.317	Retinol dehydrogenase 8
Apalm_v2_evm.model.Sc0a5M3_124_HRSCAF_222.346	hypothetical protein
Apalm_v2_evm.model.Sc0a5M3_124_HRSCAF_222.351	PREDICTED: uncharacterized protein LOC107353225
Apalm_v2_evm.model.Sc0a5M3_124_HRSCAF_222.352	Integrin-linked kinase-associated serine/threonine phosphatase 2C
Apalm_v2_evm.model.Sc0a5M3_124_HRSCAF_222.355	Cyclin-dependent kinase 11B
Apalm_v2_evm.model.Sc0a5M3_124_HRSCAF_222.362	Kynurenine formamidase
Apalm_v2_evm.model.Sc0a5M3_124_HRSCAF_222.367	PREDICTED: uncharacterized protein LOC107355703
Apalm_v2_evm.model.Sc0a5M3_124_HRSCAF_222.385	PREDICTED: uncharacterized protein LOC107341344
Apalm_v2_evm.model.Sc0a5M3_124_HRSCAF_222.391	D-inositol 3-phosphate glycosyltransferase
Apalm_v2_evm.model.Sc0a5M3_124_HRSCAF_222.410	DNA-directed RNA polymerase II subunit RPB4
Apalm_v2_evm.model.Sc0a5M3_124_HRSCAF_222.433	TNF receptor-associated factor 3
Apalm_v2_evm.model.Sc0a5M3_124_HRSCAF_222.485	PREDICTED: LOW QUALITY PROTEIN: uncharacterized protein LOC107349635
Apalm_v2_evm.model.Sc0a5M3_124_HRSCAF_222.548	JmjC domain-containing protein 5
Apalm_v2_evm.model.Sc0a5M3_124_HRSCAF_222.558	PREDICTED: adhesion G-protein coupled receptor G2-like
Apalm_v2_evm.model.Sc0a5M3_124_HRSCAF_222.559	Ubiquitin carboxyl-terminal hydrolase 5
Apalm_v2_evm.model.Sc0a5M3_124_HRSCAF_222.584	PREDICTED: uncharacterized protein LOC107339485
Apalm_v2_evm.model.Sc0a5M3_128_HRSCAF_228.7	Protein LIGHT-DEPENDENT SHORT HYPOCOTYLS 10
Apalm_v2_evm.model.Sc0a5M3_135_HRSCAF_243.2	PREDICTED: uncharacterized protein LOC107338081
Apalm_v2_evm.model.Sc0a5M3_142_HRSCAF_253.10	Hemicentin-2
Apalm_v2_evm.model.Sc0a5M3_143_HRSCAF_254.7	Retrovirus-related Pol polyprotein from transposon TNT 1-94
Apalm_v2_evm.model.Sc0a5M3_143_HRSCAF_254.2	PREDICTED: uncharacterized protein LOC107354269 isoform X1
Apalm_v2_evm.model.Sc0a5M3_151_HRSCAF_267.4	PREDICTED: uncharacterized protein LOC107331913
Apalm_v2_evm.model.Sc0a5M3_151_HRSCAF_267.39	hypothetical protein
Apalm_v2_evm.model.Sc0a5M3_151_HRSCAF_267.40	Arylsulfatase B
Apalm_v2_evm.model.Sc0a5M3_151_HRSCAF_267.42	Protein CWC15 homolog A
Apalm_v2_evm.model.Sc0a5M3_151_HRSCAF_267.65	Transcriptional adapter 3
Apalm_v2_evm.model.Sc0a5M3_151_HRSCAF_267.82	Adenosine receptor A2b
Apalm_v2_evm.model.Sc0a5M3_151_HRSCAF_267.83	Sodium-coupled monocarboxylate transporter 1
Apalm_v2_evm.model.Sc0a5M3_151_HRSCAF_267.126	WD repeat-containing protein 53
Apalm_v2_evm.model.Sc0a5M3_151_HRSCAF_267.129	Rhomboid-related protein 4
Apalm_v2_evm.model.Sc0a5M3_151_HRSCAF_267.169	Angiotensin-converting enzyme
Apalm_v2_evm.model.Sc0a5M3_151_HRSCAF_267.192	DnaJ homolog subfamily C member 12
Apalm_v2_evm.model.Sc0a5M3_151_HRSCAF_267.227	CBL-interacting serine/threonine-protein kinase 13
Apalm_v2_evm.model.Sc0a5M3_151_HRSCAF_267.248	FAD synthase
Apalm_v2_evm.model.Sc0a5M3_151_HRSCAF_267.291	Heat shock 70 kDa protein 12A
Apalm_v2_evm.model.Sc0a5M3_151_HRSCAF_267.311	Dimethylaniline monooxygenase [N-oxide-forming] 5
Apalm_v2_evm.model.Sc0a5M3_151_HRSCAF_267.329	PREDICTED: uncharacterized protein LOC107346420
Apalm_v2_evm.model.Sc0a5M3_151_HRSCAF_267.337	Fibroblast growth factor receptor 3
Apalm_v2_evm.model.Sc0a5M3_151_HRSCAF_267.352	Probable thiopurine S-methyltransferase
Apalm_v2_evm.model.Sc0a5M3_151_HRSCAF_267.362	Serine/threonine-protein kinase SIK3
Apalm_v2_evm.model.Sc0a5M3_151_HRSCAF_267.369	Zinc finger protein ZPR1
Apalm_v2_evm.model.Sc0a5M3_151_HRSCAF_267.376	DNA-directed RNA polymerase I subunit RPA12
Apalm_v2_evm.model.Sc0a5M3_152_HRSCAF_268.3	TNF receptor-associated factor 3
Apalm_v2_evm.model.Sc0a5M3_153_HRSCAF_269.16	PREDICTED: LOW QUALITY PROTEIN: uncharacterized protein LOC107351287
Apalm_v2_evm.model.Sc0a5M3_153_HRSCAF_269.17	39S ribosomal protein L11, mitochondrial
Apalm_v2_evm.model.Sc0a5M3_157_HRSCAF_273.13	Putative serine/threonine-protein kinase pats1
Apalm_v2_evm.model.Sc0a5M3_158_HRSCAF_280.1	E3 ubiquitin-protein ligase RNF213
Apalm_v2_evm.model.Sc0a5M3_161_HRSCAF_285.44	hypothetical protein CGI_10012876
Apalm_v2_evm.model.Sc0a5M3_161_HRSCAF_285.65	Pre-mRNA-splicing factor cwc-26
Apalm_v2_evm.model.Sc0a5M3_161_HRSCAF_285.111	PREDICTED: uncharacterized protein LOC107342904
Apalm_v2_evm.model.Sc0a5M3_161_HRSCAF_285.114	Citramalyl-CoA lyase, mitochondrial
Apalm_v2_evm.model.Sc0a5M3_161_HRSCAF_285.123	Clathrin heavy chain 1
Apalm_v2_evm.model.Sc0a5M3_161_HRSCAF_285.130	Mediator of RNA polymerase II transcription subunit 21
Apalm_v2_evm.model.Sc0a5M3_161_HRSCAF_285.188	Coiled-coil domain-containing protein 189
Apalm_v2_evm.model.Sc0a5M3_161_HRSCAF_285.202	erine racemase
Apalm_v2_evm.model.Sc0a5M3_161_HRSCAF_285.204	ARF GTPase-activating protein GIT1
Apalm_v2_evm.model.Sc0a5M3_161_HRSCAF_285.220	PREDICTED: uncharacterized protein LOC107341324 isoform X2
Apalm_v2_evm.model.Sc0a5M3_161_HRSCAF_285.277	EARP-interacting protein
Apalm_v2_evm.model.Sc0a5M3_161_HRSCAF_285.326	Putative IQ motif and ankyrin repeat domain-containing protein LOC642574
Apalm_v2_evm.model.Sc0a5M3_161_HRSCAF_285.384	Cytochrome c oxidase subunit 5B, mitochondrial
Apalm_v2_evm.model.Sc0a5M3_161_HRSCAF_285.416	Alpha-1,3-mannosyl-glycoprotein 2-beta-N-acetylglucosaminyltransferase
Apalm_v2_evm.model.Sc0a5M3_161_HRSCAF_285.423	Neurocalcin homolog
Apalm_v2_evm.model.Sc0a5M3_161_HRSCAF_285.486	Mitochondrial enolase superfamily member 1
Apalm_v2_evm.model.Sc0a5M3_161_HRSCAF_285.488	PCNA-interacting partner
Apalm_v2_evm.model.Sc0a5M3_161_HRSCAF_285.490	PREDICTED: transcriptional regulator ATRX homolog isoform X2
Apalm_v2_evm.model.Sc0a5M3_161_HRSCAF_285.517	Putative WD repeat-containing protein alr2800
Apalm_v2_evm.model.Sc0a5M3_161_HRSCAF_285.534	Acyl-protein thioesterase 2
Apalm_v2_evm.model.Sc0a5M3_161_HRSCAF_285.548	PREDICTED: neurofilament heavy polypeptide-like
Apalm_v2_evm.model.Sc0a5M3_161_HRSCAF_285.586	Glutathione hydrolase 1 proenzyme
Apalm_v2_evm.model.Sc0a5M3_161_HRSCAF_285.629	Protein CASP
Apalm_v2_evm.model.Sc0a5M3_161_HRSCAF_285.630	RPA-interacting protein A
Apalm_v2_evm.model.Sc0a5M3_161_HRSCAF_285.634	Glutathione hydrolase 1 proenzyme
Apalm_v2_evm.model.Sc0a5M3_161_HRSCAF_285.641	Probable 18S rRNA (guanine-N(7))-methyltransferase
Apalm_v2_evm.model.Sc0a5M3_162_HRSCAF_287.17	uncharacterized protein LOC110044623
Apalm_v2_evm.model.Sc0a5M3_162_HRSCAF_287.19	Probable E3 ubiquitin-protein ligase RNF217
Apalm_v2_evm.model.Sc0a5M3_162_HRSCAF_287.24	spindle pole body component 110-like
Apalm_v2_evm.model.Sc0a5M3_169_HRSCAF_298.7	PREDICTED: uncharacterized protein LOC107348834 isoform X1
Apalm_v2_evm.model.Sc0a5M3_169_HRSCAF_298.58	Protein bark beetle
Apalm_v2_evm.model.Sc0a5M3_170_HRSCAF_299.36	hypothetical protein
Apalm_v2_evm.model.Sc0a5M3_171_HRSCAF_300.9	GTP-binding protein 2
Apalm_v2_evm.model.Sc0a5M3_171_HRSCAF_300.25	Tolloid-like protein 2
Apalm_v2_evm.model.Sc0a5M3_171_HRSCAF_300.30	Iron-sulfur cluster assembly 2 homolog, mitochondrial
Apalm_v2_evm.model.Sc0a5M3_171_HRSCAF_300.33	Glutaredoxin-related protein 5, mitochondrial
Apalm_v2_evm.model.Sc0a5M3_171_HRSCAF_300.38	G patch domain-containing protein 11
Apalm_v2_evm.model.Sc0a5M3_171_HRSCAF_300.42	Protein FAM161B
Apalm_v2_evm.model.Sc0a5M3_171_HRSCAF_300.80	Cell death regulator Aven
Apalm_v2_evm.model.Sc0a5M3_171_HRSCAF_300.108	Cytochrome c oxidase assembly protein COX16 homolog, mitochondrial
Apalm_v2_evm.model.Sc0a5M3_171_HRSCAF_300.126	Fibropellin-1
Apalm_v2_evm.model.Sc0a5M3_171_HRSCAF_300.144	XK-related protein 6
Apalm_v2_evm.model.Sc0a5M3_171_HRSCAF_300.153	Retinol dehydrogenase 13
Apalm_v2_evm.model.Sc0a5M3_171_HRSCAF_300.179	Rho-related GTP-binding protein RhoU
Apalm_v2_evm.model.Sc0a5M3_171_HRSCAF_300.180	PREDICTED: uncharacterized protein LOC107326942
Apalm_v2_evm.model.Sc0a5M3_171_HRSCAF_300.266	Pre-mRNA-processing factor 39
Apalm_v2_evm.model.Sc0a5M3_173_HRSCAF_306.15	BLOC-1-related complex subunit 8 homolog
Apalm_v2_evm.model.Sc0a5M3_173_HRSCAF_306.39	E3 ubiquitin-protein ligase DZIP3
Apalm_v2_evm.model.Sc0a5M3_173_HRSCAF_306.40	E3 ubiquitin-protein ligase DZIP3
Apalm_v2_evm.model.Sc0a5M3_174_HRSCAF_307.4	THAP domain-containing protein 11
Apalm_v2_evm.model.Sc0a5M3_178_HRSCAF_314.136	Leucine-rich melanocyte differentiation-associated protein
Apalm_v2_evm.model.Sc0a5M3_187_HRSCAF_327.3	Macrophage receptor MARCO
Apalm_v2_evm.model.Sc0a5M3_189_HRSCAF_329.1	AP-4 complex subunit sigma
Apalm_v2_evm.model.Sc0a5M3_191_HRSCAF_332.44	Protein Hikeshi
Apalm_v2_evm.model.Sc0a5M3_191_HRSCAF_332.64	Calcium uniporter protein, mitochondrial
Apalm_v2_evm.model.Sc0a5M3_191_HRSCAF_332.80	CUB domain-containing protein
Apalm_v2_evm.model.Sc0a5M3_191_HRSCAF_332.124	Carbohydrate sulfotransferase 3
Apalm_v2_evm.model.Sc0a5M3_191_HRSCAF_332.131	Inactive hydroxysteroid dehydrogenase-like protein 1
Apalm_v2_evm.model.Sc0a5M3_191_HRSCAF_332.178	Protein MCM10 homolog
Apalm_v2_evm.model.Sc0a5M3_191_HRSCAF_332.196	NCK-interacting protein with SH3 domain
Apalm_v2_evm.model.Sc0a5M3_194_HRSCAF_335.1	PREDICTED: uncharacterized protein LOC107347031
Apalm_v2_evm.model.Sc0a5M3_200_HRSCAF_342.3	PREDICTED: uncharacterized protein LOC107336155
Apalm_v2_evm.model.Sc0a5M3_203_HRSCAF_345.26	G-protein-signaling modulator 2
Apalm_v2_evm.model.Sc0a5M3_221_HRSCAF_370.16	Probable ATP-dependent RNA helicase DHX40
Apalm_v2_evm.model.Sc0a5M3_221_HRSCAF_370.64	Serine/arginine-rich splicing factor 4
Apalm_v2_evm.model.Sc0a5M3_221_HRSCAF_370.98	Protein-lysine N-methyltransferase EEF2KMT
Apalm_v2_evm.model.Sc0a5M3_221_HRSCAF_370.189	39S ribosomal protein L12, mitochondrial
Apalm_v2_evm.model.Sc0a5M3_221_HRSCAF_370.191	Trimethyllysine dioxygenase, mitochondrial
Apalm_v2_evm.model.Sc0a5M3_221_HRSCAF_370.194	WD repeat domain phosphoinositide-interacting protein 2
Apalm_v2_evm.model.Sc0a5M3_221_HRSCAF_370.248	Nuclear protein localization protein 4 homolog
Apalm_v2_evm.model.Sc0a5M3_221_HRSCAF_370.260	Ankyrin repeat and SOCS box protein 13
Apalm_v2_evm.model.Sc0a5M3_221_HRSCAF_370.264	Thymidine kinase, cytosolic
Apalm_v2_evm.model.Sc0a5M3_221_HRSCAF_370.269	Sorting nexin-14
Apalm_v2_evm.model.Sc0a5M3_221_HRSCAF_370.270	PREDICTED: small RNA degrading nuclease 5-like
Apalm_v2_evm.model.Sc0a5M3_221_HRSCAF_370.314	Helicase with zinc finger domain 2
Apalm_v2_evm.model.Sc0a5M3_221_HRSCAF_370.322	GTP-binding protein Di-Ras2
Apalm_v2_evm.model.Sc0a5M3_221_HRSCAF_370.346	Mitotic spindle assembly checkpoint protein MAD1
Apalm_v2_evm.model.Sc0a5M3_221_HRSCAF_370.355	Actin CyI, cytoplasmic
Apalm_v2_evm.model.Sc0a5M3_221_HRSCAF_370.391	L-xylulose reductase
Apalm_v2_evm.model.Sc0a5M3_221_HRSCAF_370.396	Zinc phosphodiesterase ELAC protein 2
Apalm_v2_evm.model.Sc0a5M3_221_HRSCAF_370.443	E3 ubiquitin-protein ligase ZNF598
Apalm_v2_evm.model.Sc0a5M3_221_HRSCAF_370.497	E3 ubiquitin-protein ligase TRIM23
Apalm_v2_evm.model.Sc0a5M3_227_HRSCAF_380.6	D-inositol 3-phosphate glycosyltransferase
Apalm_v2_evm.model.Sc0a5M3_230_HRSCAF_385.14	Tetratricopeptide repeat protein 28
Apalm_v2_evm.model.Sc0a5M3_252_HRSCAF_417.35	Sushi, von Willebrand factor type A, EGF and pentraxin domain-containing protein 1
Apalm_v2_evm.model.Sc0a5M3_252_HRSCAF_417.41	DAZ-associated protein 1
Apalm_v2_evm.model.Sc0a5M3_252_HRSCAF_417.86	TBC1 domain family member 16
Apalm_v2_evm.model.Sc0a5M3_252_HRSCAF_417.96	hypothetical protein
Apalm_v2_evm.model.Sc0a5M3_257_HRSCAF_426.9	Werner syndrome ATP-dependent helicase
Apalm_v2_evm.model.Sc0a5M3_260_HRSCAF_429.14	hypothetical protein
Apalm_v2_evm.model.Sc0a5M3_261_HRSCAF_431.2	Serine/threonine-protein kinase SIK2
Apalm_v2_evm.model.Sc0a5M3_262_HRSCAF_432.6	Probable ubiquitin carboxyl-terminal hydrolase MINDY-4
Apalm_v2_evm.model.Sc0a5M3_262_HRSCAF_432.9	Glutamine-dependent NAD(+) synthetase
Apalm_v2_evm.model.Sc0a5M3_262_HRSCAF_432.17	Tetratricopeptide repeat protein 28
Apalm_v2_evm.model.Sc0a5M3_271_HRSCAF_450.68	Nck-associated protein 1 homolog
Apalm_v2_evm.model.Sc0a5M3_271_HRSCAF_450.143	N-acetyl-beta-glucosaminyl-glycoprotein 4-beta-N-acetylgalactosaminyltransferase 1
Apalm_v2_evm.model.Sc0a5M3_271_HRSCAF_450.145	N-acetyl-beta-glucosaminyl-glycoprotein 4-beta-N-acetylgalactosaminyltransferase 1
Apalm_v2_evm.model.Sc0a5M3_271_HRSCAF_450.151	UDP-glucuronosyltransferase 2C1 (Fragment)
Apalm_v2_evm.model.Sc0a5M3_272_HRSCAF_451.20	PREDICTED: uncharacterized protein LOC107340697 isoform X3
Apalm_v2_evm.model.Sc0a5M3_272_HRSCAF_451.28	Leptin receptor gene-related protein
Apalm_v2_evm.model.Sc0a5M3_272_HRSCAF_451.30	Protein JBTS17
Apalm_v2_evm.model.Sc0a5M3_272_HRSCAF_451.48	CTD small phosphatase-like protein 2
Apalm_v2_evm.model.Sc0a5M3_272_HRSCAF_451.56	Transient receptor potential cation channel subfamily V member 4
Apalm_v2_evm.model.Sc0a5M3_272_HRSCAF_451.62	PREDICTED: uncharacterized protein LOC107336659
Apalm_v2_evm.model.Sc0a5M3_272_HRSCAF_451.63	Nephrocystin-3
Apalm_v2_evm.model.Sc0a5M3_272_HRSCAF_451.86	Centrosomal protein of 78 kDa
Apalm_v2_evm.model.Sc0a5M3_272_HRSCAF_451.94	Sperm flagellar protein 2
Apalm_v2_evm.model.Sc0a5M3_272_HRSCAF_451.96	Glutamine synthetase
Apalm_v2_evm.model.Sc0a5M3_272_HRSCAF_451.97	Protein ABHD4
Apalm_v2_evm.model.Sc0a5M3_272_HRSCAF_451.119	Melatonin receptor type 1C
Apalm_v2_evm.model.Sc0a5M3_272_HRSCAF_451.121	Protein-lysine methyltransferase METTL21D
Apalm_v2_evm.model.Sc0a5M3_272_HRSCAF_451.123	DnaJ homolog subfamily C member 14
Apalm_v2_evm.model.Sc0a5M3_272_HRSCAF_451.131	Alcohol dehydrogenase [NADP(+)]
Apalm_v2_evm.model.Sc0a5M3_272_HRSCAF_451.138	PREDICTED: uncharacterized protein LOC107340343
Apalm_v2_evm.model.Sc0a5M3_272_HRSCAF_451.193	Creatine kinase S-type, mitochondrial
Apalm_v2_evm.model.Sc0a5M3_272_HRSCAF_451.199	Histone H4
Apalm_v2_evm.model.Sc0a5M3_272_HRSCAF_451.203	Histone H3
Apalm_v2_evm.model.Sc0a5M3_272_HRSCAF_451.216	GPI ethanolamine phosphate transferase 2
Apalm_v2_evm.model.Sc0a5M3_272_HRSCAF_451.282	PREDICTED: uncharacterized protein LOC107358360
Apalm_v2_evm.model.Sc0a5M3_272_HRSCAF_451.294	E3 ubiquitin-protein ligase TRIM71
Apalm_v2_evm.model.Sc0a5M3_272_HRSCAF_451.301	Orexin receptor type 2
Apalm_v2_evm.model.Sc0a5M3_272_HRSCAF_451.319	hypothetical protein
Apalm_v2_evm.model.Sc0a5M3_272_HRSCAF_451.355	E3 ubiquitin-protein ligase TRIM71
Apalm_v2_evm.model.Sc0a5M3_272_HRSCAF_451.369	hypothetical protein AC249_AIPGENE8353
Apalm_v2_evm.model.Sc0a5M3_272_HRSCAF_451.374	Tetratricopeptide repeat protein 28
Apalm_v2_evm.model.Sc0a5M3_272_HRSCAF_451.375	Tetratricopeptide repeat protein 28
Apalm_v2_evm.model.Sc0a5M3_272_HRSCAF_451.441	hypothetical protein
Apalm_v2_evm.model.Sc0a5M3_272_HRSCAF_451.469	Cell cycle checkpoint protein RAD17
Apalm_v2_evm.model.Sc0a5M3_272_HRSCAF_451.538	Putative serine/threonine-protein kinase pats1
Apalm_v2_evm.model.Sc0a5M3_272_HRSCAF_451.564	Putative ankyrin repeat protein RF_0381
Apalm_v2_evm.model.Sc0a5M3_272_HRSCAF_451.705	hypothetical protein AC249_AIPGENE28112
Apalm_v2_evm.model.Sc0a5M3_278_HRSCAF_461.7	Magnesium-dependent phosphatase 1
Apalm_v2_evm.model.Sc0a5M3_278_HRSCAF_461.10	Small nuclear ribonucleoprotein-associated protein B'
Apalm_v2_evm.model.Sc0a5M3_279_HRSCAF_462.7	Dipeptidyl-peptidase 5
Apalm_v2_evm.model.Sc0a5M3_281_HRSCAF_464.22	Protein ERGIC-53
Apalm_v2_evm.model.Sc0a5M3_281_HRSCAF_464.26	Protocadherin Fat 4
Apalm_v2_evm.model.Sc0a5M3_281_HRSCAF_464.45	Protein hinderin
Apalm_v2_evm.model.Sc0a5M3_281_HRSCAF_464.54	Pyruvate kinase PKM
Apalm_v2_evm.model.Sc0a5M3_281_HRSCAF_464.57	PREDICTED: multiple epidermal growth factor-like domains protein 11 isoform X2
Apalm_v2_evm.model.Sc0a5M3_281_HRSCAF_464.126	Centrin-3
Apalm_v2_evm.model.Sc0a5M3_281_HRSCAF_464.146	Tetratricopeptide repeat protein 28
Apalm_v2_evm.model.Sc0a5M3_281_HRSCAF_464.184	hypothetical protein
Apalm_v2_evm.model.Sc0a5M3_281_HRSCAF_464.207	Short transient receptor potential channel 5
Apalm_v2_evm.model.Sc0a5M3_281_HRSCAF_464.260	hypothetical protein AWC38_SpisGene10120
Apalm_v2_evm.model.Sc0a5M3_281_HRSCAF_464.281	PREDICTED: uncharacterized protein LOC107343400
Apalm_v2_evm.model.Sc0a5M3_281_HRSCAF_464.282	PREDICTED: uncharacterized protein LOC107337744
Apalm_v2_evm.model.Sc0a5M3_281_HRSCAF_464.290	O-acetyl-ADP-ribose deacetylase 1
Apalm_v2_evm.model.Sc0a5M3_281_HRSCAF_464.296	Deoxyribose-phosphate aldolase
Apalm_v2_evm.model.Sc0a5M3_281_HRSCAF_464.312	PREDICTED: probable kinetochore protein SPC25
Apalm_v2_evm.model.Sc0a5M3_281_HRSCAF_464.317	TPR repeat-containing protein DDB_G0287407
Apalm_v2_evm.model.Sc0a5M3_281_HRSCAF_464.369	Putative acetyltransferase OgpAT
Apalm_v2_evm.model.Sc0a5M3_281_HRSCAF_464.412	Small VCP/p97-interacting protein
Apalm_v2_evm.model.Sc0a5M3_281_HRSCAF_464.426	WD repeat domain phosphoinositide-interacting protein 4
Apalm_v2_evm.model.Sc0a5M3_281_HRSCAF_464.466	uncharacterized protein LOC110052929
Apalm_v2_evm.model.Sc0a5M3_281_HRSCAF_464.480	UBX domain-containing protein 6
Apalm_v2_evm.model.Sc0a5M3_281_HRSCAF_464.540	Neural cell adhesion molecule L1-like protein
Apalm_v2_evm.model.Sc0a5M3_281_HRSCAF_464.586	2',3'-cyclic-nucleotide 3'-phosphodiesterase
Apalm_v2_evm.model.Sc0a5M3_281_HRSCAF_464.589	Glutathione hydrolase 1 proenzyme
Apalm_v2_evm.model.Sc0a5M3_281_HRSCAF_464.608	uncharacterized protein LOC111340098
Apalm_v2_evm.model.Sc0a5M3_281_HRSCAF_464.646	WASH complex subunit 3
Apalm_v2_evm.model.Sc0a5M3_281_HRSCAF_464.703	Guanine nucleotide-binding protein G(I)/G(S)/G(O) subunit gamma-11
Apalm_v2_evm.model.Sc0a5M3_281_HRSCAF_464.720	Selenium-binding protein 1
Apalm_v2_evm.model.Sc0a5M3_281_HRSCAF_464.727	Protein FAM189A1
Apalm_v2_evm.model.Sc0a5M3_281_HRSCAF_464.735	CCR4-NOT transcription complex subunit 6
Apalm_v2_evm.model.Sc0a5M3_281_HRSCAF_464.748	Melanopsin-A
Apalm_v2_evm.model.Sc0a5M3_281_HRSCAF_464.758	Eukaryotic translation initiation factor 4E-binding protein 2
Apalm_v2_evm.model.Sc0a5M3_281_HRSCAF_464.785	Glutamate carboxypeptidase 2
Apalm_v2_evm.model.Sc0a5M3_281_HRSCAF_464.798	uncharacterized protein LOC110066482
Apalm_v2_evm.model.Sc0a5M3_281_HRSCAF_464.805	Ubiquitin-conjugating enzyme E2-17 kDa
Apalm_v2_evm.model.Sc0a5M3_281_HRSCAF_464.827	Substance-K receptor
Apalm_v2_evm.model.Sc0a5M3_281_HRSCAF_464.835	BTB/POZ domain-containing protein 6
Apalm_v2_evm.model.Sc0a5M3_281_HRSCAF_464.846	Wee1-like protein kinase 1-B
Apalm_v2_evm.model.Sc0a5M3_281_HRSCAF_464.874	PREDICTED: uncharacterized protein LOC107341642
Apalm_v2_evm.model.Sc0a5M3_281_HRSCAF_464.875	Centrosomal protein of 290 kDa
Apalm_v2_evm.model.Sc0a5M3_281_HRSCAF_464.931	DNA-directed RNA polymerase II subunit RPB2
Apalm_v2_evm.model.Sc0a5M3_281_HRSCAF_464.998	Zinc finger protein 75D
Apalm_v2_evm.model.Sc0a5M3_281_HRSCAF_464.1022	Serine/arginine-rich splicing factor 12
Apalm_v2_evm.model.Sc0a5M3_281_HRSCAF_464.1039	MICOS complex subunit Mic60
Apalm_v2_evm.model.Sc0a5M3_281_HRSCAF_464.1046	Condensin complex subunit 3
Apalm_v2_evm.model.Sc0a5M3_281_HRSCAF_464.1061	PREDICTED: uncharacterized protein LOC107334973
Apalm_v2_evm.model.Sc0a5M3_281_HRSCAF_464.1074	Coatomer subunit alpha
Apalm_v2_evm.model.Sc0a5M3_281_HRSCAF_464.1100	Ketohexokinase
Apalm_v2_evm.model.Sc0a5M3_281_HRSCAF_464.1125	Histone deacetylase complex subunit SAP18
Apalm_v2_evm.model.Sc0a5M3_281_HRSCAF_464.1126	Protein DGCR6L
Apalm_v2_evm.model.Sc0a5M3_281_HRSCAF_464.1223	PREDICTED: uncharacterized protein LOC107348380 isoform X1
Apalm_v2_evm.model.Sc0a5M3_286_HRSCAF_473.10	Potassium voltage-gated channel subfamily A member 4
Apalm_v2_evm.model.Sc0a5M3_292_HRSCAF_482.5	Zeta-sarcoglycan
Apalm_v2_evm.model.Sc0a5M3_293_HRSCAF_484.19	DDB1- and CUL4-associated factor 13
Apalm_v2_evm.model.Sc0a5M3_302_HRSCAF_500.4	Heparan sulfate 2-O-sulfotransferase 1
Apalm_v2_evm.model.Sc0a5M3_302_HRSCAF_500.11	PREDICTED: uncharacterized protein LOC107344463 isoform X2
Apalm_v2_evm.model.Sc0a5M3_303_HRSCAF_503.3	PREDICTED: EGF-like repeat and discoidin I-like domain-containing protein 3 isoform X4
Apalm_v2_evm.model.Sc0a5M3_304_HRSCAF_504.1	Treslin
Apalm_v2_evm.model.Sc0a5M3_304_HRSCAF_504.34	IQ domain-containing protein H
Apalm_v2_evm.model.Sc0a5M3_307_HRSCAF_512.60	Craniofacial development protein 2
Apalm_v2_evm.model.Sc0a5M3_307_HRSCAF_512.88	PREDICTED: uncharacterized protein LOC107351802
Apalm_v2_evm.model.Sc0a5M3_307_HRSCAF_512.101	Mitochondrial import inner membrane translocase subunit Tim10-A
Apalm_v2_evm.model.Sc0a5M3_307_HRSCAF_512.103	Ankyrin repeat family A protein 2
Apalm_v2_evm.model.Sc0a5M3_307_HRSCAF_512.128	Pectin acetylesterase 8
Apalm_v2_evm.model.Sc0a5M3_307_HRSCAF_512.141	Orexin receptor type 1
Apalm_v2_evm.model.Sc0a5M3_307_HRSCAF_512.149	BTB and MATH domain-containing protein 38
Apalm_v2_evm.model.Sc0a5M3_307_HRSCAF_512.152	PREDICTED: uncharacterized protein LOC107348794
Apalm_v2_evm.model.Sc0a5M3_307_HRSCAF_512.168	WASH complex subunit 5
Apalm_v2_evm.model.Sc0a5M3_307_HRSCAF_512.170	HAUS augmin-like complex subunit 7
Apalm_v2_evm.model.Sc0a5M3_307_HRSCAF_512.222	Vacuolar protein sorting-associated protein 28 homolog
Apalm_v2_evm.model.Sc0a5M3_307_HRSCAF_512.252	Polymerase delta-interacting protein 2
Apalm_v2_evm.model.Sc0a5M3_307_HRSCAF_512.275	Tropomyosin
Apalm_v2_evm.model.Sc0a5M3_307_HRSCAF_512.321	Macrophage receptor MARCO
Apalm_v2_evm.model.Sc0a5M3_307_HRSCAF_512.352	Zinc finger protein 99
Apalm_v2_evm.model.Sc0a5M3_307_HRSCAF_512.444	RasGAP-activating-like protein 1
Apalm_v2_evm.model.Sc0a5M3_307_HRSCAF_512.447	Oxysterol-binding protein 2
Apalm_v2_evm.model.Sc0a5M3_307_HRSCAF_512.451	Ras-related protein Rab-3A
Apalm_v2_evm.model.Sc0a5M3_307_HRSCAF_512.480	HEAT repeat-containing protein 6
Apalm_v2_evm.model.Sc0a5M3_307_HRSCAF_512.504	PREDICTED: uncharacterized protein LOC107339456
Apalm_v2_evm.model.Sc0a5M3_307_HRSCAF_512.529	T-box transcription factor TBX1-A
Apalm_v2_evm.model.Sc0a5M3_307_HRSCAF_512.556	hypothetical protein
Apalm_v2_evm.model.Sc0a5M3_307_HRSCAF_512.557	F-box/LRR-repeat protein 7
Apalm_v2_evm.model.Sc0a5M3_307_HRSCAF_512.572	Transcobalamin-1
Apalm_v2_evm.model.Sc0a5M3_307_HRSCAF_512.607	uncharacterized protein LOC111338218
Apalm_v2_evm.model.Sc0a5M3_307_HRSCAF_512.623	GDP-D-glucose phosphorylase 1
Apalm_v2_evm.model.Sc0a5M3_307_HRSCAF_512.630	Cytochrome P450 1A1
Apalm_v2_evm.model.Sc0a5M3_307_HRSCAF_512.651	UPF0454 protein C12orf49 homolog
Apalm_v2_evm.model.Sc0a5M3_307_HRSCAF_512.729	PREDICTED: uncharacterized protein LOC107355268
Apalm_v2_evm.model.Sc0a5M3_307_HRSCAF_512.785	eIF-2-alpha kinase activator GCN1
Apalm_v2_evm.model.Sc0a5M3_307_HRSCAF_512.835	Polynucleotide 3'-phosphatase ZDP
Apalm_v2_evm.model.Sc0a5M3_307_HRSCAF_512.930	Intraflagellar transport protein 172 homolog
Apalm_v2_evm.model.Sc0a5M3_307_HRSCAF_512.931	Tetratricopeptide repeat protein 41
Apalm_v2_evm.model.Sc0a5M3_310_HRSCAF_518.3	PREDICTED: uncharacterized protein LOC107327646
Apalm_v2_evm.model.Sc0a5M3_313_HRSCAF_525.74	PREDICTED: uncharacterized protein LOC107356646
Apalm_v2_evm.model.Sc0a5M3_313_HRSCAF_525.96	hypothetical protein
Apalm_v2_evm.model.Sc0a5M3_314_HRSCAF_527.33	Ultraviolet-B receptor UVR8
Apalm_v2_evm.model.Sc0a5M3_314_HRSCAF_527.57	Uncharacterized protein y4mH
Apalm_v2_evm.model.Sc0a5M3_314_HRSCAF_527.65	Thioredoxin-like protein 4B
Apalm_v2_evm.model.Sc0a5M3_314_HRSCAF_527.113	PREDICTED: senecionine N-oxygenase-like
Apalm_v2_evm.model.Sc0a5M3_314_HRSCAF_527.190	High affinity copper uptake protein 1
Apalm_v2_evm.model.Sc0a5M3_314_HRSCAF_527.206	Zinc transporter SLC39A7
Apalm_v2_evm.model.Sc0a5M3_314_HRSCAF_527.215	Deaminated glutathione amidase
Apalm_v2_evm.model.Sc0a5M3_314_HRSCAF_527.241	hypothetical protein
Apalm_v2_evm.model.Sc0a5M3_314_HRSCAF_527.257	hypothetical protein
Apalm_v2_evm.model.Sc0a5M3_314_HRSCAF_527.289	PREDICTED: uncharacterized protein C1orf112 homolog
Apalm_v2_evm.model.Sc0a5M3_314_HRSCAF_527.290	DNA (cytosine-5)-methyltransferase 1
Apalm_v2_evm.model.Sc0a5M3_314_HRSCAF_527.298	Serine/threonine-protein kinase PINK1, mitochondrial
Apalm_v2_evm.model.Sc0a5M3_314_HRSCAF_527.356	Heterogeneous nuclear ribonucleoproteins A1 homolog
Apalm_v2_evm.model.Sc0a5M3_314_HRSCAF_527.360	Centromere protein W
Apalm_v2_evm.model.Sc0a5M3_314_HRSCAF_527.382	Zinc finger protein Gfi-1b
Apalm_v2_evm.model.Sc0a5M3_314_HRSCAF_527.403	PREDICTED: uncharacterized protein LOC107343722
Apalm_v2_evm.model.Sc0a5M3_314_HRSCAF_527.424	D-inositol 3-phosphate glycosyltransferase
Apalm_v2_evm.model.Sc0a5M3_314_HRSCAF_527.432	Endothelial differentiation-related factor 1
Apalm_v2_evm.model.Sc0a5M3_314_HRSCAF_527.441	Zinc finger protein sens
Apalm_v2_evm.model.Sc0a5M3_314_HRSCAF_527.473	hypothetical protein
Apalm_v2_evm.model.Sc0a5M3_314_HRSCAF_527.475	Far upstream element-binding protein 1
Apalm_v2_evm.model.Sc0a5M3_314_HRSCAF_527.502	hypothetical protein AWC38_SpisGene9290
Apalm_v2_evm.model.Sc0a5M3_314_HRSCAF_527.525	Lactadherin
Apalm_v2_evm.model.Sc0a5M3_314_HRSCAF_527.595	Amyloid-beta A4 precursor protein-binding family A member 1
Apalm_v2_evm.model.Sc0a5M3_314_HRSCAF_527.613	Polyamine-modulated factor 1
Apalm_v2_evm.model.Sc0a5M3_314_HRSCAF_527.614	Phosphatidylinositol 3-kinase catalytic subunit type 3
Apalm_v2_evm.model.Sc0a5M3_314_HRSCAF_527.678	5' exonuclease Apollo
Apalm_v2_evm.model.Sc0a5M3_314_HRSCAF_527.712	Forkhead box protein Q1
Apalm_v2_evm.model.Sc0a5M3_314_HRSCAF_527.718	High affinity copper uptake protein 1
Apalm_v2_evm.model.Sc0a5M3_314_HRSCAF_527.725	Gamma-butyrobetaine dioxygenase
Apalm_v2_evm.model.Sc0a5M3_314_HRSCAF_527.755	GDP-fucose protein O-fucosyltransferase 1
Apalm_v2_evm.model.Sc0a5M3_314_HRSCAF_527.800	uncharacterized protein LOC111327821
Apalm_v2_evm.model.Sc0a5M3_314_HRSCAF_527.868	RING finger protein B
Apalm_v2_evm.model.Sc0a5M3_314_HRSCAF_527.892	Short transient receptor potential channel 5
Apalm_v2_evm.model.Sc0a5M3_314_HRSCAF_527.896	Pancreatic secretory granule membrane major glycoprotein GP2
Apalm_v2_evm.model.Sc0a5M3_314_HRSCAF_527.935	Protein FAM227B
Apalm_v2_evm.model.Sc0a5M3_314_HRSCAF_527.936	Arachidonate 5-lipoxygenase
Apalm_v2_evm.model.Sc0a5M3_314_HRSCAF_527.959	Gag-Pol polyprotein
Apalm_v2_evm.model.Sc0a5M3_314_HRSCAF_527.973	Pancreatic secretory granule membrane major glycoprotein GP2
Apalm_v2_evm.model.Sc0a5M3_314_HRSCAF_527.997	Deleted in malignant brain tumors 1 protein
Apalm_v2_evm.model.Sc0a5M3_314_HRSCAF_527.1017	Quinone oxidoreductase
Apalm_v2_evm.model.Sc0a5M3_314_HRSCAF_527.1026	Prostaglandin E synthase 2
Apalm_v2_evm.model.Sc0a5M3_314_HRSCAF_527.1035	Protein usf
Apalm_v2_evm.model.Sc0a5M3_314_HRSCAF_527.1040	Alpha-tubulin N-acetyltransferase
Apalm_v2_evm.model.Sc0a5M3_314_HRSCAF_527.1066	DENN domain-containing protein 3
Apalm_v2_evm.model.Sc0a5M3_314_HRSCAF_527.1131	uncharacterized protein CXorf65 homolog
Apalm_v2_evm.model.Sc0a5M3_314_HRSCAF_527.1133	Immediate early response 3-interacting protein 1
Apalm_v2_evm.model.Sc0a5M3_314_HRSCAF_527.1209	Beta-1,4-N-acetylgalactosaminyltransferase 3
Apalm_v2_evm.model.Sc0a5M3_322_HRSCAF_543.60	PREDICTED: uncharacterized protein LOC107339474
Apalm_v2_evm.model.Sc0a5M3_322_HRSCAF_543.181	PREDICTED: uncharacterized protein LOC107355178
Apalm_v2_evm.model.Sc0a5M3_322_HRSCAF_543.271	PREDICTED: uncharacterized protein LOC107343757 isoform X2
Apalm_v2_evm.model.Sc0a5M3_322_HRSCAF_543.367	Nephrocystin-3
Apalm_v2_evm.model.Sc0a5M3_322_HRSCAF_543.387	Leucine-rich repeat-containing protein 57
Apalm_v2_evm.model.Sc0a5M3_322_HRSCAF_543.457	PREDICTED: uncharacterized protein LOC107339810 isoform X8
Apalm_v2_evm.model.Sc0a5M3_322_HRSCAF_543.496	Retrovirus-related Pol polyprotein from transposon 17.6
Apalm_v2_evm.model.Sc0a5M3_322_HRSCAF_543.497	hypothetical protein AC249_AIPGENE4360
Apalm_v2_evm.model.Sc0a5M3_324_HRSCAF_548.2	Adhesion G protein-coupled receptor L1
Apalm_v2_evm.model.Sc0a5M3_324_HRSCAF_548.12	Cyclic GMP-AMP synthase
Apalm_v2_evm.model.Sc0a5M3_324_HRSCAF_548.25	PREDICTED: uncharacterized protein LOC107355100
Apalm_v2_evm.model.Sc0a5M3_324_HRSCAF_548.53	Dynein heavy chain 5, axonemal
Apalm_v2_evm.model.Sc0a5M3_324_HRSCAF_548.54	PREDICTED: uncharacterized protein LOC107349548 isoform X1
Apalm_v2_evm.model.Sc0a5M3_326_HRSCAF_554.1	uncharacterized protein LOC110062082
Apalm_v2_evm.model.Sc0a5M3_326_HRSCAF_554.5	Ankyrin repeat domain-containing protein 66
Apalm_v2_evm.model.Sc0a5M3_327_HRSCAF_556.2	Magnesium transporter NIPA2
Apalm_v2_evm.model.Sc0a5M3_327_HRSCAF_556.66	Isopentenyl-diphosphate Delta-isomerase 1
Apalm_v2_evm.model.Sc0a5M3_327_HRSCAF_556.97	Gelsolin-like protein 2
Apalm_v2_evm.model.Sc0a5M3_327_HRSCAF_556.102	Tetraspanin-9
Apalm_v2_evm.model.Sc0a5M3_327_HRSCAF_556.111	FGFR1 oncogene partner 2 homolog
Apalm_v2_evm.model.Sc0a5M3_330_HRSCAF_560.62	Sex-determining region Y protein
Apalm_v2_evm.model.Sc0a5M3_330_HRSCAF_560.99	PREDICTED: uncharacterized protein LOC107333290
Apalm_v2_evm.model.Sc0a5M3_330_HRSCAF_560.177	PREDICTED: uncharacterized protein LOC107343649
Apalm_v2_evm.model.Sc0a5M3_330_HRSCAF_560.226	Homeobox protein MSX-2 (Fragment)
Apalm_v2_evm.model.Sc0a5M3_330_HRSCAF_560.257	Arginine-hydroxylase NDUFAF5, mitochondrial
Apalm_v2_evm.model.Sc0a5M3_330_HRSCAF_560.278	uncharacterized protein LOC110064847
Apalm_v2_evm.model.Sc0a5M3_330_HRSCAF_560.295	Frizzled-1
Apalm_v2_evm.model.Sc0a5M3_330_HRSCAF_560.302	Acyl-CoA dehydrogenase family member 11
Apalm_v2_evm.model.Sc0a5M3_330_HRSCAF_560.327	hypothetical protein
Apalm_v2_evm.model.Sc0a5M3_330_HRSCAF_560.359	Dermatan-sulfate epimerase-like protein
Apalm_v2_evm.model.Sc0a5M3_330_HRSCAF_560.379	Protein Dr1
Apalm_v2_evm.model.Sc0a5M3_330_HRSCAF_560.387	Ubiquitin-conjugating enzyme E2 E3
Apalm_v2_evm.model.Sc0a5M3_330_HRSCAF_560.421	Peroxinectin A
Apalm_v2_evm.model.Sc0a5M3_330_HRSCAF_560.423	Multifunctional methyltransferase subunit TRM112-like protein
Apalm_v2_evm.model.Sc0a5M3_330_HRSCAF_560.499	Polypeptide N-acetylgalactosaminyltransferase 10
Apalm_v2_evm.model.Sc0a5M3_331_HRSCAF_562.218	PREDICTED: uncharacterized protein LOC107346872
Apalm_v2_evm.model.Sc0a5M3_331_HRSCAF_562.457	Heparan sulfate glucosamine 3-O-sulfotransferase 3B1
Apalm_v2_evm.model.Sc0a5M3_331_HRSCAF_562.490	PREDICTED: uncharacterized protein LOC107352748
Apalm_v2_evm.model.Sc0a5M3_331_HRSCAF_562.538	Sacsin
Apalm_v2_evm.model.Sc0a5M3_331_HRSCAF_562.607	RNA-directed DNA polymerase from mobile element jockey
Apalm_v2_evm.model.Sc0a5M3_331_HRSCAF_562.614	SWI/SNF complex subunit SMARCC2
Apalm_v2_evm.model.Sc0a5M3_331_HRSCAF_562.703	DnaJ homolog subfamily C member 1
Apalm_v2_evm.model.Sc0a5M3_331_HRSCAF_562.730	Protein kinase C eta type
Apalm_v2_evm.model.Sc0a5M3_331_HRSCAF_562.764	Vacuolar protein sorting-associated protein 16 homolog
Apalm_v2_evm.model.Sc0a5M3_331_HRSCAF_562.778	Splicing factor 3B subunit 1
Apalm_v2_evm.model.Sc0a5M3_331_HRSCAF_562.795	Replication protein A 14 kDa subunit
Apalm_v2_evm.model.Sc0a5M3_331_HRSCAF_562.798	Toll-like receptor 2
Apalm_v2_evm.model.Sc0a5M3_331_HRSCAF_562.849	Immunoglobulin-binding protein 1
Apalm_v2_evm.model.Sc0a5M3_331_HRSCAF_562.873	PREDICTED: prostatic spermine-binding protein-like
Apalm_v2_evm.model.Sc0a5M3_331_HRSCAF_562.878	hypothetical protein
Apalm_v2_evm.model.Sc0a5M3_331_HRSCAF_562.930	D-inositol 3-phosphate glycosyltransferase
Apalm_v2_evm.model.Sc0a5M3_331_HRSCAF_562.944	Protein LSM12 homolog
Apalm_v2_evm.model.Sc0a5M3_331_HRSCAF_562.969	uncharacterized protein LOC111334580
Apalm_v2_evm.model.Sc0a5M3_331_HRSCAF_562.976	cAMP-regulated phosphoprotein 21
Apalm_v2_evm.model.Sc0a5M3_331_HRSCAF_562.1004	Major facilitator superfamily domain-containing protein 6
Apalm_v2_evm.model.Sc0a5M3_331_HRSCAF_562.1053	IQ calmodulin-binding motif-containing protein 1
Apalm_v2_evm.model.Sc0a5M3_331_HRSCAF_562.1059	Sperm-associated antigen 16 protein
Apalm_v2_evm.model.Sc0a5M3_331_HRSCAF_562.1121	hypothetical protein
Apalm_v2_evm.model.Sc0a5M3_331_HRSCAF_562.1151	5-formyltetrahydrofolate cyclo-ligase
Apalm_v2_evm.model.Sc0a5M3_331_HRSCAF_562.1171	Wiskott-Aldrich syndrome protein
Apalm_v2_evm.model.Sc0a5M3_331_HRSCAF_562.1179	Cytochrome P450 3A41
Apalm_v2_evm.model.Sc0a5M3_331_HRSCAF_562.1189	Ribosome biogenesis protein WDR12 homolog (Fragment)
Apalm_v2_evm.model.Sc0a5M3_331_HRSCAF_562.1247	Protein HEXIM2
Apalm_v2_evm.model.Sc0a5M3_331_HRSCAF_562.1266	Synaptotagmin-6
Apalm_v2_evm.model.Sc0a5M3_332_HRSCAF_563.5	Anaphase-promoting complex subunit 5
Apalm_v2_evm.model.Sc0a5M3_334_HRSCAF_572.5	uncharacterized protein LOC110251382, partial
Apalm_v2_evm.model.Sc0a5M3_334_HRSCAF_572.6	PREDICTED: uncharacterized protein LOC107354921 isoform X1
Apalm_v2_evm.model.Sc0a5M3_337_HRSCAF_586.5	hypothetical protein
Apalm_v2_evm.model.Sc0a5M3_337_HRSCAF_586.55	Eukaryotic initiation factor 4A-III
Apalm_v2_evm.model.Sc0a5M3_337_HRSCAF_586.66	Son of sevenless homolog 1
Apalm_v2_evm.model.Sc0a5M3_337_HRSCAF_586.77	Retrovirus-related Pol polyprotein from type-1 retrotransposable element R2 (Fragment)
Apalm_v2_evm.model.Sc0a5M3_337_HRSCAF_586.90	PREDICTED: uncharacterized protein LOC107356892
Apalm_v2_evm.model.Sc0a5M3_337_HRSCAF_586.93	Potassium channel GORK
Apalm_v2_evm.model.Sc0a5M3_337_HRSCAF_586.99	Crossover junction endonuclease MUS81
Apalm_v2_evm.model.Sc0a5M3_337_HRSCAF_586.110	Protein-glucosylgalactosylhydroxylysine glucosidase
Apalm_v2_evm.model.Sc0a5M3_337_HRSCAF_586.123	Tauropine dehydrogenase
Apalm_v2_evm.model.Sc0a5M3_337_HRSCAF_586.125	Deleted in malignant brain tumors 1 protein
Apalm_v2_evm.model.Sc0a5M3_337_HRSCAF_586.133	Leucine-rich repeat serine/threonine-protein kinase 2
Apalm_v2_evm.model.Sc0a5M3_337_HRSCAF_586.137	uncharacterized protein LOC110247358
Apalm_v2_evm.model.Sc0a5M3_337_HRSCAF_586.142	MAM and fibronectin type III domain-containing protein 1 (Fragment)
Apalm_v2_evm.model.Sc0a5M3_337_HRSCAF_586.149	DNA-directed RNA polymerases I and III subunit RPAC1
Apalm_v2_evm.model.Sc0a5M3_337_HRSCAF_586.189	E3 ubiquitin-protein ligase synoviolin B
Apalm_v2_evm.model.Sc0a5M3_337_HRSCAF_586.198	CST complex subunit STN1
Apalm_v2_evm.model.Sc0a5M3_337_HRSCAF_586.216	PREDICTED: polyamine oxidase 3-like
Apalm_v2_evm.model.Sc0a5M3_337_HRSCAF_586.262	Retinoid isomerohydrolase
Apalm_v2_evm.model.Sc0a5M3_337_HRSCAF_586.265	Fibropellin-1
Apalm_v2_evm.model.Sc0a5M3_337_HRSCAF_586.288	PREDICTED: uncharacterized protein LOC107338057 isoform X1
Apalm_v2_evm.model.Sc0a5M3_337_HRSCAF_586.293	Collagen alpha-1(V) chain
Apalm_v2_evm.model.Sc0a5M3_337_HRSCAF_586.303	Prolyl-tRNA synthetase associated domain-containing protein 1
Apalm_v2_evm.model.Sc0a5M3_337_HRSCAF_586.312	hypothetical protein AWC38_SpisGene8722
Apalm_v2_evm.model.Sc0a5M3_337_HRSCAF_586.317	Collagen alpha-1(V) chain
Apalm_v2_evm.model.Sc0a5M3_337_HRSCAF_586.344	uncharacterized protein LOC110056123
Apalm_v2_evm.model.Sc0a5M3_337_HRSCAF_586.358	Poly [ADP-ribose] polymerase 1
Apalm_v2_evm.model.Sc0a5M3_337_HRSCAF_586.371	Tyrosyl-DNA phosphodiesterase 1
Apalm_v2_evm.model.Sc0a5M3_337_HRSCAF_586.379	Ribosomal oxygenase 1
Apalm_v2_evm.model.Sc0a5M3_337_HRSCAF_586.394	Actin-depolymerizing factor 3
Apalm_v2_evm.model.Sc0a5M3_337_HRSCAF_586.410	GTP cyclohydrolase 1 feedback regulatory protein
Apalm_v2_evm.model.Sc0a5M3_337_HRSCAF_586.423	Stress-induced-phosphoprotein 1
Apalm_v2_evm.model.Sc0a5M3_337_HRSCAF_586.436	General transcription factor IIE subunit 2
Apalm_v2_evm.model.Sc0a5M3_337_HRSCAF_586.476	PREDICTED: uncharacterized protein LOC107334033
Apalm_v2_evm.model.Sc0a5M3_337_HRSCAF_586.482	F-box/WD repeat-containing protein 7
Apalm_v2_evm.model.Sc0a5M3_337_HRSCAF_586.491	Fibroblast growth factor 1 (Fragment)
Apalm_v2_evm.model.Sc0a5M3_337_HRSCAF_586.493	uncharacterized protein LOC111342095
Apalm_v2_evm.model.Sc0a5M3_337_HRSCAF_586.550	PREDICTED: uncharacterized protein LOC107346295 isoform X4
Apalm_v2_evm.model.Sc0a5M3_337_HRSCAF_586.575	3-oxo-5-alpha-steroid 4-dehydrogenase 1
Apalm_v2_evm.model.Sc0a5M3_337_HRSCAF_586.589	Optic atrophy 3 protein homolog
Apalm_v2_evm.model.Sc0a5M3_337_HRSCAF_586.600	hypothetical protein
Apalm_v2_evm.model.Sc0a5M3_337_HRSCAF_586.607	ATP-dependent DNA helicase PIF1
Apalm_v2_evm.model.Sc0a5M3_337_HRSCAF_586.636	Baculoviral IAP repeat-containing protein 6
Apalm_v2_evm.model.Sc0a5M3_337_HRSCAF_586.640	DNA mismatch repair protein Mlh3
Apalm_v2_evm.model.Sc0a5M3_337_HRSCAF_586.646	Cyclin-dependent kinase 2-interacting protein
Apalm_v2_evm.model.Sc0a5M3_337_HRSCAF_586.738	Activator of 90 kDa heat shock protein ATPase homolog 1
Apalm_v2_evm.model.Sc0a5M3_343_HRSCAF_597.113	PREDICTED: uncharacterized protein LOC107340487
Apalm_v2_evm.model.Sc0a5M3_347_HRSCAF_602.6	Cation-dependent mannose-6-phosphate receptor
Apalm_v2_evm.model.Sc0a5M3_350_HRSCAF_606.7	Probable serine/threonine-protein kinase pats1
Apalm_v2_evm.model.Sc0a5M3_350_HRSCAF_606.8	uncharacterized protein LOC110004448
Apalm_v2_evm.model.Sc0a5M3_361_HRSCAF_634.11	PREDICTED: balbiani ring protein 3-like isoform X1
Apalm_v2_evm.model.Sc0a5M3_361_HRSCAF_634.25	A disintegrin and metalloproteinase with thrombospondin motifs 6
Apalm_v2_evm.model.Sc0a5M3_361_HRSCAF_634.37	Electrogenic sodium bicarbonate cotransporter 1
Apalm_v2_evm.model.Sc0a5M3_361_HRSCAF_634.55	Eukaryotic translation initiation factor 4E type 2
Apalm_v2_evm.model.Sc0a5M3_361_HRSCAF_634.108	Protein CEPU-1
Apalm_v2_evm.model.Sc0a5M3_361_HRSCAF_634.110	Proto-oncogene tyrosine-protein kinase receptor Ret
Apalm_v2_evm.model.Sc0a5M3_361_HRSCAF_634.113	Fibroblast growth factor receptor 1
Apalm_v2_evm.model.Sc0a5M3_361_HRSCAF_634.122	Ephrin type-A receptor 4
Apalm_v2_evm.model.Sc0a5M3_361_HRSCAF_634.138	Vang-like protein 1
Apalm_v2_evm.model.Sc0a5M3_361_HRSCAF_634.143	Protein sel-1 homolog 3
Apalm_v2_evm.model.Sc0a5M3_361_HRSCAF_634.147	Histone H4 transcription factor
[truncated: 265 more rows]

## Sheet: lightgreen
Gene.ID	Gene.Annotation
[truncated: 366 more rows]

## Sheet: mediumpurple3
Gene.ID	Gene.Annotation
[truncated: 97 more rows]

## Sheet: skyblue
Gene.ID	Gene.Annotation
[truncated: 220 more rows]
