# Supplementary material for: Innate immune gene expression in Acropora palmata is consistent despite variance in yearly disease events
Source: PLoS One. 2020 Oct 22;15(10):e0228514. doi: 10.1371/journal.pone.0228514 (PMC7580945; doi:10.1371/journal.pone.0228514)
Supplement: S7 Table — (XLSX) [file pone.0228514.s011.xlsx]

## Sheet: black
GO.ID_FULL	Description	p.value	corr.p.value	x	n	Genes.in.test.set
GO:0043231	intracellular membrane-bounded organelle	1.0949e-09	7.0688e-06	691	7198	APALM_V2_EVM.MODEL.SC0A5M3_313_HRSCAF_525.7|APALM_V2_EVM.MODEL.SC0A5M3_338_HRSCAF_588.196|APALM_V2_EVM.MODEL.SC0A5M3_430_HRSCAF_812.101|APALM_V2_EVM.MODEL.SC0A5M3_10_HRSCAF_15.85|APALM_V2_EVM.MODEL.SC0A5M3_13_HRSCAF_21.100|APALM_V2_EVM.MODEL.SC0A5M3_430_HRSCAF_812.464|APALM_V2_EVM.MODEL.SC0A5M3_430_HRSCAF_812.102|APALM_V2_EVM.MODEL.SC0A5M3_151_HRSCAF_267.342|APALM_V2_EVM.MODEL.SC0A5M3_151_HRSCAF_…
GO:0043227	membrane-bounded organelle	3.9107e-08	0.00012624	702	7451	APALM_V2_EVM.MODEL.SC0A5M3_313_HRSCAF_525.7|APALM_V2_EVM.MODEL.SC0A5M3_338_HRSCAF_588.196|APALM_V2_EVM.MODEL.SC0A5M3_430_HRSCAF_812.101|APALM_V2_EVM.MODEL.SC0A5M3_10_HRSCAF_15.85|APALM_V2_EVM.MODEL.SC0A5M3_13_HRSCAF_21.100|APALM_V2_EVM.MODEL.SC0A5M3_430_HRSCAF_812.464|APALM_V2_EVM.MODEL.SC0A5M3_430_HRSCAF_812.102|APALM_V2_EVM.MODEL.SC0A5M3_151_HRSCAF_267.342|APALM_V2_EVM.MODEL.SC0A5M3_151_HRSCAF_…
GO:0031974	membrane-enclosed lumen	2.0308e-07	0.00034036	271	2481	APALM_V2_EVM.MODEL.SC0A5M3_313_HRSCAF_525.7|APALM_V2_EVM.MODEL.SC0A5M3_398_HRSCAF_736.55|APALM_V2_EVM.MODEL.SC0A5M3_430_HRSCAF_812.101|APALM_V2_EVM.MODEL.SC0A5M3_161_HRSCAF_285.683|APALM_V2_EVM.MODEL.SC0A5M3_272_HRSCAF_451.256|APALM_V2_EVM.MODEL.SC0A5M3_171_HRSCAF_300.271|APALM_V2_EVM.MODEL.SC0A5M3_375_HRSCAF_671.537|APALM_V2_EVM.MODEL.SC0A5M3_431_HRSCAF_813.89|APALM_V2_EVM.MODEL.SC0A5M3_221_HRSC…
GO:0043233	organelle lumen	2.5685e-07	0.00034036	267	2444	APALM_V2_EVM.MODEL.SC0A5M3_313_HRSCAF_525.7|APALM_V2_EVM.MODEL.SC0A5M3_398_HRSCAF_736.55|APALM_V2_EVM.MODEL.SC0A5M3_430_HRSCAF_812.101|APALM_V2_EVM.MODEL.SC0A5M3_161_HRSCAF_285.683|APALM_V2_EVM.MODEL.SC0A5M3_272_HRSCAF_451.256|APALM_V2_EVM.MODEL.SC0A5M3_171_HRSCAF_300.271|APALM_V2_EVM.MODEL.SC0A5M3_375_HRSCAF_671.537|APALM_V2_EVM.MODEL.SC0A5M3_431_HRSCAF_813.89|APALM_V2_EVM.MODEL.SC0A5M3_221_HRSC…
GO:0008152	metabolic process	2.9216e-07	0.00034036	586	6107	APALM_V2_EVM.MODEL.SC0A5M3_313_HRSCAF_525.7|APALM_V2_EVM.MODEL.SC0A5M3_338_HRSCAF_588.196|APALM_V2_EVM.MODEL.SC0A5M3_430_HRSCAF_812.464|APALM_V2_EVM.MODEL.SC0A5M3_84_HRSCAF_150.99|APALM_V2_EVM.MODEL.SC0A5M3_151_HRSCAF_267.98|APALM_V2_EVM.MODEL.SC0A5M3_424_HRSCAF_798.937|APALM_V2_EVM.MODEL.SC0A5M3_171_HRSCAF_300.76|APALM_V2_EVM.MODEL.SC0A5M3_424_HRSCAF_798.938|APALM_V2_EVM.MODEL.SC0A5M3_44_HRSCAF_…
GO:0070013	intracellular organelle lumen	3.1632e-07	0.00034036	265	2428	APALM_V2_EVM.MODEL.SC0A5M3_313_HRSCAF_525.7|APALM_V2_EVM.MODEL.SC0A5M3_398_HRSCAF_736.55|APALM_V2_EVM.MODEL.SC0A5M3_430_HRSCAF_812.101|APALM_V2_EVM.MODEL.SC0A5M3_161_HRSCAF_285.683|APALM_V2_EVM.MODEL.SC0A5M3_272_HRSCAF_451.256|APALM_V2_EVM.MODEL.SC0A5M3_171_HRSCAF_300.271|APALM_V2_EVM.MODEL.SC0A5M3_375_HRSCAF_671.537|APALM_V2_EVM.MODEL.SC0A5M3_431_HRSCAF_813.89|APALM_V2_EVM.MODEL.SC0A5M3_221_HRSC…
GO:0031981	nuclear lumen	5.6039e-07	0.00051684	228	2045	APALM_V2_EVM.MODEL.SC0A5M3_398_HRSCAF_736.55|APALM_V2_EVM.MODEL.SC0A5M3_161_HRSCAF_285.683|APALM_V2_EVM.MODEL.SC0A5M3_272_HRSCAF_451.256|APALM_V2_EVM.MODEL.SC0A5M3_375_HRSCAF_671.537|APALM_V2_EVM.MODEL.SC0A5M3_431_HRSCAF_813.89|APALM_V2_EVM.MODEL.SC0A5M3_221_HRSCAF_370.417|APALM_V2_EVM.MODEL.SC0A5M3_84_HRSCAF_150.568|APALM_V2_EVM.MODEL.SC0A5M3_390_HRSCAF_714.295|APALM_V2_EVM.MODEL.SC0A5M3_161_HRS…
GO:0043229	intracellular organelle	8.1308e-07	0.00065615	756	8235	APALM_V2_EVM.MODEL.SC0A5M3_313_HRSCAF_525.7|APALM_V2_EVM.MODEL.SC0A5M3_338_HRSCAF_588.196|APALM_V2_EVM.MODEL.SC0A5M3_430_HRSCAF_812.101|APALM_V2_EVM.MODEL.SC0A5M3_430_HRSCAF_812.343|APALM_V2_EVM.MODEL.SC0A5M3_10_HRSCAF_15.85|APALM_V2_EVM.MODEL.SC0A5M3_13_HRSCAF_21.100|APALM_V2_EVM.MODEL.SC0A5M3_430_HRSCAF_812.464|APALM_V2_EVM.MODEL.SC0A5M3_430_HRSCAF_812.102|APALM_V2_EVM.MODEL.SC0A5M3_151_HRSCAF_…
SC0A5M3_124_HRSCAF_222.203|APALM_V2_EVM.MODEL.SC0A5M3_79_HRSCAF_143.94|APALM_V2_EVM.MODEL.SC0A5M3_369_HRSCAF_655.120|APALM_V2_EVM.MODEL.SC0A5M3_369_HRSCAF_655.363|APALM_V2_EVM.MODEL.SC0A5M3_171_HRSCAF_300.125|APALM_V2_EVM.MODEL.SC0A5M3_44_HRSCAF_77.59|APALM_V2_EVM.MODEL.SC0A5M3_171_HRSCAF_300.135|APALM_V2_EVM.MODEL.SC0A5M3_252_HRSCAF_417.57|APALM_V2_EVM.MODEL.SC0A5M3_44_HRSCAF_77.54|APALM_V2_EVM.…
GO:0044428	nuclear part	1.0169e-06	0.00066305	263	2439	APALM_V2_EVM.MODEL.SC0A5M3_398_HRSCAF_736.55|APALM_V2_EVM.MODEL.SC0A5M3_151_HRSCAF_267.98|APALM_V2_EVM.MODEL.SC0A5M3_281_HRSCAF_464.1089|APALM_V2_EVM.MODEL.SC0A5M3_161_HRSCAF_285.683|APALM_V2_EVM.MODEL.SC0A5M3_272_HRSCAF_451.256|APALM_V2_EVM.MODEL.SC0A5M3_44_HRSCAF_77.546|APALM_V2_EVM.MODEL.SC0A5M3_375_HRSCAF_671.537|APALM_V2_EVM.MODEL.SC0A5M3_431_HRSCAF_813.89|APALM_V2_EVM.MODEL.SC0A5M3_221_HRSC…
GO:0005634	nucleus	1.027e-06	0.00066305	420	4201	APALM_V2_EVM.MODEL.SC0A5M3_10_HRSCAF_15.85|APALM_V2_EVM.MODEL.SC0A5M3_151_HRSCAF_267.342|APALM_V2_EVM.MODEL.SC0A5M3_151_HRSCAF_267.98|APALM_V2_EVM.MODEL.SC0A5M3_281_HRSCAF_464.1089|APALM_V2_EVM.MODEL.SC0A5M3_161_HRSCAF_285.683|APALM_V2_EVM.MODEL.SC0A5M3_44_HRSCAF_77.421|APALM_V2_EVM.MODEL.SC0A5M3_44_HRSCAF_77.546|APALM_V2_EVM.MODEL.SC0A5M3_79_HRSCAF_143.372|APALM_V2_EVM.MODEL.SC0A5M3_84_HRSCAF_15…
GO:0044424	intracellular part	1.574e-06	0.0009238	866	9670	APALM_V2_EVM.MODEL.SC0A5M3_313_HRSCAF_525.7|APALM_V2_EVM.MODEL.SC0A5M3_338_HRSCAF_588.196|APALM_V2_EVM.MODEL.SC0A5M3_430_HRSCAF_812.101|APALM_V2_EVM.MODEL.SC0A5M3_430_HRSCAF_812.343|APALM_V2_EVM.MODEL.SC0A5M3_430_HRSCAF_812.102|APALM_V2_EVM.MODEL.SC0A5M3_151_HRSCAF_267.342|APALM_V2_EVM.MODEL.SC0A5M3_84_HRSCAF_150.99|APALM_V2_EVM.MODEL.SC0A5M3_151_HRSCAF_267.98|APALM_V2_EVM.MODEL.SC0A5M3_424_HRSCA…
0A5M3_369_HRSCAF_655.528|APALM_V2_EVM.MODEL.SC0A5M3_331_HRSCAF_562.1218|APALM_V2_EVM.MODEL.SC0A5M3_427_HRSCAF_802.253|APALM_V2_EVM.MODEL.SC0A5M3_401_HRSCAF_746.1237|APALM_V2_EVM.MODEL.SC0A5M3_14_HRSCAF_24.91|APALM_V2_EVM.MODEL.SC0A5M3_375_HRSCAF_671.352|APALM_V2_EVM.MODEL.SC0A5M3_14_HRSCAF_24.671|APALM_V2_EVM.MODEL.SC0A5M3_44_HRSCAF_77.190|APALM_V2_EVM.MODEL.SC0A5M3_390_HRSCAF_714.508|APALM_V2_EV…
GO:0044237	cellular metabolic process	3.0284e-06	0.0016293	542	5670	APALM_V2_EVM.MODEL.SC0A5M3_313_HRSCAF_525.7|APALM_V2_EVM.MODEL.SC0A5M3_338_HRSCAF_588.196|APALM_V2_EVM.MODEL.SC0A5M3_430_HRSCAF_812.464|APALM_V2_EVM.MODEL.SC0A5M3_84_HRSCAF_150.99|APALM_V2_EVM.MODEL.SC0A5M3_151_HRSCAF_267.98|APALM_V2_EVM.MODEL.SC0A5M3_171_HRSCAF_300.76|APALM_V2_EVM.MODEL.SC0A5M3_44_HRSCAF_77.420|APALM_V2_EVM.MODEL.SC0A5M3_281_HRSCAF_464.1089|APALM_V2_EVM.MODEL.SC0A5M3_171_HRSCAF_…
GO:0044446	intracellular organelle part	4.428e-06	0.002199	544	5709	APALM_V2_EVM.MODEL.SC0A5M3_313_HRSCAF_525.7|APALM_V2_EVM.MODEL.SC0A5M3_338_HRSCAF_588.196|APALM_V2_EVM.MODEL.SC0A5M3_430_HRSCAF_812.101|APALM_V2_EVM.MODEL.SC0A5M3_430_HRSCAF_812.102|APALM_V2_EVM.MODEL.SC0A5M3_151_HRSCAF_267.98|APALM_V2_EVM.MODEL.SC0A5M3_424_HRSCAF_798.937|APALM_V2_EVM.MODEL.SC0A5M3_171_HRSCAF_300.76|APALM_V2_EVM.MODEL.SC0A5M3_424_HRSCAF_798.938|APALM_V2_EVM.MODEL.SC0A5M3_281_HRSC…
GO:0005622	intracellular	5.4602e-06	0.0025179	878	9872	APALM_V2_EVM.MODEL.SC0A5M3_313_HRSCAF_525.7|APALM_V2_EVM.MODEL.SC0A5M3_338_HRSCAF_588.196|APALM_V2_EVM.MODEL.SC0A5M3_430_HRSCAF_812.101|APALM_V2_EVM.MODEL.SC0A5M3_430_HRSCAF_812.343|APALM_V2_EVM.MODEL.SC0A5M3_430_HRSCAF_812.102|APALM_V2_EVM.MODEL.SC0A5M3_151_HRSCAF_267.342|APALM_V2_EVM.MODEL.SC0A5M3_84_HRSCAF_150.99|APALM_V2_EVM.MODEL.SC0A5M3_151_HRSCAF_267.98|APALM_V2_EVM.MODEL.SC0A5M3_424_HRSCA…
C0A5M3_307_HRSCAF_512.351|APALM_V2_EVM.MODEL.SC0A5M3_424_HRSCAF_798.112|APALM_V2_EVM.MODEL.SC0A5M3_14_HRSCAF_24.223|APALM_V2_EVM.MODEL.SC0A5M3_44_HRSCAF_77.176|APALM_V2_EVM.MODEL.SC0A5M3_14_HRSCAF_24.668|APALM_V2_EVM.MODEL.SC0A5M3_14_HRSCAF_24.423|APALM_V2_EVM.MODEL.SC0A5M3_369_HRSCAF_655.524|APALM_V2_EVM.MODEL.SC0A5M3_401_HRSCAF_746.169|APALM_V2_EVM.MODEL.SC0A5M3_307_HRSCAF_512.123|APALM_V2_EVM.…
GO:0044238	primary metabolic process	9.1649e-06	0.0039446	532	5596	APALM_V2_EVM.MODEL.SC0A5M3_313_HRSCAF_525.7|APALM_V2_EVM.MODEL.SC0A5M3_338_HRSCAF_588.196|APALM_V2_EVM.MODEL.SC0A5M3_430_HRSCAF_812.464|APALM_V2_EVM.MODEL.SC0A5M3_84_HRSCAF_150.99|APALM_V2_EVM.MODEL.SC0A5M3_151_HRSCAF_267.98|APALM_V2_EVM.MODEL.SC0A5M3_44_HRSCAF_77.420|APALM_V2_EVM.MODEL.SC0A5M3_281_HRSCAF_464.1089|APALM_V2_EVM.MODEL.SC0A5M3_44_HRSCAF_77.421|APALM_V2_EVM.MODEL.SC0A5M3_171_HRSCAF_3…
GO:0044422	organelle part	1.2083e-05	0.0048754	551	5834	APALM_V2_EVM.MODEL.SC0A5M3_313_HRSCAF_525.7|APALM_V2_EVM.MODEL.SC0A5M3_338_HRSCAF_588.196|APALM_V2_EVM.MODEL.SC0A5M3_430_HRSCAF_812.101|APALM_V2_EVM.MODEL.SC0A5M3_430_HRSCAF_812.343|APALM_V2_EVM.MODEL.SC0A5M3_10_HRSCAF_15.85|APALM_V2_EVM.MODEL.SC0A5M3_430_HRSCAF_812.102|APALM_V2_EVM.MODEL.SC0A5M3_151_HRSCAF_267.98|APALM_V2_EVM.MODEL.SC0A5M3_424_HRSCAF_798.937|APALM_V2_EVM.MODEL.SC0A5M3_171_HRSCAF…
GO:0043226	organelle	1.4212e-05	0.0052234	766	8474	APALM_V2_EVM.MODEL.SC0A5M3_313_HRSCAF_525.7|APALM_V2_EVM.MODEL.SC0A5M3_338_HRSCAF_588.196|APALM_V2_EVM.MODEL.SC0A5M3_430_HRSCAF_812.101|APALM_V2_EVM.MODEL.SC0A5M3_430_HRSCAF_812.343|APALM_V2_EVM.MODEL.SC0A5M3_10_HRSCAF_15.85|APALM_V2_EVM.MODEL.SC0A5M3_13_HRSCAF_21.100|APALM_V2_EVM.MODEL.SC0A5M3_430_HRSCAF_812.464|APALM_V2_EVM.MODEL.SC0A5M3_430_HRSCAF_812.102|APALM_V2_EVM.MODEL.SC0A5M3_151_HRSCAF_…
SC0A5M3_401_HRSCAF_746.1187|APALM_V2_EVM.MODEL.SC0A5M3_401_HRSCAF_746.1065|APALM_V2_EVM.MODEL.SC0A5M3_14_HRSCAF_24.11|APALM_V2_EVM.MODEL.SC0A5M3_307_HRSCAF_512.521|APALM_V2_EVM.MODEL.SC0A5M3_307_HRSCAF_512.763|APALM_V2_EVM.MODEL.SC0A5M3_124_HRSCAF_222.560|APALM_V2_EVM.MODEL.SC0A5M3_124_HRSCAF_222.562|APALM_V2_EVM.MODEL.SC0A5M3_307_HRSCAF_512.880|APALM_V2_EVM.MODEL.SC0A5M3_18_HRSCAF_30.19|APALM_V2…
GO:0005654	nucleoplasm	1.4563e-05	0.0052234	186	1684	APALM_V2_EVM.MODEL.SC0A5M3_398_HRSCAF_736.55|APALM_V2_EVM.MODEL.SC0A5M3_307_HRSCAF_512.303|APALM_V2_EVM.MODEL.SC0A5M3_1_HRSCAF_1.502|APALM_V2_EVM.MODEL.SC0A5M3_91_HRSCAF_167.411|APALM_V2_EVM.MODEL.SC0A5M3_307_HRSCAF_512.420|APALM_V2_EVM.MODEL.SC0A5M3_314_HRSCAF_527.1150|APALM_V2_EVM.MODEL.SC0A5M3_221_HRSCAF_370.371|APALM_V2_EVM.MODEL.SC0A5M3_221_HRSCAF_370.492|APALM_V2_EVM.MODEL.SC0A5M3_1_HRSCAF_…
GO:0005739	mitochondrion	1.5476e-05	0.0052587	131	1110	APALM_V2_EVM.MODEL.SC0A5M3_313_HRSCAF_525.7|APALM_V2_EVM.MODEL.SC0A5M3_307_HRSCAF_512.788|APALM_V2_EVM.MODEL.SC0A5M3_430_HRSCAF_812.101|APALM_V2_EVM.MODEL.SC0A5M3_430_HRSCAF_812.464|APALM_V2_EVM.MODEL.SC0A5M3_162_HRSCAF_287.3|APALM_V2_EVM.MODEL.SC0A5M3_307_HRSCAF_512.143|APALM_V2_EVM.MODEL.SC0A5M3_337_HRSCAF_586.643|APALM_V2_EVM.MODEL.SC0A5M3_331_HRSCAF_562.962|APALM_V2_EVM.MODEL.SC0A5M3_171_HRSC…

## Sheet: brown
GO.ID_FULL	Description	p.value	corr.p.value	x	n	Genes.in.test.set
GO:0004872	receptor activity	1.1845e-14	5.3702e-11	139	889	APALM_V2_EVM.MODEL.SC0A5M3_14_HRSCAF_24.404|APALM_V2_EVM.MODEL.SC0A5M3_151_HRSCAF_267.17|APALM_V2_EVM.MODEL.SC0A5M3_331_HRSCAF_562.682|APALM_V2_EVM.MODEL.SC0A5M3_382_HRSCAF_692.712|APALM_V2_EVM.MODEL.SC0A5M3_20_HRSCAF_34.273|APALM_V2_EVM.MODEL.SC0A5M3_111_HRSCAF_204.1|APALM_V2_EVM.MODEL.SC0A5M3_382_HRSCAF_692.316|APALM_V2_EVM.MODEL.SC0A5M3_91_HRSCAF_167.81|APALM_V2_EVM.MODEL.SC0A5M3_322_HRSCAF_54…
GO:0060089	molecular transducer activity	2.6554e-14	5.3702e-11	160	1090	APALM_V2_EVM.MODEL.SC0A5M3_14_HRSCAF_24.404|APALM_V2_EVM.MODEL.SC0A5M3_151_HRSCAF_267.17|APALM_V2_EVM.MODEL.SC0A5M3_331_HRSCAF_562.682|APALM_V2_EVM.MODEL.SC0A5M3_382_HRSCAF_692.712|APALM_V2_EVM.MODEL.SC0A5M3_20_HRSCAF_34.273|APALM_V2_EVM.MODEL.SC0A5M3_111_HRSCAF_204.1|APALM_V2_EVM.MODEL.SC0A5M3_382_HRSCAF_692.316|APALM_V2_EVM.MODEL.SC0A5M3_91_HRSCAF_167.81|APALM_V2_EVM.MODEL.SC0A5M3_322_HRSCAF_54…
GO:0004871	signal transducer activity	2.6554e-14	5.3702e-11	160	1090	APALM_V2_EVM.MODEL.SC0A5M3_14_HRSCAF_24.404|APALM_V2_EVM.MODEL.SC0A5M3_151_HRSCAF_267.17|APALM_V2_EVM.MODEL.SC0A5M3_331_HRSCAF_562.682|APALM_V2_EVM.MODEL.SC0A5M3_382_HRSCAF_692.712|APALM_V2_EVM.MODEL.SC0A5M3_20_HRSCAF_34.273|APALM_V2_EVM.MODEL.SC0A5M3_111_HRSCAF_204.1|APALM_V2_EVM.MODEL.SC0A5M3_382_HRSCAF_692.316|APALM_V2_EVM.MODEL.SC0A5M3_91_HRSCAF_167.81|APALM_V2_EVM.MODEL.SC0A5M3_322_HRSCAF_54…
GO:0004888	transmembrane receptor activity	1.223e-12	1.855e-09	120	770	APALM_V2_EVM.MODEL.SC0A5M3_14_HRSCAF_24.404|APALM_V2_EVM.MODEL.SC0A5M3_151_HRSCAF_267.17|APALM_V2_EVM.MODEL.SC0A5M3_331_HRSCAF_562.682|APALM_V2_EVM.MODEL.SC0A5M3_382_HRSCAF_692.712|APALM_V2_EVM.MODEL.SC0A5M3_20_HRSCAF_34.273|APALM_V2_EVM.MODEL.SC0A5M3_111_HRSCAF_204.1|APALM_V2_EVM.MODEL.SC0A5M3_382_HRSCAF_692.316|APALM_V2_EVM.MODEL.SC0A5M3_91_HRSCAF_167.81|APALM_V2_EVM.MODEL.SC0A5M3_24_HRSCAF_39.…
GO:0005886	plasma membrane	1.2655e-11	1.5356e-08	338	3030	APALM_V2_EVM.MODEL.SC0A5M3_313_HRSCAF_525.8|APALM_V2_EVM.MODEL.SC0A5M3_14_HRSCAF_24.404|APALM_V2_EVM.MODEL.SC0A5M3_307_HRSCAF_512.820|APALM_V2_EVM.MODEL.SC0A5M3_331_HRSCAF_562.682|APALM_V2_EVM.MODEL.SC0A5M3_124_HRSCAF_222.465|APALM_V2_EVM.MODEL.SC0A5M3_382_HRSCAF_692.316|APALM_V2_EVM.MODEL.SC0A5M3_424_HRSCAF_798.816|APALM_V2_EVM.MODEL.SC0A5M3_24_HRSCAF_39.297|APALM_V2_EVM.MODEL.SC0A5M3_398_HRSCAF…
GO:0044459	plasma membrane part	2.27e-10	2.2953e-07	234	1971	APALM_V2_EVM.MODEL.SC0A5M3_307_HRSCAF_512.820|APALM_V2_EVM.MODEL.SC0A5M3_331_HRSCAF_562.682|APALM_V2_EVM.MODEL.SC0A5M3_124_HRSCAF_222.465|APALM_V2_EVM.MODEL.SC0A5M3_424_HRSCAF_798.816|APALM_V2_EVM.MODEL.SC0A5M3_24_HRSCAF_39.297|APALM_V2_EVM.MODEL.SC0A5M3_330_HRSCAF_560.187|APALM_V2_EVM.MODEL.SC0A5M3_151_HRSCAF_267.336|APALM_V2_EVM.MODEL.SC0A5M3_161_HRSCAF_285.440|APALM_V2_EVM.MODEL.SC0A5M3_314_HR…
GO:0031226	intrinsic to plasma membrane	3.2692e-10	2.8334e-07	133	960	APALM_V2_EVM.MODEL.SC0A5M3_281_HRSCAF_464.869|APALM_V2_EVM.MODEL.SC0A5M3_331_HRSCAF_562.682|APALM_V2_EVM.MODEL.SC0A5M3_111_HRSCAF_204.1|APALM_V2_EVM.MODEL.SC0A5M3_24_HRSCAF_39.297|APALM_V2_EVM.MODEL.SC0A5M3_96_HRSCAF_175.34|APALM_V2_EVM.MODEL.SC0A5M3_1_HRSCAF_1.180|APALM_V2_EVM.MODEL.SC0A5M3_151_HRSCAF_267.336|APALM_V2_EVM.MODEL.SC0A5M3_1_HRSCAF_1.39|APALM_V2_EVM.MODEL.SC0A5M3_401_HRSCAF_746.1257…
GO:0004930	G-protein coupled receptor activity	1.0122e-09	7.6764e-07	72	422	APALM_V2_EVM.MODEL.SC0A5M3_91_HRSCAF_167.332|APALM_V2_EVM.MODEL.SC0A5M3_14_HRSCAF_24.404|APALM_V2_EVM.MODEL.SC0A5M3_151_HRSCAF_267.17|APALM_V2_EVM.MODEL.SC0A5M3_382_HRSCAF_692.712|APALM_V2_EVM.MODEL.SC0A5M3_382_HRSCAF_692.316|APALM_V2_EVM.MODEL.SC0A5M3_1_HRSCAF_1.420|APALM_V2_EVM.MODEL.SC0A5M3_91_HRSCAF_167.81|APALM_V2_EVM.MODEL.SC0A5M3_171_HRSCAF_300.199|APALM_V2_EVM.MODEL.SC0A5M3_401_HRSCAF_746…
GO:0042221	response to chemical stimulus	8.6268e-09	5.8154e-06	190	1585	APALM_V2_EVM.MODEL.SC0A5M3_314_HRSCAF_527.1157|APALM_V2_EVM.MODEL.SC0A5M3_331_HRSCAF_562.682|APALM_V2_EVM.MODEL.SC0A5M3_314_HRSCAF_527.858|APALM_V2_EVM.MODEL.SC0A5M3_430_HRSCAF_812.463|APALM_V2_EVM.MODEL.SC0A5M3_111_HRSCAF_204.1|APALM_V2_EVM.MODEL.SC0A5M3_91_HRSCAF_167.81|APALM_V2_EVM.MODEL.SC0A5M3_424_HRSCAF_798.816|APALM_V2_EVM.MODEL.SC0A5M3_96_HRSCAF_175.34|APALM_V2_EVM.MODEL.SC0A5M3_337_HRSCA…
GO:0023052	signaling	1.2192e-08	7.3966e-06	283	2589	APALM_V2_EVM.MODEL.SC0A5M3_331_HRSCAF_562.682|APALM_V2_EVM.MODEL.SC0A5M3_430_HRSCAF_812.463|APALM_V2_EVM.MODEL.SC0A5M3_382_HRSCAF_692.316|APALM_V2_EVM.MODEL.SC0A5M3_424_HRSCAF_798.816|APALM_V2_EVM.MODEL.SC0A5M3_330_HRSCAF_560.187|APALM_V2_EVM.MODEL.SC0A5M3_272_HRSCAF_451.65|APALM_V2_EVM.MODEL.SC0A5M3_307_HRSCAF_512.384|APALM_V2_EVM.MODEL.SC0A5M3_369_HRSCAF_655.675|APALM_V2_EVM.MODEL.SC0A5M3_427_H…
GO:0005887	integral to plasma membrane	1.559e-08	8.5988e-06	124	931	APALM_V2_EVM.MODEL.SC0A5M3_281_HRSCAF_464.869|APALM_V2_EVM.MODEL.SC0A5M3_331_HRSCAF_562.682|APALM_V2_EVM.MODEL.SC0A5M3_111_HRSCAF_204.1|APALM_V2_EVM.MODEL.SC0A5M3_24_HRSCAF_39.297|APALM_V2_EVM.MODEL.SC0A5M3_96_HRSCAF_175.34|APALM_V2_EVM.MODEL.SC0A5M3_1_HRSCAF_1.180|APALM_V2_EVM.MODEL.SC0A5M3_151_HRSCAF_267.336|APALM_V2_EVM.MODEL.SC0A5M3_1_HRSCAF_1.39|APALM_V2_EVM.MODEL.SC0A5M3_401_HRSCAF_746.1257…
GO:0023033	signaling pathway	2.0692e-08	1.0318e-05	230	2026	APALM_V2_EVM.MODEL.SC0A5M3_331_HRSCAF_562.682|APALM_V2_EVM.MODEL.SC0A5M3_430_HRSCAF_812.463|APALM_V2_EVM.MODEL.SC0A5M3_382_HRSCAF_692.316|APALM_V2_EVM.MODEL.SC0A5M3_424_HRSCAF_798.816|APALM_V2_EVM.MODEL.SC0A5M3_330_HRSCAF_560.187|APALM_V2_EVM.MODEL.SC0A5M3_272_HRSCAF_451.65|APALM_V2_EVM.MODEL.SC0A5M3_369_HRSCAF_655.675|APALM_V2_EVM.MODEL.SC0A5M3_427_HRSCAF_802.225|APALM_V2_EVM.MODEL.SC0A5M3_427_H…
GO:0007166	cell surface receptor linked signaling pathway	2.2195e-08	1.0318e-05	158	1275	APALM_V2_EVM.MODEL.SC0A5M3_151_HRSCAF_267.17|APALM_V2_EVM.MODEL.SC0A5M3_382_HRSCAF_692.712|APALM_V2_EVM.MODEL.SC0A5M3_314_HRSCAF_527.858|APALM_V2_EVM.MODEL.SC0A5M3_430_HRSCAF_812.463|APALM_V2_EVM.MODEL.SC0A5M3_382_HRSCAF_692.316|APALM_V2_EVM.MODEL.SC0A5M3_91_HRSCAF_167.81|APALM_V2_EVM.MODEL.SC0A5M3_322_HRSCAF_543.470|APALM_V2_EVM.MODEL.SC0A5M3_96_HRSCAF_175.34|APALM_V2_EVM.MODEL.SC0A5M3_331_HRSCA…
GO:0002755	MyD88-dependent toll-like receptor signaling pathway	2.381e-08	1.0318e-05	12	22	APALM_V2_EVM.MODEL.SC0A5M3_331_HRSCAF_562.804|APALM_V2_EVM.MODEL.SC0A5M3_331_HRSCAF_562.818|APALM_V2_EVM.MODEL.SC0A5M3_401_HRSCAF_746.1365|APALM_V2_EVM.MODEL.SC0A5M3_331_HRSCAF_562.682|APALM_V2_EVM.MODEL.SC0A5M3_111_HRSCAF_204.1|APALM_V2_EVM.MODEL.SC0A5M3_331_HRSCAF_562.820|APALM_V2_EVM.MODEL.SC0A5M3_401_HRSCAF_746.1362|APALM_V2_EVM.MODEL.SC0A5M3_322_HRSCAF_543.486|APALM_V2_EVM.MODEL.SC0A5M3_331_…
GO:0044425	membrane part	3.3516e-08	1.3556e-05	455	4583	APALM_V2_EVM.MODEL.SC0A5M3_313_HRSCAF_525.8|APALM_V2_EVM.MODEL.SC0A5M3_307_HRSCAF_512.820|APALM_V2_EVM.MODEL.SC0A5M3_281_HRSCAF_464.226|APALM_V2_EVM.MODEL.SC0A5M3_124_HRSCAF_222.342|APALM_V2_EVM.MODEL.SC0A5M3_430_HRSCAF_812.583|APALM_V2_EVM.MODEL.SC0A5M3_124_HRSCAF_222.465|APALM_V2_EVM.MODEL.SC0A5M3_281_HRSCAF_464.227|APALM_V2_EVM.MODEL.SC0A5M3_382_HRSCAF_692.316|APALM_V2_EVM.MODEL.SC0A5M3_424_HR…
GO:0071724	response to diacylated bacterial lipopeptide	8.0198e-08	2.8621e-05	9	13	APALM_V2_EVM.MODEL.SC0A5M3_331_HRSCAF_562.804|APALM_V2_EVM.MODEL.SC0A5M3_331_HRSCAF_562.818|APALM_V2_EVM.MODEL.SC0A5M3_401_HRSCAF_746.1365|APALM_V2_EVM.MODEL.SC0A5M3_331_HRSCAF_562.682|APALM_V2_EVM.MODEL.SC0A5M3_111_HRSCAF_204.1|APALM_V2_EVM.MODEL.SC0A5M3_331_HRSCAF_562.820|APALM_V2_EVM.MODEL.SC0A5M3_401_HRSCAF_746.1362|APALM_V2_EVM.MODEL.SC0A5M3_331_HRSCAF_562.812|APALM_V2_EVM.MODEL.SC0A5M3_401_…
GO:0071726	cellular response to diacylated bacterial lipopeptide	8.0198e-08	2.8621e-05	9	13	APALM_V2_EVM.MODEL.SC0A5M3_331_HRSCAF_562.804|APALM_V2_EVM.MODEL.SC0A5M3_331_HRSCAF_562.818|APALM_V2_EVM.MODEL.SC0A5M3_401_HRSCAF_746.1365|APALM_V2_EVM.MODEL.SC0A5M3_331_HRSCAF_562.682|APALM_V2_EVM.MODEL.SC0A5M3_111_HRSCAF_204.1|APALM_V2_EVM.MODEL.SC0A5M3_331_HRSCAF_562.820|APALM_V2_EVM.MODEL.SC0A5M3_401_HRSCAF_746.1362|APALM_V2_EVM.MODEL.SC0A5M3_331_HRSCAF_562.812|APALM_V2_EVM.MODEL.SC0A5M3_401_…
GO:0070339	response to bacterial lipopeptide	2.0828e-07	6.6508e-05	9	14	APALM_V2_EVM.MODEL.SC0A5M3_331_HRSCAF_562.804|APALM_V2_EVM.MODEL.SC0A5M3_331_HRSCAF_562.818|APALM_V2_EVM.MODEL.SC0A5M3_401_HRSCAF_746.1365|APALM_V2_EVM.MODEL.SC0A5M3_331_HRSCAF_562.682|APALM_V2_EVM.MODEL.SC0A5M3_111_HRSCAF_204.1|APALM_V2_EVM.MODEL.SC0A5M3_331_HRSCAF_562.820|APALM_V2_EVM.MODEL.SC0A5M3_401_HRSCAF_746.1362|APALM_V2_EVM.MODEL.SC0A5M3_331_HRSCAF_562.812|APALM_V2_EVM.MODEL.SC0A5M3_401_…
GO:0071221	cellular response to bacterial lipopeptide	2.0828e-07	6.6508e-05	9	14	APALM_V2_EVM.MODEL.SC0A5M3_331_HRSCAF_562.804|APALM_V2_EVM.MODEL.SC0A5M3_331_HRSCAF_562.818|APALM_V2_EVM.MODEL.SC0A5M3_401_HRSCAF_746.1365|APALM_V2_EVM.MODEL.SC0A5M3_331_HRSCAF_562.682|APALM_V2_EVM.MODEL.SC0A5M3_111_HRSCAF_204.1|APALM_V2_EVM.MODEL.SC0A5M3_331_HRSCAF_562.820|APALM_V2_EVM.MODEL.SC0A5M3_401_HRSCAF_746.1362|APALM_V2_EVM.MODEL.SC0A5M3_331_HRSCAF_562.812|APALM_V2_EVM.MODEL.SC0A5M3_401_…
GO:0002224	toll-like receptor signaling pathway	3.4601e-07	0.00010496	15	41	APALM_V2_EVM.MODEL.SC0A5M3_331_HRSCAF_562.682|APALM_V2_EVM.MODEL.SC0A5M3_124_HRSCAF_222.474|APALM_V2_EVM.MODEL.SC0A5M3_111_HRSCAF_204.1|APALM_V2_EVM.MODEL.SC0A5M3_331_HRSCAF_562.820|APALM_V2_EVM.MODEL.SC0A5M3_322_HRSCAF_543.486|APALM_V2_EVM.MODEL.SC0A5M3_331_HRSCAF_562.812|APALM_V2_EVM.MODEL.SC0A5M3_27_HRSCAF_46.3|APALM_V2_EVM.MODEL.SC0A5M3_331_HRSCAF_562.804|APALM_V2_EVM.MODEL.SC0A5M3_171_HRSCAF…
GO:0031224	intrinsic to membrane	4.2133e-07	0.00012172	356	3513	APALM_V2_EVM.MODEL.SC0A5M3_313_HRSCAF_525.8|APALM_V2_EVM.MODEL.SC0A5M3_14_HRSCAF_24.404|APALM_V2_EVM.MODEL.SC0A5M3_53_HRSCAF_89.41|APALM_V2_EVM.MODEL.SC0A5M3_331_HRSCAF_562.682|APALM_V2_EVM.MODEL.SC0A5M3_281_HRSCAF_464.226|APALM_V2_EVM.MODEL.SC0A5M3_124_HRSCAF_222.342|APALM_V2_EVM.MODEL.SC0A5M3_430_HRSCAF_812.583|APALM_V2_EVM.MODEL.SC0A5M3_281_HRSCAF_464.227|APALM_V2_EVM.MODEL.SC0A5M3_382_HRSCAF_…
GO:0071220	cellular response to bacterial lipoprotein	4.8301e-07	0.00012741	9	15	APALM_V2_EVM.MODEL.SC0A5M3_331_HRSCAF_562.804|APALM_V2_EVM.MODEL.SC0A5M3_331_HRSCAF_562.818|APALM_V2_EVM.MODEL.SC0A5M3_401_HRSCAF_746.1365|APALM_V2_EVM.MODEL.SC0A5M3_331_HRSCAF_562.682|APALM_V2_EVM.MODEL.SC0A5M3_111_HRSCAF_204.1|APALM_V2_EVM.MODEL.SC0A5M3_331_HRSCAF_562.820|APALM_V2_EVM.MODEL.SC0A5M3_401_HRSCAF_746.1362|APALM_V2_EVM.MODEL.SC0A5M3_331_HRSCAF_562.812|APALM_V2_EVM.MODEL.SC0A5M3_401_…
GO:0032493	response to bacterial lipoprotein	4.8301e-07	0.00012741	9	15	APALM_V2_EVM.MODEL.SC0A5M3_331_HRSCAF_562.804|APALM_V2_EVM.MODEL.SC0A5M3_331_HRSCAF_562.818|APALM_V2_EVM.MODEL.SC0A5M3_401_HRSCAF_746.1365|APALM_V2_EVM.MODEL.SC0A5M3_331_HRSCAF_562.682|APALM_V2_EVM.MODEL.SC0A5M3_111_HRSCAF_204.1|APALM_V2_EVM.MODEL.SC0A5M3_331_HRSCAF_562.820|APALM_V2_EVM.MODEL.SC0A5M3_401_HRSCAF_746.1362|APALM_V2_EVM.MODEL.SC0A5M3_331_HRSCAF_562.812|APALM_V2_EVM.MODEL.SC0A5M3_401_…
GO:0030670	phagocytic vesicle membrane	5.125e-07	0.00012956	17	53	APALM_V2_EVM.MODEL.SC0A5M3_278_HRSCAF_461.8|APALM_V2_EVM.MODEL.SC0A5M3_331_HRSCAF_562.682|APALM_V2_EVM.MODEL.SC0A5M3_361_HRSCAF_634.73|APALM_V2_EVM.MODEL.SC0A5M3_124_HRSCAF_222.474|APALM_V2_EVM.MODEL.SC0A5M3_382_HRSCAF_692.812|APALM_V2_EVM.MODEL.SC0A5M3_369_HRSCAF_655.649|APALM_V2_EVM.MODEL.SC0A5M3_111_HRSCAF_204.1|APALM_V2_EVM.MODEL.SC0A5M3_331_HRSCAF_562.820|APALM_V2_EVM.MODEL.SC0A5M3_331_HRSCA…
GO:0010033	response to organic substance	9.9905e-07	0.00024245	133	1094	APALM_V2_EVM.MODEL.SC0A5M3_314_HRSCAF_527.1157|APALM_V2_EVM.MODEL.SC0A5M3_331_HRSCAF_562.682|APALM_V2_EVM.MODEL.SC0A5M3_314_HRSCAF_527.858|APALM_V2_EVM.MODEL.SC0A5M3_430_HRSCAF_812.463|APALM_V2_EVM.MODEL.SC0A5M3_111_HRSCAF_204.1|APALM_V2_EVM.MODEL.SC0A5M3_91_HRSCAF_167.81|APALM_V2_EVM.MODEL.SC0A5M3_424_HRSCAF_798.816|APALM_V2_EVM.MODEL.SC0A5M3_96_HRSCAF_175.34|APALM_V2_EVM.MODEL.SC0A5M3_1_HRSCAF_…
GO:0043279	response to alkaloid	1.0472e-06	0.00024437	21	80	APALM_V2_EVM.MODEL.SC0A5M3_14_HRSCAF_24.338|APALM_V2_EVM.MODEL.SC0A5M3_3_HRSCAF_3.31|APALM_V2_EVM.MODEL.SC0A5M3_431_HRSCAF_813.101|APALM_V2_EVM.MODEL.SC0A5M3_307_HRSCAF_512.289|APALM_V2_EVM.MODEL.SC0A5M3_1_HRSCAF_1.420|APALM_V2_EVM.MODEL.SC0A5M3_369_HRSCAF_655.396|APALM_V2_EVM.MODEL.SC0A5M3_1_HRSCAF_1.63|APALM_V2_EVM.MODEL.SC0A5M3_44_HRSCAF_77.356|APALM_V2_EVM.MODEL.SC0A5M3_424_HRSCAF_798.878|APA…
GO:0042035	regulation of cytokine biosynthetic process	1.1479e-06	0.00025793	16	50	APALM_V2_EVM.MODEL.SC0A5M3_424_HRSCAF_798.182|APALM_V2_EVM.MODEL.SC0A5M3_331_HRSCAF_562.682|APALM_V2_EVM.MODEL.SC0A5M3_2_HRSCAF_2.13|APALM_V2_EVM.MODEL.SC0A5M3_401_HRSCAF_746.321|APALM_V2_EVM.MODEL.SC0A5M3_111_HRSCAF_204.1|APALM_V2_EVM.MODEL.SC0A5M3_191_HRSCAF_332.190|APALM_V2_EVM.MODEL.SC0A5M3_1_HRSCAF_1.396|APALM_V2_EVM.MODEL.SC0A5M3_91_HRSCAF_167.81|APALM_V2_EVM.MODEL.SC0A5M3_331_HRSCAF_562.10…
GO:0016021	integral to membrane	1.2909e-06	0.0002797	348	3458	APALM_V2_EVM.MODEL.SC0A5M3_313_HRSCAF_525.8|APALM_V2_EVM.MODEL.SC0A5M3_14_HRSCAF_24.404|APALM_V2_EVM.MODEL.SC0A5M3_53_HRSCAF_89.41|APALM_V2_EVM.MODEL.SC0A5M3_331_HRSCAF_562.682|APALM_V2_EVM.MODEL.SC0A5M3_281_HRSCAF_464.226|APALM_V2_EVM.MODEL.SC0A5M3_124_HRSCAF_222.342|APALM_V2_EVM.MODEL.SC0A5M3_430_HRSCAF_812.583|APALM_V2_EVM.MODEL.SC0A5M3_281_HRSCAF_464.227|APALM_V2_EVM.MODEL.SC0A5M3_382_HRSCAF_…
GO:0016020	membrane	1.3548e-06	0.00028344	546	5805	APALM_V2_EVM.MODEL.SC0A5M3_313_HRSCAF_525.8|APALM_V2_EVM.MODEL.SC0A5M3_307_HRSCAF_512.820|APALM_V2_EVM.MODEL.SC0A5M3_281_HRSCAF_464.226|APALM_V2_EVM.MODEL.SC0A5M3_124_HRSCAF_222.342|APALM_V2_EVM.MODEL.SC0A5M3_430_HRSCAF_812.583|APALM_V2_EVM.MODEL.SC0A5M3_124_HRSCAF_222.465|APALM_V2_EVM.MODEL.SC0A5M3_281_HRSCAF_464.227|APALM_V2_EVM.MODEL.SC0A5M3_382_HRSCAF_692.316|APALM_V2_EVM.MODEL.SC0A5M3_424_HR…
GO:0034150	toll-like receptor 6 signaling pathway	3.537e-06	0.00067059	5	5	APALM_V2_EVM.MODEL.SC0A5M3_331_HRSCAF_562.682|APALM_V2_EVM.MODEL.SC0A5M3_111_HRSCAF_204.1|APALM_V2_EVM.MODEL.SC0A5M3_401_HRSCAF_746.1362|APALM_V2_EVM.MODEL.SC0A5M3_331_HRSCAF_562.812|APALM_V2_EVM.MODEL.SC0A5M3_401_HRSCAF_746.1370
GO:0035355	Toll-like receptor 2-Toll-like receptor 6 protein complex	3.537e-06	0.00067059	5	5	APALM_V2_EVM.MODEL.SC0A5M3_331_HRSCAF_562.682|APALM_V2_EVM.MODEL.SC0A5M3_111_HRSCAF_204.1|APALM_V2_EVM.MODEL.SC0A5M3_401_HRSCAF_746.1362|APALM_V2_EVM.MODEL.SC0A5M3_331_HRSCAF_562.812|APALM_V2_EVM.MODEL.SC0A5M3_401_HRSCAF_746.1370
GO:0048785	hatching gland development	3.537e-06	0.00067059	5	5	APALM_V2_EVM.MODEL.SC0A5M3_427_HRSCAF_802.225|APALM_V2_EVM.MODEL.SC0A5M3_427_HRSCAF_802.226|APALM_V2_EVM.MODEL.SC0A5M3_427_HRSCAF_802.228|APALM_V2_EVM.MODEL.SC0A5M3_426_HRSCAF_800.4|APALM_V2_EVM.MODEL.SC0A5M3_426_HRSCAF_800.3
GO:0030666	endocytic vesicle membrane	3.893e-06	0.00071572	19	73	APALM_V2_EVM.MODEL.SC0A5M3_278_HRSCAF_461.8|APALM_V2_EVM.MODEL.SC0A5M3_424_HRSCAF_798.182|APALM_V2_EVM.MODEL.SC0A5M3_331_HRSCAF_562.682|APALM_V2_EVM.MODEL.SC0A5M3_361_HRSCAF_634.73|APALM_V2_EVM.MODEL.SC0A5M3_124_HRSCAF_222.474|APALM_V2_EVM.MODEL.SC0A5M3_382_HRSCAF_692.812|APALM_V2_EVM.MODEL.SC0A5M3_369_HRSCAF_655.649|APALM_V2_EVM.MODEL.SC0A5M3_111_HRSCAF_204.1|APALM_V2_EVM.MODEL.SC0A5M3_331_HRSCA…
GO:0009593	detection of chemical stimulus	4.2727e-06	0.00076242	18	67	APALM_V2_EVM.MODEL.SC0A5M3_91_HRSCAF_167.278|APALM_V2_EVM.MODEL.SC0A5M3_79_HRSCAF_143.345|APALM_V2_EVM.MODEL.SC0A5M3_331_HRSCAF_562.682|APALM_V2_EVM.MODEL.SC0A5M3_111_HRSCAF_204.1|APALM_V2_EVM.MODEL.SC0A5M3_1_HRSCAF_1.395|APALM_V2_EVM.MODEL.SC0A5M3_331_HRSCAF_562.812|APALM_V2_EVM.MODEL.SC0A5M3_1_HRSCAF_1.63|APALM_V2_EVM.MODEL.SC0A5M3_337_HRSCAF_586.398|APALM_V2_EVM.MODEL.SC0A5M3_337_HRSCAF_586.46…
GO:0042108	positive regulation of cytokine biosynthetic process	5.6189e-06	0.00091005	12	33	APALM_V2_EVM.MODEL.SC0A5M3_401_HRSCAF_746.1226|APALM_V2_EVM.MODEL.SC0A5M3_401_HRSCAF_746.1225|APALM_V2_EVM.MODEL.SC0A5M3_424_HRSCAF_798.182|APALM_V2_EVM.MODEL.SC0A5M3_331_HRSCAF_562.682|APALM_V2_EVM.MODEL.SC0A5M3_2_HRSCAF_2.13|APALM_V2_EVM.MODEL.SC0A5M3_401_HRSCAF_746.1213|APALM_V2_EVM.MODEL.SC0A5M3_111_HRSCAF_204.1|APALM_V2_EVM.MODEL.SC0A5M3_191_HRSCAF_332.190|APALM_V2_EVM.MODEL.SC0A5M3_1_HRSCAF…
GO:0006800	oxygen and reactive oxygen species metabolic process	5.7778e-06	0.00091005	14	44	APALM_V2_EVM.MODEL.SC0A5M3_307_HRSCAF_512.820|APALM_V2_EVM.MODEL.SC0A5M3_124_HRSCAF_222.333|APALM_V2_EVM.MODEL.SC0A5M3_161_HRSCAF_285.345|APALM_V2_EVM.MODEL.SC0A5M3_161_HRSCAF_285.344|APALM_V2_EVM.MODEL.SC0A5M3_281_HRSCAF_464.271|APALM_V2_EVM.MODEL.SC0A5M3_161_HRSCAF_285.338|APALM_V2_EVM.MODEL.SC0A5M3_161_HRSCAF_285.193|APALM_V2_EVM.MODEL.SC0A5M3_361_HRSCAF_634.74|APALM_V2_EVM.MODEL.SC0A5M3_44_HR…
GO:0002757	immune response-activating signal transduction	5.85e-06	0.00091005	26	124	APALM_V2_EVM.MODEL.SC0A5M3_14_HRSCAF_24.601|APALM_V2_EVM.MODEL.SC0A5M3_331_HRSCAF_562.682|APALM_V2_EVM.MODEL.SC0A5M3_111_HRSCAF_204.1|APALM_V2_EVM.MODEL.SC0A5M3_331_HRSCAF_562.820|APALM_V2_EVM.MODEL.SC0A5M3_10_HRSCAF_15.229|APALM_V2_EVM.MODEL.SC0A5M3_27_HRSCAF_46.3|APALM_V2_EVM.MODEL.SC0A5M3_322_HRSCAF_543.470|APALM_V2_EVM.MODEL.SC0A5M3_331_HRSCAF_562.818|APALM_V2_EVM.MODEL.SC0A5M3_401_HRSCAF_746…
GO:0002764	immune response-regulating signaling pathway	5.85e-06	0.00091005	26	124	APALM_V2_EVM.MODEL.SC0A5M3_14_HRSCAF_24.601|APALM_V2_EVM.MODEL.SC0A5M3_331_HRSCAF_562.682|APALM_V2_EVM.MODEL.SC0A5M3_111_HRSCAF_204.1|APALM_V2_EVM.MODEL.SC0A5M3_331_HRSCAF_562.820|APALM_V2_EVM.MODEL.SC0A5M3_10_HRSCAF_15.229|APALM_V2_EVM.MODEL.SC0A5M3_27_HRSCAF_46.3|APALM_V2_EVM.MODEL.SC0A5M3_322_HRSCAF_543.470|APALM_V2_EVM.MODEL.SC0A5M3_331_HRSCAF_562.818|APALM_V2_EVM.MODEL.SC0A5M3_401_HRSCAF_746…
GO:0020037	heme binding	5.85e-06	0.00091005	26	124	APALM_V2_EVM.MODEL.SC0A5M3_91_HRSCAF_167.333|APALM_V2_EVM.MODEL.SC0A5M3_84_HRSCAF_150.298|APALM_V2_EVM.MODEL.SC0A5M3_53_HRSCAF_89.26|APALM_V2_EVM.MODEL.SC0A5M3_215_HRSCAF_362.1|APALM_V2_EVM.MODEL.SC0A5M3_375_HRSCAF_671.390|APALM_V2_EVM.MODEL.SC0A5M3_161_HRSCAF_285.345|APALM_V2_EVM.MODEL.SC0A5M3_161_HRSCAF_285.344|APALM_V2_EVM.MODEL.SC0A5M3_281_HRSCAF_464.271|APALM_V2_EVM.MODEL.SC0A5M3_302_HRSCAF_…
GO:0046906	tetrapyrrole binding	6.7824e-06	0.0010287	28	140	APALM_V2_EVM.MODEL.SC0A5M3_91_HRSCAF_167.333|APALM_V2_EVM.MODEL.SC0A5M3_84_HRSCAF_150.298|APALM_V2_EVM.MODEL.SC0A5M3_53_HRSCAF_89.26|APALM_V2_EVM.MODEL.SC0A5M3_215_HRSCAF_362.1|APALM_V2_EVM.MODEL.SC0A5M3_375_HRSCAF_671.390|APALM_V2_EVM.MODEL.SC0A5M3_161_HRSCAF_285.345|APALM_V2_EVM.MODEL.SC0A5M3_161_HRSCAF_285.344|APALM_V2_EVM.MODEL.SC0A5M3_281_HRSCAF_464.271|APALM_V2_EVM.MODEL.SC0A5M3_302_HRSCAF_…
GO:0045410	positive regulation of interleukin-6 biosynthetic process	7.176e-06	0.0010619	8	15	APALM_V2_EVM.MODEL.SC0A5M3_401_HRSCAF_746.1226|APALM_V2_EVM.MODEL.SC0A5M3_401_HRSCAF_746.1225|APALM_V2_EVM.MODEL.SC0A5M3_331_HRSCAF_562.682|APALM_V2_EVM.MODEL.SC0A5M3_401_HRSCAF_746.1213|APALM_V2_EVM.MODEL.SC0A5M3_111_HRSCAF_204.1|APALM_V2_EVM.MODEL.SC0A5M3_401_HRSCAF_746.1362|APALM_V2_EVM.MODEL.SC0A5M3_331_HRSCAF_562.812|APALM_V2_EVM.MODEL.SC0A5M3_401_HRSCAF_746.1370
GO:0008528	peptide receptor activity, G-protein coupled	9.2332e-06	0.0013338	26	127	APALM_V2_EVM.MODEL.SC0A5M3_91_HRSCAF_167.278|APALM_V2_EVM.MODEL.SC0A5M3_151_HRSCAF_267.17|APALM_V2_EVM.MODEL.SC0A5M3_281_HRSCAF_464.962|APALM_V2_EVM.MODEL.SC0A5M3_375_HRSCAF_671.437|APALM_V2_EVM.MODEL.SC0A5M3_10_HRSCAF_15.237|APALM_V2_EVM.MODEL.SC0A5M3_96_HRSCAF_175.34|APALM_V2_EVM.MODEL.SC0A5M3_424_HRSCAF_798.466|APALM_V2_EVM.MODEL.SC0A5M3_389_HRSCAF_706.267|APALM_V2_EVM.MODEL.SC0A5M3_84_HRSCAF_…
GO:0002102	podosome	1.1142e-05	0.0015721	9	20	APALM_V2_EVM.MODEL.SC0A5M3_424_HRSCAF_798.899|APALM_V2_EVM.MODEL.SC0A5M3_307_HRSCAF_512.820|APALM_V2_EVM.MODEL.SC0A5M3_161_HRSCAF_285.193|APALM_V2_EVM.MODEL.SC0A5M3_281_HRSCAF_464.179|APALM_V2_EVM.MODEL.SC0A5M3_44_HRSCAF_77.583|APALM_V2_EVM.MODEL.SC0A5M3_424_HRSCAF_798.816|APALM_V2_EVM.MODEL.SC0A5M3_44_HRSCAF_77.581|APALM_V2_EVM.MODEL.SC0A5M3_314_HRSCAF_527.1120|APALM_V2_EVM.MODEL.SC0A5M3_44_HRSC…
GO:0042088	T-helper 1 type immune response	1.3328e-05	0.0018377	8	16	APALM_V2_EVM.MODEL.SC0A5M3_401_HRSCAF_746.1226|APALM_V2_EVM.MODEL.SC0A5M3_401_HRSCAF_746.1225|APALM_V2_EVM.MODEL.SC0A5M3_331_HRSCAF_562.682|APALM_V2_EVM.MODEL.SC0A5M3_401_HRSCAF_746.1213|APALM_V2_EVM.MODEL.SC0A5M3_111_HRSCAF_204.1|APALM_V2_EVM.MODEL.SC0A5M3_401_HRSCAF_746.1362|APALM_V2_EVM.MODEL.SC0A5M3_331_HRSCAF_562.812|APALM_V2_EVM.MODEL.SC0A5M3_401_HRSCAF_746.1370
GO:0030139	endocytic vesicle	1.3919e-05	0.0018476	29	153	APALM_V2_EVM.MODEL.SC0A5M3_124_HRSCAF_222.261|APALM_V2_EVM.MODEL.SC0A5M3_424_HRSCAF_798.182|APALM_V2_EVM.MODEL.SC0A5M3_331_HRSCAF_562.682|APALM_V2_EVM.MODEL.SC0A5M3_382_HRSCAF_692.812|APALM_V2_EVM.MODEL.SC0A5M3_369_HRSCAF_655.649|APALM_V2_EVM.MODEL.SC0A5M3_111_HRSCAF_204.1|APALM_V2_EVM.MODEL.SC0A5M3_331_HRSCAF_562.820|APALM_V2_EVM.MODEL.SC0A5M3_361_HRSCAF_634.385|APALM_V2_EVM.MODEL.SC0A5M3_424_HR…
GO:0042165	neurotransmitter binding	1.4313e-05	0.0018476	26	130	APALM_V2_EVM.MODEL.SC0A5M3_91_HRSCAF_167.278|APALM_V2_EVM.MODEL.SC0A5M3_151_HRSCAF_267.17|APALM_V2_EVM.MODEL.SC0A5M3_307_HRSCAF_512.289|APALM_V2_EVM.MODEL.SC0A5M3_382_HRSCAF_692.316|APALM_V2_EVM.MODEL.SC0A5M3_375_HRSCAF_671.437|APALM_V2_EVM.MODEL.SC0A5M3_10_HRSCAF_15.237|APALM_V2_EVM.MODEL.SC0A5M3_96_HRSCAF_175.34|APALM_V2_EVM.MODEL.SC0A5M3_424_HRSCAF_798.466|APALM_V2_EVM.MODEL.SC0A5M3_389_HRSCAF…
GO:0001653	peptide receptor activity	1.4313e-05	0.0018476	26	130	APALM_V2_EVM.MODEL.SC0A5M3_91_HRSCAF_167.278|APALM_V2_EVM.MODEL.SC0A5M3_151_HRSCAF_267.17|APALM_V2_EVM.MODEL.SC0A5M3_281_HRSCAF_464.962|APALM_V2_EVM.MODEL.SC0A5M3_375_HRSCAF_671.437|APALM_V2_EVM.MODEL.SC0A5M3_10_HRSCAF_15.237|APALM_V2_EVM.MODEL.SC0A5M3_96_HRSCAF_175.34|APALM_V2_EVM.MODEL.SC0A5M3_424_HRSCAF_798.466|APALM_V2_EVM.MODEL.SC0A5M3_389_HRSCAF_706.267|APALM_V2_EVM.MODEL.SC0A5M3_84_HRSCAF_…
GO:0042496	detection of diacylated bacterial lipopeptide	1.9789e-05	0.0025012	5	6	APALM_V2_EVM.MODEL.SC0A5M3_331_HRSCAF_562.682|APALM_V2_EVM.MODEL.SC0A5M3_111_HRSCAF_204.1|APALM_V2_EVM.MODEL.SC0A5M3_401_HRSCAF_746.1362|APALM_V2_EVM.MODEL.SC0A5M3_331_HRSCAF_562.812|APALM_V2_EVM.MODEL.SC0A5M3_401_HRSCAF_746.1370
GO:0050906	detection of stimulus involved in sensory perception	2.2155e-05	0.0027432	17	68	APALM_V2_EVM.MODEL.SC0A5M3_91_HRSCAF_167.278|APALM_V2_EVM.MODEL.SC0A5M3_79_HRSCAF_143.345|APALM_V2_EVM.MODEL.SC0A5M3_171_HRSCAF_300.16|APALM_V2_EVM.MODEL.SC0A5M3_1_HRSCAF_1.395|APALM_V2_EVM.MODEL.SC0A5M3_1_HRSCAF_1.63|APALM_V2_EVM.MODEL.SC0A5M3_151_HRSCAF_267.123|APALM_V2_EVM.MODEL.SC0A5M3_337_HRSCAF_586.46|APALM_V2_EVM.MODEL.SC0A5M3_272_HRSCAF_451.80|APALM_V2_EVM.MODEL.SC0A5M3_401_HRSCAF_746.111…
GO:0007186	G-protein coupled receptor protein signaling pathway	2.2815e-05	0.0027684	56	392	APALM_V2_EVM.MODEL.SC0A5M3_124_HRSCAF_222.261|APALM_V2_EVM.MODEL.SC0A5M3_151_HRSCAF_267.17|APALM_V2_EVM.MODEL.SC0A5M3_382_HRSCAF_692.712|APALM_V2_EVM.MODEL.SC0A5M3_382_HRSCAF_692.316|APALM_V2_EVM.MODEL.SC0A5M3_1_HRSCAF_1.420|APALM_V2_EVM.MODEL.SC0A5M3_91_HRSCAF_167.81|APALM_V2_EVM.MODEL.SC0A5M3_171_HRSCAF_300.199|APALM_V2_EVM.MODEL.SC0A5M3_96_HRSCAF_175.34|APALM_V2_EVM.MODEL.SC0A5M3_271_HRSCAF_45…
GO:0030594	neurotransmitter receptor activity	2.3983e-05	0.0028531	25	126	APALM_V2_EVM.MODEL.SC0A5M3_91_HRSCAF_167.278|APALM_V2_EVM.MODEL.SC0A5M3_151_HRSCAF_267.17|APALM_V2_EVM.MODEL.SC0A5M3_307_HRSCAF_512.289|APALM_V2_EVM.MODEL.SC0A5M3_382_HRSCAF_692.316|APALM_V2_EVM.MODEL.SC0A5M3_375_HRSCAF_671.437|APALM_V2_EVM.MODEL.SC0A5M3_10_HRSCAF_15.237|APALM_V2_EVM.MODEL.SC0A5M3_96_HRSCAF_175.34|APALM_V2_EVM.MODEL.SC0A5M3_424_HRSCAF_798.466|APALM_V2_EVM.MODEL.SC0A5M3_389_HRSCAF…
GO:0030154	cell differentiation	2.5213e-05	0.0029145	210	1997	APALM_V2_EVM.MODEL.SC0A5M3_307_HRSCAF_512.820|APALM_V2_EVM.MODEL.SC0A5M3_314_HRSCAF_527.459|APALM_V2_EVM.MODEL.SC0A5M3_4_HRSCAF_4.380|APALM_V2_EVM.MODEL.SC0A5M3_424_HRSCAF_798.816|APALM_V2_EVM.MODEL.SC0A5M3_24_HRSCAF_39.297|APALM_V2_EVM.MODEL.SC0A5M3_375_HRSCAF_671.656|APALM_V2_EVM.MODEL.SC0A5M3_330_HRSCAF_560.187|APALM_V2_EVM.MODEL.SC0A5M3_337_HRSCAF_586.361|APALM_V2_EVM.MODEL.SC0A5M3_272_HRSCAF…
GO:0005506	iron ion binding	2.5461e-05	0.0029145	35	207	APALM_V2_EVM.MODEL.SC0A5M3_91_HRSCAF_167.333|APALM_V2_EVM.MODEL.SC0A5M3_84_HRSCAF_150.298|APALM_V2_EVM.MODEL.SC0A5M3_53_HRSCAF_89.26|APALM_V2_EVM.MODEL.SC0A5M3_215_HRSCAF_362.1|APALM_V2_EVM.MODEL.SC0A5M3_430_HRSCAF_812.360|APALM_V2_EVM.MODEL.SC0A5M3_281_HRSCAF_464.965|APALM_V2_EVM.MODEL.SC0A5M3_375_HRSCAF_671.390|APALM_V2_EVM.MODEL.SC0A5M3_14_HRSCAF_24.608|APALM_V2_EVM.MODEL.SC0A5M3_151_HRSCAF_26…
GO:0032501	multicellular organismal process	3.4443e-05	0.0038697	366	3788	APALM_V2_EVM.MODEL.SC0A5M3_307_HRSCAF_512.820|APALM_V2_EVM.MODEL.SC0A5M3_10_HRSCAF_15.84|APALM_V2_EVM.MODEL.SC0A5M3_331_HRSCAF_562.682|APALM_V2_EVM.MODEL.SC0A5M3_314_HRSCAF_527.459|APALM_V2_EVM.MODEL.SC0A5M3_124_HRSCAF_222.342|APALM_V2_EVM.MODEL.SC0A5M3_430_HRSCAF_812.463|APALM_V2_EVM.MODEL.SC0A5M3_382_HRSCAF_692.317|APALM_V2_EVM.MODEL.SC0A5M3_382_HRSCAF_692.316|APALM_V2_EVM.MODEL.SC0A5M3_4_HRSCA…
GO:0050907	detection of chemical stimulus involved in sensory perception	3.5663e-05	0.0039339	11	33	APALM_V2_EVM.MODEL.SC0A5M3_91_HRSCAF_167.278|APALM_V2_EVM.MODEL.SC0A5M3_79_HRSCAF_143.345|APALM_V2_EVM.MODEL.SC0A5M3_1_HRSCAF_1.39|APALM_V2_EVM.MODEL.SC0A5M3_1_HRSCAF_1.395|APALM_V2_EVM.MODEL.SC0A5M3_79_HRSCAF_143.354|APALM_V2_EVM.MODEL.SC0A5M3_424_HRSCAF_798.285|APALM_V2_EVM.MODEL.SC0A5M3_1_HRSCAF_1.63|APALM_V2_EVM.MODEL.SC0A5M3_79_HRSCAF_143.352|APALM_V2_EVM.MODEL.SC0A5M3_79_HRSCAF_143.341|APAL…
GO:0014070	response to organic cyclic substance	3.7663e-05	0.0040804	29	161	APALM_V2_EVM.MODEL.SC0A5M3_79_HRSCAF_143.345|APALM_V2_EVM.MODEL.SC0A5M3_431_HRSCAF_813.101|APALM_V2_EVM.MODEL.SC0A5M3_401_HRSCAF_746.288|APALM_V2_EVM.MODEL.SC0A5M3_307_HRSCAF_512.289|APALM_V2_EVM.MODEL.SC0A5M3_314_HRSCAF_527.858|APALM_V2_EVM.MODEL.SC0A5M3_401_HRSCAF_746.286|APALM_V2_EVM.MODEL.SC0A5M3_1_HRSCAF_1.420|APALM_V2_EVM.MODEL.SC0A5M3_1_HRSCAF_1.63|APALM_V2_EVM.MODEL.SC0A5M3_1_HRSCAF_1.39|…
GO:0002221	pattern recognition receptor signaling pathway	3.8403e-05	0.0040876	16	64	APALM_V2_EVM.MODEL.SC0A5M3_331_HRSCAF_562.682|APALM_V2_EVM.MODEL.SC0A5M3_124_HRSCAF_222.474|APALM_V2_EVM.MODEL.SC0A5M3_111_HRSCAF_204.1|APALM_V2_EVM.MODEL.SC0A5M3_331_HRSCAF_562.820|APALM_V2_EVM.MODEL.SC0A5M3_322_HRSCAF_543.486|APALM_V2_EVM.MODEL.SC0A5M3_10_HRSCAF_15.229|APALM_V2_EVM.MODEL.SC0A5M3_331_HRSCAF_562.812|APALM_V2_EVM.MODEL.SC0A5M3_27_HRSCAF_46.3|APALM_V2_EVM.MODEL.SC0A5M3_331_HRSCAF_5…
GO:0045408	regulation of interleukin-6 biosynthetic process	4.1097e-05	0.0042293	10	28	APALM_V2_EVM.MODEL.SC0A5M3_401_HRSCAF_746.1226|APALM_V2_EVM.MODEL.SC0A5M3_401_HRSCAF_746.1225|APALM_V2_EVM.MODEL.SC0A5M3_331_HRSCAF_562.682|APALM_V2_EVM.MODEL.SC0A5M3_401_HRSCAF_746.321|APALM_V2_EVM.MODEL.SC0A5M3_401_HRSCAF_746.1213|APALM_V2_EVM.MODEL.SC0A5M3_111_HRSCAF_204.1|APALM_V2_EVM.MODEL.SC0A5M3_401_HRSCAF_746.1362|APALM_V2_EVM.MODEL.SC0A5M3_91_HRSCAF_167.81|APALM_V2_EVM.MODEL.SC0A5M3_331_…
GO:0045335	phagocytic vesicle	4.1129e-05	0.0042293	18	78	APALM_V2_EVM.MODEL.SC0A5M3_278_HRSCAF_461.8|APALM_V2_EVM.MODEL.SC0A5M3_331_HRSCAF_562.682|APALM_V2_EVM.MODEL.SC0A5M3_361_HRSCAF_634.73|APALM_V2_EVM.MODEL.SC0A5M3_124_HRSCAF_222.474|APALM_V2_EVM.MODEL.SC0A5M3_382_HRSCAF_692.812|APALM_V2_EVM.MODEL.SC0A5M3_369_HRSCAF_655.649|APALM_V2_EVM.MODEL.SC0A5M3_111_HRSCAF_204.1|APALM_V2_EVM.MODEL.SC0A5M3_331_HRSCAF_562.820|APALM_V2_EVM.MODEL.SC0A5M3_424_HRSCA…
GO:0042359	vitamin D metabolic process	4.7717e-05	0.0048249	7	14	APALM_V2_EVM.MODEL.SC0A5M3_91_HRSCAF_167.201|APALM_V2_EVM.MODEL.SC0A5M3_424_HRSCAF_798.649|APALM_V2_EVM.MODEL.SC0A5M3_20_HRSCAF_34.135|APALM_V2_EVM.MODEL.SC0A5M3_389_HRSCAF_706.268|APALM_V2_EVM.MODEL.SC0A5M3_281_HRSCAF_464.276|APALM_V2_EVM.MODEL.SC0A5M3_281_HRSCAF_464.680|APALM_V2_EVM.MODEL.SC0A5M3_21_HRSCAF_35.11
GO:0045121	membrane raft	5.3476e-05	0.0053187	29	164	APALM_V2_EVM.MODEL.SC0A5M3_307_HRSCAF_512.642|APALM_V2_EVM.MODEL.SC0A5M3_314_HRSCAF_527.1157|APALM_V2_EVM.MODEL.SC0A5M3_331_HRSCAF_562.682|APALM_V2_EVM.MODEL.SC0A5M3_401_HRSCAF_746.102|APALM_V2_EVM.MODEL.SC0A5M3_111_HRSCAF_204.1|APALM_V2_EVM.MODEL.SC0A5M3_331_HRSCAF_562.820|APALM_V2_EVM.MODEL.SC0A5M3_91_HRSCAF_167.81|APALM_V2_EVM.MODEL.SC0A5M3_272_HRSCAF_451.108|APALM_V2_EVM.MODEL.SC0A5M3_375_HRS…
GO:0042494	detection of bacterial lipoprotein	6.4594e-05	0.0059378	5	7	APALM_V2_EVM.MODEL.SC0A5M3_331_HRSCAF_562.682|APALM_V2_EVM.MODEL.SC0A5M3_111_HRSCAF_204.1|APALM_V2_EVM.MODEL.SC0A5M3_401_HRSCAF_746.1362|APALM_V2_EVM.MODEL.SC0A5M3_331_HRSCAF_562.812|APALM_V2_EVM.MODEL.SC0A5M3_401_HRSCAF_746.1370
GO:0070340	detection of bacterial lipopeptide	6.4594e-05	0.0059378	5	7	APALM_V2_EVM.MODEL.SC0A5M3_331_HRSCAF_562.682|APALM_V2_EVM.MODEL.SC0A5M3_111_HRSCAF_204.1|APALM_V2_EVM.MODEL.SC0A5M3_401_HRSCAF_746.1362|APALM_V2_EVM.MODEL.SC0A5M3_331_HRSCAF_562.812|APALM_V2_EVM.MODEL.SC0A5M3_401_HRSCAF_746.1370
GO:0014034	neural crest cell fate commitment	6.4594e-05	0.0059378	5	7	APALM_V2_EVM.MODEL.SC0A5M3_427_HRSCAF_802.225|APALM_V2_EVM.MODEL.SC0A5M3_427_HRSCAF_802.226|APALM_V2_EVM.MODEL.SC0A5M3_427_HRSCAF_802.228|APALM_V2_EVM.MODEL.SC0A5M3_426_HRSCAF_800.4|APALM_V2_EVM.MODEL.SC0A5M3_426_HRSCAF_800.3
GO:0071723	lipopeptide binding	6.4594e-05	0.0059378	5	7	APALM_V2_EVM.MODEL.SC0A5M3_331_HRSCAF_562.682|APALM_V2_EVM.MODEL.SC0A5M3_111_HRSCAF_204.1|APALM_V2_EVM.MODEL.SC0A5M3_401_HRSCAF_746.1362|APALM_V2_EVM.MODEL.SC0A5M3_331_HRSCAF_562.812|APALM_V2_EVM.MODEL.SC0A5M3_401_HRSCAF_746.1370
GO:0016176	superoxide-generating NADPH oxidase activator activity	6.4594e-05	0.0059378	5	7	APALM_V2_EVM.MODEL.SC0A5M3_307_HRSCAF_512.820|APALM_V2_EVM.MODEL.SC0A5M3_161_HRSCAF_285.193|APALM_V2_EVM.MODEL.SC0A5M3_44_HRSCAF_77.583|APALM_V2_EVM.MODEL.SC0A5M3_44_HRSCAF_77.581|APALM_V2_EVM.MODEL.SC0A5M3_44_HRSCAF_77.582
GO:0005539	glycosaminoglycan binding	6.9791e-05	0.0063197	27	150	APALM_V2_EVM.MODEL.SC0A5M3_313_HRSCAF_525.8|APALM_V2_EVM.MODEL.SC0A5M3_398_HRSCAF_736.709|APALM_V2_EVM.MODEL.SC0A5M3_20_HRSCAF_34.135|APALM_V2_EVM.MODEL.SC0A5M3_401_HRSCAF_746.102|APALM_V2_EVM.MODEL.SC0A5M3_382_HRSCAF_692.317|APALM_V2_EVM.MODEL.SC0A5M3_281_HRSCAF_464.809|APALM_V2_EVM.MODEL.SC0A5M3_424_HRSCAF_798.404|APALM_V2_EVM.MODEL.SC0A5M3_424_HRSCAF_798.649|APALM_V2_EVM.MODEL.SC0A5M3_375_HRSC…
GO:0008188	neuropeptide receptor activity	7.4794e-05	0.0066731	20	96	APALM_V2_EVM.MODEL.SC0A5M3_91_HRSCAF_167.278|APALM_V2_EVM.MODEL.SC0A5M3_79_HRSCAF_143.115|APALM_V2_EVM.MODEL.SC0A5M3_151_HRSCAF_267.17|APALM_V2_EVM.MODEL.SC0A5M3_424_HRSCAF_798.291|APALM_V2_EVM.MODEL.SC0A5M3_91_HRSCAF_167.78|APALM_V2_EVM.MODEL.SC0A5M3_281_HRSCAF_464.1094|APALM_V2_EVM.MODEL.SC0A5M3_1_HRSCAF_1.395|APALM_V2_EVM.MODEL.SC0A5M3_281_HRSCAF_464.1090|APALM_V2_EVM.MODEL.SC0A5M3_221_HRSCAF_…
GO:0050778	positive regulation of immune response	7.7671e-05	0.0068294	31	184	APALM_V2_EVM.MODEL.SC0A5M3_14_HRSCAF_24.601|APALM_V2_EVM.MODEL.SC0A5M3_79_HRSCAF_143.567|APALM_V2_EVM.MODEL.SC0A5M3_331_HRSCAF_562.682|APALM_V2_EVM.MODEL.SC0A5M3_401_HRSCAF_746.321|APALM_V2_EVM.MODEL.SC0A5M3_111_HRSCAF_204.1|APALM_V2_EVM.MODEL.SC0A5M3_331_HRSCAF_562.820|APALM_V2_EVM.MODEL.SC0A5M3_10_HRSCAF_15.229|APALM_V2_EVM.MODEL.SC0A5M3_27_HRSCAF_46.3|APALM_V2_EVM.MODEL.SC0A5M3_322_HRSCAF_543.…
GO:0042923	neuropeptide binding	0.00010126	0.0087768	20	98	APALM_V2_EVM.MODEL.SC0A5M3_91_HRSCAF_167.278|APALM_V2_EVM.MODEL.SC0A5M3_79_HRSCAF_143.115|APALM_V2_EVM.MODEL.SC0A5M3_151_HRSCAF_267.17|APALM_V2_EVM.MODEL.SC0A5M3_424_HRSCAF_798.291|APALM_V2_EVM.MODEL.SC0A5M3_91_HRSCAF_167.78|APALM_V2_EVM.MODEL.SC0A5M3_281_HRSCAF_464.1094|APALM_V2_EVM.MODEL.SC0A5M3_1_HRSCAF_1.395|APALM_V2_EVM.MODEL.SC0A5M3_281_HRSCAF_464.1090|APALM_V2_EVM.MODEL.SC0A5M3_221_HRSCAF_…
GO:0008227	G-protein coupled amine receptor activity	0.00010744	0.0091806	21	106	APALM_V2_EVM.MODEL.SC0A5M3_314_HRSCAF_527.837|APALM_V2_EVM.MODEL.SC0A5M3_14_HRSCAF_24.404|APALM_V2_EVM.MODEL.SC0A5M3_369_HRSCAF_655.324|APALM_V2_EVM.MODEL.SC0A5M3_281_HRSCAF_464.914|APALM_V2_EVM.MODEL.SC0A5M3_431_HRSCAF_813.256|APALM_V2_EVM.MODEL.SC0A5M3_382_HRSCAF_692.316|APALM_V2_EVM.MODEL.SC0A5M3_20_HRSCAF_34.145|APALM_V2_EVM.MODEL.SC0A5M3_424_HRSCAF_798.749|APALM_V2_EVM.MODEL.SC0A5M3_151_HRSC…
GO:0002253	activation of immune response	0.00011101	0.009354	27	154	APALM_V2_EVM.MODEL.SC0A5M3_14_HRSCAF_24.601|APALM_V2_EVM.MODEL.SC0A5M3_79_HRSCAF_143.567|APALM_V2_EVM.MODEL.SC0A5M3_331_HRSCAF_562.682|APALM_V2_EVM.MODEL.SC0A5M3_111_HRSCAF_204.1|APALM_V2_EVM.MODEL.SC0A5M3_331_HRSCAF_562.820|APALM_V2_EVM.MODEL.SC0A5M3_10_HRSCAF_15.229|APALM_V2_EVM.MODEL.SC0A5M3_27_HRSCAF_46.3|APALM_V2_EVM.MODEL.SC0A5M3_322_HRSCAF_543.470|APALM_V2_EVM.MODEL.SC0A5M3_331_HRSCAF_562.…

## Sheet: mediumpurple
GO.ID_FULL	Description	p.value	corr.p.value	x	n	Genes.in.test.set
GO:0005739	mitochondrion	1.2742e-17	1.775e-14	36	1110	APALM_V2_EVM.MODEL.SC0A5M3_91_HRSCAF_167.157|APALM_V2_EVM.MODEL.SC0A5M3_84_HRSCAF_150.430|APALM_V2_EVM.MODEL.SC0A5M3_124_HRSCAF_222.541|APALM_V2_EVM.MODEL.SC0A5M3_124_HRSCAF_222.466|APALM_V2_EVM.MODEL.SC0A5M3_307_HRSCAF_512.827|APALM_V2_EVM.MODEL.SC0A5M3_171_HRSCAF_300.79|APALM_V2_EVM.MODEL.SC0A5M3_14_HRSCAF_24.18|APALM_V2_EVM.MODEL.SC0A5M3_361_HRSCAF_634.242|APALM_V2_EVM.MODEL.SC0A5M3_390_HRSCAF…
GO:0044429	mitochondrial part	3.5422e-16	2.4671e-13	27	616	APALM_V2_EVM.MODEL.SC0A5M3_91_HRSCAF_167.157|APALM_V2_EVM.MODEL.SC0A5M3_124_HRSCAF_222.466|APALM_V2_EVM.MODEL.SC0A5M3_307_HRSCAF_512.827|APALM_V2_EVM.MODEL.SC0A5M3_171_HRSCAF_300.79|APALM_V2_EVM.MODEL.SC0A5M3_14_HRSCAF_24.18|APALM_V2_EVM.MODEL.SC0A5M3_361_HRSCAF_634.242|APALM_V2_EVM.MODEL.SC0A5M3_390_HRSCAF_714.15|APALM_V2_EVM.MODEL.SC0A5M3_124_HRSCAF_222.429|APALM_V2_EVM.MODEL.SC0A5M3_1_HRSCAF_1…
GO:0031966	mitochondrial membrane	9.841e-14	4.5695e-11	21	419	APALM_V2_EVM.MODEL.SC0A5M3_91_HRSCAF_167.157|APALM_V2_EVM.MODEL.SC0A5M3_307_HRSCAF_512.532|APALM_V2_EVM.MODEL.SC0A5M3_314_HRSCAF_527.625|APALM_V2_EVM.MODEL.SC0A5M3_281_HRSCAF_464.753|APALM_V2_EVM.MODEL.SC0A5M3_124_HRSCAF_222.466|APALM_V2_EVM.MODEL.SC0A5M3_307_HRSCAF_512.827|APALM_V2_EVM.MODEL.SC0A5M3_337_HRSCAF_586.654|APALM_V2_EVM.MODEL.SC0A5M3_14_HRSCAF_24.18|APALM_V2_EVM.MODEL.SC0A5M3_369_HRSC…
GO:0045333	cellular respiration	2.2445e-13	7.8164e-11	12	87	APALM_V2_EVM.MODEL.SC0A5M3_91_HRSCAF_167.157|APALM_V2_EVM.MODEL.SC0A5M3_307_HRSCAF_512.532|APALM_V2_EVM.MODEL.SC0A5M3_161_HRSCAF_285.547|APALM_V2_EVM.MODEL.SC0A5M3_352_HRSCAF_611.5|APALM_V2_EVM.MODEL.SC0A5M3_331_HRSCAF_562.1000|APALM_V2_EVM.MODEL.SC0A5M3_124_HRSCAF_222.466|APALM_V2_EVM.MODEL.SC0A5M3_401_HRSCAF_746.1186|APALM_V2_EVM.MODEL.SC0A5M3_314_HRSCAF_527.205|APALM_V2_EVM.MODEL.SC0A5M3_369_H…
GO:0005740	mitochondrial envelope	3.0455e-13	8.4848e-11	21	444	APALM_V2_EVM.MODEL.SC0A5M3_91_HRSCAF_167.157|APALM_V2_EVM.MODEL.SC0A5M3_307_HRSCAF_512.532|APALM_V2_EVM.MODEL.SC0A5M3_314_HRSCAF_527.625|APALM_V2_EVM.MODEL.SC0A5M3_281_HRSCAF_464.753|APALM_V2_EVM.MODEL.SC0A5M3_124_HRSCAF_222.466|APALM_V2_EVM.MODEL.SC0A5M3_307_HRSCAF_512.827|APALM_V2_EVM.MODEL.SC0A5M3_337_HRSCAF_586.654|APALM_V2_EVM.MODEL.SC0A5M3_14_HRSCAF_24.18|APALM_V2_EVM.MODEL.SC0A5M3_369_HRSC…
GO:0015980	energy derivation by oxidation of organic compounds	4.1261e-13	9.5794e-11	13	118	APALM_V2_EVM.MODEL.SC0A5M3_91_HRSCAF_167.157|APALM_V2_EVM.MODEL.SC0A5M3_307_HRSCAF_512.532|APALM_V2_EVM.MODEL.SC0A5M3_352_HRSCAF_611.5|APALM_V2_EVM.MODEL.SC0A5M3_124_HRSCAF_222.466|APALM_V2_EVM.MODEL.SC0A5M3_369_HRSCAF_655.373|APALM_V2_EVM.MODEL.SC0A5M3_361_HRSCAF_634.242|APALM_V2_EVM.MODEL.SC0A5M3_390_HRSCAF_714.15|APALM_V2_EVM.MODEL.SC0A5M3_161_HRSCAF_285.547|APALM_V2_EVM.MODEL.SC0A5M3_331_HRSC…
GO:0005743	mitochondrial inner membrane	5.3062e-13	1.0559e-10	18	307	APALM_V2_EVM.MODEL.SC0A5M3_91_HRSCAF_167.157|APALM_V2_EVM.MODEL.SC0A5M3_314_HRSCAF_527.625|APALM_V2_EVM.MODEL.SC0A5M3_124_HRSCAF_222.466|APALM_V2_EVM.MODEL.SC0A5M3_307_HRSCAF_512.827|APALM_V2_EVM.MODEL.SC0A5M3_337_HRSCAF_586.654|APALM_V2_EVM.MODEL.SC0A5M3_14_HRSCAF_24.18|APALM_V2_EVM.MODEL.SC0A5M3_369_HRSCAF_655.373|APALM_V2_EVM.MODEL.SC0A5M3_361_HRSCAF_634.242|APALM_V2_EVM.MODEL.SC0A5M3_390_HRSC…
GO:0048037	cofactor binding	1.513e-12	2.6345e-10	16	238	APALM_V2_EVM.MODEL.SC0A5M3_91_HRSCAF_167.157|APALM_V2_EVM.MODEL.SC0A5M3_427_HRSCAF_802.202|APALM_V2_EVM.MODEL.SC0A5M3_314_HRSCAF_527.625|APALM_V2_EVM.MODEL.SC0A5M3_430_HRSCAF_812.388|APALM_V2_EVM.MODEL.SC0A5M3_124_HRSCAF_222.466|APALM_V2_EVM.MODEL.SC0A5M3_307_HRSCAF_512.827|APALM_V2_EVM.MODEL.SC0A5M3_337_HRSCAF_586.654|APALM_V2_EVM.MODEL.SC0A5M3_369_HRSCAF_655.460|APALM_V2_EVM.MODEL.SC0A5M3_369_H…
GO:0019866	organelle inner membrane	2.0022e-12	3.099e-10	18	332	APALM_V2_EVM.MODEL.SC0A5M3_91_HRSCAF_167.157|APALM_V2_EVM.MODEL.SC0A5M3_314_HRSCAF_527.625|APALM_V2_EVM.MODEL.SC0A5M3_124_HRSCAF_222.466|APALM_V2_EVM.MODEL.SC0A5M3_307_HRSCAF_512.827|APALM_V2_EVM.MODEL.SC0A5M3_337_HRSCAF_586.654|APALM_V2_EVM.MODEL.SC0A5M3_14_HRSCAF_24.18|APALM_V2_EVM.MODEL.SC0A5M3_369_HRSCAF_655.373|APALM_V2_EVM.MODEL.SC0A5M3_361_HRSCAF_634.242|APALM_V2_EVM.MODEL.SC0A5M3_390_HRSC…
GO:0022904	respiratory electron transport chain	3.158e-12	4.3991e-10	9	41	APALM_V2_EVM.MODEL.SC0A5M3_91_HRSCAF_167.157|APALM_V2_EVM.MODEL.SC0A5M3_307_HRSCAF_512.532|APALM_V2_EVM.MODEL.SC0A5M3_331_HRSCAF_562.1000|APALM_V2_EVM.MODEL.SC0A5M3_124_HRSCAF_222.466|APALM_V2_EVM.MODEL.SC0A5M3_401_HRSCAF_746.1186|APALM_V2_EVM.MODEL.SC0A5M3_369_HRSCAF_655.373|APALM_V2_EVM.MODEL.SC0A5M3_361_HRSCAF_634.242|APALM_V2_EVM.MODEL.SC0A5M3_389_HRSCAF_706.128|APALM_V2_EVM.MODEL.SC0A5M3_390…
GO:0022900	electron transport chain	1.1912e-11	1.5085e-09	9	47	APALM_V2_EVM.MODEL.SC0A5M3_91_HRSCAF_167.157|APALM_V2_EVM.MODEL.SC0A5M3_307_HRSCAF_512.532|APALM_V2_EVM.MODEL.SC0A5M3_331_HRSCAF_562.1000|APALM_V2_EVM.MODEL.SC0A5M3_124_HRSCAF_222.466|APALM_V2_EVM.MODEL.SC0A5M3_401_HRSCAF_746.1186|APALM_V2_EVM.MODEL.SC0A5M3_369_HRSCAF_655.373|APALM_V2_EVM.MODEL.SC0A5M3_361_HRSCAF_634.242|APALM_V2_EVM.MODEL.SC0A5M3_389_HRSCAF_706.128|APALM_V2_EVM.MODEL.SC0A5M3_390…
GO:0070469	respiratory chain	1.4587e-11	1.6933e-09	9	48	APALM_V2_EVM.MODEL.SC0A5M3_314_HRSCAF_527.625|APALM_V2_EVM.MODEL.SC0A5M3_331_HRSCAF_562.1000|APALM_V2_EVM.MODEL.SC0A5M3_124_HRSCAF_222.466|APALM_V2_EVM.MODEL.SC0A5M3_314_HRSCAF_527.171|APALM_V2_EVM.MODEL.SC0A5M3_314_HRSCAF_527.205|APALM_V2_EVM.MODEL.SC0A5M3_361_HRSCAF_634.242|APALM_V2_EVM.MODEL.SC0A5M3_389_HRSCAF_706.128|APALM_V2_EVM.MODEL.SC0A5M3_390_HRSCAF_714.15|APALM_V2_EVM.MODEL.SC0A5M3_44_H…
GO:0006091	generation of precursor metabolites and energy	3.6258e-11	3.8852e-09	13	167	APALM_V2_EVM.MODEL.SC0A5M3_91_HRSCAF_167.157|APALM_V2_EVM.MODEL.SC0A5M3_307_HRSCAF_512.532|APALM_V2_EVM.MODEL.SC0A5M3_352_HRSCAF_611.5|APALM_V2_EVM.MODEL.SC0A5M3_124_HRSCAF_222.466|APALM_V2_EVM.MODEL.SC0A5M3_369_HRSCAF_655.373|APALM_V2_EVM.MODEL.SC0A5M3_361_HRSCAF_634.242|APALM_V2_EVM.MODEL.SC0A5M3_390_HRSCAF_714.15|APALM_V2_EVM.MODEL.SC0A5M3_161_HRSCAF_285.547|APALM_V2_EVM.MODEL.SC0A5M3_331_HRSC…
GO:0055114	oxidation reduction	6.4864e-11	6.454e-09	12	139	APALM_V2_EVM.MODEL.SC0A5M3_91_HRSCAF_167.157|APALM_V2_EVM.MODEL.SC0A5M3_307_HRSCAF_512.532|APALM_V2_EVM.MODEL.SC0A5M3_331_HRSCAF_562.1000|APALM_V2_EVM.MODEL.SC0A5M3_124_HRSCAF_222.466|APALM_V2_EVM.MODEL.SC0A5M3_337_HRSCAF_586.654|APALM_V2_EVM.MODEL.SC0A5M3_401_HRSCAF_746.1186|APALM_V2_EVM.MODEL.SC0A5M3_314_HRSCAF_527.205|APALM_V2_EVM.MODEL.SC0A5M3_369_HRSCAF_655.373|APALM_V2_EVM.MODEL.SC0A5M3_361…
GO:0005746	mitochondrial respiratory chain	1.8364e-10	1.5623e-08	8	42	APALM_V2_EVM.MODEL.SC0A5M3_314_HRSCAF_527.625|APALM_V2_EVM.MODEL.SC0A5M3_331_HRSCAF_562.1000|APALM_V2_EVM.MODEL.SC0A5M3_124_HRSCAF_222.466|APALM_V2_EVM.MODEL.SC0A5M3_314_HRSCAF_527.171|APALM_V2_EVM.MODEL.SC0A5M3_314_HRSCAF_527.205|APALM_V2_EVM.MODEL.SC0A5M3_361_HRSCAF_634.242|APALM_V2_EVM.MODEL.SC0A5M3_389_HRSCAF_706.128|APALM_V2_EVM.MODEL.SC0A5M3_390_HRSCAF_714.15
GO:0051536	iron-sulfur cluster binding	1.9066e-10	1.5623e-08	9	63	APALM_V2_EVM.MODEL.SC0A5M3_91_HRSCAF_167.157|APALM_V2_EVM.MODEL.SC0A5M3_281_HRSCAF_464.803|APALM_V2_EVM.MODEL.SC0A5M3_314_HRSCAF_527.625|APALM_V2_EVM.MODEL.SC0A5M3_331_HRSCAF_562.1000|APALM_V2_EVM.MODEL.SC0A5M3_124_HRSCAF_222.466|APALM_V2_EVM.MODEL.SC0A5M3_390_HRSCAF_714.84|APALM_V2_EVM.MODEL.SC0A5M3_307_HRSCAF_512.827|APALM_V2_EVM.MODEL.SC0A5M3_361_HRSCAF_634.242|APALM_V2_EVM.MODEL.SC0A5M3_389_H…
GO:0051540	metal cluster binding	1.9066e-10	1.5623e-08	9	63	APALM_V2_EVM.MODEL.SC0A5M3_91_HRSCAF_167.157|APALM_V2_EVM.MODEL.SC0A5M3_281_HRSCAF_464.803|APALM_V2_EVM.MODEL.SC0A5M3_314_HRSCAF_527.625|APALM_V2_EVM.MODEL.SC0A5M3_331_HRSCAF_562.1000|APALM_V2_EVM.MODEL.SC0A5M3_124_HRSCAF_222.466|APALM_V2_EVM.MODEL.SC0A5M3_390_HRSCAF_714.84|APALM_V2_EVM.MODEL.SC0A5M3_307_HRSCAF_512.827|APALM_V2_EVM.MODEL.SC0A5M3_361_HRSCAF_634.242|APALM_V2_EVM.MODEL.SC0A5M3_389_H…
GO:0031967	organelle envelope	5.4372e-09	3.8773e-07	21	751	APALM_V2_EVM.MODEL.SC0A5M3_91_HRSCAF_167.157|APALM_V2_EVM.MODEL.SC0A5M3_307_HRSCAF_512.532|APALM_V2_EVM.MODEL.SC0A5M3_314_HRSCAF_527.625|APALM_V2_EVM.MODEL.SC0A5M3_281_HRSCAF_464.753|APALM_V2_EVM.MODEL.SC0A5M3_124_HRSCAF_222.466|APALM_V2_EVM.MODEL.SC0A5M3_307_HRSCAF_512.827|APALM_V2_EVM.MODEL.SC0A5M3_337_HRSCAF_586.654|APALM_V2_EVM.MODEL.SC0A5M3_14_HRSCAF_24.18|APALM_V2_EVM.MODEL.SC0A5M3_369_HRSC…
GO:0044455	mitochondrial membrane part	5.4823e-09	3.8773e-07	10	124	APALM_V2_EVM.MODEL.SC0A5M3_91_HRSCAF_167.157|APALM_V2_EVM.MODEL.SC0A5M3_314_HRSCAF_527.625|APALM_V2_EVM.MODEL.SC0A5M3_331_HRSCAF_562.1000|APALM_V2_EVM.MODEL.SC0A5M3_124_HRSCAF_222.466|APALM_V2_EVM.MODEL.SC0A5M3_390_HRSCAF_714.74|APALM_V2_EVM.MODEL.SC0A5M3_314_HRSCAF_527.171|APALM_V2_EVM.MODEL.SC0A5M3_314_HRSCAF_527.205|APALM_V2_EVM.MODEL.SC0A5M3_361_HRSCAF_634.242|APALM_V2_EVM.MODEL.SC0A5M3_389_H…
GO:0031975	envelope	5.5669e-09	3.8773e-07	21	752	APALM_V2_EVM.MODEL.SC0A5M3_91_HRSCAF_167.157|APALM_V2_EVM.MODEL.SC0A5M3_307_HRSCAF_512.532|APALM_V2_EVM.MODEL.SC0A5M3_314_HRSCAF_527.625|APALM_V2_EVM.MODEL.SC0A5M3_281_HRSCAF_464.753|APALM_V2_EVM.MODEL.SC0A5M3_124_HRSCAF_222.466|APALM_V2_EVM.MODEL.SC0A5M3_307_HRSCAF_512.827|APALM_V2_EVM.MODEL.SC0A5M3_337_HRSCAF_586.654|APALM_V2_EVM.MODEL.SC0A5M3_14_HRSCAF_24.18|APALM_V2_EVM.MODEL.SC0A5M3_369_HRSC…
GO:0006119	oxidative phosphorylation	1.0112e-08	6.7073e-07	7	44	APALM_V2_EVM.MODEL.SC0A5M3_307_HRSCAF_512.532|APALM_V2_EVM.MODEL.SC0A5M3_331_HRSCAF_562.1000|APALM_V2_EVM.MODEL.SC0A5M3_401_HRSCAF_746.1186|APALM_V2_EVM.MODEL.SC0A5M3_314_HRSCAF_527.205|APALM_V2_EVM.MODEL.SC0A5M3_361_HRSCAF_634.242|APALM_V2_EVM.MODEL.SC0A5M3_389_HRSCAF_706.128|APALM_V2_EVM.MODEL.SC0A5M3_390_HRSCAF_714.15
GO:0042773	ATP synthesis coupled electron transport	1.1264e-08	7.1322e-07	6	26	APALM_V2_EVM.MODEL.SC0A5M3_307_HRSCAF_512.532|APALM_V2_EVM.MODEL.SC0A5M3_331_HRSCAF_562.1000|APALM_V2_EVM.MODEL.SC0A5M3_401_HRSCAF_746.1186|APALM_V2_EVM.MODEL.SC0A5M3_361_HRSCAF_634.242|APALM_V2_EVM.MODEL.SC0A5M3_389_HRSCAF_706.128|APALM_V2_EVM.MODEL.SC0A5M3_390_HRSCAF_714.15
GO:0016491	oxidoreductase activity	8.1073e-08	4.9102e-06	19	718	APALM_V2_EVM.MODEL.SC0A5M3_91_HRSCAF_167.157|APALM_V2_EVM.MODEL.SC0A5M3_427_HRSCAF_802.202|APALM_V2_EVM.MODEL.SC0A5M3_314_HRSCAF_527.625|APALM_V2_EVM.MODEL.SC0A5M3_124_HRSCAF_222.466|APALM_V2_EVM.MODEL.SC0A5M3_307_HRSCAF_512.827|APALM_V2_EVM.MODEL.SC0A5M3_337_HRSCAF_586.654|APALM_V2_EVM.MODEL.SC0A5M3_369_HRSCAF_655.373|APALM_V2_EVM.MODEL.SC0A5M3_361_HRSCAF_634.242|APALM_V2_EVM.MODEL.SC0A5M3_124_H…
GO:0050662	coenzyme binding	8.5056e-08	4.9368e-06	10	165	APALM_V2_EVM.MODEL.SC0A5M3_427_HRSCAF_802.202|APALM_V2_EVM.MODEL.SC0A5M3_375_HRSCAF_671.654|APALM_V2_EVM.MODEL.SC0A5M3_430_HRSCAF_812.388|APALM_V2_EVM.MODEL.SC0A5M3_307_HRSCAF_512.827|APALM_V2_EVM.MODEL.SC0A5M3_337_HRSCAF_586.654|APALM_V2_EVM.MODEL.SC0A5M3_369_HRSCAF_655.373|APALM_V2_EVM.MODEL.SC0A5M3_361_HRSCAF_634.242|APALM_V2_EVM.MODEL.SC0A5M3_389_HRSCAF_706.128|APALM_V2_EVM.MODEL.SC0A5M3_314_…
GO:0051539	4 iron, 4 sulfur cluster binding	2.3672e-07	1.319e-05	6	42	APALM_V2_EVM.MODEL.SC0A5M3_91_HRSCAF_167.157|APALM_V2_EVM.MODEL.SC0A5M3_314_HRSCAF_527.625|APALM_V2_EVM.MODEL.SC0A5M3_331_HRSCAF_562.1000|APALM_V2_EVM.MODEL.SC0A5M3_124_HRSCAF_222.466|APALM_V2_EVM.MODEL.SC0A5M3_361_HRSCAF_634.242|APALM_V2_EVM.MODEL.SC0A5M3_389_HRSCAF_706.128
GO:0042775	mitochondrial ATP synthesis coupled electron transport	3.5109e-07	1.881e-05	5	24	APALM_V2_EVM.MODEL.SC0A5M3_307_HRSCAF_512.532|APALM_V2_EVM.MODEL.SC0A5M3_401_HRSCAF_746.1186|APALM_V2_EVM.MODEL.SC0A5M3_361_HRSCAF_634.242|APALM_V2_EVM.MODEL.SC0A5M3_389_HRSCAF_706.128|APALM_V2_EVM.MODEL.SC0A5M3_390_HRSCAF_714.15
GO:0033108	mitochondrial respiratory chain complex assembly	4.7246e-07	2.4174e-05	6	47	APALM_V2_EVM.MODEL.SC0A5M3_314_HRSCAF_527.625|APALM_V2_EVM.MODEL.SC0A5M3_124_HRSCAF_222.541|APALM_V2_EVM.MODEL.SC0A5M3_162_HRSCAF_287.28|APALM_V2_EVM.MODEL.SC0A5M3_314_HRSCAF_527.171|APALM_V2_EVM.MODEL.SC0A5M3_171_HRSCAF_300.79|APALM_V2_EVM.MODEL.SC0A5M3_314_HRSCAF_527.205
GO:0007005	mitochondrion organization	5.1497e-07	2.4174e-05	11	252	APALM_V2_EVM.MODEL.SC0A5M3_307_HRSCAF_512.532|APALM_V2_EVM.MODEL.SC0A5M3_314_HRSCAF_527.625|APALM_V2_EVM.MODEL.SC0A5M3_161_HRSCAF_285.547|APALM_V2_EVM.MODEL.SC0A5M3_352_HRSCAF_611.5|APALM_V2_EVM.MODEL.SC0A5M3_124_HRSCAF_222.541|APALM_V2_EVM.MODEL.SC0A5M3_331_HRSCAF_562.1000|APALM_V2_EVM.MODEL.SC0A5M3_162_HRSCAF_287.28|APALM_V2_EVM.MODEL.SC0A5M3_390_HRSCAF_714.74|APALM_V2_EVM.MODEL.SC0A5M3_314_HRS…
GO:0045271	respiratory chain complex I	5.3798e-07	2.4174e-05	5	26	APALM_V2_EVM.MODEL.SC0A5M3_314_HRSCAF_527.625|APALM_V2_EVM.MODEL.SC0A5M3_331_HRSCAF_562.1000|APALM_V2_EVM.MODEL.SC0A5M3_314_HRSCAF_527.171|APALM_V2_EVM.MODEL.SC0A5M3_361_HRSCAF_634.242|APALM_V2_EVM.MODEL.SC0A5M3_389_HRSCAF_706.128
GO:0030964	NADH dehydrogenase complex	5.3798e-07	2.4174e-05	5	26	APALM_V2_EVM.MODEL.SC0A5M3_314_HRSCAF_527.625|APALM_V2_EVM.MODEL.SC0A5M3_331_HRSCAF_562.1000|APALM_V2_EVM.MODEL.SC0A5M3_314_HRSCAF_527.171|APALM_V2_EVM.MODEL.SC0A5M3_361_HRSCAF_634.242|APALM_V2_EVM.MODEL.SC0A5M3_389_HRSCAF_706.128
GO:0005747	mitochondrial respiratory chain complex I	5.3798e-07	2.4174e-05	5	26	APALM_V2_EVM.MODEL.SC0A5M3_314_HRSCAF_527.625|APALM_V2_EVM.MODEL.SC0A5M3_331_HRSCAF_562.1000|APALM_V2_EVM.MODEL.SC0A5M3_314_HRSCAF_527.171|APALM_V2_EVM.MODEL.SC0A5M3_361_HRSCAF_634.242|APALM_V2_EVM.MODEL.SC0A5M3_389_HRSCAF_706.128
GO:0048038	quinone binding	2.5824e-06	0.00011242	4	16	APALM_V2_EVM.MODEL.SC0A5M3_91_HRSCAF_167.157|APALM_V2_EVM.MODEL.SC0A5M3_314_HRSCAF_527.625|APALM_V2_EVM.MODEL.SC0A5M3_124_HRSCAF_222.466|APALM_V2_EVM.MODEL.SC0A5M3_361_HRSCAF_634.242
GO:0051537	2 iron, 2 sulfur cluster binding	4.3001e-06	0.00017114	4	18	APALM_V2_EVM.MODEL.SC0A5M3_281_HRSCAF_464.803|APALM_V2_EVM.MODEL.SC0A5M3_331_HRSCAF_562.1000|APALM_V2_EVM.MODEL.SC0A5M3_124_HRSCAF_222.466|APALM_V2_EVM.MODEL.SC0A5M3_307_HRSCAF_512.827
GO:0050136	NADH dehydrogenase (quinone) activity	4.3001e-06	0.00017114	4	18	APALM_V2_EVM.MODEL.SC0A5M3_314_HRSCAF_527.625|APALM_V2_EVM.MODEL.SC0A5M3_331_HRSCAF_562.1000|APALM_V2_EVM.MODEL.SC0A5M3_361_HRSCAF_634.242|APALM_V2_EVM.MODEL.SC0A5M3_389_HRSCAF_706.128
GO:0008137	NADH dehydrogenase (ubiquinone) activity	4.3001e-06	0.00017114	4	18	APALM_V2_EVM.MODEL.SC0A5M3_314_HRSCAF_527.625|APALM_V2_EVM.MODEL.SC0A5M3_331_HRSCAF_562.1000|APALM_V2_EVM.MODEL.SC0A5M3_361_HRSCAF_634.242|APALM_V2_EVM.MODEL.SC0A5M3_389_HRSCAF_706.128
GO:0010940	positive regulation of necrotic cell death	4.8518e-06	0.00018774	3	6	APALM_V2_EVM.MODEL.SC0A5M3_281_HRSCAF_464.753|APALM_V2_EVM.MODEL.SC0A5M3_307_HRSCAF_512.514|APALM_V2_EVM.MODEL.SC0A5M3_314_HRSCAF_527.388
GO:0003954	NADH dehydrogenase activity	6.743e-06	0.00025387	4	20	APALM_V2_EVM.MODEL.SC0A5M3_314_HRSCAF_527.625|APALM_V2_EVM.MODEL.SC0A5M3_331_HRSCAF_562.1000|APALM_V2_EVM.MODEL.SC0A5M3_361_HRSCAF_634.242|APALM_V2_EVM.MODEL.SC0A5M3_389_HRSCAF_706.128
GO:0009060	aerobic respiration	1.1302e-05	0.00041432	5	47	APALM_V2_EVM.MODEL.SC0A5M3_161_HRSCAF_285.547|APALM_V2_EVM.MODEL.SC0A5M3_352_HRSCAF_611.5|APALM_V2_EVM.MODEL.SC0A5M3_124_HRSCAF_222.466|APALM_V2_EVM.MODEL.SC0A5M3_314_HRSCAF_527.205|APALM_V2_EVM.MODEL.SC0A5M3_369_HRSCAF_655.373
GO:0016655	oxidoreductase activity, acting on NADH or NADPH, quinone or similar compound as acceptor	1.4506e-05	0.00051812	4	24	APALM_V2_EVM.MODEL.SC0A5M3_314_HRSCAF_527.625|APALM_V2_EVM.MODEL.SC0A5M3_331_HRSCAF_562.1000|APALM_V2_EVM.MODEL.SC0A5M3_361_HRSCAF_634.242|APALM_V2_EVM.MODEL.SC0A5M3_389_HRSCAF_706.128
GO:0051188	cofactor biosynthetic process	1.7111e-05	0.0005959	7	129	APALM_V2_EVM.MODEL.SC0A5M3_375_HRSCAF_671.654|APALM_V2_EVM.MODEL.SC0A5M3_390_HRSCAF_714.84|APALM_V2_EVM.MODEL.SC0A5M3_314_HRSCAF_527.455|APALM_V2_EVM.MODEL.SC0A5M3_369_HRSCAF_655.460|APALM_V2_EVM.MODEL.SC0A5M3_307_HRSCAF_512.582|APALM_V2_EVM.MODEL.SC0A5M3_44_HRSCAF_77.573|APALM_V2_EVM.MODEL.SC0A5M3_44_HRSCAF_77.262
GO:0046395	carboxylic acid catabolic process	1.987e-05	0.00065904	7	132	APALM_V2_EVM.MODEL.SC0A5M3_91_HRSCAF_167.157|APALM_V2_EVM.MODEL.SC0A5M3_427_HRSCAF_802.202|APALM_V2_EVM.MODEL.SC0A5M3_10_HRSCAF_15.63|APALM_V2_EVM.MODEL.SC0A5M3_10_HRSCAF_15.4|APALM_V2_EVM.MODEL.SC0A5M3_369_HRSCAF_655.460|APALM_V2_EVM.MODEL.SC0A5M3_314_HRSCAF_527.440|APALM_V2_EVM.MODEL.SC0A5M3_161_HRSCAF_285.581
GO:0016054	organic acid catabolic process	1.987e-05	0.00065904	7	132	APALM_V2_EVM.MODEL.SC0A5M3_91_HRSCAF_167.157|APALM_V2_EVM.MODEL.SC0A5M3_427_HRSCAF_802.202|APALM_V2_EVM.MODEL.SC0A5M3_10_HRSCAF_15.63|APALM_V2_EVM.MODEL.SC0A5M3_10_HRSCAF_15.4|APALM_V2_EVM.MODEL.SC0A5M3_369_HRSCAF_655.460|APALM_V2_EVM.MODEL.SC0A5M3_314_HRSCAF_527.440|APALM_V2_EVM.MODEL.SC0A5M3_161_HRSCAF_285.581
GO:0044281	small molecule metabolic process	2.3397e-05	0.00075795	22	1349	APALM_V2_EVM.MODEL.SC0A5M3_91_HRSCAF_167.157|APALM_V2_EVM.MODEL.SC0A5M3_427_HRSCAF_802.202|APALM_V2_EVM.MODEL.SC0A5M3_10_HRSCAF_15.63|APALM_V2_EVM.MODEL.SC0A5M3_10_HRSCAF_15.4|APALM_V2_EVM.MODEL.SC0A5M3_430_HRSCAF_812.388|APALM_V2_EVM.MODEL.SC0A5M3_14_HRSCAF_24.18|APALM_V2_EVM.MODEL.SC0A5M3_369_HRSCAF_655.460|APALM_V2_EVM.MODEL.SC0A5M3_369_HRSCAF_655.373|APALM_V2_EVM.MODEL.SC0A5M3_390_HRSCAF_714.…
GO:0031980	mitochondrial lumen	2.5576e-05	0.00079172	9	247	APALM_V2_EVM.MODEL.SC0A5M3_91_HRSCAF_167.157|APALM_V2_EVM.MODEL.SC0A5M3_1_HRSCAF_1.19|APALM_V2_EVM.MODEL.SC0A5M3_171_HRSCAF_300.79|APALM_V2_EVM.MODEL.SC0A5M3_14_HRSCAF_24.18|APALM_V2_EVM.MODEL.SC0A5M3_401_HRSCAF_746.1186|APALM_V2_EVM.MODEL.SC0A5M3_314_HRSCAF_527.440|APALM_V2_EVM.MODEL.SC0A5M3_44_HRSCAF_77.573|APALM_V2_EVM.MODEL.SC0A5M3_161_HRSCAF_285.581|APALM_V2_EVM.MODEL.SC0A5M3_124_HRSCAF_222.…
GO:0005759	mitochondrial matrix	2.5576e-05	0.00079172	9	247	APALM_V2_EVM.MODEL.SC0A5M3_91_HRSCAF_167.157|APALM_V2_EVM.MODEL.SC0A5M3_1_HRSCAF_1.19|APALM_V2_EVM.MODEL.SC0A5M3_171_HRSCAF_300.79|APALM_V2_EVM.MODEL.SC0A5M3_14_HRSCAF_24.18|APALM_V2_EVM.MODEL.SC0A5M3_401_HRSCAF_746.1186|APALM_V2_EVM.MODEL.SC0A5M3_314_HRSCAF_527.440|APALM_V2_EVM.MODEL.SC0A5M3_44_HRSCAF_77.573|APALM_V2_EVM.MODEL.SC0A5M3_161_HRSCAF_285.581|APALM_V2_EVM.MODEL.SC0A5M3_124_HRSCAF_222.…
GO:0070279	vitamin B6 binding	2.6916e-05	0.00079774	5	56	APALM_V2_EVM.MODEL.SC0A5M3_375_HRSCAF_671.654|APALM_V2_EVM.MODEL.SC0A5M3_272_HRSCAF_451.201|APALM_V2_EVM.MODEL.SC0A5M3_390_HRSCAF_714.84|APALM_V2_EVM.MODEL.SC0A5M3_337_HRSCAF_586.654|APALM_V2_EVM.MODEL.SC0A5M3_369_HRSCAF_655.460
GO:0030170	pyridoxal phosphate binding	2.6916e-05	0.00079774	5	56	APALM_V2_EVM.MODEL.SC0A5M3_375_HRSCAF_671.654|APALM_V2_EVM.MODEL.SC0A5M3_272_HRSCAF_451.201|APALM_V2_EVM.MODEL.SC0A5M3_390_HRSCAF_714.84|APALM_V2_EVM.MODEL.SC0A5M3_337_HRSCAF_586.654|APALM_V2_EVM.MODEL.SC0A5M3_369_HRSCAF_655.460
GO:0046483	heterocycle metabolic process	3.3205e-05	0.00096363	10	320	APALM_V2_EVM.MODEL.SC0A5M3_375_HRSCAF_671.654|APALM_V2_EVM.MODEL.SC0A5M3_331_HRSCAF_562.1000|APALM_V2_EVM.MODEL.SC0A5M3_390_HRSCAF_714.84|APALM_V2_EVM.MODEL.SC0A5M3_14_HRSCAF_24.18|APALM_V2_EVM.MODEL.SC0A5M3_369_HRSCAF_655.460|APALM_V2_EVM.MODEL.SC0A5M3_307_HRSCAF_512.582|APALM_V2_EVM.MODEL.SC0A5M3_362_HRSCAF_639.26|APALM_V2_EVM.MODEL.SC0A5M3_314_HRSCAF_527.205|APALM_V2_EVM.MODEL.SC0A5M3_390_HRSC…
GO:0016635	oxidoreductase activity, acting on the CH-CH group of donors, quinone or related compound as acceptor	3.9735e-05	0.0010853	2	2	APALM_V2_EVM.MODEL.SC0A5M3_124_HRSCAF_222.466|APALM_V2_EVM.MODEL.SC0A5M3_369_HRSCAF_655.373
GO:0009368	endopeptidase Clp complex	3.9735e-05	0.0010853	2	2	APALM_V2_EVM.MODEL.SC0A5M3_1_HRSCAF_1.19|APALM_V2_EVM.MODEL.SC0A5M3_14_HRSCAF_24.18
GO:0008177	succinate dehydrogenase (ubiquinone) activity	3.9735e-05	0.0010853	2	2	APALM_V2_EVM.MODEL.SC0A5M3_124_HRSCAF_222.466|APALM_V2_EVM.MODEL.SC0A5M3_369_HRSCAF_655.373
GO:0051186	cofactor metabolic process	4.201e-05	0.0011254	10	329	APALM_V2_EVM.MODEL.SC0A5M3_375_HRSCAF_671.654|APALM_V2_EVM.MODEL.SC0A5M3_124_HRSCAF_222.466|APALM_V2_EVM.MODEL.SC0A5M3_390_HRSCAF_714.84|APALM_V2_EVM.MODEL.SC0A5M3_314_HRSCAF_527.455|APALM_V2_EVM.MODEL.SC0A5M3_369_HRSCAF_655.460|APALM_V2_EVM.MODEL.SC0A5M3_307_HRSCAF_512.582|APALM_V2_EVM.MODEL.SC0A5M3_369_HRSCAF_655.373|APALM_V2_EVM.MODEL.SC0A5M3_44_HRSCAF_77.573|APALM_V2_EVM.MODEL.SC0A5M3_44_HRSC…
GO:0006732	coenzyme metabolic process	4.7173e-05	0.0012398	8	206	APALM_V2_EVM.MODEL.SC0A5M3_375_HRSCAF_671.654|APALM_V2_EVM.MODEL.SC0A5M3_124_HRSCAF_222.466|APALM_V2_EVM.MODEL.SC0A5M3_390_HRSCAF_714.84|APALM_V2_EVM.MODEL.SC0A5M3_314_HRSCAF_527.455|APALM_V2_EVM.MODEL.SC0A5M3_369_HRSCAF_655.460|APALM_V2_EVM.MODEL.SC0A5M3_307_HRSCAF_512.582|APALM_V2_EVM.MODEL.SC0A5M3_369_HRSCAF_655.373|APALM_V2_EVM.MODEL.SC0A5M3_124_HRSCAF_222.429
GO:0033539	fatty acid beta-oxidation using acyl-CoA dehydrogenase	5.192e-05	0.0013393	3	12	APALM_V2_EVM.MODEL.SC0A5M3_91_HRSCAF_167.157|APALM_V2_EVM.MODEL.SC0A5M3_427_HRSCAF_802.202|APALM_V2_EVM.MODEL.SC0A5M3_314_HRSCAF_527.440
GO:0050660	FAD binding	5.9927e-05	0.0015178	5	66	APALM_V2_EVM.MODEL.SC0A5M3_427_HRSCAF_802.202|APALM_V2_EVM.MODEL.SC0A5M3_307_HRSCAF_512.827|APALM_V2_EVM.MODEL.SC0A5M3_369_HRSCAF_655.373|APALM_V2_EVM.MODEL.SC0A5M3_314_HRSCAF_527.440|APALM_V2_EVM.MODEL.SC0A5M3_271_HRSCAF_450.23
GO:0009055	electron carrier activity	6.7783e-05	0.0016861	4	35	APALM_V2_EVM.MODEL.SC0A5M3_91_HRSCAF_167.157|APALM_V2_EVM.MODEL.SC0A5M3_331_HRSCAF_562.1000|APALM_V2_EVM.MODEL.SC0A5M3_124_HRSCAF_222.466|APALM_V2_EVM.MODEL.SC0A5M3_390_HRSCAF_714.15
GO:0046034	ATP metabolic process	8.4679e-05	0.0020338	4	37	APALM_V2_EVM.MODEL.SC0A5M3_331_HRSCAF_562.1000|APALM_V2_EVM.MODEL.SC0A5M3_14_HRSCAF_24.18|APALM_V2_EVM.MODEL.SC0A5M3_314_HRSCAF_527.205|APALM_V2_EVM.MODEL.SC0A5M3_390_HRSCAF_714.15
GO:0042364	water-soluble vitamin biosynthetic process	8.4679e-05	0.0020338	4	37	APALM_V2_EVM.MODEL.SC0A5M3_375_HRSCAF_671.654|APALM_V2_EVM.MODEL.SC0A5M3_369_HRSCAF_655.460|APALM_V2_EVM.MODEL.SC0A5M3_307_HRSCAF_512.582|APALM_V2_EVM.MODEL.SC0A5M3_271_HRSCAF_450.23
GO:0010939	regulation of necrotic cell death	0.00010591	0.0025006	3	15	APALM_V2_EVM.MODEL.SC0A5M3_281_HRSCAF_464.753|APALM_V2_EVM.MODEL.SC0A5M3_307_HRSCAF_512.514|APALM_V2_EVM.MODEL.SC0A5M3_314_HRSCAF_527.388
GO:0009110	vitamin biosynthetic process	0.00011549	0.0026814	4	40	APALM_V2_EVM.MODEL.SC0A5M3_375_HRSCAF_671.654|APALM_V2_EVM.MODEL.SC0A5M3_369_HRSCAF_655.460|APALM_V2_EVM.MODEL.SC0A5M3_307_HRSCAF_512.582|APALM_V2_EVM.MODEL.SC0A5M3_271_HRSCAF_450.23
GO:0006767	water-soluble vitamin metabolic process	0.00012546	0.0028616	5	77	APALM_V2_EVM.MODEL.SC0A5M3_375_HRSCAF_671.654|APALM_V2_EVM.MODEL.SC0A5M3_369_HRSCAF_655.460|APALM_V2_EVM.MODEL.SC0A5M3_307_HRSCAF_512.582|APALM_V2_EVM.MODEL.SC0A5M3_314_HRSCAF_527.440|APALM_V2_EVM.MODEL.SC0A5M3_271_HRSCAF_450.23
GO:0016627	oxidoreductase activity, acting on the CH-CH group of donors	0.00012736	0.0028616	4	41	APALM_V2_EVM.MODEL.SC0A5M3_427_HRSCAF_802.202|APALM_V2_EVM.MODEL.SC0A5M3_124_HRSCAF_222.466|APALM_V2_EVM.MODEL.SC0A5M3_369_HRSCAF_655.373|APALM_V2_EVM.MODEL.SC0A5M3_314_HRSCAF_527.440
GO:0031090	organelle membrane	0.00014313	0.0031648	28	2214	APALM_V2_EVM.MODEL.SC0A5M3_91_HRSCAF_167.157|APALM_V2_EVM.MODEL.SC0A5M3_281_HRSCAF_464.803|APALM_V2_EVM.MODEL.SC0A5M3_430_HRSCAF_812.388|APALM_V2_EVM.MODEL.SC0A5M3_124_HRSCAF_222.466|APALM_V2_EVM.MODEL.SC0A5M3_307_HRSCAF_512.464|APALM_V2_EVM.MODEL.SC0A5M3_307_HRSCAF_512.827|APALM_V2_EVM.MODEL.SC0A5M3_14_HRSCAF_24.18|APALM_V2_EVM.MODEL.SC0A5M3_337_HRSCAF_586.425|APALM_V2_EVM.MODEL.SC0A5M3_361_HRSC…
GO:0044283	small molecule biosynthetic process	0.00015034	0.0032723	11	461	APALM_V2_EVM.MODEL.SC0A5M3_375_HRSCAF_671.654|APALM_V2_EVM.MODEL.SC0A5M3_281_HRSCAF_464.490|APALM_V2_EVM.MODEL.SC0A5M3_272_HRSCAF_451.201|APALM_V2_EVM.MODEL.SC0A5M3_430_HRSCAF_812.388|APALM_V2_EVM.MODEL.SC0A5M3_369_HRSCAF_655.460|APALM_V2_EVM.MODEL.SC0A5M3_307_HRSCAF_512.582|APALM_V2_EVM.MODEL.SC0A5M3_362_HRSCAF_639.26|APALM_V2_EVM.MODEL.SC0A5M3_314_HRSCAF_527.205|APALM_V2_EVM.MODEL.SC0A5M3_390_H…
GO:0004176	ATP-dependent peptidase activity	0.00023645	0.0049905	2	4	APALM_V2_EVM.MODEL.SC0A5M3_430_HRSCAF_812.431|APALM_V2_EVM.MODEL.SC0A5M3_14_HRSCAF_24.18
GO:0000104	succinate dehydrogenase activity	0.00023645	0.0049905	2	4	APALM_V2_EVM.MODEL.SC0A5M3_124_HRSCAF_222.466|APALM_V2_EVM.MODEL.SC0A5M3_369_HRSCAF_655.373
GO:0009108	coenzyme biosynthetic process	0.00032044	0.0066152	5	94	APALM_V2_EVM.MODEL.SC0A5M3_375_HRSCAF_671.654|APALM_V2_EVM.MODEL.SC0A5M3_390_HRSCAF_714.84|APALM_V2_EVM.MODEL.SC0A5M3_314_HRSCAF_527.455|APALM_V2_EVM.MODEL.SC0A5M3_369_HRSCAF_655.460|APALM_V2_EVM.MODEL.SC0A5M3_307_HRSCAF_512.582
GO:0009062	fatty acid catabolic process	0.00032293	0.0066152	4	52	APALM_V2_EVM.MODEL.SC0A5M3_91_HRSCAF_167.157|APALM_V2_EVM.MODEL.SC0A5M3_427_HRSCAF_802.202|APALM_V2_EVM.MODEL.SC0A5M3_10_HRSCAF_15.4|APALM_V2_EVM.MODEL.SC0A5M3_314_HRSCAF_527.440
GO:0048039	ubiquinone binding	0.00039246	0.0074796	2	5	APALM_V2_EVM.MODEL.SC0A5M3_91_HRSCAF_167.157|APALM_V2_EVM.MODEL.SC0A5M3_124_HRSCAF_222.466
GO:0042816	vitamin B6 metabolic process	0.00039246	0.0074796	2	5	APALM_V2_EVM.MODEL.SC0A5M3_375_HRSCAF_671.654|APALM_V2_EVM.MODEL.SC0A5M3_307_HRSCAF_512.582
GO:0042819	vitamin B6 biosynthetic process	0.00039246	0.0074796	2	5	APALM_V2_EVM.MODEL.SC0A5M3_375_HRSCAF_671.654|APALM_V2_EVM.MODEL.SC0A5M3_307_HRSCAF_512.582
GO:0042822	pyridoxal phosphate metabolic process	0.00039246	0.0074796	2	5	APALM_V2_EVM.MODEL.SC0A5M3_375_HRSCAF_671.654|APALM_V2_EVM.MODEL.SC0A5M3_307_HRSCAF_512.582
GO:0042823	pyridoxal phosphate biosynthetic process	0.00039246	0.0074796	2	5	APALM_V2_EVM.MODEL.SC0A5M3_375_HRSCAF_671.654|APALM_V2_EVM.MODEL.SC0A5M3_307_HRSCAF_512.582
GO:0044444	cytoplasmic part	0.00039734	0.0074796	55	6206	APALM_V2_EVM.MODEL.SC0A5M3_1_HRSCAF_1.547|APALM_V2_EVM.MODEL.SC0A5M3_124_HRSCAF_222.541|APALM_V2_EVM.MODEL.SC0A5M3_430_HRSCAF_812.388|APALM_V2_EVM.MODEL.SC0A5M3_124_HRSCAF_222.466|APALM_V2_EVM.MODEL.SC0A5M3_307_HRSCAF_512.464|APALM_V2_EVM.MODEL.SC0A5M3_307_HRSCAF_512.827|APALM_V2_EVM.MODEL.SC0A5M3_171_HRSCAF_300.79|APALM_V2_EVM.MODEL.SC0A5M3_361_HRSCAF_634.242|APALM_V2_EVM.MODEL.SC0A5M3_124_HRSCA…
GO:0009205	purine ribonucleoside triphosphate metabolic process	0.00042977	0.0079822	4	56	APALM_V2_EVM.MODEL.SC0A5M3_331_HRSCAF_562.1000|APALM_V2_EVM.MODEL.SC0A5M3_14_HRSCAF_24.18|APALM_V2_EVM.MODEL.SC0A5M3_314_HRSCAF_527.205|APALM_V2_EVM.MODEL.SC0A5M3_390_HRSCAF_714.15

## Sheet: grey60
GO.ID_FULL	Description	p.value	corr.p.value	x	n	Genes.in.test.set
GO:0006807	nitrogen compound metabolic process	1.6426e-06	0.008387	208	3036	APALM_V2_EVM.MODEL.SC0A5M3_281_HRSCAF_464.589|APALM_V2_EVM.MODEL.SC0A5M3_293_HRSCAF_484.19|APALM_V2_EVM.MODEL.SC0A5M3_161_HRSCAF_285.202|APALM_V2_EVM.MODEL.SC0A5M3_14_HRSCAF_24.652|APALM_V2_EVM.MODEL.SC0A5M3_390_HRSCAF_714.176|APALM_V2_EVM.MODEL.SC0A5M3_401_HRSCAF_746.436|APALM_V2_EVM.MODEL.SC0A5M3_13_HRSCAF_21.338|APALM_V2_EVM.MODEL.SC0A5M3_1_HRSCAF_1.239|APALM_V2_EVM.MODEL.SC0A5M3_390_HRSCAF_71…

## Sheet: cyan
GO.ID_FULL	Description	p.value	corr.p.value	x	n	Genes.in.test.set
GO:0005576	extracellular region	9.5524e-59	4.4371e-55	236	1904	APALM_V2_EVM.MODEL.SC0A5M3_91_HRSCAF_167.134|APALM_V2_EVM.MODEL.SC0A5M3_79_HRSCAF_143.369|APALM_V2_EVM.MODEL.SC0A5M3_369_HRSCAF_655.307|APALM_V2_EVM.MODEL.SC0A5M3_24_HRSCAF_39.288|APALM_V2_EVM.MODEL.SC0A5M3_272_HRSCAF_451.258|APALM_V2_EVM.MODEL.SC0A5M3_375_HRSCAF_671.412|APALM_V2_EVM.MODEL.SC0A5M3_272_HRSCAF_451.259|APALM_V2_EVM.MODEL.SC0A5M3_361_HRSCAF_634.511|APALM_V2_EVM.MODEL.SC0A5M3_368_HRSC…
GO:0044421	extracellular region part	3.7373e-33	8.6799e-30	161	1406	APALM_V2_EVM.MODEL.SC0A5M3_91_HRSCAF_167.134|APALM_V2_EVM.MODEL.SC0A5M3_61_HRSCAF_106.84|APALM_V2_EVM.MODEL.SC0A5M3_1_HRSCAF_1.623|APALM_V2_EVM.MODEL.SC0A5M3_369_HRSCAF_655.307|APALM_V2_EVM.MODEL.SC0A5M3_281_HRSCAF_464.744|APALM_V2_EVM.MODEL.SC0A5M3_398_HRSCAF_736.603|APALM_V2_EVM.MODEL.SC0A5M3_24_HRSCAF_39.288|APALM_V2_EVM.MODEL.SC0A5M3_272_HRSCAF_451.258|APALM_V2_EVM.MODEL.SC0A5M3_375_HRSCAF_67…
GO:0031012	extracellular matrix	4.7309e-27	7.325e-24	78	447	APALM_V2_EVM.MODEL.SC0A5M3_91_HRSCAF_167.134|APALM_V2_EVM.MODEL.SC0A5M3_389_HRSCAF_706.193|APALM_V2_EVM.MODEL.SC0A5M3_1_HRSCAF_1.623|APALM_V2_EVM.MODEL.SC0A5M3_369_HRSCAF_655.307|APALM_V2_EVM.MODEL.SC0A5M3_169_HRSCAF_298.142|APALM_V2_EVM.MODEL.SC0A5M3_398_HRSCAF_736.603|APALM_V2_EVM.MODEL.SC0A5M3_337_HRSCAF_586.85|APALM_V2_EVM.MODEL.SC0A5M3_337_HRSCAF_586.87|APALM_V2_EVM.MODEL.SC0A5M3_272_HRSCAF_…
GO:0005578	proteinaceous extracellular matrix	2.6913e-26	3.1253e-23	71	383	APALM_V2_EVM.MODEL.SC0A5M3_91_HRSCAF_167.134|APALM_V2_EVM.MODEL.SC0A5M3_389_HRSCAF_706.193|APALM_V2_EVM.MODEL.SC0A5M3_1_HRSCAF_1.623|APALM_V2_EVM.MODEL.SC0A5M3_169_HRSCAF_298.142|APALM_V2_EVM.MODEL.SC0A5M3_398_HRSCAF_736.603|APALM_V2_EVM.MODEL.SC0A5M3_337_HRSCAF_586.85|APALM_V2_EVM.MODEL.SC0A5M3_337_HRSCAF_586.87|APALM_V2_EVM.MODEL.SC0A5M3_272_HRSCAF_451.258|APALM_V2_EVM.MODEL.SC0A5M3_375_HRSCAF_…
GO:0005615	extracellular space	5.9056e-24	5.4863e-21	79	509	APALM_V2_EVM.MODEL.SC0A5M3_389_HRSCAF_706.193|APALM_V2_EVM.MODEL.SC0A5M3_369_HRSCAF_655.307|APALM_V2_EVM.MODEL.SC0A5M3_281_HRSCAF_464.744|APALM_V2_EVM.MODEL.SC0A5M3_169_HRSCAF_298.142|APALM_V2_EVM.MODEL.SC0A5M3_424_HRSCAF_798.739|APALM_V2_EVM.MODEL.SC0A5M3_307_HRSCAF_512.228|APALM_V2_EVM.MODEL.SC0A5M3_24_HRSCAF_39.288|APALM_V2_EVM.MODEL.SC0A5M3_272_HRSCAF_451.258|APALM_V2_EVM.MODEL.SC0A5M3_375_HR…
GO:0005581	collagen	1.4325e-23	1.109e-20	38	117	APALM_V2_EVM.MODEL.SC0A5M3_281_HRSCAF_464.328|APALM_V2_EVM.MODEL.SC0A5M3_1_HRSCAF_1.623|APALM_V2_EVM.MODEL.SC0A5M3_375_HRSCAF_671.392|APALM_V2_EVM.MODEL.SC0A5M3_151_HRSCAF_267.38|APALM_V2_EVM.MODEL.SC0A5M3_361_HRSCAF_634.60|APALM_V2_EVM.MODEL.SC0A5M3_337_HRSCAF_586.148|APALM_V2_EVM.MODEL.SC0A5M3_331_HRSCAF_562.1069|APALM_V2_EVM.MODEL.SC0A5M3_337_HRSCAF_586.87|APALM_V2_EVM.MODEL.SC0A5M3_375_HRSCAF…
GO:0044420	extracellular matrix part	1.7851e-23	1.1845e-20	55	259	APALM_V2_EVM.MODEL.SC0A5M3_389_HRSCAF_706.193|APALM_V2_EVM.MODEL.SC0A5M3_1_HRSCAF_1.623|APALM_V2_EVM.MODEL.SC0A5M3_398_HRSCAF_736.603|APALM_V2_EVM.MODEL.SC0A5M3_337_HRSCAF_586.87|APALM_V2_EVM.MODEL.SC0A5M3_375_HRSCAF_671.412|APALM_V2_EVM.MODEL.SC0A5M3_375_HRSCAF_671.617|APALM_V2_EVM.MODEL.SC0A5M3_272_HRSCAF_451.257|APALM_V2_EVM.MODEL.SC0A5M3_375_HRSCAF_671.417|APALM_V2_EVM.MODEL.SC0A5M3_430_HRSCA…
GO:0005201	extracellular matrix structural constituent	2.4511e-15	1.4232e-12	25	81	APALM_V2_EVM.MODEL.SC0A5M3_91_HRSCAF_167.134|APALM_V2_EVM.MODEL.SC0A5M3_169_HRSCAF_298.66|APALM_V2_EVM.MODEL.SC0A5M3_398_HRSCAF_736.603|APALM_V2_EVM.MODEL.SC0A5M3_331_HRSCAF_562.1069|APALM_V2_EVM.MODEL.SC0A5M3_375_HRSCAF_671.412|APALM_V2_EVM.MODEL.SC0A5M3_375_HRSCAF_671.617|APALM_V2_EVM.MODEL.SC0A5M3_331_HRSCAF_562.1065|APALM_V2_EVM.MODEL.SC0A5M3_272_HRSCAF_451.257|APALM_V2_EVM.MODEL.SC0A5M3_375_…
GO:0005509	calcium ion binding	6.5753e-14	3.3936e-11	80	762	APALM_V2_EVM.MODEL.SC0A5M3_91_HRSCAF_167.134|APALM_V2_EVM.MODEL.SC0A5M3_389_HRSCAF_706.193|APALM_V2_EVM.MODEL.SC0A5M3_427_HRSCAF_802.357|APALM_V2_EVM.MODEL.SC0A5M3_369_HRSCAF_655.623|APALM_V2_EVM.MODEL.SC0A5M3_430_HRSCAF_812.344|APALM_V2_EVM.MODEL.SC0A5M3_331_HRSCAF_562.367|APALM_V2_EVM.MODEL.SC0A5M3_24_HRSCAF_39.246|APALM_V2_EVM.MODEL.SC0A5M3_337_HRSCAF_586.762|APALM_V2_EVM.MODEL.SC0A5M3_221_HRS…
GO:0043167	ion binding	3.8653e-10	1.7955e-07	219	3539	APALM_V2_EVM.MODEL.SC0A5M3_91_HRSCAF_167.134|APALM_V2_EVM.MODEL.SC0A5M3_427_HRSCAF_802.357|APALM_V2_EVM.MODEL.SC0A5M3_430_HRSCAF_812.344|APALM_V2_EVM.MODEL.SC0A5M3_272_HRSCAF_451.258|APALM_V2_EVM.MODEL.SC0A5M3_221_HRSCAF_370.77|APALM_V2_EVM.MODEL.SC0A5M3_375_HRSCAF_671.412|APALM_V2_EVM.MODEL.SC0A5M3_272_HRSCAF_451.259|APALM_V2_EVM.MODEL.SC0A5M3_361_HRSCAF_634.511|APALM_V2_EVM.MODEL.SC0A5M3_44_HRS…
GO:0030246	carbohydrate binding	5.6897e-10	2.4026e-07	43	351	APALM_V2_EVM.MODEL.SC0A5M3_337_HRSCAF_586.749|APALM_V2_EVM.MODEL.SC0A5M3_91_HRSCAF_167.199|APALM_V2_EVM.MODEL.SC0A5M3_331_HRSCAF_562.263|APALM_V2_EVM.MODEL.SC0A5M3_1_HRSCAF_1.623|APALM_V2_EVM.MODEL.SC0A5M3_337_HRSCAF_586.724|APALM_V2_EVM.MODEL.SC0A5M3_91_HRSCAF_167.29|APALM_V2_EVM.MODEL.SC0A5M3_307_HRSCAF_512.883|APALM_V2_EVM.MODEL.SC0A5M3_369_HRSCAF_655.307|APALM_V2_EVM.MODEL.SC0A5M3_322_HRSCAF_…
GO:0043169	cation binding	8.6756e-10	3.3582e-07	217	3527	APALM_V2_EVM.MODEL.SC0A5M3_91_HRSCAF_167.134|APALM_V2_EVM.MODEL.SC0A5M3_427_HRSCAF_802.357|APALM_V2_EVM.MODEL.SC0A5M3_430_HRSCAF_812.344|APALM_V2_EVM.MODEL.SC0A5M3_272_HRSCAF_451.258|APALM_V2_EVM.MODEL.SC0A5M3_221_HRSCAF_370.77|APALM_V2_EVM.MODEL.SC0A5M3_375_HRSCAF_671.412|APALM_V2_EVM.MODEL.SC0A5M3_272_HRSCAF_451.259|APALM_V2_EVM.MODEL.SC0A5M3_361_HRSCAF_634.511|APALM_V2_EVM.MODEL.SC0A5M3_44_HRS…
GO:0031224	intrinsic to membrane	1.0435e-09	3.7284e-07	216	3513	APALM_V2_EVM.MODEL.SC0A5M3_427_HRSCAF_802.357|APALM_V2_EVM.MODEL.SC0A5M3_430_HRSCAF_812.344|APALM_V2_EVM.MODEL.SC0A5M3_124_HRSCAF_222.100|APALM_V2_EVM.MODEL.SC0A5M3_424_HRSCAF_798.936|APALM_V2_EVM.MODEL.SC0A5M3_221_HRSCAF_370.77|APALM_V2_EVM.MODEL.SC0A5M3_307_HRSCAF_512.819|APALM_V2_EVM.MODEL.SC0A5M3_84_HRSCAF_150.446|APALM_V2_EVM.MODEL.SC0A5M3_375_HRSCAF_671.411|APALM_V2_EVM.MODEL.SC0A5M3_79_HRS…
GO:0046872	metal ion binding	1.2254e-09	4.0657e-07	216	3519	APALM_V2_EVM.MODEL.SC0A5M3_91_HRSCAF_167.134|APALM_V2_EVM.MODEL.SC0A5M3_427_HRSCAF_802.357|APALM_V2_EVM.MODEL.SC0A5M3_430_HRSCAF_812.344|APALM_V2_EVM.MODEL.SC0A5M3_272_HRSCAF_451.258|APALM_V2_EVM.MODEL.SC0A5M3_221_HRSCAF_370.77|APALM_V2_EVM.MODEL.SC0A5M3_375_HRSCAF_671.412|APALM_V2_EVM.MODEL.SC0A5M3_272_HRSCAF_451.259|APALM_V2_EVM.MODEL.SC0A5M3_361_HRSCAF_634.511|APALM_V2_EVM.MODEL.SC0A5M3_44_HRS…
GO:0005583	fibrillar collagen	8.9948e-09	2.6113e-06	7	9	APALM_V2_EVM.MODEL.SC0A5M3_375_HRSCAF_671.127|APALM_V2_EVM.MODEL.SC0A5M3_375_HRSCAF_671.412|APALM_V2_EVM.MODEL.SC0A5M3_375_HRSCAF_671.617|APALM_V2_EVM.MODEL.SC0A5M3_430_HRSCAF_812.212|APALM_V2_EVM.MODEL.SC0A5M3_331_HRSCAF_562.1074|APALM_V2_EVM.MODEL.SC0A5M3_331_HRSCAF_562.1061|APALM_V2_EVM.MODEL.SC0A5M3_331_HRSCAF_562.1060
GO:0048407	platelet-derived growth factor binding	8.9948e-09	2.6113e-06	7	9	APALM_V2_EVM.MODEL.SC0A5M3_375_HRSCAF_671.127|APALM_V2_EVM.MODEL.SC0A5M3_375_HRSCAF_671.412|APALM_V2_EVM.MODEL.SC0A5M3_375_HRSCAF_671.617|APALM_V2_EVM.MODEL.SC0A5M3_430_HRSCAF_812.212|APALM_V2_EVM.MODEL.SC0A5M3_331_HRSCAF_562.1074|APALM_V2_EVM.MODEL.SC0A5M3_331_HRSCAF_562.1061|APALM_V2_EVM.MODEL.SC0A5M3_331_HRSCAF_562.1060
GO:0016021	integral to membrane	3.1824e-08	8.6955e-06	207	3458	APALM_V2_EVM.MODEL.SC0A5M3_427_HRSCAF_802.357|APALM_V2_EVM.MODEL.SC0A5M3_430_HRSCAF_812.344|APALM_V2_EVM.MODEL.SC0A5M3_124_HRSCAF_222.100|APALM_V2_EVM.MODEL.SC0A5M3_424_HRSCAF_798.936|APALM_V2_EVM.MODEL.SC0A5M3_221_HRSCAF_370.77|APALM_V2_EVM.MODEL.SC0A5M3_307_HRSCAF_512.819|APALM_V2_EVM.MODEL.SC0A5M3_84_HRSCAF_150.446|APALM_V2_EVM.MODEL.SC0A5M3_375_HRSCAF_671.411|APALM_V2_EVM.MODEL.SC0A5M3_79_HRS…
GO:0030198	extracellular matrix organization	4.1132e-08	1.0614e-05	26	177	APALM_V2_EVM.MODEL.SC0A5M3_151_HRSCAF_267.38|APALM_V2_EVM.MODEL.SC0A5M3_398_HRSCAF_736.603|APALM_V2_EVM.MODEL.SC0A5M3_337_HRSCAF_586.85|APALM_V2_EVM.MODEL.SC0A5M3_375_HRSCAF_671.412|APALM_V2_EVM.MODEL.SC0A5M3_272_HRSCAF_451.259|APALM_V2_EVM.MODEL.SC0A5M3_339_HRSCAF_589.8|APALM_V2_EVM.MODEL.SC0A5M3_44_HRSCAF_77.701|APALM_V2_EVM.MODEL.SC0A5M3_375_HRSCAF_671.617|APALM_V2_EVM.MODEL.SC0A5M3_330_HRSCAF…
GO:0008236	serine-type peptidase activity	5.2899e-08	1.2932e-05	22	133	APALM_V2_EVM.MODEL.SC0A5M3_79_HRSCAF_143.104|APALM_V2_EVM.MODEL.SC0A5M3_91_HRSCAF_167.205|APALM_V2_EVM.MODEL.SC0A5M3_14_HRSCAF_24.108|APALM_V2_EVM.MODEL.SC0A5M3_281_HRSCAF_464.744|APALM_V2_EVM.MODEL.SC0A5M3_1_HRSCAF_1.201|APALM_V2_EVM.MODEL.SC0A5M3_161_HRSCAF_285.648|APALM_V2_EVM.MODEL.SC0A5M3_13_HRSCAF_21.12|APALM_V2_EVM.MODEL.SC0A5M3_424_HRSCAF_798.739|APALM_V2_EVM.MODEL.SC0A5M3_307_HRSCAF_512.…
GO:0017171	serine hydrolase activity	7.9894e-08	1.7694e-05	22	136	APALM_V2_EVM.MODEL.SC0A5M3_79_HRSCAF_143.104|APALM_V2_EVM.MODEL.SC0A5M3_91_HRSCAF_167.205|APALM_V2_EVM.MODEL.SC0A5M3_14_HRSCAF_24.108|APALM_V2_EVM.MODEL.SC0A5M3_281_HRSCAF_464.744|APALM_V2_EVM.MODEL.SC0A5M3_1_HRSCAF_1.201|APALM_V2_EVM.MODEL.SC0A5M3_161_HRSCAF_285.648|APALM_V2_EVM.MODEL.SC0A5M3_13_HRSCAF_21.12|APALM_V2_EVM.MODEL.SC0A5M3_424_HRSCAF_798.739|APALM_V2_EVM.MODEL.SC0A5M3_307_HRSCAF_512.…
GO:0007155	cell adhesion	7.9996e-08	1.7694e-05	53	566	APALM_V2_EVM.MODEL.SC0A5M3_369_HRSCAF_655.623|APALM_V2_EVM.MODEL.SC0A5M3_337_HRSCAF_586.448|APALM_V2_EVM.MODEL.SC0A5M3_91_HRSCAF_167.213|APALM_V2_EVM.MODEL.SC0A5M3_369_HRSCAF_655.307|APALM_V2_EVM.MODEL.SC0A5M3_322_HRSCAF_543.556|APALM_V2_EVM.MODEL.SC0A5M3_337_HRSCAF_586.201|APALM_V2_EVM.MODEL.SC0A5M3_337_HRSCAF_586.85|APALM_V2_EVM.MODEL.SC0A5M3_361_HRSCAF_634.355|APALM_V2_EVM.MODEL.SC0A5M3_361_HR…
GO:0022610	biological adhesion	1.0656e-07	2.2499e-05	53	571	APALM_V2_EVM.MODEL.SC0A5M3_369_HRSCAF_655.623|APALM_V2_EVM.MODEL.SC0A5M3_337_HRSCAF_586.448|APALM_V2_EVM.MODEL.SC0A5M3_91_HRSCAF_167.213|APALM_V2_EVM.MODEL.SC0A5M3_369_HRSCAF_655.307|APALM_V2_EVM.MODEL.SC0A5M3_322_HRSCAF_543.556|APALM_V2_EVM.MODEL.SC0A5M3_337_HRSCAF_586.201|APALM_V2_EVM.MODEL.SC0A5M3_337_HRSCAF_586.85|APALM_V2_EVM.MODEL.SC0A5M3_361_HRSCAF_634.355|APALM_V2_EVM.MODEL.SC0A5M3_361_HR…
GO:0005788	endoplasmic reticulum lumen	1.229e-07	2.4821e-05	21	128	APALM_V2_EVM.MODEL.SC0A5M3_281_HRSCAF_464.328|APALM_V2_EVM.MODEL.SC0A5M3_78_HRSCAF_140.8|APALM_V2_EVM.MODEL.SC0A5M3_369_HRSCAF_655.623|APALM_V2_EVM.MODEL.SC0A5M3_307_HRSCAF_512.897|APALM_V2_EVM.MODEL.SC0A5M3_414_HRSCAF_781.2|APALM_V2_EVM.MODEL.SC0A5M3_151_HRSCAF_267.38|APALM_V2_EVM.MODEL.SC0A5M3_361_HRSCAF_634.60|APALM_V2_EVM.MODEL.SC0A5M3_14_HRSCAF_24.505|APALM_V2_EVM.MODEL.SC0A5M3_281_HRSCAF_46…
GO:0019838	growth factor binding	1.4894e-07	2.7908e-05	15	68	APALM_V2_EVM.MODEL.SC0A5M3_84_HRSCAF_150.297|APALM_V2_EVM.MODEL.SC0A5M3_79_HRSCAF_143.237|APALM_V2_EVM.MODEL.SC0A5M3_430_HRSCAF_812.212|APALM_V2_EVM.MODEL.SC0A5M3_1_HRSCAF_1.430|APALM_V2_EVM.MODEL.SC0A5M3_375_HRSCAF_671.127|APALM_V2_EVM.MODEL.SC0A5M3_375_HRSCAF_671.412|APALM_V2_EVM.MODEL.SC0A5M3_44_HRSCAF_77.701|APALM_V2_EVM.MODEL.SC0A5M3_375_HRSCAF_671.617|APALM_V2_EVM.MODEL.SC0A5M3_330_HRSCAF_5…
GO:0070062	extracellular vesicular exosome	1.502e-07	2.7908e-05	62	723	APALM_V2_EVM.MODEL.SC0A5M3_61_HRSCAF_106.84|APALM_V2_EVM.MODEL.SC0A5M3_322_HRSCAF_543.556|APALM_V2_EVM.MODEL.SC0A5M3_424_HRSCAF_798.739|APALM_V2_EVM.MODEL.SC0A5M3_375_HRSCAF_671.412|APALM_V2_EVM.MODEL.SC0A5M3_272_HRSCAF_451.259|APALM_V2_EVM.MODEL.SC0A5M3_44_HRSCAF_77.701|APALM_V2_EVM.MODEL.SC0A5M3_375_HRSCAF_671.617|APALM_V2_EVM.MODEL.SC0A5M3_272_HRSCAF_451.257|APALM_V2_EVM.MODEL.SC0A5M3_44_HRSCA…
GO:0005584	collagen type I	1.6396e-07	2.9292e-05	6	8	APALM_V2_EVM.MODEL.SC0A5M3_375_HRSCAF_671.127|APALM_V2_EVM.MODEL.SC0A5M3_375_HRSCAF_671.412|APALM_V2_EVM.MODEL.SC0A5M3_375_HRSCAF_671.617|APALM_V2_EVM.MODEL.SC0A5M3_331_HRSCAF_562.1074|APALM_V2_EVM.MODEL.SC0A5M3_331_HRSCAF_562.1061|APALM_V2_EVM.MODEL.SC0A5M3_331_HRSCAF_562.1060
GO:0051605	protein maturation by peptide bond cleavage	1.8285e-07	3.1457e-05	15	69	APALM_V2_EVM.MODEL.SC0A5M3_20_HRSCAF_34.158|APALM_V2_EVM.MODEL.SC0A5M3_1_HRSCAF_1.623|APALM_V2_EVM.MODEL.SC0A5M3_281_HRSCAF_464.744|APALM_V2_EVM.MODEL.SC0A5M3_10_HRSCAF_15.302|APALM_V2_EVM.MODEL.SC0A5M3_161_HRSCAF_285.587|APALM_V2_EVM.MODEL.SC0A5M3_161_HRSCAF_285.597|APALM_V2_EVM.MODEL.SC0A5M3_337_HRSCAF_586.87|APALM_V2_EVM.MODEL.SC0A5M3_424_HRSCAF_798.1009|APALM_V2_EVM.MODEL.SC0A5M3_331_HRSCAF_5…
GO:0070208	protein heterotrimerization	1.9767e-07	3.2792e-05	8	17	APALM_V2_EVM.MODEL.SC0A5M3_375_HRSCAF_671.127|APALM_V2_EVM.MODEL.SC0A5M3_375_HRSCAF_671.412|APALM_V2_EVM.MODEL.SC0A5M3_375_HRSCAF_671.617|APALM_V2_EVM.MODEL.SC0A5M3_331_HRSCAF_562.1074|APALM_V2_EVM.MODEL.SC0A5M3_331_HRSCAF_562.1061|APALM_V2_EVM.MODEL.SC0A5M3_4_HRSCAF_4.335|APALM_V2_EVM.MODEL.SC0A5M3_331_HRSCAF_562.1060|APALM_V2_EVM.MODEL.SC0A5M3_307_HRSCAF_512.814
GO:0008237	metallopeptidase activity	2.7555e-07	4.4135e-05	27	207	APALM_V2_EVM.MODEL.SC0A5M3_20_HRSCAF_34.158|APALM_V2_EVM.MODEL.SC0A5M3_331_HRSCAF_562.862|APALM_V2_EVM.MODEL.SC0A5M3_1_HRSCAF_1.201|APALM_V2_EVM.MODEL.SC0A5M3_424_HRSCAF_798.739|APALM_V2_EVM.MODEL.SC0A5M3_4_HRSCAF_4.164|APALM_V2_EVM.MODEL.SC0A5M3_272_HRSCAF_451.258|APALM_V2_EVM.MODEL.SC0A5M3_424_HRSCAF_798.1009|APALM_V2_EVM.MODEL.SC0A5M3_331_HRSCAF_562.1122|APALM_V2_EVM.MODEL.SC0A5M3_272_HRSCAF_4…
GO:0043230	extracellular organelle	3.1002e-07	4.6246e-05	62	738	APALM_V2_EVM.MODEL.SC0A5M3_61_HRSCAF_106.84|APALM_V2_EVM.MODEL.SC0A5M3_322_HRSCAF_543.556|APALM_V2_EVM.MODEL.SC0A5M3_424_HRSCAF_798.739|APALM_V2_EVM.MODEL.SC0A5M3_375_HRSCAF_671.412|APALM_V2_EVM.MODEL.SC0A5M3_272_HRSCAF_451.259|APALM_V2_EVM.MODEL.SC0A5M3_44_HRSCAF_77.701|APALM_V2_EVM.MODEL.SC0A5M3_375_HRSCAF_671.617|APALM_V2_EVM.MODEL.SC0A5M3_272_HRSCAF_451.257|APALM_V2_EVM.MODEL.SC0A5M3_44_HRSCA…
GO:0065010	extracellular membrane-bounded organelle	3.1002e-07	4.6246e-05	62	738	APALM_V2_EVM.MODEL.SC0A5M3_61_HRSCAF_106.84|APALM_V2_EVM.MODEL.SC0A5M3_322_HRSCAF_543.556|APALM_V2_EVM.MODEL.SC0A5M3_424_HRSCAF_798.739|APALM_V2_EVM.MODEL.SC0A5M3_375_HRSCAF_671.412|APALM_V2_EVM.MODEL.SC0A5M3_272_HRSCAF_451.259|APALM_V2_EVM.MODEL.SC0A5M3_44_HRSCAF_77.701|APALM_V2_EVM.MODEL.SC0A5M3_375_HRSCAF_671.617|APALM_V2_EVM.MODEL.SC0A5M3_272_HRSCAF_451.257|APALM_V2_EVM.MODEL.SC0A5M3_44_HRSCA…
GO:0004252	serine-type endopeptidase activity	3.1859e-07	4.6246e-05	18	102	APALM_V2_EVM.MODEL.SC0A5M3_79_HRSCAF_143.104|APALM_V2_EVM.MODEL.SC0A5M3_91_HRSCAF_167.205|APALM_V2_EVM.MODEL.SC0A5M3_14_HRSCAF_24.108|APALM_V2_EVM.MODEL.SC0A5M3_281_HRSCAF_464.744|APALM_V2_EVM.MODEL.SC0A5M3_161_HRSCAF_285.648|APALM_V2_EVM.MODEL.SC0A5M3_307_HRSCAF_512.217|APALM_V2_EVM.MODEL.SC0A5M3_281_HRSCAF_464.717|APALM_V2_EVM.MODEL.SC0A5M3_314_HRSCAF_527.1163|APALM_V2_EVM.MODEL.SC0A5M3_10_HRSC…
GO:0005604	basement membrane	4.8575e-07	6.8373e-05	20	127	APALM_V2_EVM.MODEL.SC0A5M3_389_HRSCAF_706.193|APALM_V2_EVM.MODEL.SC0A5M3_2_HRSCAF_2.30|APALM_V2_EVM.MODEL.SC0A5M3_375_HRSCAF_671.392|APALM_V2_EVM.MODEL.SC0A5M3_151_HRSCAF_267.38|APALM_V2_EVM.MODEL.SC0A5M3_361_HRSCAF_634.72|APALM_V2_EVM.MODEL.SC0A5M3_361_HRSCAF_634.71|APALM_V2_EVM.MODEL.SC0A5M3_191_HRSCAF_332.173|APALM_V2_EVM.MODEL.SC0A5M3_44_HRSCAF_77.714|APALM_V2_EVM.MODEL.SC0A5M3_44_HRSCAF_77.7…
GO:0007178	transmembrane receptor protein serine/threonine kinase signaling pathway	5.8162e-07	7.946e-05	16	85	APALM_V2_EVM.MODEL.SC0A5M3_322_HRSCAF_543.569|APALM_V2_EVM.MODEL.SC0A5M3_14_HRSCAF_24.507|APALM_V2_EVM.MODEL.SC0A5M3_430_HRSCAF_812.212|APALM_V2_EVM.MODEL.SC0A5M3_369_HRSCAF_655.307|APALM_V2_EVM.MODEL.SC0A5M3_44_HRSCAF_77.707|APALM_V2_EVM.MODEL.SC0A5M3_375_HRSCAF_671.127|APALM_V2_EVM.MODEL.SC0A5M3_375_HRSCAF_671.412|APALM_V2_EVM.MODEL.SC0A5M3_375_HRSCAF_671.617|APALM_V2_EVM.MODEL.SC0A5M3_272_HRSC…
GO:0030199	collagen fibril organization	8.5411e-07	0.00011335	11	41	APALM_V2_EVM.MODEL.SC0A5M3_78_HRSCAF_140.8|APALM_V2_EVM.MODEL.SC0A5M3_375_HRSCAF_671.127|APALM_V2_EVM.MODEL.SC0A5M3_375_HRSCAF_671.412|APALM_V2_EVM.MODEL.SC0A5M3_375_HRSCAF_671.617|APALM_V2_EVM.MODEL.SC0A5M3_272_HRSCAF_451.465|APALM_V2_EVM.MODEL.SC0A5M3_430_HRSCAF_812.212|APALM_V2_EVM.MODEL.SC0A5M3_272_HRSCAF_451.257|APALM_V2_EVM.MODEL.SC0A5M3_331_HRSCAF_562.1074|APALM_V2_EVM.MODEL.SC0A5M3_430_HR…
GO:0043171	peptide catabolic process	1.9096e-06	0.0002464	10	36	APALM_V2_EVM.MODEL.SC0A5M3_161_HRSCAF_285.587|APALM_V2_EVM.MODEL.SC0A5M3_161_HRSCAF_285.597|APALM_V2_EVM.MODEL.SC0A5M3_20_HRSCAF_34.158|APALM_V2_EVM.MODEL.SC0A5M3_424_HRSCAF_798.1009|APALM_V2_EVM.MODEL.SC0A5M3_161_HRSCAF_285.635|APALM_V2_EVM.MODEL.SC0A5M3_91_HRSCAF_167.205|APALM_V2_EVM.MODEL.SC0A5M3_420_HRSCAF_793.10|APALM_V2_EVM.MODEL.SC0A5M3_281_HRSCAF_464.587|APALM_V2_EVM.MODEL.SC0A5M3_13_HRSC…
GO:0000323	lytic vacuole	2.0266e-06	0.00025443	38	388	APALM_V2_EVM.MODEL.SC0A5M3_401_HRSCAF_746.887|APALM_V2_EVM.MODEL.SC0A5M3_84_HRSCAF_150.297|APALM_V2_EVM.MODEL.SC0A5M3_91_HRSCAF_167.113|APALM_V2_EVM.MODEL.SC0A5M3_14_HRSCAF_24.506|APALM_V2_EVM.MODEL.SC0A5M3_308_HRSCAF_514.2|APALM_V2_EVM.MODEL.SC0A5M3_314_HRSCAF_527.536|APALM_V2_EVM.MODEL.SC0A5M3_91_HRSCAF_167.29|APALM_V2_EVM.MODEL.SC0A5M3_382_HRSCAF_692.415|APALM_V2_EVM.MODEL.SC0A5M3_161_HRSCAF_2…
GO:0044425	membrane part	2.2379e-06	0.00027355	250	4583	APALM_V2_EVM.MODEL.SC0A5M3_427_HRSCAF_802.357|APALM_V2_EVM.MODEL.SC0A5M3_430_HRSCAF_812.344|APALM_V2_EVM.MODEL.SC0A5M3_124_HRSCAF_222.100|APALM_V2_EVM.MODEL.SC0A5M3_424_HRSCAF_798.936|APALM_V2_EVM.MODEL.SC0A5M3_221_HRSCAF_370.77|APALM_V2_EVM.MODEL.SC0A5M3_307_HRSCAF_512.819|APALM_V2_EVM.MODEL.SC0A5M3_84_HRSCAF_150.446|APALM_V2_EVM.MODEL.SC0A5M3_375_HRSCAF_671.411|APALM_V2_EVM.MODEL.SC0A5M3_79_HRS…
GO:0042151	nematocyst	2.4195e-06	0.00028096	6	11	APALM_V2_EVM.MODEL.SC0A5M3_327_HRSCAF_556.15|APALM_V2_EVM.MODEL.SC0A5M3_401_HRSCAF_746.1321|APALM_V2_EVM.MODEL.SC0A5M3_401_HRSCAF_746.1320|APALM_V2_EVM.MODEL.SC0A5M3_163_HRSCAF_289.1|APALM_V2_EVM.MODEL.SC0A5M3_281_HRSCAF_464.887|APALM_V2_EVM.MODEL.SC0A5M3_281_HRSCAF_464.884
GO:0043589	skin morphogenesis	2.4195e-06	0.00028096	6	11	APALM_V2_EVM.MODEL.SC0A5M3_375_HRSCAF_671.127|APALM_V2_EVM.MODEL.SC0A5M3_375_HRSCAF_671.412|APALM_V2_EVM.MODEL.SC0A5M3_375_HRSCAF_671.617|APALM_V2_EVM.MODEL.SC0A5M3_331_HRSCAF_562.1074|APALM_V2_EVM.MODEL.SC0A5M3_331_HRSCAF_562.1061|APALM_V2_EVM.MODEL.SC0A5M3_331_HRSCAF_562.1060
GO:0005764	lysosome	2.8047e-06	0.00031775	37	378	APALM_V2_EVM.MODEL.SC0A5M3_401_HRSCAF_746.887|APALM_V2_EVM.MODEL.SC0A5M3_84_HRSCAF_150.297|APALM_V2_EVM.MODEL.SC0A5M3_91_HRSCAF_167.113|APALM_V2_EVM.MODEL.SC0A5M3_14_HRSCAF_24.506|APALM_V2_EVM.MODEL.SC0A5M3_308_HRSCAF_514.2|APALM_V2_EVM.MODEL.SC0A5M3_314_HRSCAF_527.536|APALM_V2_EVM.MODEL.SC0A5M3_91_HRSCAF_167.29|APALM_V2_EVM.MODEL.SC0A5M3_382_HRSCAF_692.415|APALM_V2_EVM.MODEL.SC0A5M3_161_HRSCAF_2…
GO:0031225	anchored to membrane	2.984e-06	0.00033002	12	55	APALM_V2_EVM.MODEL.SC0A5M3_4_HRSCAF_4.164|APALM_V2_EVM.MODEL.SC0A5M3_14_HRSCAF_24.507|APALM_V2_EVM.MODEL.SC0A5M3_281_HRSCAF_464.797|APALM_V2_EVM.MODEL.SC0A5M3_390_HRSCAF_714.305|APALM_V2_EVM.MODEL.SC0A5M3_424_HRSCAF_798.799|APALM_V2_EVM.MODEL.SC0A5M3_401_HRSCAF_746.1334|APALM_V2_EVM.MODEL.SC0A5M3_281_HRSCAF_464.386|APALM_V2_EVM.MODEL.SC0A5M3_79_HRSCAF_143.60|APALM_V2_EVM.MODEL.SC0A5M3_281_HRSCAF_…
GO:0002252	immune effector process	3.1418e-06	0.00033939	29	262	APALM_V2_EVM.MODEL.SC0A5M3_14_HRSCAF_24.503|APALM_V2_EVM.MODEL.SC0A5M3_91_HRSCAF_167.199|APALM_V2_EVM.MODEL.SC0A5M3_331_HRSCAF_562.263|APALM_V2_EVM.MODEL.SC0A5M3_1_HRSCAF_1.623|APALM_V2_EVM.MODEL.SC0A5M3_314_HRSCAF_527.536|APALM_V2_EVM.MODEL.SC0A5M3_430_HRSCAF_812.365|APALM_V2_EVM.MODEL.SC0A5M3_91_HRSCAF_167.29|APALM_V2_EVM.MODEL.SC0A5M3_337_HRSCAF_586.148|APALM_V2_EVM.MODEL.SC0A5M3_337_HRSCAF_58…
GO:0070011	peptidase activity, acting on L-amino acid peptides	3.5699e-06	0.00037687	46	524	APALM_V2_EVM.MODEL.SC0A5M3_79_HRSCAF_143.104|APALM_V2_EVM.MODEL.SC0A5M3_20_HRSCAF_34.158|APALM_V2_EVM.MODEL.SC0A5M3_10_HRSCAF_15.65|APALM_V2_EVM.MODEL.SC0A5M3_14_HRSCAF_24.108|APALM_V2_EVM.MODEL.SC0A5M3_281_HRSCAF_464.744|APALM_V2_EVM.MODEL.SC0A5M3_331_HRSCAF_562.862|APALM_V2_EVM.MODEL.SC0A5M3_1_HRSCAF_1.201|APALM_V2_EVM.MODEL.SC0A5M3_424_HRSCAF_798.739|APALM_V2_EVM.MODEL.SC0A5M3_4_HRSCAF_4.164|A…
GO:0001871	pattern binding	3.9899e-06	0.0004029	22	170	APALM_V2_EVM.MODEL.SC0A5M3_79_HRSCAF_143.237|APALM_V2_EVM.MODEL.SC0A5M3_191_HRSCAF_332.154|APALM_V2_EVM.MODEL.SC0A5M3_14_HRSCAF_24.236|APALM_V2_EVM.MODEL.SC0A5M3_91_HRSCAF_167.199|APALM_V2_EVM.MODEL.SC0A5M3_331_HRSCAF_562.263|APALM_V2_EVM.MODEL.SC0A5M3_337_HRSCAF_586.724|APALM_V2_EVM.MODEL.SC0A5M3_369_HRSCAF_655.307|APALM_V2_EVM.MODEL.SC0A5M3_322_HRSCAF_543.556|APALM_V2_EVM.MODEL.SC0A5M3_1_HRSCAF…
GO:0030247	polysaccharide binding	3.9899e-06	0.0004029	22	170	APALM_V2_EVM.MODEL.SC0A5M3_79_HRSCAF_143.237|APALM_V2_EVM.MODEL.SC0A5M3_191_HRSCAF_332.154|APALM_V2_EVM.MODEL.SC0A5M3_14_HRSCAF_24.236|APALM_V2_EVM.MODEL.SC0A5M3_91_HRSCAF_167.199|APALM_V2_EVM.MODEL.SC0A5M3_331_HRSCAF_562.263|APALM_V2_EVM.MODEL.SC0A5M3_337_HRSCAF_586.724|APALM_V2_EVM.MODEL.SC0A5M3_369_HRSCAF_655.307|APALM_V2_EVM.MODEL.SC0A5M3_322_HRSCAF_543.556|APALM_V2_EVM.MODEL.SC0A5M3_1_HRSCAF…
GO:0016485	protein processing	4.1824e-06	0.00041335	18	121	APALM_V2_EVM.MODEL.SC0A5M3_322_HRSCAF_543.568|APALM_V2_EVM.MODEL.SC0A5M3_20_HRSCAF_34.158|APALM_V2_EVM.MODEL.SC0A5M3_1_HRSCAF_1.623|APALM_V2_EVM.MODEL.SC0A5M3_281_HRSCAF_464.744|APALM_V2_EVM.MODEL.SC0A5M3_424_HRSCAF_798.739|APALM_V2_EVM.MODEL.SC0A5M3_307_HRSCAF_512.217|APALM_V2_EVM.MODEL.SC0A5M3_10_HRSCAF_15.302|APALM_V2_EVM.MODEL.SC0A5M3_161_HRSCAF_285.587|APALM_V2_EVM.MODEL.SC0A5M3_161_HRSCAF_2…
GO:0009986	cell surface	5.0843e-06	0.00049201	33	327	APALM_V2_EVM.MODEL.SC0A5M3_84_HRSCAF_150.297|APALM_V2_EVM.MODEL.SC0A5M3_84_HRSCAF_150.394|APALM_V2_EVM.MODEL.SC0A5M3_369_HRSCAF_655.623|APALM_V2_EVM.MODEL.SC0A5M3_91_HRSCAF_167.199|APALM_V2_EVM.MODEL.SC0A5M3_331_HRSCAF_562.263|APALM_V2_EVM.MODEL.SC0A5M3_1_HRSCAF_1.623|APALM_V2_EVM.MODEL.SC0A5M3_331_HRSCAF_562.668|APALM_V2_EVM.MODEL.SC0A5M3_337_HRSCAF_586.762|APALM_V2_EVM.MODEL.SC0A5M3_337_HRSCAF_…
GO:0006518	peptide metabolic process	5.5379e-06	0.00051727	15	89	APALM_V2_EVM.MODEL.SC0A5M3_20_HRSCAF_34.158|APALM_V2_EVM.MODEL.SC0A5M3_91_HRSCAF_167.205|APALM_V2_EVM.MODEL.SC0A5M3_281_HRSCAF_464.744|APALM_V2_EVM.MODEL.SC0A5M3_420_HRSCAF_793.10|APALM_V2_EVM.MODEL.SC0A5M3_13_HRSCAF_21.12|APALM_V2_EVM.MODEL.SC0A5M3_424_HRSCAF_798.739|APALM_V2_EVM.MODEL.SC0A5M3_10_HRSCAF_15.302|APALM_V2_EVM.MODEL.SC0A5M3_161_HRSCAF_285.587|APALM_V2_EVM.MODEL.SC0A5M3_161_HRSCAF_28…
GO:0031982	vesicle	5.568e-06	0.00051727	97	1447	APALM_V2_EVM.MODEL.SC0A5M3_84_HRSCAF_150.297|APALM_V2_EVM.MODEL.SC0A5M3_427_HRSCAF_802.357|APALM_V2_EVM.MODEL.SC0A5M3_61_HRSCAF_106.84|APALM_V2_EVM.MODEL.SC0A5M3_369_HRSCAF_655.307|APALM_V2_EVM.MODEL.SC0A5M3_281_HRSCAF_464.744|APALM_V2_EVM.MODEL.SC0A5M3_331_HRSCAF_562.844|APALM_V2_EVM.MODEL.SC0A5M3_369_HRSCAF_655.4|APALM_V2_EVM.MODEL.SC0A5M3_221_HRSCAF_370.77|APALM_V2_EVM.MODEL.SC0A5M3_375_HRSCAF…
GO:0008233	peptidase activity	6.6815e-06	0.00060854	47	553	APALM_V2_EVM.MODEL.SC0A5M3_79_HRSCAF_143.104|APALM_V2_EVM.MODEL.SC0A5M3_20_HRSCAF_34.158|APALM_V2_EVM.MODEL.SC0A5M3_10_HRSCAF_15.65|APALM_V2_EVM.MODEL.SC0A5M3_14_HRSCAF_24.108|APALM_V2_EVM.MODEL.SC0A5M3_281_HRSCAF_464.744|APALM_V2_EVM.MODEL.SC0A5M3_331_HRSCAF_562.862|APALM_V2_EVM.MODEL.SC0A5M3_1_HRSCAF_1.201|APALM_V2_EVM.MODEL.SC0A5M3_398_HRSCAF_736.603|APALM_V2_EVM.MODEL.SC0A5M3_424_HRSCAF_798.7…
GO:0008218	bioluminescence	7.4031e-06	0.00064882	5	8	APALM_V2_EVM.MODEL.SC0A5M3_424_HRSCAF_798.924|APALM_V2_EVM.MODEL.SC0A5M3_14_HRSCAF_24.491|APALM_V2_EVM.MODEL.SC0A5M3_424_HRSCAF_798.926|APALM_V2_EVM.MODEL.SC0A5M3_424_HRSCAF_798.928|APALM_V2_EVM.MODEL.SC0A5M3_14_HRSCAF_24.496
GO:0030056	hemidesmosome	7.4031e-06	0.00064882	5	8	APALM_V2_EVM.MODEL.SC0A5M3_375_HRSCAF_671.148|APALM_V2_EVM.MODEL.SC0A5M3_375_HRSCAF_671.392|APALM_V2_EVM.MODEL.SC0A5M3_169_HRSCAF_298.66|APALM_V2_EVM.MODEL.SC0A5M3_375_HRSCAF_671.411|APALM_V2_EVM.MODEL.SC0A5M3_1_HRSCAF_1.607
GO:0002526	acute inflammatory response	1.2598e-05	0.0010836	9	35	APALM_V2_EVM.MODEL.SC0A5M3_10_HRSCAF_15.302|APALM_V2_EVM.MODEL.SC0A5M3_337_HRSCAF_586.87|APALM_V2_EVM.MODEL.SC0A5M3_1_HRSCAF_1.623|APALM_V2_EVM.MODEL.SC0A5M3_161_HRSCAF_285.678|APALM_V2_EVM.MODEL.SC0A5M3_281_HRSCAF_464.797|APALM_V2_EVM.MODEL.SC0A5M3_44_HRSCAF_77.876|APALM_V2_EVM.MODEL.SC0A5M3_314_HRSCAF_527.524|APALM_V2_EVM.MODEL.SC0A5M3_314_HRSCAF_527.122|APALM_V2_EVM.MODEL.SC0A5M3_314_HRSCAF_52…
GO:0051604	protein maturation	1.7838e-05	0.0015065	18	134	APALM_V2_EVM.MODEL.SC0A5M3_322_HRSCAF_543.568|APALM_V2_EVM.MODEL.SC0A5M3_20_HRSCAF_34.158|APALM_V2_EVM.MODEL.SC0A5M3_1_HRSCAF_1.623|APALM_V2_EVM.MODEL.SC0A5M3_281_HRSCAF_464.744|APALM_V2_EVM.MODEL.SC0A5M3_424_HRSCAF_798.739|APALM_V2_EVM.MODEL.SC0A5M3_307_HRSCAF_512.217|APALM_V2_EVM.MODEL.SC0A5M3_10_HRSCAF_15.302|APALM_V2_EVM.MODEL.SC0A5M3_161_HRSCAF_285.587|APALM_V2_EVM.MODEL.SC0A5M3_161_HRSCAF_2…
GO:0048545	response to steroid hormone stimulus	1.8328e-05	0.0015203	20	160	APALM_V2_EVM.MODEL.SC0A5M3_369_HRSCAF_655.307|APALM_V2_EVM.MODEL.SC0A5M3_307_HRSCAF_512.552|APALM_V2_EVM.MODEL.SC0A5M3_337_HRSCAF_586.148|APALM_V2_EVM.MODEL.SC0A5M3_382_HRSCAF_692.690|APALM_V2_EVM.MODEL.SC0A5M3_331_HRSCAF_562.844|APALM_V2_EVM.MODEL.SC0A5M3_307_HRSCAF_512.217|APALM_V2_EVM.MODEL.SC0A5M3_44_HRSCAF_77.707|APALM_V2_EVM.MODEL.SC0A5M3_161_HRSCAF_285.587|APALM_V2_EVM.MODEL.SC0A5M3_375_HR…
GO:0008238	exopeptidase activity	2.3718e-05	0.0019328	15	100	APALM_V2_EVM.MODEL.SC0A5M3_20_HRSCAF_34.158|APALM_V2_EVM.MODEL.SC0A5M3_91_HRSCAF_167.205|APALM_V2_EVM.MODEL.SC0A5M3_420_HRSCAF_793.10|APALM_V2_EVM.MODEL.SC0A5M3_331_HRSCAF_562.862|APALM_V2_EVM.MODEL.SC0A5M3_1_HRSCAF_1.201|APALM_V2_EVM.MODEL.SC0A5M3_324_HRSCAF_548.14|APALM_V2_EVM.MODEL.SC0A5M3_1_HRSCAF_1.199|APALM_V2_EVM.MODEL.SC0A5M3_13_HRSCAF_21.12|APALM_V2_EVM.MODEL.SC0A5M3_424_HRSCAF_798.739|A…
GO:0070206	protein trimerization	2.5903e-05	0.0020745	9	38	APALM_V2_EVM.MODEL.SC0A5M3_375_HRSCAF_671.127|APALM_V2_EVM.MODEL.SC0A5M3_375_HRSCAF_671.412|APALM_V2_EVM.MODEL.SC0A5M3_375_HRSCAF_671.617|APALM_V2_EVM.MODEL.SC0A5M3_331_HRSCAF_562.1074|APALM_V2_EVM.MODEL.SC0A5M3_331_HRSCAF_562.1061|APALM_V2_EVM.MODEL.SC0A5M3_4_HRSCAF_4.335|APALM_V2_EVM.MODEL.SC0A5M3_331_HRSCAF_562.1060|APALM_V2_EVM.MODEL.SC0A5M3_307_HRSCAF_512.814|APALM_V2_EVM.MODEL.SC0A5M3_337_H…
GO:0009719	response to endogenous stimulus	2.679e-05	0.0021091	43	516	APALM_V2_EVM.MODEL.SC0A5M3_84_HRSCAF_150.297|APALM_V2_EVM.MODEL.SC0A5M3_13_HRSCAF_21.42|APALM_V2_EVM.MODEL.SC0A5M3_369_HRSCAF_655.307|APALM_V2_EVM.MODEL.SC0A5M3_337_HRSCAF_586.148|APALM_V2_EVM.MODEL.SC0A5M3_382_HRSCAF_692.690|APALM_V2_EVM.MODEL.SC0A5M3_331_HRSCAF_562.844|APALM_V2_EVM.MODEL.SC0A5M3_161_HRSCAF_285.587|APALM_V2_EVM.MODEL.SC0A5M3_221_HRSCAF_370.77|APALM_V2_EVM.MODEL.SC0A5M3_375_HRSCA…
GO:0005886	plasma membrane	2.7497e-05	0.0021287	172	3030	APALM_V2_EVM.MODEL.SC0A5M3_84_HRSCAF_150.297|APALM_V2_EVM.MODEL.SC0A5M3_427_HRSCAF_802.357|APALM_V2_EVM.MODEL.SC0A5M3_281_HRSCAF_464.749|APALM_V2_EVM.MODEL.SC0A5M3_61_HRSCAF_106.84|APALM_V2_EVM.MODEL.SC0A5M3_1_HRSCAF_1.623|APALM_V2_EVM.MODEL.SC0A5M3_331_HRSCAF_562.844|APALM_V2_EVM.MODEL.SC0A5M3_337_HRSCAF_586.762|APALM_V2_EVM.MODEL.SC0A5M3_331_HRSCAF_562.839|APALM_V2_EVM.MODEL.SC0A5M3_221_HRSCAF_…
GO:0043588	skin development	2.8917e-05	0.0021795	8	30	APALM_V2_EVM.MODEL.SC0A5M3_427_HRSCAF_802.246|APALM_V2_EVM.MODEL.SC0A5M3_375_HRSCAF_671.127|APALM_V2_EVM.MODEL.SC0A5M3_375_HRSCAF_671.412|APALM_V2_EVM.MODEL.SC0A5M3_375_HRSCAF_671.617|APALM_V2_EVM.MODEL.SC0A5M3_430_HRSCAF_812.212|APALM_V2_EVM.MODEL.SC0A5M3_331_HRSCAF_562.1074|APALM_V2_EVM.MODEL.SC0A5M3_331_HRSCAF_562.1061|APALM_V2_EVM.MODEL.SC0A5M3_331_HRSCAF_562.1060
GO:0043062	extracellular structure organization	2.9092e-05	0.0021795	29	294	APALM_V2_EVM.MODEL.SC0A5M3_151_HRSCAF_267.38|APALM_V2_EVM.MODEL.SC0A5M3_91_HRSCAF_167.213|APALM_V2_EVM.MODEL.SC0A5M3_398_HRSCAF_736.603|APALM_V2_EVM.MODEL.SC0A5M3_337_HRSCAF_586.85|APALM_V2_EVM.MODEL.SC0A5M3_375_HRSCAF_671.412|APALM_V2_EVM.MODEL.SC0A5M3_272_HRSCAF_451.259|APALM_V2_EVM.MODEL.SC0A5M3_339_HRSCAF_589.8|APALM_V2_EVM.MODEL.SC0A5M3_44_HRSCAF_77.701|APALM_V2_EVM.MODEL.SC0A5M3_375_HRSCAF_…
GO:0071418	cellular response to amine stimulus	3.1593e-05	0.0023294	11	58	APALM_V2_EVM.MODEL.SC0A5M3_44_HRSCAF_77.499|APALM_V2_EVM.MODEL.SC0A5M3_375_HRSCAF_671.127|APALM_V2_EVM.MODEL.SC0A5M3_375_HRSCAF_671.412|APALM_V2_EVM.MODEL.SC0A5M3_171_HRSCAF_300.140|APALM_V2_EVM.MODEL.SC0A5M3_375_HRSCAF_671.617|APALM_V2_EVM.MODEL.SC0A5M3_430_HRSCAF_812.212|APALM_V2_EVM.MODEL.SC0A5M3_44_HRSCAF_77.501|APALM_V2_EVM.MODEL.SC0A5M3_331_HRSCAF_562.1074|APALM_V2_EVM.MODEL.SC0A5M3_331_HRS…
GO:0007179	transforming growth factor beta receptor signaling pathway	3.7204e-05	0.0026403	10	49	APALM_V2_EVM.MODEL.SC0A5M3_375_HRSCAF_671.127|APALM_V2_EVM.MODEL.SC0A5M3_375_HRSCAF_671.412|APALM_V2_EVM.MODEL.SC0A5M3_375_HRSCAF_671.617|APALM_V2_EVM.MODEL.SC0A5M3_272_HRSCAF_451.278|APALM_V2_EVM.MODEL.SC0A5M3_281_HRSCAF_464.86|APALM_V2_EVM.MODEL.SC0A5M3_430_HRSCAF_812.212|APALM_V2_EVM.MODEL.SC0A5M3_331_HRSCAF_562.1074|APALM_V2_EVM.MODEL.SC0A5M3_331_HRSCAF_562.1061|APALM_V2_EVM.MODEL.SC0A5M3_331…
GO:0071229	cellular response to acid	3.7515e-05	0.0026403	8	31	APALM_V2_EVM.MODEL.SC0A5M3_375_HRSCAF_671.127|APALM_V2_EVM.MODEL.SC0A5M3_375_HRSCAF_671.412|APALM_V2_EVM.MODEL.SC0A5M3_375_HRSCAF_671.617|APALM_V2_EVM.MODEL.SC0A5M3_430_HRSCAF_812.212|APALM_V2_EVM.MODEL.SC0A5M3_331_HRSCAF_562.1074|APALM_V2_EVM.MODEL.SC0A5M3_331_HRSCAF_562.1061|APALM_V2_EVM.MODEL.SC0A5M3_331_HRSCAF_562.1060|APALM_V2_EVM.MODEL.SC0A5M3_424_HRSCAF_798.344
GO:0071230	cellular response to amino acid stimulus	3.7515e-05	0.0026403	8	31	APALM_V2_EVM.MODEL.SC0A5M3_375_HRSCAF_671.127|APALM_V2_EVM.MODEL.SC0A5M3_375_HRSCAF_671.412|APALM_V2_EVM.MODEL.SC0A5M3_375_HRSCAF_671.617|APALM_V2_EVM.MODEL.SC0A5M3_430_HRSCAF_812.212|APALM_V2_EVM.MODEL.SC0A5M3_331_HRSCAF_562.1074|APALM_V2_EVM.MODEL.SC0A5M3_331_HRSCAF_562.1061|APALM_V2_EVM.MODEL.SC0A5M3_331_HRSCAF_562.1060|APALM_V2_EVM.MODEL.SC0A5M3_424_HRSCAF_798.344
GO:0071417	cellular response to organic nitrogen	4.3972e-05	0.0030485	11	60	APALM_V2_EVM.MODEL.SC0A5M3_44_HRSCAF_77.499|APALM_V2_EVM.MODEL.SC0A5M3_375_HRSCAF_671.127|APALM_V2_EVM.MODEL.SC0A5M3_375_HRSCAF_671.412|APALM_V2_EVM.MODEL.SC0A5M3_171_HRSCAF_300.140|APALM_V2_EVM.MODEL.SC0A5M3_375_HRSCAF_671.617|APALM_V2_EVM.MODEL.SC0A5M3_430_HRSCAF_812.212|APALM_V2_EVM.MODEL.SC0A5M3_44_HRSCAF_77.501|APALM_V2_EVM.MODEL.SC0A5M3_331_HRSCAF_562.1074|APALM_V2_EVM.MODEL.SC0A5M3_331_HRS…
GO:0031581	hemidesmosome assembly	4.8092e-05	0.0032851	4	6	APALM_V2_EVM.MODEL.SC0A5M3_375_HRSCAF_671.148|APALM_V2_EVM.MODEL.SC0A5M3_375_HRSCAF_671.392|APALM_V2_EVM.MODEL.SC0A5M3_375_HRSCAF_671.411|APALM_V2_EVM.MODEL.SC0A5M3_1_HRSCAF_1.607
GO:0031988	membrane-bounded vesicle	4.9208e-05	0.0033126	84	1275	APALM_V2_EVM.MODEL.SC0A5M3_84_HRSCAF_150.297|APALM_V2_EVM.MODEL.SC0A5M3_427_HRSCAF_802.357|APALM_V2_EVM.MODEL.SC0A5M3_61_HRSCAF_106.84|APALM_V2_EVM.MODEL.SC0A5M3_369_HRSCAF_655.623|APALM_V2_EVM.MODEL.SC0A5M3_314_HRSCAF_527.536|APALM_V2_EVM.MODEL.SC0A5M3_281_HRSCAF_464.744|APALM_V2_EVM.MODEL.SC0A5M3_322_HRSCAF_543.556|APALM_V2_EVM.MODEL.SC0A5M3_424_HRSCAF_798.739|APALM_V2_EVM.MODEL.SC0A5M3_369_HRS…
GO:0002541	activation of plasma proteins involved in acute inflammatory response	5.1878e-05	0.0033468	6	17	APALM_V2_EVM.MODEL.SC0A5M3_337_HRSCAF_586.87|APALM_V2_EVM.MODEL.SC0A5M3_1_HRSCAF_1.623|APALM_V2_EVM.MODEL.SC0A5M3_161_HRSCAF_285.678|APALM_V2_EVM.MODEL.SC0A5M3_314_HRSCAF_527.524|APALM_V2_EVM.MODEL.SC0A5M3_314_HRSCAF_527.122|APALM_V2_EVM.MODEL.SC0A5M3_314_HRSCAF_527.200
GO:0060393	regulation of pathway-restricted SMAD protein phosphorylation	5.1878e-05	0.0033468	6	17	APALM_V2_EVM.MODEL.SC0A5M3_272_HRSCAF_451.465|APALM_V2_EVM.MODEL.SC0A5M3_281_HRSCAF_464.86|APALM_V2_EVM.MODEL.SC0A5M3_169_HRSCAF_298.15|APALM_V2_EVM.MODEL.SC0A5M3_272_HRSCAF_451.41|APALM_V2_EVM.MODEL.SC0A5M3_369_HRSCAF_655.307|APALM_V2_EVM.MODEL.SC0A5M3_24_HRSCAF_39.288
GO:0006956	complement activation	5.1878e-05	0.0033468	6	17	APALM_V2_EVM.MODEL.SC0A5M3_337_HRSCAF_586.87|APALM_V2_EVM.MODEL.SC0A5M3_1_HRSCAF_1.623|APALM_V2_EVM.MODEL.SC0A5M3_161_HRSCAF_285.678|APALM_V2_EVM.MODEL.SC0A5M3_314_HRSCAF_527.524|APALM_V2_EVM.MODEL.SC0A5M3_314_HRSCAF_527.122|APALM_V2_EVM.MODEL.SC0A5M3_314_HRSCAF_527.200
GO:0006955	immune response	5.4762e-05	0.0034845	45	566	APALM_V2_EVM.MODEL.SC0A5M3_14_HRSCAF_24.503|APALM_V2_EVM.MODEL.SC0A5M3_91_HRSCAF_167.199|APALM_V2_EVM.MODEL.SC0A5M3_331_HRSCAF_562.263|APALM_V2_EVM.MODEL.SC0A5M3_1_HRSCAF_1.623|APALM_V2_EVM.MODEL.SC0A5M3_314_HRSCAF_527.536|APALM_V2_EVM.MODEL.SC0A5M3_430_HRSCAF_812.365|APALM_V2_EVM.MODEL.SC0A5M3_91_HRSCAF_167.29|APALM_V2_EVM.MODEL.SC0A5M3_337_HRSCAF_586.148|APALM_V2_EVM.MODEL.SC0A5M3_331_HRSCAF_56…
GO:0044459	plasma membrane part	5.8194e-05	0.0036528	119	1971	APALM_V2_EVM.MODEL.SC0A5M3_427_HRSCAF_802.357|APALM_V2_EVM.MODEL.SC0A5M3_61_HRSCAF_106.84|APALM_V2_EVM.MODEL.SC0A5M3_1_HRSCAF_1.623|APALM_V2_EVM.MODEL.SC0A5M3_331_HRSCAF_562.844|APALM_V2_EVM.MODEL.SC0A5M3_337_HRSCAF_586.762|APALM_V2_EVM.MODEL.SC0A5M3_331_HRSCAF_562.839|APALM_V2_EVM.MODEL.SC0A5M3_221_HRSCAF_370.77|APALM_V2_EVM.MODEL.SC0A5M3_44_HRSCAF_77.701|APALM_V2_EVM.MODEL.SC0A5M3_44_HRSCAF_77.…
GO:0004175	endopeptidase activity	6.3953e-05	0.0039608	33	370	APALM_V2_EVM.MODEL.SC0A5M3_79_HRSCAF_143.104|APALM_V2_EVM.MODEL.SC0A5M3_10_HRSCAF_15.65|APALM_V2_EVM.MODEL.SC0A5M3_14_HRSCAF_24.108|APALM_V2_EVM.MODEL.SC0A5M3_281_HRSCAF_464.744|APALM_V2_EVM.MODEL.SC0A5M3_272_HRSCAF_451.258|APALM_V2_EVM.MODEL.SC0A5M3_424_HRSCAF_798.1009|APALM_V2_EVM.MODEL.SC0A5M3_331_HRSCAF_562.1122|APALM_V2_EVM.MODEL.SC0A5M3_272_HRSCAF_451.259|APALM_V2_EVM.MODEL.SC0A5M3_368_HRSC…
GO:0032501	multicellular organismal process	6.8981e-05	0.004216	205	3788	APALM_V2_EVM.MODEL.SC0A5M3_369_HRSCAF_655.307|APALM_V2_EVM.MODEL.SC0A5M3_124_HRSCAF_222.107|APALM_V2_EVM.MODEL.SC0A5M3_24_HRSCAF_39.288|APALM_V2_EVM.MODEL.SC0A5M3_272_HRSCAF_451.258|APALM_V2_EVM.MODEL.SC0A5M3_221_HRSCAF_370.77|APALM_V2_EVM.MODEL.SC0A5M3_375_HRSCAF_671.412|APALM_V2_EVM.MODEL.SC0A5M3_272_HRSCAF_451.259|APALM_V2_EVM.MODEL.SC0A5M3_368_HRSCAF_652.6|APALM_V2_EVM.MODEL.SC0A5M3_375_HRSCA…
GO:0009897	external side of plasma membrane	8.084e-05	0.0048679	12	75	APALM_V2_EVM.MODEL.SC0A5M3_337_HRSCAF_586.87|APALM_V2_EVM.MODEL.SC0A5M3_389_HRSCAF_706.184|APALM_V2_EVM.MODEL.SC0A5M3_424_HRSCAF_798.1009|APALM_V2_EVM.MODEL.SC0A5M3_44_HRSCAF_77.701|APALM_V2_EVM.MODEL.SC0A5M3_1_HRSCAF_1.623|APALM_V2_EVM.MODEL.SC0A5M3_272_HRSCAF_451.278|APALM_V2_EVM.MODEL.SC0A5M3_375_HRSCAF_671.319|APALM_V2_EVM.MODEL.SC0A5M3_44_HRSCAF_77.700|APALM_V2_EVM.MODEL.SC0A5M3_14_HRSCAF_24…
GO:0005539	glycosaminoglycan binding	8.1743e-05	0.0048679	18	150	APALM_V2_EVM.MODEL.SC0A5M3_79_HRSCAF_143.237|APALM_V2_EVM.MODEL.SC0A5M3_191_HRSCAF_332.154|APALM_V2_EVM.MODEL.SC0A5M3_91_HRSCAF_167.199|APALM_V2_EVM.MODEL.SC0A5M3_331_HRSCAF_562.263|APALM_V2_EVM.MODEL.SC0A5M3_337_HRSCAF_586.724|APALM_V2_EVM.MODEL.SC0A5M3_369_HRSCAF_655.307|APALM_V2_EVM.MODEL.SC0A5M3_322_HRSCAF_543.556|APALM_V2_EVM.MODEL.SC0A5M3_1_HRSCAF_1.432|APALM_V2_EVM.MODEL.SC0A5M3_1_HRSCAF_1…
GO:0016798	hydrolase activity, acting on glycosyl bonds	0.00010106	0.005942	15	113	APALM_V2_EVM.MODEL.SC0A5M3_14_HRSCAF_24.236|APALM_V2_EVM.MODEL.SC0A5M3_13_HRSCAF_21.689|APALM_V2_EVM.MODEL.SC0A5M3_14_HRSCAF_24.506|APALM_V2_EVM.MODEL.SC0A5M3_307_HRSCAF_512.540|APALM_V2_EVM.MODEL.SC0A5M3_91_HRSCAF_167.29|APALM_V2_EVM.MODEL.SC0A5M3_314_HRSCAF_527.758|APALM_V2_EVM.MODEL.SC0A5M3_331_HRSCAF_562.856|APALM_V2_EVM.MODEL.SC0A5M3_221_HRSCAF_370.252|APALM_V2_EVM.MODEL.SC0A5M3_307_HRSCAF_5…
GO:0051547	regulation of keratinocyte migration	0.00010838	0.0062127	4	7	APALM_V2_EVM.MODEL.SC0A5M3_272_HRSCAF_451.259|APALM_V2_EVM.MODEL.SC0A5M3_272_HRSCAF_451.278|APALM_V2_EVM.MODEL.SC0A5M3_161_HRSCAF_285.648|APALM_V2_EVM.MODEL.SC0A5M3_44_HRSCAF_77.707
GO:0051549	positive regulation of keratinocyte migration	0.00010838	0.0062127	4	7	APALM_V2_EVM.MODEL.SC0A5M3_272_HRSCAF_451.259|APALM_V2_EVM.MODEL.SC0A5M3_272_HRSCAF_451.278|APALM_V2_EVM.MODEL.SC0A5M3_161_HRSCAF_285.648|APALM_V2_EVM.MODEL.SC0A5M3_44_HRSCAF_77.707
GO:0050818	regulation of coagulation	0.00011235	0.0062127	7	27	APALM_V2_EVM.MODEL.SC0A5M3_10_HRSCAF_15.302|APALM_V2_EVM.MODEL.SC0A5M3_44_HRSCAF_77.701|APALM_V2_EVM.MODEL.SC0A5M3_44_HRSCAF_77.700|APALM_V2_EVM.MODEL.SC0A5M3_314_HRSCAF_527.367|APALM_V2_EVM.MODEL.SC0A5M3_314_HRSCAF_527.368|APALM_V2_EVM.MODEL.SC0A5M3_44_HRSCAF_77.805|APALM_V2_EVM.MODEL.SC0A5M3_314_HRSCAF_527.531
GO:0043043	peptide biosynthetic process	0.00011235	0.0062127	7	27	APALM_V2_EVM.MODEL.SC0A5M3_161_HRSCAF_285.587|APALM_V2_EVM.MODEL.SC0A5M3_161_HRSCAF_285.597|APALM_V2_EVM.MODEL.SC0A5M3_161_HRSCAF_285.635|APALM_V2_EVM.MODEL.SC0A5M3_161_HRSCAF_285.258|APALM_V2_EVM.MODEL.SC0A5M3_281_HRSCAF_464.744|APALM_V2_EVM.MODEL.SC0A5M3_281_HRSCAF_464.587|APALM_V2_EVM.MODEL.SC0A5M3_390_HRSCAF_714.153
GO:0030574	collagen catabolic process	0.00011235	0.0062127	7	27	APALM_V2_EVM.MODEL.SC0A5M3_272_HRSCAF_451.258|APALM_V2_EVM.MODEL.SC0A5M3_272_HRSCAF_451.259|APALM_V2_EVM.MODEL.SC0A5M3_368_HRSCAF_652.6|APALM_V2_EVM.MODEL.SC0A5M3_339_HRSCAF_589.8|APALM_V2_EVM.MODEL.SC0A5M3_151_HRSCAF_267.38|APALM_V2_EVM.MODEL.SC0A5M3_161_HRSCAF_285.648|APALM_V2_EVM.MODEL.SC0A5M3_307_HRSCAF_512.616
GO:0048730	epidermis morphogenesis	0.00014428	0.0078843	7	28	APALM_V2_EVM.MODEL.SC0A5M3_375_HRSCAF_671.127|APALM_V2_EVM.MODEL.SC0A5M3_375_HRSCAF_671.412|APALM_V2_EVM.MODEL.SC0A5M3_375_HRSCAF_671.617|APALM_V2_EVM.MODEL.SC0A5M3_331_HRSCAF_562.1074|APALM_V2_EVM.MODEL.SC0A5M3_331_HRSCAF_562.1061|APALM_V2_EVM.MODEL.SC0A5M3_331_HRSCAF_562.1060|APALM_V2_EVM.MODEL.SC0A5M3_307_HRSCAF_512.217
GO:0001501	skeletal system development	0.00014894	0.0080443	30	338	APALM_V2_EVM.MODEL.SC0A5M3_84_HRSCAF_150.297|APALM_V2_EVM.MODEL.SC0A5M3_369_HRSCAF_655.307|APALM_V2_EVM.MODEL.SC0A5M3_281_HRSCAF_464.744|APALM_V2_EVM.MODEL.SC0A5M3_361_HRSCAF_634.355|APALM_V2_EVM.MODEL.SC0A5M3_272_HRSCAF_451.258|APALM_V2_EVM.MODEL.SC0A5M3_375_HRSCAF_671.412|APALM_V2_EVM.MODEL.SC0A5M3_272_HRSCAF_451.259|APALM_V2_EVM.MODEL.SC0A5M3_368_HRSCAF_652.6|APALM_V2_EVM.MODEL.SC0A5M3_375_HRS…
GO:0002443	leukocyte mediated immunity	0.00016302	0.0087036	16	131	APALM_V2_EVM.MODEL.SC0A5M3_14_HRSCAF_24.236|APALM_V2_EVM.MODEL.SC0A5M3_91_HRSCAF_167.199|APALM_V2_EVM.MODEL.SC0A5M3_331_HRSCAF_562.263|APALM_V2_EVM.MODEL.SC0A5M3_314_HRSCAF_527.536|APALM_V2_EVM.MODEL.SC0A5M3_430_HRSCAF_812.365|APALM_V2_EVM.MODEL.SC0A5M3_91_HRSCAF_167.29|APALM_V2_EVM.MODEL.SC0A5M3_13_HRSCAF_21.12|APALM_V2_EVM.MODEL.SC0A5M3_10_HRSCAF_15.302|APALM_V2_EVM.MODEL.SC0A5M3_424_HRSCAF_798…
GO:0002020	protease binding	0.00016659	0.0087931	10	58	APALM_V2_EVM.MODEL.SC0A5M3_331_HRSCAF_562.805|APALM_V2_EVM.MODEL.SC0A5M3_375_HRSCAF_671.127|APALM_V2_EVM.MODEL.SC0A5M3_375_HRSCAF_671.412|APALM_V2_EVM.MODEL.SC0A5M3_375_HRSCAF_671.617|APALM_V2_EVM.MODEL.SC0A5M3_430_HRSCAF_812.212|APALM_V2_EVM.MODEL.SC0A5M3_331_HRSCAF_562.1074|APALM_V2_EVM.MODEL.SC0A5M3_169_HRSCAF_298.142|APALM_V2_EVM.MODEL.SC0A5M3_331_HRSCAF_562.1061|APALM_V2_EVM.MODEL.SC0A5M3_33…
GO:0005773	vacuole	0.00017558	0.0091639	39	491	APALM_V2_EVM.MODEL.SC0A5M3_401_HRSCAF_746.887|APALM_V2_EVM.MODEL.SC0A5M3_84_HRSCAF_150.297|APALM_V2_EVM.MODEL.SC0A5M3_91_HRSCAF_167.113|APALM_V2_EVM.MODEL.SC0A5M3_14_HRSCAF_24.506|APALM_V2_EVM.MODEL.SC0A5M3_308_HRSCAF_514.2|APALM_V2_EVM.MODEL.SC0A5M3_314_HRSCAF_527.536|APALM_V2_EVM.MODEL.SC0A5M3_91_HRSCAF_167.29|APALM_V2_EVM.MODEL.SC0A5M3_382_HRSCAF_692.415|APALM_V2_EVM.MODEL.SC0A5M3_161_HRSCAF_2…
GO:0046332	SMAD binding	0.00017811	0.0091923	8	38	APALM_V2_EVM.MODEL.SC0A5M3_375_HRSCAF_671.127|APALM_V2_EVM.MODEL.SC0A5M3_375_HRSCAF_671.412|APALM_V2_EVM.MODEL.SC0A5M3_375_HRSCAF_671.617|APALM_V2_EVM.MODEL.SC0A5M3_281_HRSCAF_464.86|APALM_V2_EVM.MODEL.SC0A5M3_430_HRSCAF_812.212|APALM_V2_EVM.MODEL.SC0A5M3_331_HRSCAF_562.1074|APALM_V2_EVM.MODEL.SC0A5M3_331_HRSCAF_562.1061|APALM_V2_EVM.MODEL.SC0A5M3_331_HRSCAF_562.1060

## Sheet: skyblue
GO.ID_FULL	Description	p.value	corr.p.value	x	n	Genes.in.test.set
GO:0005576	extracellular region	6.4721e-13	1.308e-09	52	1904	APALM_V2_EVM.MODEL.SC0A5M3_431_HRSCAF_813.164|APALM_V2_EVM.MODEL.SC0A5M3_331_HRSCAF_562.881|APALM_V2_EVM.MODEL.SC0A5M3_151_HRSCAF_267.384|APALM_V2_EVM.MODEL.SC0A5M3_79_HRSCAF_143.606|APALM_V2_EVM.MODEL.SC0A5M3_337_HRSCAF_586.644|APALM_V2_EVM.MODEL.SC0A5M3_424_HRSCAF_798.984|APALM_V2_EVM.MODEL.SC0A5M3_424_HRSCAF_798.983|APALM_V2_EVM.MODEL.SC0A5M3_355_HRSCAF_616.6|APALM_V2_EVM.MODEL.SC0A5M3_401_HRS…
GO:0031012	extracellular matrix	6.2648e-11	6.3306e-08	23	447	APALM_V2_EVM.MODEL.SC0A5M3_13_HRSCAF_21.522|APALM_V2_EVM.MODEL.SC0A5M3_431_HRSCAF_813.164|APALM_V2_EVM.MODEL.SC0A5M3_382_HRSCAF_692.164|APALM_V2_EVM.MODEL.SC0A5M3_431_HRSCAF_813.156|APALM_V2_EVM.MODEL.SC0A5M3_331_HRSCAF_562.881|APALM_V2_EVM.MODEL.SC0A5M3_79_HRSCAF_143.428|APALM_V2_EVM.MODEL.SC0A5M3_151_HRSCAF_267.384|APALM_V2_EVM.MODEL.SC0A5M3_79_HRSCAF_143.606|APALM_V2_EVM.MODEL.SC0A5M3_151_HRSC…
GO:0005578	proteinaceous extracellular matrix	9.8894e-10	5.2071e-07	20	383	APALM_V2_EVM.MODEL.SC0A5M3_431_HRSCAF_813.164|APALM_V2_EVM.MODEL.SC0A5M3_431_HRSCAF_813.156|APALM_V2_EVM.MODEL.SC0A5M3_331_HRSCAF_562.881|APALM_V2_EVM.MODEL.SC0A5M3_79_HRSCAF_143.428|APALM_V2_EVM.MODEL.SC0A5M3_151_HRSCAF_267.384|APALM_V2_EVM.MODEL.SC0A5M3_79_HRSCAF_143.606|APALM_V2_EVM.MODEL.SC0A5M3_151_HRSCAF_267.240|APALM_V2_EVM.MODEL.SC0A5M3_151_HRSCAF_267.235|APALM_V2_EVM.MODEL.SC0A5M3_424_HR…
GO:0044421	extracellular region part	1.0306e-09	5.2071e-07	39	1406	APALM_V2_EVM.MODEL.SC0A5M3_13_HRSCAF_21.522|APALM_V2_EVM.MODEL.SC0A5M3_431_HRSCAF_813.164|APALM_V2_EVM.MODEL.SC0A5M3_331_HRSCAF_562.881|APALM_V2_EVM.MODEL.SC0A5M3_79_HRSCAF_143.428|APALM_V2_EVM.MODEL.SC0A5M3_281_HRSCAF_464.920|APALM_V2_EVM.MODEL.SC0A5M3_151_HRSCAF_267.384|APALM_V2_EVM.MODEL.SC0A5M3_79_HRSCAF_143.606|APALM_V2_EVM.MODEL.SC0A5M3_151_HRSCAF_267.240|APALM_V2_EVM.MODEL.SC0A5M3_337_HRSC…
GO:0044420	extracellular matrix part	5.0416e-09	2.0378e-06	16	259	APALM_V2_EVM.MODEL.SC0A5M3_431_HRSCAF_813.164|APALM_V2_EVM.MODEL.SC0A5M3_431_HRSCAF_813.156|APALM_V2_EVM.MODEL.SC0A5M3_331_HRSCAF_562.881|APALM_V2_EVM.MODEL.SC0A5M3_79_HRSCAF_143.428|APALM_V2_EVM.MODEL.SC0A5M3_151_HRSCAF_267.384|APALM_V2_EVM.MODEL.SC0A5M3_79_HRSCAF_143.606|APALM_V2_EVM.MODEL.SC0A5M3_151_HRSCAF_267.240|APALM_V2_EVM.MODEL.SC0A5M3_424_HRSCAF_798.1063|APALM_V2_EVM.MODEL.SC0A5M3_369_H…
GO:0005615	extracellular space	5.5758e-07	0.00018781	19	509	APALM_V2_EVM.MODEL.SC0A5M3_13_HRSCAF_21.522|APALM_V2_EVM.MODEL.SC0A5M3_382_HRSCAF_692.600|APALM_V2_EVM.MODEL.SC0A5M3_331_HRSCAF_562.881|APALM_V2_EVM.MODEL.SC0A5M3_151_HRSCAF_267.240|APALM_V2_EVM.MODEL.SC0A5M3_424_HRSCAF_798.1065|APALM_V2_EVM.MODEL.SC0A5M3_424_HRSCAF_798.903|APALM_V2_EVM.MODEL.SC0A5M3_401_HRSCAF_746.1424|APALM_V2_EVM.MODEL.SC0A5M3_401_HRSCAF_746.1425|APALM_V2_EVM.MODEL.SC0A5M3_375…
GO:0008610	lipid biosynthetic process	8.6395e-06	0.0024944	14	349	APALM_V2_EVM.MODEL.SC0A5M3_369_HRSCAF_655.114|APALM_V2_EVM.MODEL.SC0A5M3_191_HRSCAF_332.132|APALM_V2_EVM.MODEL.SC0A5M3_431_HRSCAF_813.272|APALM_V2_EVM.MODEL.SC0A5M3_401_HRSCAF_746.960|APALM_V2_EVM.MODEL.SC0A5M3_369_HRSCAF_655.109|APALM_V2_EVM.MODEL.SC0A5M3_124_HRSCAF_222.215|APALM_V2_EVM.MODEL.SC0A5M3_151_HRSCAF_267.373|APALM_V2_EVM.MODEL.SC0A5M3_124_HRSCAF_222.217|APALM_V2_EVM.MODEL.SC0A5M3_13_H…
GO:0008457	beta-galactosyl-N-acetylglucosaminylgalactosylglucosyl-ceramide beta-1,3-acetylglucosaminyltransferase activity	1.8309e-05	0.0044625	3	6	APALM_V2_EVM.MODEL.SC0A5M3_124_HRSCAF_222.215|APALM_V2_EVM.MODEL.SC0A5M3_124_HRSCAF_222.217|APALM_V2_EVM.MODEL.SC0A5M3_342_HRSCAF_595.4
GO:0005581	collagen	1.9873e-05	0.0044625	8	117	APALM_V2_EVM.MODEL.SC0A5M3_390_HRSCAF_714.268|APALM_V2_EVM.MODEL.SC0A5M3_431_HRSCAF_813.164|APALM_V2_EVM.MODEL.SC0A5M3_431_HRSCAF_813.156|APALM_V2_EVM.MODEL.SC0A5M3_151_HRSCAF_267.384|APALM_V2_EVM.MODEL.SC0A5M3_79_HRSCAF_143.606|APALM_V2_EVM.MODEL.SC0A5M3_272_HRSCAF_451.460|APALM_V2_EVM.MODEL.SC0A5M3_369_HRSCAF_655.135|APALM_V2_EVM.MODEL.SC0A5M3_14_HRSCAF_24.167
GO:0047256	lactosylceramide 1,3-N-acetyl-beta-D-glucosaminyltransferase activity	5.053e-05	0.0098812	3	8	APALM_V2_EVM.MODEL.SC0A5M3_124_HRSCAF_222.215|APALM_V2_EVM.MODEL.SC0A5M3_124_HRSCAF_222.217|APALM_V2_EVM.MODEL.SC0A5M3_342_HRSCAF_595.4
GO:0005509	calcium ion binding	5.3782e-05	0.0098812	20	762	APALM_V2_EVM.MODEL.SC0A5M3_382_HRSCAF_692.164|APALM_V2_EVM.MODEL.SC0A5M3_301_HRSCAF_499.5|APALM_V2_EVM.MODEL.SC0A5M3_331_HRSCAF_562.881|APALM_V2_EVM.MODEL.SC0A5M3_221_HRSCAF_370.74|APALM_V2_EVM.MODEL.SC0A5M3_424_HRSCAF_798.1065|APALM_V2_EVM.MODEL.SC0A5M3_424_HRSCAF_798.903|APALM_V2_EVM.MODEL.SC0A5M3_221_HRSCAF_370.175|APALM_V2_EVM.MODEL.SC0A5M3_424_HRSCAF_798.1063|APALM_V2_EVM.MODEL.SC0A5M3_401_H…
